# Supplementary material for: Insights into body size variation in cetaceans from the evolution of body-size-related genes
Source: BMC Evol Biol. 2019 Jul 27;19:157. doi: 10.1186/s12862-019-1461-9 (PMC6660953; doi:10.1186/s12862-019-1461-9)
Supplement: Supplementary file 3 — Table S7. Primer sets used to amplify the coding regions of body-size-related genes in this study (XLSX 25 kb) [file 12862_2019_1461_MOESM3_ESM.xlsx]

## Sheet: Sheet1
Table S7 Primer sets used to amplify the coding regions of body-size-related genes in this study
Gene	Exon	Sense Primer	Antisense Primer	Melting Temp (°C)	Product Size (bp)
ACAN	exon1	CTCACTGTATCTGAACCTCCG	TGAGCGGACACATCTCACT	50-55	316
	exon2	AGGATAGACACCAGCACACT	CTCGGTAGGCACTGTTAAC	50-55	352
	exon3	GGCACTAACAGGTCTGTC	CAGAGAGAGTGATGTTACCAG	50-55	612
	exon4	AGGCAGAAGGACCACATG	CTAGAACTGGTCAAGGCATC	50-55	465
	exon5	TCAGTAAGTCACCGTTTCCTCC	GGTGTGATGTCCTGGGTTAA	50-55	351
	exon6	TACGCTGCAGCCTTCAGT	AAGCCCATAGGAAGTGGAG	50-55	648
	exon7	TAGCAGAGGAGGAGGCAAT	GGAGAGTCAAGTCTGAGAGG	50-55	620
	exon8	AGGTCATTCCTCAAGGAGC	CCACTGTCTCAGAATATGCC	50-55	480
	exon9	ACTGGACAGCAGAAGACACA	TGGGATTAGGTGGATGGTAA	50-55	344
	exon10	AGGTTCTTCCCATGGTGAGAA	TTTGCTGTGATGGATGGACGA	50-55	510
	exon11	AGGCCAAGGACCAGTAAGGTT	ACAGCGGCACACTTAGCTA	50-55	495
	exon12-1	AGAGGCTGTGCGAGGTTCCATT	CCTACTCCAGAAGCAGAGGT	50-55	778
	exon12-2	AGAAGCCTCTGCCTCTGGAGTA	CAAGAGAGACAGTGGAGAAACC	50-55	1504
	exon12-3	CGTGGACTTCCATCTGGTT	ACAGCTCATCTGTGCTCAGAA	50-55	1141
	exon13	CAGCAAGAGAAGGAGTGA	GTTGCTTCTCTTGCTGTT	50-55	435
	exon14	CTTGATCCTCAATCCAGTC	ACTGTCTGTCAGAGTCAG	50-55	510
	exon15	GGTCCAAATGCACTCCAAACA	AGCAGCTGCTCAGTGAATGT	50-55	368
	exon16	GGTGTGAGCAGTTCTTTGGAG	TGACCTCAACAGCCAGGAGT	50-55	430
	exon17	TAGTGCGGCATGAAAGCA	AGCGGACATCTGTGATTGAG	50-55	470
	exon18	CCAAGGTGGTTCCAAGAA	AAAGCGACAAGGAGAGGAC	50-55	348
AIP	exon1	TTACGACGTCTGCCCTTAGC	GCAGACGCTTCCGAATTCAC	50-55	401
	exon2	TGTGATTTGGACCCCTTCCC	GGAGTTGTGTGGGTCATTGC	50-55	556
	exon3	TAGGTGCTTGGCTTGGTTTG	CACAAAGGTGTCCTTGTACCTG	50-55	771
	exon4	TTGTGGGCTCACTGACTGTT	GAAAGGCTCAGTTTCGTGCC	50-55	823
	exon5	CCTGCCTCAAGAACCTTCAGA	GTTCCCACGGGACTTCAGAAT	50-55	402
	exon6	TAGAGCAGCCTCTTCCGTAAC	GACAGAGACCACCCTCACTT	50-55	796
CBS	exon1	AGGACAGGCAACAGAGAAGC	CTGAACTAGGTGCTGCGCTA	50-55	522
	exon2	TTTGTGTACTTGCCACCCAGA	CTGGGACCCTCATCACAAAAAC	50-55	651
	exon3	GGCAATGGAAAGGCGATGAT	GGACGGCAAGACATCAGAGA	50-55	444
	exon4	TGCTGCTATTGTCACCTCCC	TGTGAGAATTGGGGATCTCGT	50-55	553
	exon5	GGAGGAATTGGGGTTCATGGT	AGCTCTCCAGAAGATGCGATT	50-55	908
	exon6	TGCTTGGTGTCTGTTGAGGT	AGAGGGAGGAAACCGCTCTA	50-55	378
	exon7	GCCTTAAATGGGGCTTCCTG	AGCTTCTGGAATGACCCTTGG	50-55	713
	exon8	CCCTTCCTCTCTGCCCATTT	GAAAAGGAGCCTTCTCTGCG	50-55	790
	exon9	ACCTGGACTAGAAGTGTGGC	CCTTCACGTCCACCCACAT	50-55	769
	exon10	TGGTGGACAGGTGGTTCAAA	ATACTCAGCACCATCGGACTC	50-55	858
	exon11	CTGTGCTGTGCATGCAGTTA	CTGGGTACCAGGAATGCAAGT	50-55	529
	exon12	GATGCTGGGCTTTCTCTCTCT	CTGAGCATCTGAGTGCAAAGTG	50-55	636
	exon13	AGATGCCCAGAGGACTCACT	CAGGCATTGCCAAAGTACGG	50-55	587
	exon15	AGCCTGAGAGAAAGGCATGG	AGCATCCTTGCTACCCACTG	50-55	659
CDKN1B	exon1	TCGCAGGGCTTATAAGAGGG	CGCTCCCCCAAAGCTAAATC	50-55	735
	exon2	GCTTGAAAGCCCACGAGTTC	CCCATAAAGGCCACTGGGAA	50-55	353
EIF2AK3	exon1	GTGGGACCTTGTTGTTTATCCA	TGGCTCTGCTGTTCATTCTGT	50-55	770
	exon3	TTGTCAGGTCACAACTCTCA	CTTAGAGCACAGAGAACAAG	50-55	584
	exon5	TCCTCCCCTGTTGTTGTTGA	ACGTCTGAAATACCTTCCCAGT	50-55	484
	exon6	CGTTGGGCCATTTGTTTGACT	TACCCTTGGCCACCATTCAC	50-55	417
	exon8	TCCTCAACCCATTGCAGTCT	GGAGGTTTAGAAGCAGATGTTG	50-55	498
	exon9	CAAGTGATTCCCCATTAAGCAG	TATGGGAATGCCCTGAGTTGT	50-55	634
	exon10	ATGCCACTAGGCTGACTCAT	CGTTCCAAAACGTGATGACA	50-55	442
	exon11	GATGGACGGTGCTGTTCTTT	CTGGCAGCTATGTTGAGACTG	50-55	1332
	exon12	ACAACAAAGAGTAGCCCCCG	GACACCCCAATCCAGGTTGT	50-55	709
	exon13	TGGGCCGATTTTACTGATGC	CACTCCCTTACCCTGTGCTTT	50-55	654
	exon14	CGCACCGCAACAAAGAGTAG	TAGTGGCAACTCTACGGCTG	50-55	555
	exon15	GTCAGAGTATGCCTGCGTTTC	TTTAGGGGTTGCTTCCACCTC	50-55	871
FBN1	exon1	TTCGGCGATTTGTCTGTTGC	AGAGGCAAGGTGGTTTAGCC	50-55	556
	exon2	CCCAAACTACTAAGCCAGCA	TATCCCTGTGGCTCTATTCCCT	50-55	509
	exon3	CGGATAAGGGAGTTGCCGAA	CCTACACAGAAGGAAGCCCT	50-55	548
	exon4	TCTTGTCTCGTCTGGTCCCT	GAGCAATCAAACGGAAGGCA	50-55	733
	exon5	GAACATCCGGGGAACTGGAA	TGGAGCCATCGCCCTAATTT	50-55	584
	exon6	CTTTGCACCACTGAAGGATCT	CGGGAAACACTTTTGGGGTC	50-55	832
	exon7	TACCAGCATTCTCCTCTGCAT	TCTGGTTCAATAGCAGAAAGGC	50-55	596
	exon8	TCAATGCGCAAAACACGAAG	GCCTCTGTTCTTCAAGAGGGT	50-55	637
	exon9	ACCTTGGGGATGGAATGTGG	AACCAGTTCTTCTGACCGCT	50-55	652
	exon10	TCTGGTTGCTGCTGTAGGTTT	GAGCGCAGGGAAACAACAA	50-55	742
	exon11	GTGCTCTCTGTAGGCGAGAA	AGAGAACCAGAGAGTTCGAGAT	50-55	662
	exon12	GAGTTGCTGCGTATTTGGCA	ACAACCCCATTCCCTAGCTC	50-55	674
	exon13	GACACCAGCCAAAGTTCATTGT	AGGCATCCTCCCAGATAACA	50-55	639
	exon14	CATATGGCCACTCTTCTCTTTG	AGCCTTCTGGGCATAAATCGT	50-55	473
	exon15	GACCCTTTGTCTTTTAGCTG	ATCAACAAAGGAGGGTTGGA	50-55	812
	exon16	TCCAGTGCTTGGAAGCTGAA	AAACAAGGCAAGTCGCACAC	50-55	613
	exon17	TCGTTTTCCACGGTGATTGC	ATAGCTGTTCTGCCACTGGG	50-55	418
	exon18	AGTTCCTCTCAGGGACTGGT	CAGCGCCCTAATAACAAAGGC	50-55	600
	exon19	GTGGAGGAGCTTTGCCTCTT	CTTCGTGGTTTTCCAGTGGC	50-55	325
	exon20	TGGTACTTACCTGCGATTGG	CCATACTGAAACCCTTTTGC	50-55	608
	exon21	GGATCCAACAAAAACCATCTGC	TCTTGTCCTTGACACTTCCCT	50-55	558
	exon22	TAGGGTACCTTTGGCTCTTTTAGG	GTCTTCCTCATAGGTAGCAGTTTG	50-55	571
	exon23	TACTCCCTGAGACTGATGAGAAAC	GTGTGTGTGTCTGTACTTAGAACC	50-55	462
	exon24	TTGCCTAACACAACATTGGCAG	TTAACAGTGACTACACGGGAGAG	50-55	529
	exon25	AGTTCAGCGTTTGGTGTGTG	GGAGCAGGAAGAACCGACAT	50-55	715
	exon26	GCTTCAAGTGCAGGTGTGAC	GGAAGAACCGACATAGGCGA	50-55	389
	exon28	GTGCCTAAACACCGAGGGAA	AGTCAAAGCAGCATGGGTCA	50-55	538
	exon30	TTTAAGTGCATGTGGGCCTC	CACAGTCACAAGAGAGTTGCT	50-55	520
	exon31	ACGCAAATGTGAATTGGGCT	AGAGAAGTGCAGGCTCAGTTA	50-55	435
	exon32	TTGTTTTGCAGTGGCTGGAC	CCTTGCTTTTCTGACTGCCG	50-55	712
	exon33	AATTGGAGCACACAACTGCG	TTGAAAGACGTCGAGCACCT	50-55	449
	exon34	GAATCAGGCACAAGCGTGAC	CTATCAGGGCACCAGCACTT	50-55	800
	exon35	TGGCATGTAATAGGGGCTGA	TGTGACTCTGCGAATATCCCTG	50-55	418
	exon36	CGCTAGATTTGGTGCTACCG	CCTCGAGGTCGAACATCCAA	50-55	546
	exon37	ATACCTGTGATTGTCCACCCG	CCTCCCTCTGTGGCTTCTAT	50-55	606
	exon38	AAGACCAGAGAGTAGGCGGA	TGTGTGGCATCGTTTCCTGG	50-55	685
	exon39	AACTGCCCAAGATGCCTGAA	AGTCTCAGTTTCCGTGGTGAC	50-55	500
	exon40	CTTATCCAGGTTGCGAAGTGC	TGAGGACTAACTGCTGGCTC	50-55	337
	exon41	TGTTACTAGGAGACTGGGTGGA	GCAAGGACCAAGATCAACTGTG	50-55	617
	exon42	GACCTCTGCTTCTGCCTCATTA	ATCAAACGTCAACTGGCCCTA	50-55	621
	exon43	CAGCTGACTCTCCATTCCAGT	AATGGACATCCTGCTTCTCC	50-55	408
	exon44	TTAGCAGCGTTAGAACCCGT	GGAAACGTCACACCTCCAAA	50-55	534
	exon45	GCTTCCATGATTTGAGGCACC	GCTGCACCCTTTCCAATAAGG	50-55	863
	exon46	TGCCGCTGCTGGAACTAATA	ACCACCTGTCACGCATAAGA	50-55	396
	exon47	GGTGAATAAAGCCAGGTCTGTTG	ACCATACACACATTCAGGCAG	50-55	454
	exon48	CCAGGGTAGAGTTTGTGGACT	TCAGGGTTATGTGACCACCC	50-55	486
	exon49	TCATCACAGCCTAGAAGTCC	CACTCCATCTTCTCTTTCAC	50-55	403
	exon50	TGGGAGGTCCACCTTAACTAC	TGAAGGGCCAAAGAGAAATGC	50-55	572
	exon51	AGTCGTAGGTACACCAGCTCT	GCCCGTGTTTACAGACATCAG	50-55	547
	exon53	AGACCCATGCACTCCTTTCT	CCAACAAGAACTCTGCGTGAG	50-55	512
	exon54	GGAGAGGCAACTGGTCAACT	CACACCTTGCAGAATGGCTG	50-55	728
	exon55	CACTTCCCAACAGTGCAAAAG	GCAGCAAAATGGGCCTAGAAA	50-55	503
	exon56	TTAGAAACTGGCAGTAGCAC	AAACCCAGTGGACAATCACG	50-55	471
	exon57	AGCTTTCCCTTCTTGCTCCT	ACCTATACTACGCAACTCAGC	50-55	488
	exon59	TCATGATGTTTGCCGGAATGG	TTGGATCCCTCAAAGGCACAA	50-55	561
	exon60	GGTTTTTCTTGGATCCCCA	GGTTGATGTCAGAGGTGCAT	50-55	620
	exon61	AACTAAGCAGCACAACTGCC	AAGATATGGGACCCGTGCAA	50-55	655
	exon62	GTGGACTTTACCAGGGACAGA	AAGGCTGTGACTTCCTTCTGG	50-55	493
	exon64	GAACTTGAGGCCAAACACCG	GCCCCACAGACCCTTGTAAA	50-55	505
	exon65	CAATAGAAGACCGCCAA	GTGGTGAAAGACTGTACCTA	50-55	734
GALNS	exon1	CAGAGGTGTGTGTCTTG	GCGTAGACCAGAAAGTG	50-55	450
	exon2	CTGTTCATTCACGGAGCTGA	AATGAGTTCCGACCCAGACA	50-55	533
	exon3	AACAACGTGTTTTCGGCGAG	ATGACTCCACACCACACGAC	50-55	804
	exon4	CACCTTGGCATGTTCTCCTC	AGCACCTTTCCTCAGACAGTT	50-55	560
	exon5	CCCAGATAGATTCCCACACCTG	GGTCTGTGTGACCAAGGACT	50-55	620
	exon6	CTGCCCTGAAGGCCAATTTC	GGGCGTTCCAGTCAAGTTTC	50-55	515
	exon7	GGTGAGTCCTTGGTCGCATA	AGAACTCTGGACATGACTGGC	50-55	687
	exon8	TTCACATGCTGTGTGTGTGC	GGTGAAGAGGTCCATGAT	50-55	705
	exon9	GGAAAGCAGACCACGTTTGA	GGCCGGGAAACTCATTTTGT	50-55	882
	exon10	ACGTGGATTCTGAAGCGTGT	TGTGGCTACACCTTGTCACC	50-55	521
	exon11	ATTTTAGAGACTCACCACCC	GTCCCTTTTAATCCTCTGG	50-55	477
	exon12	CCAGAGGATTAAAAGGGAC	CTCTGTCTGAGCCCTCATTTG	50-55	648
	exon13	GAAGCAGGCCAGCTTTCCCT	AGGCGTAGTCTTACAGGTCC	50-55	557
GPC3	exon1	TTGGGAGAAAGCAGGGATTAG	TCTCATTGCAGTGGCTTCTCTT	50-55	697
	exon2	AACAAACAGCTGCAGGAGTAGA	TGCCTAGCTTTGTGAGGTCAT	50-55	1006
	exon3	CTTGGCAGTTCCCATTCGTG	CCCTGTGTTGCTGTACTGGATA	50-55	739
	exon4	TAGTGCTCCAGTGTGCCTTG	GTTATAGACGGCATCCGCCA	50-55	632
	exon5	GCATAGCTCTTCTTACTCTG	AGACTAGTTGGGTTGTGAG	50-55	694
	exon6	CTGGCTACTGGATGGTGGAA	TCCAGTAGGAAACAGAGCCAAC	50-55	679
	exon7	ATGACCTTCAAGCATGGCCT	CCATGCAAAGGGAAAGACAGAG	50-55	814
GPR101	exon1-1	CCCAGAGTAAGAGAAGGATTC	CAATCATGACAATCAGCGG	50-55	885
	exon1-2	CTCGAGCGTCCTGCTTATCT	ATTCTCCACGTGGTCCTTGG	50-55	630
	exon1-3	CACTCACCTGTTCGCCTTTG	GCTGTATCGATGACTGACTGG	50-55	792
	exon1-4	GCTACTCTGTGGTGTTCGGT	CTGTGTTCTGCGGACAGTTC	50-55	789
	exon1-5	AAGGCCAAAGAAGGGAGCAT	AGACAGAATACCAGGCACGG	50-55	806
GRB10	exon1	TTCTTTGGACTCAGGCGGTC	AGAAAAGGATGCTGCGGTCA	50-55	604
	exon2	GCTCGATCACCAGGAGTTGT	TGCCAAGAGTACATACACGCA	50-55	833
	exon3	GCCTTCTTGTGTGAAGGCAG	TACGAGTGCCCTGAACTGAAC	50-55	878
	exon4	CCTCTCGCTCTGTGTGACAA	TGGCACTTTGGCCAGTAAAG	50-55	863
	exon5	TGGAGTCGCGGAAAGTTAGG	ACACACAGACCACCTGCTAC	50-55	751
	exon6	TTCAAGGCGAAATCGTCTGC	GAGGGAGTTTCAAGCCAGGA	50-55	560
	exon7	CAAACTTGGTGCAGCGTTGA	TGGCTGCCTTAGTGAATGGTT	50-55	643
	exon8	CAAGAGTTGGACAGACACTGGA	TATCCTGTGGCTAGCTTGGATG	50-55	953
	exon9	AATGCTGACGTGTGTAGCCT	ACGACAGAAGGTGTCAGCTC	50-55	886
	exon10	GTGCATCCTTGGTCTTCCTG	TGAGAATTCGGGAGTCTGACG	50-55	906
	exon11	GACTTTGCAGGACCCGTAGT	AGTGGAGCTGAGAGTTGCTG	50-55	992
	exon12	TGGCTTGCACTTGACGTTTC	TCGAGCCACACTCGGAATAC	50-55	802
	exon13	TGTCTGTCCTTGTGGTCACG	TTACCCATCCACGAGTCCCT	50-55	526
	exon14	GGTGTCTGTCATTCCGTGGT	TTGCTGCTCTGCGTCACTAA	50-55	884
	exon15	CCCTCTGTCATGAATGTTAGGCA	CCATACCAGCACAAATCAGAC	50-55	1093
	exon16	ATGCTGTATGCGTGGACACT	GCAGCAGCAAATCATCGTCA	50-55	651
KCNJ2	exon1	TACTAAGGTGACTCTGCACGC	GTTATGTGCCATCGGGTCAC	50-55	1703
MED12	exon1	ACCAGCCCACTTTACTCTTCC	CTGAGTGAAATCGATCCTCCG	50-55	543
	exon2	GTTGTGCCTTTGATGGGCAA	CAGAAAGTTGTCTGAGGCGG	50-55	541
	exon3	CTTGAAGCAATCAGTGGCGG	TCCTGCCAAGGTGAGACAAC	50-55	750
	exon4	TAAAGCCTTCCCAGGTGTCC	AGCCACTCACACAACTAGCC	50-55	683
	exon5	TTCTCTCCAAGGGACGTTGC	GACCTTGTTGTTGAAGGTGGC	50-55	699
	exon6	ACAACTAAGGAGCTCGCCTG	GAAGAAGGCATGTCGTGTGG	50-55	487
	exon7	AAGGCTTTGGGCCTGCTATT	AAGCAACGTCCCTTGGAGAG	50-55	745
	exon8	TGCAGTAGCTTCTTGGCACT	TGGAAAATGGGAGCGGTTCT	50-55	710
	exon9	GCCTGAGGAGGAAAAGTGGT	GGCACTACTCGCTGACTGAT	50-55	508
	exon10	AAGTTGCGGGAGATTGAGCA	TGACAGCCCATTCACACAGT	50-55	639
	exon11	GGACGGGTGCTCCATACTTT	ACTCGTCCATGTGCAATCCT	50-55	773
	exon12	AGAGAAGTGACCAAGGCTGC	TCGATCGTATGCTCCTGCTT	50-55	509
	exon14	TCCATGGCAGTGAAAGTGCT	CAAGGTGTTGGGGAACGGTA	50-55	658
	exon15	AGCAGCTTCGCTTCTGTTCT	TCAAGCCCTTCCCAGCATAC	50-55	526
	exon16	AACACCTTGCGACCATCTGT	CAAGAGACAGGACATCGGGA	50-55	441
	exon17	GATCCGTGCTGGAGTCTGAT	GGACAGTTGAAAGGGACCAGT	50-55	716
	exon18	TCAACCTAGCACCTCCCTGTA	CAACTTCCCCACCTGAATGG	50-55	736
	exon19	CCTCCTTGTCCCGTTTTCCT	TCACGATGGGAGGACAGTCT	50-55	525
	exon20	AGTGACCCATGAGCTAAGCC	CGTCCCTTGGCAATAGTCTCT	50-55	622
	exon21	TGGTGAATGCTGGTGGAAGT	AGGAACCAAGAACACGCAGA	50-55	453
	exon23	GTATGGGGCGTACTGAGTGA	AAACACTGCCGAGCGATAAG	50-55	561
	exon24	CATCGCAATCCTGTGTGCAG	AAATGCAGGGTTAGAAAGACGC	50-55	597
	exon25	CATTTGCAGCCCCGATCTTT	CTCCATCCACAATGCGGTTC	50-55	481
	exon26	TTAGCCCCTCACCACCTACA	GAATGCTGTGTGGAGACCCA	50-55	600
	exon27	TACGGTAGGAATCCGCTCCT	CCTGAGGAAGCCGAGAATCA	50-55	714
	exon28	GTTTCCTACCATGATCGCACC	TGCACTCACCCAACAGTTCA	50-55	516
	exon29	AGGTCCCTTTCAGACCTCCA	GTGCCTTATCATCGGCTCCA	50-55	357
	exon30	CAGTGGGGCATTGGAGAGAT	CAGTTTGGCAATGAGAGGAGC	50-55	540
	exon31	AAACGTGTTAGGACCCATCC	TAGGTCAGGCAACTTCCAACC	50-55	525
	exon32	CCTCTCATTGCCAAACTGCC	AGTACAACACACAGCTCAGGG	50-55	625
	exon33	TGACCTACAACCCATGGTCC	TCTCGGCCTTGGTTTCCTTAC	50-55	723
	exon34	ATCCTGGACGTCCTTTGGTC	GTTTCAGACAGACAGAGACAGC	50-55	528
	exon35	GTAAAGCATCCCCATCCCCT	ACAGAAGCTGGCACGAAGAA	50-55	562
	exon36	CTGACCTTGCGTTTTCGGT	ACTCCCAGGATGGGAAGAAGA	50-55	562
	exon37	TGTCTCTGTCTCCCTCTG	GCTCGACAGAACCAGGAAGA	50-55	716
	exon39	GTGCCGTTCACACAGGACTA	TCTCATGCCCTTACCTGGGA	50-55	770
	exon40	TACAAGACGCCTGTGTACCG	AAAGCCTCAGTGTGCCTTCA	50-55	665
	exon41	TACAAGAAACGAGGTGGCAGA	TGGTCCTCGAAGAAATGTTGG	50-55	659
	exon42	ACGTGTTACTGGGGACCAAC	AAGCAGATGACCCCCAACTC	50-55	729
MEN1	exon1	AGGACTCTCCTTGGGACTTG	AGCCTTGCCATTCTGTGTGA	50-55	1035
	exon2	GTGTCCTGTTTTTGCCGTCC	ATGGCGCACACCATAAATGC	50-55	834
	exon3	ATGCCTGGGTAGTGTTTGGG	AGCGCTTTCACGTCTCAATTC	50-55	580
	exon4	CGCCATCAACCCTTCCATTG	CGTTGCACCTCCCTTCTGTA	50-55	590
	exon5	TCATTCCTGGCCTGGACTTTC	AGGCAGTAGAAAAGGTAGGGC	50-55	666
	exon6	GGGTGTTAACTTGGTAGGGC	TGGCTGCCTAGTAACTGGATG	50-55	515
	exon7	ATTTCCAACCACCCTCGTCC	GGCTTCCACCCCATTTACCT	50-55	707
	exon8	GTCCTGGCTAAGGACTGGTT	TCACTATGCGTACCTTCTGCC	50-55	591
	exon9	CCGTTTTGAGGGACAGGTGA	GGCTCTATATTCCAGTGAC	50-55	868
NOG	exon1	CCTGGAGTAATTTCGGATG	AGAAAGCTAGGTCTCTGTAG	50-55	1121
NPR2	exon1	AGTCTCGGATCCCCTTTTCC	CCACACGTGTTTCTTGATCCC	50-55	1157
	exon2	AACATCTGCTGGGTGGTTGA	AGACTTGGAAAGCCTCCGTC	50-55	485
	exon3	TAGTAGGGGCTTCAGGACGAT	CTCACTGAACACGAAGGCAG	50-55	580
	exon4	GGGATGGCACCTTAGGAATGA	AGTCCCTCCAATCACCTCAC	50-55	460
	exon5	GTGGAGTGGGCAGAAGAAAAC	GTCGTCCAAGTCAAAGGCAC	50-55	631
	exon6	GTGTGACTGGACTGGTCGTT	CTGTGTGTGGTGCTGTGAAC	50-55	653
	exon7	TCCCCCACCCTTAGCTCTAT	GACTGGCAAGCCCAATCCTA	50-55	454
	exon8	CTCCCATTTCCACACAGCCT	ATGGTGGGGACCAGAACAAG	50-55	597
	exon9	GAGCTGGCTAGCATGTTGTG	TGCTGGGAAAGACTGGAGAAC	50-55	493
	exon10	TCCTTTCGTACCCTGGACCT	CCACTACATGAGAGGACCGTT	50-55	597
	exon11	GCTAGGAGGGCAATGGGTTTA	AGTGGGGAAGACTCACCTTAAC	50-55	459
	exon12	CCCTCCCAACATTTGCATCG	CCCACCAATTAAAAGCCCCA	50-55	412
	exon14	CTGCTGAACCTGATGACAACC	CCTCTCACTTGTTAAAGCGGC	50-55	625
	exon15	AGGGAGACGGAGTGACAGTA	CAAGACTCCCAGGGCTTTCT	50-55	625
	exon16	CATTGACCGGACCCAACTGA	GCTGGAGCAAAGGTCTGGTA	50-55	671
	exon17	TCCAAATGAGTTGTGCTGCC	GATTCGGGGAGACTGGGTTT	50-55	802
	exon18	GCTTCACTGGGGCATAGAGA	GCAAAAAGTGGCAGACAGGG	50-55	489
	exon19	AGCAGAGCCTATTTGACCGT	AAAGACAGTAGCGGGGCAT	50-55	577
	exon20	GGAAATTGCTCGTATGGCCC	GCTTTACCCAACCACCATCC	50-55	465
	exon21	AACACTGCTTCCCGAATGGA	TGGGGGTTTTGTGCATGTTG	50-55	720
	exon22	AGCTAGAGCTTCGAGGGGAT	TGGAGTTGCCCCTAACACAG	50-55	540
NSD1	exon1	GCCCATGGAAGTGCAGTAGA	AGCAATAGGCCTTCATCTGTGA	50-55	1190
	exon2	TTGTGGTTAAGCTGGAGTGT	GCCTAACATTTTCTGGCATC	50-55	487
	exon3	AGCTAATCAACCTCCAACTG	TCTCACCAACATCCTACTACCA	50-55	606
	exon4-1	GGTAAGTAGGAGTGGTCTGGT	TGGGGTTTTCGGACAAGAGTT	50-55	1350
	exon4-2	CGGAGGGGAAAGATTCCAGA	ACCAAGACCTTAGAAGCCCC	50-55	1300
	exon4-3	TAGAACCGCCTGTTGCAGAT	GGGTCGGACTGGTTGACTTT	50-55	963
	exon4-4	TTACTAGGCGCAACTGTGGT	AAGGTAGGAAATGGGGAGCAG	50-55	1031
	exon5	GCTTTGTCACTGTAGGACACTA	CTAAGTACTGTGCCAGAAGCTG	50-55	527
	exon7	ATGTTTACCTTGTCCCTCCCC	TCAGGTAAGAGGTTTTGAGCC	50-55	303
	exon8	CACCGGAGTATGTGGTTGGT	GCAATTTCCCCCTCAACTCAA	50-55	673
	exon9	CTTGGAGGCCAGGTTTTAGT	GCTGCCTTAGTGCTTTGACT	50-55	686
	exon10	AGTTAGTGGCAGGGCATGAG	TGGCTGAGCAACCACAGATT	50-55	596
	exon11	TTCTGCCTTCTTGGTCCCTTC	GACCACAGAGCACCTATCTCT	50-55	636
	exon13	ACTGTTGTGGGATCGGACTC	TTGGGGAACAAAACCACTGT	50-55	539
	exon14	CTTCTGCCCTCATTGCCCTA	GAAGGTGCATGTATTGGTGTGT	50-55	681
	exon15	AGCCTTTTGGCACATACTGC	CTTACCTGACGAGACGCTGA	50-55	663
	exon16	TGTAAGAATGCCCTGGGTCG	ACTTACCTGACGAGACGCTG	50-55	623
	exon17	CTGAGCAGGTGCAGTCTAGT	AAACCACCAGGTGTTGACTGT	50-55	698
	exon19	AGGAGTGGGGAGATGGTTCA	AGGACCCTGATCAAGCAATCC	50-55	471
	exon20	TGATGTGTAGCCAGGGTTCAG	ATGCCAAGTACCACCTGGAAA	50-55	631
	exon21	TAAGATCCCACATGCCTCGC	CCAAACTGATCAGCAGAATGC	50-55	621
	exon22	TCGCTCAAGTGGTAGGGGTA	ACCCTGGCAACCACATACTG	50-55	680
	exon23-1	TCAGGGTTTACTCCTGCTTGG	CTGGCCTGGGTGAGTGATTT	50-55	1429
	exon23-2	AGACTCCCACCTCCTGACAA	AACAGTGGCAAAGTGTTGGG	50-55	959
OBSL1	exon1	CCCATTGTCGTGTGGGAGAA	TGGGGAGCTTGCTAAGAAGT	50-55	1111
	exon2	ACCTTTGCAGAATTGTGGGTG	ACCGCATTCTCTCCCTCAAAA	50-55	773
	exon3	CGGAGTTTACCTGTGCGAGA	ATTGTGCTTGACGCCTGAGA	50-55	577
	exon4	AGAGTCAAATGTGAGGGCCTG	GGGACAGAGTTCGTCCATCA	50-55	648
	exon5	GTGTTCCATGGGTCTGCTCA	GACTTCGGTGTCTTGACCCT	50-55	549
	exon6	CATCGATGGCAATCATCCG	AATGTTAGCTCCCACCTCCC	50-55	654
	exon7	GTACGGTCCTGATGTGACCT	TTTTCTGCGGGTGACTGAAC	50-55	668
	exon8	TACCCTGCGTATTGTCCCTG	GCTTATTCGAACACGGACCC	50-55	712
	exon9	CTGGAATCGGAAGCATTGTGG	GGCAAGTCAGGGCTCTCTAA	50-55	640
	exon10	AGGGGATAGGAAGTGCAGGT	GTTGTGGCTCCAGAAGACGA	50-55	832
	exon11	TCTCTCTGTCCACCCACCAG	AGGCAAGACGGGGAAAGGGA	50-55	780
	exon12	GTCCAAGTGGCTGGTGAGTAT	GCCCTCATCCCAGGAATAGT	50-55	606
	exon13	TCATGGCTGACACACAGTAGG	CACTCGGCCTGTCTCTACTT	50-55	654
	exon14	CAAGCCGCATATTGACCGTG	TGCTTCAGGTCACACTCCTG	50-55	661
	exon15	TCCACCCAAGTCTGAATGGC	CAGCACAGTCAGTGGTCCAT	50-55	709
	exon16	ACTGACCAGCATCCCCTTTG	CTGCTCATAACAGCCATGCG	50-55	544
	exon17	CTCAGTGGGGTGAAGTATTG	AGAGCGGGTAGAAAGTC	50-55	869
	exon18	AGACGAGCTTTCACCACGA	GAATTGAGATGCCGAGGGGTA	50-55	721
	exon19	ACCCCTCGGCATCTCAATTC	TTAATAGGGACACGCAGGGC	50-55	528
	exon20	GAGCAGGAGACTTTGGGTTGA	CCGAGTGGTTCCTGTTGAGAA	50-55	646
pit-1	exon1	CCCTGCAGTATAAATACCAG	GGCATTTTGACCTCTTC	50-55	451
	exon2	TACTCATCAGAGAACCGCCG	GCATAGCAGTTCAGAGGTGTG	50-55	518
	exon3	AGCACGGAGATTTGTAGCAGT	CAGGGAAAACAAGCAGAAGGG	50-55	755
	exon4	TGGCAGATGTTCCTACCTGA	ACCACTTCACACCTATGCCA	50-55	680
	exon5	GGCTGGATAAAGAGCAAGGT	TCCAGCTATATCTCACCAGT	50-55	527
	exon6	ACACAATGTCTGGGTTCCCC	ACAACGTGGCTTCCGAGAAT	50-55	664
PLAG1	exon1-1	CCAGTCCCTTTTTGCTT	TAAAGGGATCCAGGAAGTC	50-55	884
	exon1-2	CACCTGAAGAATCACCTG	GAGTCAGGACAAAATACCC	50-55	1402
PLOD1	exon1	TCTTTCCGGTCGGAGTGAAG	TCTGGGTACTGAACGGGACT	50-55	703
	exon2	ACACCTCTGCTCTGGGTACT	TGGACATGGCGTTAGCTTGT	50-55	735
	exon3	CCCCACTTATGTCTTAGAATG	TCTGGGAAATAGATCTGCTC	50-55	582
	exon4	CCAGGTATGGTGAGCTAT	CAGTTAGGAGACTACTGCC	50-55	805
	exon5	GAGCTGGTGCAGCTTAATGG	TGTCCGTTCCTTTCATGACCA	50-55	695
	exon6	ACTAGTAGATCCCAGGGGCTT	TTTCTCCACCCCCAGAGAGA	50-55	452
	exon7	GTACTCGCAGGACACGGAAT	AAGGAGAGAAGGCACCACAC	50-55	456
	exon8	CAAGCTCCCAGGAGATCCAA	AGTAAGTTTCGTGGGATGGGG	50-55	626
	exon9	ATGCCTACGTTCCGGTTTCT	TTCCGTTTGGCCCAGACAA	50-55	640
	exon10	AGCGGAATCAGCGACTATGG	CACCGAGGTTGGCTCAACTA	50-55	565
	exon11	TTCAGGGCACTAGACACCAC	ACGTCCTAGACCAAGGTAGC	50-55	567
	exon12	GGCTACCTTGGTCTAGGACAT	CACATGGGCCCAGGATAACT	50-55	562
	exon13	GACACTGAGTGCAGATGGCTA	TAATATTGGGTGGGGCACAGG	50-55	847
	exon14	TGCCCACAACTAACTCCAGG	GAAATCCTGCCCAACAAGCC	50-55	526
	exon15	TGACAGCATCCCTAGACGTTG	AGTTGGAAAGTGCCAGCAAG	50-55	579
	exon16	GGCCTAGGGTGAGAAACAAATG	CACTGCTGTCGCTTCCTAAT	50-55	835
	exon17	GTCTCCCTCTTCAAGATCCTCC	AGCTAACTGGGGGCTTGTTT	50-55	701
	exon18	CAGAACGGGTCGTGAGGATT	CCTGTGCCGCTGCTCTATTA	50-55	672
	exon19	TGCTGAGTGTCTTCCTTAGGC	GGGATGGGAAAGGACGAGTT	50-55	612
