# Supplementary material for: Insights into body size variation in cetaceans from the evolution of body-size-related genes
Source: BMC Evol Biol. 2019 Jul 27;19:157. doi: 10.1186/s12862-019-1461-9 (PMC6660953; doi:10.1186/s12862-019-1461-9)
Supplement: Supplementary file 4 — Alignment sequences of 20 body-size related genes used for this study. These files are Fast format, please use MEGA or Clustal to open them. (ZIP 133 kb) [file 12862_2019_1461_MOESM4_ESM.zip]

Archive with 44 entries (41 files):
- Additional file 4  6.2/
- Additional file 4  6.2/ACAN.fas
- __MACOSX/
- __MACOSX/Additional file 4  6.2/
- __MACOSX/Additional file 4  6.2/._ACAN.fas
- Additional file 4  6.2/AIP.fas
- __MACOSX/Additional file 4  6.2/._AIP.fas
- Additional file 4  6.2/CBS.fas
- __MACOSX/Additional file 4  6.2/._CBS.fas
- Additional file 4  6.2/CDKN1B.fas
- __MACOSX/Additional file 4  6.2/._CDKN1B.fas
- Additional file 4  6.2/EIF2AK3.fas
- __MACOSX/Additional file 4  6.2/._EIF2AK3.fas
- Additional file 4  6.2/FBN1.fas
- __MACOSX/Additional file 4  6.2/._FBN1.fas
- Additional file 4  6.2/GALNS.fas
- __MACOSX/Additional file 4  6.2/._GALNS.fas
- Additional file 4  6.2/GPC3.fas
- __MACOSX/Additional file 4  6.2/._GPC3.fas
- Additional file 4  6.2/GPR101.fas
- __MACOSX/Additional file 4  6.2/._GPR101.fas
- Additional file 4  6.2/GRB10.fas
- __MACOSX/Additional file 4  6.2/._GRB10.fas
- Additional file 4  6.2/KCNJ2.fas
- __MACOSX/Additional file 4  6.2/._KCNJ2.fas
- Additional file 4  6.2/MED12.fas
- __MACOSX/Additional file 4  6.2/._MED12.fas
- Additional file 4  6.2/MEN1.fas
- __MACOSX/Additional file 4  6.2/._MEN1.fas
- Additional file 4  6.2/NOG.fas
- __MACOSX/Additional file 4  6.2/._NOG.fas
- Additional file 4  6.2/NPR2.fas
- __MACOSX/Additional file 4  6.2/._NPR2.fas
- Additional file 4  6.2/NSD1.fas
- __MACOSX/Additional file 4  6.2/._NSD1.fas
- Additional file 4  6.2/OBSL1.fas
- __MACOSX/Additional file 4  6.2/._OBSL1.fas
- Additional file 4  6.2/pit-1.fas
- __MACOSX/Additional file 4  6.2/._pit-1.fas
- Additional file 4  6.2/PLAG1.fas
- __MACOSX/Additional file 4  6.2/._PLAG1.fas
- Additional file 4  6.2/PLOD1.fas
- __MACOSX/Additional file 4  6.2/._PLOD1.fas
- __MACOSX/._Additional file 4  6.2
