# Supplementary material for: Insights into body size variation in cetaceans from the evolution of body-size-related genes
Source: BMC Evol Biol. 2019 Jul 27;19:157. doi: 10.1186/s12862-019-1461-9 (PMC6660953; doi:10.1186/s12862-019-1461-9)
Supplement: Supplementary file 4 — Alignment sequences of 20 body-size related genes used for this study. These files are Fast format, please use MEGA or Clustal to open them. (ZIP 133 kb) [file 12862_2019_1461_MOESM4_ESM.zip › Additional file 4 6.2/ACAN.fas]

>Delphinus_capensis
ATGACCACTTTACTCTTCGTGTTTCTGACTCTGAGAGTCATCGCAGCAGCCATCTCAGTAGAAGTTTCAGACCCTGACAACTCGCTGAGTGTCAGCATCCCTGAACCGTCCCCGCTGCGGGTCCTCCTGGGGAGCTCCCTCACCATCCCCTGCTACTTCATCGACCCCATGCACCCCGTGACCACCGCCCCCTCCACCGCCCCCCTCGCCCCAAGAATCAAGTGGAGCTGCATTTCCAAGGAGAAGGAGCTGGTGCTGCTGGTGGCGACTGAAGGGCAGGTGCGGGTTAACAGTGCCTACCGAGACAGGGTCACGCTGCCCAACTACCCGGCCATCCCCAGCGACGCCACCCTGGAAATCCAGAACCTGCGCTCCAATGACTCTGGGATCTATCGCTGCGAGGTGATGCATGGCATCGAGGACAGCAAGGCCACCGTGGAGGTCGTGGTGAAAGGCATCGTGTTCCATTACAGAGCCATCTCCACACGCTACACCCTGGACTTCGACAGGGCGCAGCGAGCCTGCCTGCAGAACAGCGCCATCATCGCCACGCCCGAGCAGCTGCAGGCCGCCTATGAGGACGGCTTCCACCAGTGCGACGCCGGCTGGCTGGCAGACCAGACTGTCAGGNNN---------------------------------------------------------------------------------------------------------------------------GGCGAGGTCTTTTATGCAACATCCCCGGAGAAGTTCACCTTCCAGGAGGCAGCCAATGAGTGCCGGCGACTGGGCGCCCGGCTGGCCACCACGGGCCAGCTCTACCTGGCCTGGCAGAGTGGCATGGACATGTGCAGCGCCGGCTGGCTGGCCGACCGCAGCGTGCGCTACCCCATCTCCAAGGCCCGGCCCAACTGCGGGGGCAACCTCTTGGGCGTGAGGACTGTCTACCTGCACGCCAACCAGACGGGATACCCCGACCCCTCATCCCGCTACGACGCCATCTGCTACACAGGTGAAGACTTTGTGGACATCCCAGAAGATTTCTTCGGGGTGGGTGGTGAGGAGGACATCACCATCCAGACGGTGACCTGGCCTGATGTGGAGCTGCCTTTGCCACGAAACATCACCGAGGGTGAAGCCCGAGGCAGCGTGATCCTCACAGTGAAACCCGTCTTTGACATCACCCCTACCGCCCTGGAGCCCGAGGAGCCCCTCACTTTTGCCCCCGAAGTAGGGGCCACCGCCTTCTCTGAGGCCGAGAACAGGACTGGAGAGGCTACCCGGCCCTGGGCCTTTCCCGAGGAGTCCACACCTGGCCTGGGCGCTCCGACGGCCTTCACCAGCGAGGACCTCGTTGTGCAGGTGACCGCAGCCCCAGGTGCAACCGAGGTCCCTGGGCAGCCACGACTGCCAGGGGGAGTTGTGTTCCACTACCGCCCGGGCTCCTCCCGCTACTCGCTGACCTTTGAGGAGGCCCAGCAGGCCTGCCTGCGCACCGGGGCCGTCATCGCCTCGCCCGAACAGCTCCAGGCCGCCTATGAAGCAGGCTACGAGCAGTGTGACGCTGGCTGGCTGCAGGACCAGACCGTCAGATACCCCATTGTGAGCCCACGGACCCCATGTGTGGGTGACAAGGACAGCAGCCCGGGGGTCCGGACCTATGGCGTGCGACCACCATCAGAAACCTACGATGTCTACTGCTACGTGGACAGACTCGATGGGGAGGTGTTCTTCGCCACAAGCCCGGAGCAGTTCACCTTCCAGGAAGCACAGGAGTTCTGTGAAACCCAAAACGCCACACTGGCCACCACGGGCCAGCTCTATGCTGCCTGGAGCCAGGGCCTGGACAAGTGCTACGCTGGCTGGCTATCTGACGGCAGCCTCCGCTACCCCATCGTCACCCCAAGGCCTGCCTGCGGTGGGGACAAGCCAGGTGTGAGAACCGTCTATCTCTACCCCAACCAGACAGGCCTCCTAGACCCGCTGTCCCGGCACCACGCCTTCTGCTTCCGAGGCATCCCAGCGGCGCCCTCTCCAGGAGAAGAGGAGGGTAGGACACCCACAGAGCGCCCTGAGGTGGAAGCCTGGATCACTACTGAAGTGGGGCCCAGCGTGGCTGCTGTCCCTGTTGGGGAGGAGACGACTGCAATCCCAGACTTCACCACTGAGCCAGAAAACCAGACGGAATGGGAGCCCGCCTACACGCCAGCGGGCACTTCCCCACTGCCAGGAGTCCCTCCTACATGGCTTCCCACTAGCACAGCAACAGAGGAGAGCACAGAAGGCCCTTCTGCAACGGAAGTGCCCTCAGCCTCAGAGGAGCCATTGCCCTCAGAAAAGCCGTTGCCCTCAGAAGAACCATTCCCGTCAGAGGAGCTATTCCCCTCAGAGGAACCATCCACACTTTCAGCCCCAGTGCCCAGCAGGACTGAGCTGCCAGGCTCTGGGGAGGTATCTGGGGTGCCTGAAGTCAGTGGTGACTTCACAGGCAGTGGCGAAATTTCAGGACACCTAGACTCCAGTGGGCAGCCCTCAGGGGAAATTGCAAGTGGACTGCCCTCTGAAGACCTTGACTTCAGTGGGCTCACCTCTACAGTGGGCTCAGGCCTGCCTGTGGAAAGTGGACTGGCTTCAGGAGATGAAGATAGAATTACGTGGACCACCACTCCTAAAGTTGACAGGTTGCCCTCTGGAGGTGAGGTCCCAGAGGGCTCTGTCTCTGGAGTAGGGGACCTCAGTGGACTTTCTTCTGTAGGAGGTCTAGAGACCTCTGCTTCTGGAGTAGGGGACCTTAGTGGACTTCCTTCTNNNNNNGAAGGTCCAGAAGCCTCTGCCTCTGGAATAGAGGATCTCAGCAGACTTCCTTCTGGAGAAGGTCCAGAAGCCTCTGCCTCTGGAGTAGAGGACCTTAGTGGACTTCCTTCTGGAGAGGGTCTAGAGATCTCTGCCTCTGGAGTAGGGGACATCAGTGGACTTCCTTCTGGAGGAGAGGGTCTAGAGACCTCTGTCTCTGGAGTAGAGGACCTCAGTGGACTTCCTTCTGTAGGTGAGGATCATCTAGAGACCTCTGCTCCTGGAGTAGGGGACCTTAGTGGACTTCCTTCTGGAAGGGAAAGTCTGGAGATCTCTGCTTCTGGAGCTGAGGATCTTAGTGGGTTGACTACTGGAAAAGAAGACTTGATTGGGTCAGCTTCTGGAGTCTTGGACCTTGGCAGAATACCTTCTGGAACCCTAGGAAGTGGGCAAGCTCCAGAAGCAGGTGGCCTTCCCTCTGGATTTAGTGGTGAGTATTCTGGGGTGGACCTTGGAAGTGGCCCATCTTCTGGCCTTCCTGACTTCAGTGGACTTCCATCTGGGTTCCCAACTGTCTCCCTAGTGGATACTACATTGGTGGAAGTGGTCACAGCCACCACTGCAGGTGAACTAGAAGGAAGGGGAACCATTGGCATCAGTGGTGCTGGAGAAACATCTGGGCTGCCCTTCAGTGAGTTGGACATTAGTGGAGGAGCAAGCGGACTCTCTTCAGGAGCTGAACTCAGTGGCCAGGCATCTGGGACTCCTGACATCAGTGGGGAAACATCTGGACTCTTTGGTGTCAGTGGACAGCCATCAGGGTTTCCTGACATTAGTGGGGGAACATCTGGACTTTTTGAGGTCAGTGGGCAGCCATCAGGGTTTTCTGGGGAAACATCTGGTGTGACTGAGCTTAGTGGACTGTCCTCCGGACAACCAGAAATCAGTGGAGAAGCTTCTGGAGTTCTTTCTGGCAGTGGTCCACCATTTGGCATAACCGACCTGAGTGGAGAAACGTCCGGGATCCCTGATCTCAGTGGGCAGCCATCGGGGTTACCAGGGTTCAGTGGGACAACATCCGGAATCCCTGACCTGGTTTCCAGTGCCGTGAGTGGCAGTGGTGAATCTTCTGGCATTACATTCGTGGACACCAGTTTGGTTGAAGTGACCCCAACTACATTTAAAGAAGAAGAAGGTTTAGGGTCCGTGGAACTCAGTGGCCTCCCTTCAGGAAAGGCAGATCTCTCAGGCACATCTGGGATAGTGGATGTCAGTGGACTCTCTTCTGGAGTAATTGACTCCAGTGGGTTTACACCCCAGCCTCCAGAATTCAGTGGCCTGCCAAGCAGAGTAGCTGAGGTCAGTGGAGAGTCCTCTGGAGCTGAGACTGGGAGCAGCCAGCCCTCCGGAGCATATGACGGCCGTGGACTTCCATCTGGTTTCTCCACTGTCTCTCTTGTAGACAGAACTTTGGTGGAATCTGTAACCCAGGCTCCAACAGCCCAAGAAGCAGGAGAAGGGCCTTCGGGCATTTTGGAACCTAGTGGTGCCCCGTCTGGAGCACCAGACATGTCTGGAGACCATTCAGGACTTTTGGACCTAAGTGGACTTCAGTCTGGACTGGTAGAGCCCAGTGGAGAGCCATCAAGTACTCCATATTTTAGTGGGGACTTTTCTGGCACCACTGATGTAAGCGGAGAATCCTCTGCACCCACGAGCACCAGTGGGGAGGCCTCAGGACTTCCAGAAGTTACTTTAATCATTTCTGAGTTCGTGGAGGGTGTTACTGAACCAACTGTTTCCCAGGAACTGGGCCAAAGACCCCCTGTGACATACACCCCCCAGCGTTTTGAGTCCAGTGGAGAAGCCTCTGCATCTGGGGATGCACCAAGGTTCCCCGGGTCTGGGGTAGAAGCATCATCAGTCCCAGAATCCAGCAGCGAGACGTCTGCCTATCCTGAGGCTGAGGTGGGAGCATCTGCTGTCCCCGAGGCCAGCGGAGGCACTTCCAGGTCCCCTGATCTGAGTGGAACCACCTCCGCCTTGCATGAAGCTGATCTGGAGGGAGCCTCCGGCCTGGGAGTGACAGGTAGCACCTCAGCCTTTCAGGAAGGCCCCAGGGAGGGCTCGGCTGCCCCGGAAGTGAGCGGAGAGTCAACCACCACCTATGATGTGGGCACAGAGGCATCAGGCTCACCTTCGGCCACTCCCATGGCTTCTGGAGACAGGGCGGAAATCAGCAGAGACCTGTCTGGTCACACCTCGGGGTTGGATGTTGTCATCAGCACCACCATCCTGGAATCCAAGTGGGCTCAGCAGACCCAGAGCCCTGCAGAGGCGCGTCGAGAAACCGAGTCCTCAAGCCCCGTGCACTCAGGAGAAGAGACCCAAACAGCCGGAACACCCACCTCCCCAACTGATGCTTCCATCCCAAACTCTCCAGGAGGGACAGATGAATCAGAGGCAACCNNN------------------------------------------------------------------------------------------------------------------------------------------------------------------------------------------------------------------------------------------------------------------------------------NNNAATGCTCAGGACTATCAGTGGATCGGCCTGAATGACAAGACCATCGAAGGAGACTTCCGCTGGTCAGATGGACACTCCTTGCAATTTGAGAACTGGCGCCCCAACCAGCCGGACAACTTCTTTGCCACTGGGGAGGACTGCGTGGTGATGATCTGGCATGAGAAGGGCGAGTGGAATGACGTTCCCTGCAATTACCAGCTGCCCTTCACGTGTAAAAAGGGCACAGTGGCCTGCGGAGAGCCCCCCGTGGTGGAGCACGCCAGGATCTTCGGGCAGAAGAAGGACCGATACGAGATCAATTCCCTGGTGCGGTACCAGTGCACCGAGGGCTTTGTCCAGCGCCATGTGCCCACCATCCGGTGCCAGCCCAGCGGGCACTGGGAGGACCCTCGGATCACCTGCACAGACCCCTCTACCTACAAGCGCAGACTACAGAAGCGGAGCTCACGGCCCCTGCGGAGGAGCCGCCCCAGCACGGCCCAC
>Tursiops_truncatus
ATGACCACTTTACTCTTCGTGTTTCTGACTCTGAGAGTCATCGCAGCAGCCATCTCAGTAGAAGTTTCAGACCCTGACAACTCGCTGAGTGTCAGCATCCCTGAACCGTCCCCGCTGCGGGTCCTCCTGGGGAGCTCCCTCACCATCCCCTGCTACTTCATCGACCCCATGCACCCCGTGACCACCGCCCCCTCCACCGCCCCCCTCGCCCCAAGAATCAAGTGGAGCTGCATTTCCAAGGAGAAGGAGCTGGTGCTGCTGGTGGCGACTGAAGGGCAGGTGCGGGTTAACAGTGCCTACCGAGACAGGGTCACGCTGCCCAACTACCCGGCCATCCCCAGCGACGCCACCCTGGAGGTCCAGAACCTGCGCTCCAATGACTCTGGGATCTATCGCTGCGAGGTGATGCACGGCATCGAGGACAGCAAGGCCACCGTGGAGGTCGTGGTGAAAGGCATCGTGTTCCATTACAGAGCCATCTCCACACGCTACACCCTGGACTTCGACAGGGCGCAGCGAGCCTGCCTGCAGAACAGCGCCATCATCGCCACGCCGGAGCAGCTGCAGGCCGCCTATGAGGACGGCTTCCACCAGTGCGACGCCGGCTGGCTGGCAGACCAGACTGTCAGGTACCCCATCCACACTCCAAGGGAAGCCTGCTATGGGGACAAGGATGAGTTTCCCGGTGTAAGAACCTACGGCATCCGTGACACCAATGAAACCTATGACGTGTACTGCTTCGCAGAGGAGATGGAGGGCGAGGTCTTTTATGCAACATCCCCGGAGAAGTTCACCTTCCAGGAGGCAGCCAATGAGTGCCGGCGACTGGGCGCCCGGCTGGCCACCACGGGCCAGCTCTACCTGGCCTGGCAGAGTGGCATGGACATGTGCAGCGCCGGCTGGCTGGCCGACCGCAGCGTGCGCTACCCCATCTCCAAGGCCCGGCCCAACTGCGGGGGCAACCTCTTGGGCGTGAGGACTGTCTACCTGCACGCCAACCAGACGGGATACCCCGACCCTTCATCCCGCTACGACGCCATCTGCTACACAGGTGAAGACTTTGTGGACATCCCAGAAGATTTCTTCGGGGTGGGTGGTGAGGAGGACATCACCATCCAGACGGTGACCTGGCCTGATGTGGAGCTGCCTTTGCCACGAAACATCACCGAGGGTGAAGCCCGAGGCAGCGTGATCCTCACAGTGAAACCCGTCTTTGACATCACCCCTACCGCCCTGGAGCCCGAGGAGCCCCTCACTTTTGCCCCCGAAGTAGGGGCCACCGCCTTCTCTGAGGCCGAGAACAGGACTGGAGAGGCTACCCGGCCCTGGGCCTTTCCCGAGGAGTCCACACCTGGCCTGGGCGCTCCGACGGCCTTCACCAGCGAGGACCTCGTTGTGCAGGTGACCGCAGCCCCAGGTGCAACCGAGGTCCCTGGGCAGCCACGACTGCCAGGGGGAGTTGTGTTCCACTACCGCCCGGGCTCCTCCCGCTACTCGCTGACCTTTGAGGAGGCCCAGCAGGCCTGCCTGCGCACCGGGGCCGTCATCGCCTCGCCCGAACAGCTCCAGGCCGCCTATGAAGCAGGCTACGAGCAGTGTGACGCTGGCTGGCTGCAGGACCAGACCGTCAGATACCCCATTGTGAGCCCACGGACCCCATGTGTGGGTGACAAGGACAGCAGCCCGGGGGTCCGGACCTATGGCGTGCGACCACCATCAGAAACCTACGATGTCTACTGCTACGTGGACAGACTCGATGGGGAGGTGTTCTTCGCCACAAGCCCAGAGCAGTTCACCTTCCAGGAAGCACAGGAGTTCTGTGAAACCCAAAACGCCACACTGGCCACCACGGGCCAGCTCTATGCTGCCTGGAGCCAGGGCCTGGACAAGTGCTACGCTGGCTGGCTATCTGACGGCAGCCTCCGCTACCCCATCGTCACCCCAAGGCCTGCCTGCGGTGGGGACAAGCCAGGTGTGAGAACCGTCTATCTCTACCCCAACCAGACAGGCCTCCTGGACCCGCTGTCCCGGCACCACGCCTTCTGCTTCCGAGGCATCCCAGCGGCGCCCTCTCCAGGAGAAGAGGAGGGTAGGACACCCACAGAGCGCCCTGAGGTGGAAGCCTGGATCACTACTGAAGTGGGGCCCAGCGTGGCTGCTGTCCCTGTTGGGGAGGAGACGACTGCAATCCCAGACTTCACCACTGAGCCAGAAAACCAGACGGAATGGGAGCCCGCCTACACGCCAGCGGGCACTTCCCCACTGCCAGGGGTCCCTCCTACATGGCTTCCCACCAGCACAGCAACAGAGGAGAGCACAGAAGGCCCTTCTGCAACGGAAGTGCCCTCAGCCTCGGAGGAGCCATTGCCCTCAGAAAAGCCGTTGCCCTCAGAAGAACCATTCCCCTCCGAGGAGCCATTCCCCTCAGAGGAACCATCCACACTTTCAGCCCCAGTGCCCAGCAGGACTGAGCTGCCAGGCTCTGGGGAGGTATCTGGGGTGCCTGAAGTCAGTGGTGACTTCACAGGCAGTGGCGAAATTTCAGGACACCTAGACTCCAGTGGGCAGCCTTCAGGGGAAATTGCAAGTGGACTGCCCTCTGAAGACCTTGACTTCAGTGGGCTCACCTCTACAGTGGGCTCAGGCCTGCCTGTGGAAAGTGGACTGGCTTCAGGAGATGAAGATAGAATTACGTGGACCACCAGTCCTGAAGTTGACAGGTTGCCCTCTGGAGGTGAGGTCCCAGAGGGCTCTGTCTCTGGAGTAGGGGACCTCAGTGGACTTCCTTCTGTAGGTGATCTAGAGACCTCTGCTTCTGGAGTAGGGGACCTTAGTGGACTTCCTTCTGGAAGAGAGGACCTAGAGACCTCTGTCTCTGGAGTAGAGGACCTCAGTGGACTTCCTTCTGGAGAAGGTCCAGAAACCTCTGCCTCTGGAATAGAGGATCTCAGCAGACTTCCTTCTGGAGAAGGTCCAGAAGCCTCTGCCTCTGGAGTAGAGGACCTTAGTGGACTTCCTTCTGGAGGAGAGGGTCTAGAGACCTCTGTCTCTGGAGTAGAGGACCTCAGTGGACTTCCTTCTGTAGGTGAGGATCATCTAGAGACCTCTGCTTCTGGAGTAGGGGACCTTAGTGGACTTCCTTCTGGAAGGGAAAGTCTGGAGATCTCTGCTTCTGGAGCTGAGGATCTTAGTGGGTTGACTTCTGGAAAAGAAGACTTGATTGGGTCAGCTTCTGGAGTCTTGGACCTTGGCAGAATACCTTCTGGAACTCTAGGAAGTGGGCAAGCTCCAGAAGCAGGTGGCCTTCCCTCTGGATTTAGTGGTGAGTATTCTGGGGTGGACCTTGGAAGTGGCCCATCTTCTGGCCTTCCTGACTTCAGTGGACTTCCATCTGGGTTCCCAACTGTCTCCCTAGTGGATACTACATTGGTGGAAGTGGTCACAGCCACCACTGCAGGTGAACTAGAAGGTAGGGGAACCATTGGCATCAGTGGTGCTGGAGAAACATCTGGGCTGCCCTTCAGTGAGCTGGACATTAGTGGAGGAGCAAGCAGACTCTCTTCAGGAGCTGAACTCAGTGGCCAGGCATCTGGGACTCCTGACATCAGTGGGGAAACATCTGGACTCTTTGGTGTCAGTGGACAGCCATCAGGGTTTCCTGACATTAGTGGGGGAACATCTGGACTTTTTGAGGTCAGTGGGCAGCCATCAGGGTTTTCTGGGGAAACATCTGGTGTGACTGAGCTTAGTGGACTGTCCTCCGGACAACCAGAAATCAGTGGAGAAGCTTCTGGAGTTCTTTCTGGCATTGGTCCACCATTTGGCATAACCGACATGAGTGGAGAAACGTCCGGGATCCCTGATCTCAGTGGGCAGCCATCAGGGTTACCAGGGTTCAGTGGGACAACATCCGGAATCCCTGACCTGGTTTCCAGTACCGTGAGTGGCAGTGGTGAATCTTCTGGCGTTACATTCGTGGACACCAGTTTGGTTGAAGTGACCCCAGCTACATTTAAAGAAGAAGAAGGTTTAGGGTCCGTGGAACTCAGTGGCCTCCCTTCAGGAGAGGCAGATCTCTCAGGCACATCTGGGATAGTGGATGTCAGTGGACTCTCTTCCGGAGTAATTGACTCCAGTGGGTTTACACCCCAGCCTCCAGAATTCAGTGGCCTGCCAAGCAGAGTAGCTGAGGTCAGTGGAGAGTCCTCTGGAGCTGAGAGTGGGAGCAGCCAGCCCTCCGGAGCATATGACGGCCGTGGACTTCCATCTGGTTTCTCCACTGTCTCTCTTGTAGACAGAACTTTGGTGGAATCTGTAACCCAGGTTCCCACAGCCCAAGAAGCAGGAGAAGGGCCTTCGGGCATTTTGGAACTTAGTGGTGCCCCGTCTGGAGCACCAGACATGTCTGGAGGCCATTCAGGACTTTTGGACCTAAGTGGACTTCAGTCTGGACTGGTAGAGCCCAGTGGAGAGCCATCAAGTACTCCATATTTTAGTGGGGACTTTTCTGGCACCACTGATGTAAGCGGAGAATCCTCTGCACCCACGAGCACCAGTGGGGAGGCCTCAGGACTTCCAGAAGTTACTTTAATCATTTCTGAGTTCGTGGAGGGTGTTACTGAGCCAACTGTTTCCCAGGAACTGGGCCAAAGACCCCCTGTAACATACACCCCCCAGCGTTTTGAGTCCAGTGGAGAAACCTCTGCATCTGGGGATGCACCAAGGTTCCCCGGGTCTGGGGTAGAAGCATCATCAGTCCCAGAATCTAGCAGCGAGACGTCTGCCTATCCTGAGGCTGAGGTGGGAGCATCTGCTGTCCCCGAGGCCAGCGGAGGCACTTCCAGGTCCCCTGATCTGAGTGGAACCACCTCCACCTTCCATGAAGCTGATCTGGAGGGAGCCTCAGGCCTGGGAGTGACAGGTAGCACCTCAGCCTTTCAGGAAGGCCCCAGGGAGGGCTCGGCTGCCCCGGAAGTGAGCGGAGAGTCAACCACCACCTATGATGTGGGCACAGAGGCATCAGGCTCACCTTCGGCCACTCCCATGGCTTCTGGAGACAGGACTGAAATCAGCAGAGACCTGTCTGGTCACACCTCGGGGTTGGATGTTGTCATCAGCACCACCATCCTGGAATCCAAGTGGACTCAGCAGACCCAGAGCCCTGCAGAGGCGCATCTAGAAATGGAGTCCTCAAGCCCCGAGCACTCAGGAGAAGACACCCAAACAGCCAAAACACCCACCTCCGCAACTGATGCTTCCATCCCAAACTCTCCAGGAGGGACAGATGAATCAGAGGCAACCATGGCAGACATTGACGAGTGCCTCTCAAGCCCTTGTCTGAATGGAGCCACCTGCGTGGACGCCATCGACTCTTTCACATGCTTATGCCTTCCCAGCTACCAAGGGGACCTGTGTGAGATCGACCAGAAGCTGTGTGAGAAGGGCTGGACCAAGTTCCAGGGCCACTGTTACCGCCACTTCCCCGACCGGGCGACCTGGGTGGACGCCGAGGGCCAGTGCCGGAAGCAGCAGTCACACCTGAGCAGCATCGTCACCCCTGAGGAGCAGGAATTTGTCAACAACAATGCTCAGGACTATCAGTGGATCGGCCTGAATGACAAGACCATCGAAGGAGACTTCCGCTGGTCAGATGGACACTCCTTGCAATTTGAGAACTGGCGCCCCAACCAGCCGGACAACTTCTTTGCCACTGGGGAGGACTGCGTGGTGATGATCTGGCATGAGAAGGGCGAGTGGAATGACGTTCCCTGCAATTACCAGCTGCCCTTCACGTGTAAAAAGGGCACAGTGGCCTGCGGAGAGCCCCCCGTGGTGGAGCACGCCAGGATCTTCGGGCAGAAGAAGGACCGATACGAGATCAATTCCCTGGTGCGGTACCAGTGCACCGAGGGCTTTGTCCAGCGCCATGTGCCCACCATCCGGTGCCAGCCCAGCGGGCACTGGGAGGACCCTCGGATCACCTGCACAGACCCCTCTACCTACAAGCGCAGACTACAGAAGCGGAGCTCACGGCCCCTGCGGAGGAGCCGCCCCAGCACGGCCCAC
>Kogia_simus
ATGACCACTTTACTCTTCGTGTTTGTGACTCTGAGAGTCATCGCAGCAGCCATCTCAGCAGAAGTTTCAGACCCTGACAACTCGCTGAGCGTCAGCATCCCTGAACCGTCCCCGCTGCGGGTCCTCCTGGGGAGCTCCGTCACCATCCCCTGCTACTTCATCGACCCCATGCACCCCGTGACCACCGCCCCCTCCACCGCCCCCCTCGCCCCAAGAATCAAGTGGAGCTGCATTTCCNNNGAGAAGGAGCTGGTGCTGCTGGTGGCGACTGAAGGGCAGGTGCGGGTTAACAGTGCCTACCGAGACAGGGTCACGCTGCCCAACTACCCGGCCATCCCCAGCGACGCCACCCTGGAAATCCAGAACCTGAGGTCCAATGACTCTGGGATCTATCGCTGTGAGGTGATGCATGGCATCGAGGACAGCAAGGCCACCCTGGAGGTCGTGGTGAAAGGCATCGTGTTCCATTACAGAGCCATCTCCACACGCTACACCCTAGACTTTGACAGGGCGCAGCGGGCCTGCCTGCAGAACAGCGCCATCATCGCCACTCCCGAGCAGCTGCAGGCCGCCTATGAGGACGGCTTCCACCAGTGCGACGCCGGCTGGCTGGCAGACCAGACTGTCAGGTATCCTATCCACACTCCAAGGGAAGCCTGCTATGGGGACAAGGATGAGTTTCCCGGCGTAAGAACCTACGGCATCCGCGACACCAATGAAACCTATGACGTGTACTGCTTCGCAGAGGAGATGGAGGGCGAGGTCTTTTATGCAACATCCCCGGAGAAGTTCACCTTCCAGGAGGCAGCCAACGAGTGCCGGCGGCTGGGCGCCCGGCTGGCCACCACGGGCCAGCTCTACCTGGCCTGGCAGAGTGGCATGGACATGTGCAGCGCCGGCTGGCTGGCCGACCGCAGCGTGCGCTACCCCATCTCCAAGGCCCGGCCCAACTGCGGGGGCAACCTCTTGGGTGTGAGGACCGTCTACCTGCACGCCAACCAGACGGGATACCCCGACCCCTCATCCCGCTACGACGCCATCTGCTACACAGGTGAAGACTTTGTGGACATCCCAGAAAATTTCTTCGGGGTGGGTGGTGAGGAGGACATCACCATCCAGACGGTGACCTGGCCTGATGTGGAGCTGCCTTTGCCCCGAAACATCACTGAGGGTGAAGCCCGAGGCAGCATGATCCTCACGGTGAAACCCGTCTTTGACGTCACCCCTACCGCCCTGGAGCCCGAGGAGCCCTTCACTTTTGCCCCCGAAGTAGGGGCCACCGCCTTCTCTGAGGCCGAGAACAGGACCGGAGAGGCTACCCGGCCCTGGGCCTTTCCCGAGGAGTCCACACCTGGCCTGGGCGCTCCGACGGCCTTCACCAGCGAGGACCTCGTCGTGCAGGTGACCGCAGCCCCAGGTGCAACCGAGGTCCCTGGGCAGCCACGACTGCCAGGGGGAGTTGTGTTCCACTACCGCCCGGGCTTATCCCGCTACTCACTGACCTTTGAGGAGGCCCAGCAGGCCTGCCTGCGCACCGGGGCTGTCATCGCCTCGCCCGAACAGCTCCAGGCCGCCTATGAAGCAGGCTACGAGCAGTGTGATGCTGGCTGGCTGCAGGACCAGACCGTCAGATACCCCATTGTGAGCCCACGGACCCCGTGTGTGGGTGACAAGGACAGCAGCCCGGGGGTCCGGACCTATGGCGTGCGACCACCATCAGAAACCTACGATGTCTACTGCTACGTGGACAGACTCGATGGGGAGGTGTTCTTCGCCACAAGCCCGGAGCAGTTCACCTTCCAGGAAGCACAGGAGTTCTGTGAAACCCAAAACGCCACACTGGCCACCACGGGCCAGCTCTATGCTGCCTGGAGCCAGGGCCTGGACAAGTGCTACGCTGGCTGGCTATCTGACGGCAGCCTCCGCTACCCCATCGTCACCCCAAGGCCTGCCTGCGGTGGGGACAAGCCAGGTGTGAGAACCGTCTATCTCTACCCCAACCAGACAGGCCTCCTAGACCCGCTGTCCCGGCACCACGCCTTCTGCTTCCGAGGCATCTCGGCGGTGCCCTCTCCAGGAGAAGAGGAGGGCAGCACACCCACAGAGCGCCCTGAGGTGGAAGACTGGATCACTGCTGAAGTGGGGCCCAGCGTGGCTGCTGTCCCTGTTGGGGAGGAGACGACTGCAATCCCAGACTTCACCACAGAGCCAGAAAACCAGACGGAATGGGAGCCCGCCTACACACCAGCAGGCACTTCCCCACTGCCAGGAGTCCCTCCTACATGGCTTCCCACTAGCACAGCAACAGAGGAGAGCACAGAAGGCCCTTCTGCAACGGAAGTGCCCTCAGCCTCAGAGGAGCCATTGCCCTCAGAAAAGCCGTTGCCCTCAGAAGAACCATTCCCGTCAGAGGAGCTATTCCCCTCAGAGGAACCATCCACACTTTCAGCCCCAGTGCCCAGCAGGACTGAGCTGCCAGGCTCTGGGGAGGTATCTGGGGTGCCTGAAGTCAGTGGTGACTTCACAGGCAGTGGCGAAATTTCAGGACACCTAGACTCCAGTGGGCAGCCCTCAGGGGAAATTGCAAGTGGACTGCCCTCTGAAGACCTTGACTTCAGTGGGCTCACCTCTACAGTGGGCTCAGGCCTGCCTGTGGAAAGTGGACTGGCTTCAGGAGATGAAGATAGAATTACGTGGACCACCACTCCTAAAGTTGACAGGTTGCCCTCTGGAGGTGAGGTCCCAGAGGGCTCTGTCTCTGGAGTAGGGGACCTCAGTGGACTTTCTTCTGTAGGAGGTCTAGAGACCTCTGCTTCTGGAGTAGGGGACCTTAGTGGACTTCCTTCTNNNNNNGAAGGTCCAGAAGCCTCTGCCTCTGGAATAGAGGATCTCAGCAGACTTCCTTCTGGAGAAGGTCCAGAAGCCTCTGCCTCTGGAGTAGAGGACCTTAGTGGACTTCCTTCTGGAGAGGGTCTAGAGATCTCTGCCTCTGGAGTAGGGGACATCAGTGGACTTCCTTCTGGAGGAGAGGGTCTAGAGACCTCTGTCTCTGGAGTAGAGGACCTCAGTGGACTTCCTTCTGTAGGTGAGGATCATCTAGAGACCTCTGCTCCTGGAGTAGGGGACCTTAGTGGACTTCCTTCTGGAAGGGAAAGTCTGGAGATCTCTGCTTCTGGAGCTGAGGATCTTAGTGGGTTGACTACTGGAAAAGAAGACTTGATTGGGTCAGCTTCTGGAGTCTTGGACCTTGGCAGAATACCTTCTGGAACCCTAGGAAGTGGGCAAGCTCCAGAAGCAGGTGGCCTTCCCTCTGGATTTAGTGGTGAGTATTCTGGGGTGGACCTTGGAAGTGGCCCATCTTCTGGCCTTCCTGACTTCAGTGGACTTCCATCTGGGTTCCCAACTGTCTCCCTAGTGGATACTACATTGGTGGAAGTGGTCACAGCCACCACTGCAGGTGAACTAGAAGGAAGGGGAACCATTGGCATCAGTGGTGCTGGAGAAACATCTGGGCTGCCCTTCAGTGAGTTGGACATTAGTGGAGGAGCAAGCGGACTCTCTTCAGGAGCTGAACTCAGTGGCCAGGCATCTGGGACTCCTGACATCAGTGGGGAAACATCTGGACTCTTTGGTGTCAGTGGACAGCCATCAGGGTTTCCTGACATTAGTGGGGGAACATCTGGACTTTTTGAGGTCAGTGGGCAGCCATCAGGGTTTTCTGGGGAAACATCTGGTGTGACTGAGCTTAGTGGACTGTCCTCCGGACAACCAGAAATCAGTGGAGAAGCTTCTGGAGTTCTTTCTGGCAGTGGTCCACCATTTGGCATAACCGACCTGAGTGGAGAAACGTCCGGGATCCCTGATCTCAGTGGGCAGCCATCGGGGTTACCAGGGTTCAGTGGGACAACATCCGGAATCCCTGACCTGGTTTCCAGTGCCGTGAGTGGCAGTGGTGAATCTTCTGGCATTACATTCGTGGACACCAGTTTGGTTGAAGTGACCCCAACTACATTTAAAGAAGAAGAAGGTTTAGGGTCCGTGGAACTCAGTGGCCTCCCTTCAGGAAAGGCAGATCTCTCAGGCACATCTGGGATAGTGGATGTCAGTGGACTCTCTTCTGGAGTAATTGACTCCAGTGGGTTTACACCCCAGCCTCCAGAATTCAGTGGCCTGCCAAGCAGAGTAGCTGAGGTCAGTGGAGAGTCCTCTGGAGCTGAGACTGGGAGCAGCCAGCCCTCCGGAGCATATGACGGCCGTGGACTTCCATCTGGTTTCTCCACTGTCTCTCTTGTAGACAGAACTTTGGTGGAATCTGTAACCCAGGCTCCAACAGCCCAAGAAGCAGGAGAAGGGCCTTCGGGCATTTTGGAACCTAGTGGTGCCCCGTCTGGAGCACCAGACATGTCTGGAGACCATTCAGGACTTTTGGACCTAAGTGGACTTCAGTCTGGACTGGTAGAGCCCAGTGGAGAGCCATCAAGTACTCCATATTTTAGTGGGGACTTTTCTGGCACCACTGATGTAAGCGGAGAATCCTCTGCACCCACGAGCACCAGTGGGGAGGCCTCAGGACTTCCAGAAGTTACTTTAATCATTTCTGAGTTCGTGGAGGGTGTTACTGAACCAACTGTTTCCCAGGAACTGGGCCAAAGACCCCCTGTGACATACACCCCCCAGCGTTTTGAGTCCAGTGGAGAAGCCTCTGCATCTGGGGATGCACCAAGGTTCCCCGGGTCTGGGGTAGAAGCATCATCAGTCCCAGAATCCAGCAGCGAGACGTCTGCCTATCCTGAGGCTGAGGTGGGAGCATCTGCTGTCCCCGAGGCCAGCGGAGGCACTTCCAGGTCCCCTGATCTGAGTGGAACCACCTCCGCCTTGCATGAAGCTGATCTGGAGGGAGCCTCCGGCCTGGGAGTGACAGGTAGCACCTCAGCCTTTCAGGAAGGCCCCAGGGAGGGCTCGGCTGCCCCGGAAGTGAGCGGAGAGTCAACCACCACCTATGATGTGGGCACAGAGGCATCAGGCTCACCTTCGGCCACTCCCATGGCTTCTGGAGACAGGGCGGAAATCAGCAGAGACCTGTCTGGTCACACCTCGGGGTTGGATGTTGTCATCAGCACCACCATCCTGGAATCCAAGTGGGCTCAGCAGACCCAGAGCCCTGCAGAGGCGCGTCGAGAAACCGAGTCCTCAAGCCCCGTGCACTCAGGAGAAGAGACCCAAACAGCCGGAACACCCACCTCCCCAACTGATGCTTCCATCCCAAACTCTCCAGGAGGGACAGATGAATCAGAGGCAACCATGGCAGACATTGACGAGTGCCTCTCAAGCCCTTGTCTGAATGGAGCCACCTGCGTGGACGCCATCGACTCTTTCACATGCTTATGCCTTCCCAGCTACCAAGGGGACCTGTGTGAGATCGACCAGAAGCTGTGTGAGAAGGGCTGGACCAAGTTCCAGGGCCACTGTTACCGCCACTTCCCCGACCGGGCGACCTGGGTGGACGCCGAGGGCCAGTGCCGGAAGCAGCAGTCCCACCTGAGCAGCATCGTCACCCCTGAGGAGCAGGAGTTTGTCAACAACAATGCTCAGGACTATCAGTGGATCGGCCTGAATGACAAGACCATCGAAGGAGACTTCCGCTGGTCAGATGGACACTCCTTGCAATTTGAGAACTGGCGCCCCAACCAGCCTGACAACTTCTTTGCCACTGGGGAGGACTGCGTGGTGATGATCTGGCATGAGAAGGGCGAGTGGAATGACGTTCCCTGCAATTACCAGCTGCCCTTCACGTGTAAAAAGGGCACAGTGGCCTGTGGAGAGCCCCCTGTGGTGGAGCACGCCAGGATCTTCGGGCAGAAGAAGGACCGGTATGAGATCAATTCCCTGGTGCGGTACCAGTGCACCGAGGGCTTTGTCCAGCGCCATGTACCCACCATCCGGTGCCAGCCCAGCGGACACTGGGAGGAGCCTCGGATCACCTGCACGGACCCCTCTACCTACAAGCGCAGACTACAGAAGCGGAGCTCACGGCCCCTGCGGAGGAGCCGCCTCAGCAGGGCCCAC
>Balaenoptera_omurai
ATGACCACTTTACTCTTCGTGTTTGTGACTCTGAGAGTCATCGCGGCAGCCATCTCAGTAGAAGTTTCAGACCCTGACAGCTCGCTGAGTGTCAGCATCCCTGAACCGTCCCCGCTGCGGGTCCCCCTGGGGAGCTCCCTCACCATCCCCTGCTACTTCATCGACCCCATGCACCCCGTGACCACCGCCCCCTCCACCGCCCCCCTCACCCCAAGAATCAAGTGGAGCTGCATTTCCAAGGAGAAGGAGCTGGTGCTGCTGGTGGCGACTGAAGGGCAGGTGCGGGTTAACAGTGCCTACCAAGACAGGGTCACGCTACCCAACTACCCGGCCATCCCCAGCGATGCCACCCTGGAAATCCAGAACCTGAGCTCCAATGACTCTGGGATCTATCGCTGCGAGGTGATACACGGCATCGAGGACAGCGAGGCCACCCTGGAGGTCGTGGTGAAAGGCATCGTGTTCCATTACAGAGCCATCTCCACACGCTACACCCTGGACTTCGACAGGGCGCAGCGGGCCTGCCTGCAGAACAGCGCCATCATCGCCACGCCCGAGCAGCTGCAGGCTGCCTATGAGGACGGCTTCCACCAGTGCGACGCCGGCTGGCTGGCAGATCAGACTGTCAGGTACCCCATCCACACTCCAAGGGAAGGCTGCTATGGGGACAAGGATGAGTTTCCCGGCGTAAGAACCTACGGCATCCGTGACACCAATGAAACCTATGACGTGTACTGCTTCGCAGAGGAGATGGAGGGCGAGGTCTTTTATGCAACATCCCCGGAGAGGTTCACCTTCCAGGAGGCAGCCAATGAGTGCCGGCGGCTGGGCGCCCGGCTGGCCACCACGGGCCAGCTCTACCTGGCCTGGCAGAGTGGCATGGACATGTGCAGCGCCGGATGGCTGGCCGACCGCAGCGTGCGCTACCCCATCTCCAAGGCCCGGCCCAACTGCGGGGGCAACCTCTTGGGAGTGAGGACCGTCTACCTGCACGCCAACCAGACGGGATACCCCGACCCCTCATCCCGCTACGACGCCATCTGCTACACAGGTGAAGACTTTGTGGACATCCCAGAAGATTTCTTCGGGGTGGGTGGTGAGGAGGACATCACCATCCAGACGGTGACCTGGCCTGATGTGGAGCTGCCTTTGCCACGAAACATCACCGAGGGTGAAGCCCGAGGCAGCGTGATCCTCACAGTGAAACCCGTCTTTGACATCACCCCTACCGCCCTGGAGCCCGAGGAGCCCCTCACTTTTGCCCCCGAAGTAGGGGCCACTGCCTTCTCTGAGGCCGAGAACAGGACTGGAGAGGCTACCCGGCCCTGGGCCTTTCCCGAGGAGTCCACACCTGGCCTGGGCGCTCCGACGGCCTTCACCAGCGAGGACCTCGTTGTGCAGGTGACCGCAGCCCCAGGTGCAACCGAGGTCCCTGGGCAGCCACGACTGCCAGGGGGAGTTGTGTTCCACTACCGCCCGGGCTCCTCCCGCTACTCACTGACCTTTGAGGAGGCCCAGCAGGCCTGCCTGAGCACCGGGGCCGTCATCGCCTCACCCAAACAGCTCCAGGCCGCCTATGAAGCAGGCTACGAGCAGTGTGACGCCGGCTGGCTGCAGGACCAGACCGTCAGATACCCCATTGTGAGCCCACGGACCCCGTGTGTGGGTGACAAGGACAGCAGCCCGGGGGTCCGGACCTATGGCGTGCGACCACCATCAGAAACCTACGATGTCTACTGCTACGTGGACAGACTCGATNNNNNN------------------------------------------------------------------------------------------------------------------------------------------------------------------------------------------------------------------------------------------------------------------------------------------------GGCGTCTCGGCGGTGCCCTCTCCAGGAGAAGAGGAGGGTAGCGCACCCACAGAGCCCCCTGAGGTGGAAGACTGGATCGCTACTGAAGTGGGGCCCAGCGTGGCTGCGGTCCCTGTTGGGGAGGAGACGACTGCAATCCCAGAATTCACCACTGAGCCAGAAAACCAGACGGAATGGGAGCCCGCCTACACGCCAGCGGGCACTTCCCCACTGCCAGGAGTCCCTCCTACATGGCTTCCCACTAGCACAGCAACAGAGGAGAGCACAGAAGGCCCTTCTGCAACGGAAGTGCCCTCAGCCTCAGAGGAGCCATTGCCCTCAGAAAAGCCGTTGCCCTCAGAAGAACCATTCCCGTCAGAGGAGCTATTCCCCTCAGAGGAACCATCCACACTTTCAGCCCCAGTGCCCAGCAGGACTGAGCTGCCAGGCTCTGGGGAGGTATCTGGGGTGCCTGAAGTCAGTGGTGACTTCACAGGCAGTGGCGAAATTTCAGGACACCTAGACTCCAGTGGGCAGCCCTCAGGGGAAATTGCAAGTGGACTGCCCTCTGAAGACCTTGACTTCAGTGGGCTCACCTCTACAGTGGGCTCAGGCCTGCCTGTGGAAAGTGGACTGGCTTCAGGAGATGAAGATAGAATTACGTGGACCACCACTCCTAAAGTTGACAGGTTGCCCTCTGGAGGTGAGGTCCCAGAGGGCTCTGTCTCTGGAGTAGGGGACCTCAGTGGACTTTCTTCTGTAGGAGGTCTAGAGACCTCTGCTTCTGGAGTAGGGGACCTTAGTGGACTTCCTTCTNNNNNNGAAGGTCCAGAAGCCTCTGCCTCTGGAATAGAGGATCTCAGCAGACTTCCTTCTGGAGAAGGTCCAGAAGCCTCTGCCTCTGGAGTAGAGGACCTCAGTGGACTTCCTTCTGGAGAGGGTCTAGAGATCTCTGCCTCTGGAGTAGGGGACATCAGTGGACTTCCTTCTGGAGGAGAGGGTCTAGAGACCTCTGTCTCTGGAGTAGAGGACCTCAGTGGACTTCCTTCTGTAGGTGAGGATCATCTAGAGACCTCTGCTCCTGGAGTAGGGGACCTTAGTGGACTTCCTTCTGGAAGGGAAAGTCTGGAGATCTCTGCTTCTGGAGCTGAGGATCTTAGTGGGTTGACTACTGGAAAAGAAGACTTGATTGGGTCAGCTTCTGGAGTCTTGGACCTTGGCAGAATACCTTCTGGAACCCTAGGAAGTGGGCAAGCTCCAGAAGCAGGTGGCCTTCCCTCTGGATTTAGTGGTGAGTATTCTGGGGTGGACCTTGGAAGTGGCCCATCTTCTGGCCTTCCTGACTTCAGTGGACTTCCATCTGGGTTCCCAACTGTCTCCCTAGTGGATACTACATTGGTGGAAGTGGTCACAGCCACCACTGCAGGTGAACTAGAAGGAAGGGGAACCATTGGCATCAGTGGTGCTGGAGAAACATCTGGGCTGCCCTTCAGTGAGTTGGACATTAGTGGAGGAGCAAGCGGACTCTCTTCAGGAGCTGAACTCAGTGGCCAGGCATCTGGGACTCCTGACATCAGTGGGGAAACATCTGGACTCTTTGGTGTCAGTGGACAGCCATCAGGGTTTCCTGACATTAGTGGGGGAACATCTGGACTTTTTGAGGTCAGTGGGCAGCCATCAGGGTTTTCTGGGGAAACATCTGGTGTGACTGAGCTTAGTGGACTGTCCTCCGGACAACCAGAAATCAGTGGAGAAGCTTCTGGAGTTCTTTCTGGCAGTGGTCCACCATTTGGCATAACCGACCTGAGTGGAGAAACGTCCGGGATCCCTGATCTCAGTGGGCAGCCATCGGGGTTACCAGGGTTCAGTGGGACAACATCCGGAATCCCTGACCTGGTTTCCAGTGCCGTGAGTGGCAGTGGTGAATCTTCTGGCATTACATTCGTGGACACCAGTTTGGTTGAAGTGACCCCAACTACATTTAAAGAAGAAGAAGGTTTAGGGTCCGTGGAACTCAGTGGCCTCCCTTCAGGAAAGGCAGATCTCTCAGGCACATCTGGGATAGTGGATGTCAGTGGACTCTCTTCTGGAGTAATTGACTCCAGTGGGTTTACACCCCAGCCTCCAGAATTCAGTGGCCTGCCAAGCAGAGTAGCTGAGGTCAGTGGAGAGTCCTCTGGAGCTGAGACTGGGAGCAGCCAGCCCTCCGGAGCATATGACGGCCGTGGACTTCCATCTGGTTTCTCCACTGTCTCTCTTGTAGACAGAACTTTGGTGGAATCTGTAACCCAGGCTCCAACAGCCCAAGAAGCAGGAGAAGGGCCTTCGGGCATTTTGGAACCTAGTGGTGCCCCGTCTGGAGCACCAGACATGTCTGGAGACCATTCAGGACTTTTGGACCTAAGTGGACTTCAGTCTGGACTGGTAGAGCCCAGTGGAGAGCCATCAAGTACTCCATATTTTAGTGGGGACTTTTCTGGCACCACTGATGTAAGCGGAGAATCCTCTGCACCCACGAGCACCAGTGGGGAGGCCTCAGGACTTCCAGAAGTTACTTTAATCATTTCTGAGTTCGTGGAGGGTGTTACTGAACCAACTGTTTCCCAGGAACTGGGCCAAAGACCCCCTGTGACATACACCCCCCAGCGTTTTGAGTCCAGTGGAGAAGCCTCTGCATCTGGGGATGCACCAAGGTTCCCCGGGTCTGGGGTAGAAGCATCATCAGTCCCAGAATCCAGCAGCGAGACGTCTGCCTATCCTGAGGCTGAGGTGGGAGCATCTGCTGTCCCCGAGGCCAGCGGAGGCACTTCCAGGTCCCCTGATCTGAGTGGAACCACCTCCGCCTTGCATGAAGCTGATCTGGAGGGAGCCTCCGGCCTGGGAGTGACAGGTAGCACCTCAGCCTTTCAGGAAGGCCCCAGGGAGGGCTCGGCTGCCCCGGAAGTGAGCGGAGAGTCAACCACCACCTATGATGTGGGCACAGAGGCATCAGGCTCACCTTCGGCCACTCCCATGGCTTCTGGAGACAGGGCGGAAATCAGCAGAGACCTGTCTGGTCACACCTCGGGGTTGGATGTTGTCATCAGCACCACCATCCTGGAATCCAAGTGGGCTCAGCAGACCCAGAGCCCTGCAGAGGCGCGTCGAGAAACCGAGTCCTCAAGCCCCGTGCACTCAGGAGAAGAGACCCAAACAGCCGGAACACCCACCTCCCCAACTGATGCTTCCATCCCAAACTCTCCAGGAGGGACAGATGAATCAGAGGCAACCATGGCAGACATTGACGAGTGCCTCTCAAGCCCTTGTCTGAATGGAGCCACCTGCGTGGACGCCATCGACTCTTTCACATGCTTATGCCTTCCCAGCTACCAAGGGGACCTGTGTGAGATCGACCAGAAGCTGTGTGAGAAGGGCTGGACCAAGTTCCAGGGCCACTGTTACCGCCACTTCCCCGACCGGGCGACCTGGGTGGACGCCGAGGGCCAGTGCCGGAAGCAGCAGTCCCACCTGAGCAGCATCGTCACCCCTGAGGAGCAGGAGTTTGTCAACAACAATGCTCAGGACTATCAGTGGATTGGCCTGAATGACAAGACCATCGAAGGAGACTTCCGCTGGTCAGATGGACACTCCTTGCAATTTGAGAACTGGCGCCCCAACCAGCCTGACAACTTCTTTGCCACTGGGGAGGACTGCGTCGTGATGATCTGGCATGAGAAGGGCGAGTGGAATGACGTTCCCTGCAATTACCAGCTGCCCTTCACGTGTAAAAAGGGCACAGTGGCCTGCGGAGAGCCCCCCGTGGTGGAGCACGCCAGGATCTTCGGGCAGAAGAAGGACCGGTACGAGATCAATTCCCTGGTGCGGTACCAGTGCACCGAGGGCTTTGTCCAGCGCCATGTGCCCACCATCCGGTGCCAGCCCAGCGGGCACTGGGAGGAGCCTCGGATCACCTGCACAGACCCCTCCACCTACAAGCGCCGACTACAGAAGCGGAGCTCACGGCCCCTGCGGAGGAGCCGCCCCAGCACGGCCCAC
>Stenella_coeruleoalba
ATGACCACTTTACTCTTCGTGTTTGTGACTCTGAGAGTCATCGCGGCAGCCATCTCAGTAGAAGTTTCAGACCCTGACAACTCGCTGAGTGTCAGCATCCCTGAACCGTCCCCGCTGCGGGTCCTCCTGGGGAGCTCCCTCACCATCCCCTGCTACTTCATCGACCCCATGCACCCCGTGACCACCGCCCCCTCCACCGCCCCCCTCGCCCCAAGAATCAAGTGGAGCTGCATTTCCAAGGAGAAGGAGCTGGTGCTGCTGGTGGCGACTGAAGGGCAGGTGCGGGTTAACAGTGCCTACCGAGACAGGGTCACGCTGCCCAACTACCCGGCCATCCCCAGCGACGCCACCCTGGAAATCCAGAACCTGCGCTCCAATGACTCTGGGATCTATCGCTGCGAGGTGATGCACGGCATCGAGGACAGCAAGGCCACCGTGGAGGTCGTGGTGAAAGGCATCGTGTTCCATTACAGAGCCATCTCCACACGCTACACCCTGGACTTCGACAGGGCGCAGCGAGCCTGCCTGCAGAACAGCGCCATCATCGCCACGCCCGAGCAGCTGCAGGCCGCCTATGAGGACGGCTTCCACCAGTGCGACGCCGGCTGGCTGGCAGACCAGACTGTCAGGNNN---------------------------------------------------------------------------------------------------------------------------GGCGAGGTCTTTTATGCAACATCCCCGGAGAAGTTCACCTTCCAGGAGGCAGCCAATGAGTGCCGGCGACTGGGCGCCCGGCTGGCCACCACGGGCCAGCTCTACCTGGCCTGGCAGAGTGGCATGGACATGTGCAGCGCCGGCTGGCTGGCCGACCGCAGCGTGCGCTACCCCATCTCCAAGGCCCGGCCCAACTGCGGGGGCAACCTCTTGGGCGTGAGGACTGTCTACCTGCACGCCAACCAGACGGGATACCCCGACCCCTCATCCCGCTACGACGCCATCTGCTACACAGGTGAAGACTTTGTGGACATCCCAGAAGATTTCTTCGGGGTGGGTGGTGAGGAGGACATCACCATCCAGACGGTGACCTGGCCTGATGTGGAGCTGCCTTTGCCACGAAACATCACCGAGGGTGAAGCCCGAGGCAGCGTGATCCTCACAGTGAAACCCGTCTTTGACATCACCCCTACCGCCCTGGAGCCCGAGGAGCCCCTCACTTTTGCCCCCGAAGTAGGGGCCACTGCCTTCTCTGAGGCCGAGAACAGGACTGGAGAGGCTACCCGGCCCTGGGCCTTTCCCGAGGAGTCCACACCTGGCCTGGGCGCTCCGACGGCCTTCACCAGCGAGGACCTCGTTGTGCAGGTGACCGCAGCCCCAGGTGCAACCGAGGTCCCTGGGCAGCCACGACTGCCAGGGGGAGTTGTGTTCCACTACCGCCCGGGCTCCTCCCGCTACTCGCTGACCTTTGAGGAGGCCCAGCAGGCCTGCCTGCGCACCGGGGCCGTCATCGCCTCGCCCGAACAGCTCCAGGCCGCCTATGAAGCAGGCTACGAGCAGTGTGACGCTGGCTGGCTGCAGGACCAGACCGTCAGATACCCCATTGTGAGCCCACGGACCCCATGTGTGGGTGACAAGGACAGCAGCCCGGGGGTCCGGACCTATGGCGTGCGACCACCATCAGAAACCTACGATGTCTACTGCTACGTGGACAGACTCGATGGGGAGGTGTTCTTCGCCACAAGCCCGGAGCAGTTCACCTTCCAGGAAGCACAGGAGTTCTGTGAAACCCAAAACGCCACACTGGCCACCACGGGCCAGCTCTATGCTGCCTGGAGCCAGGGCCTGGACAAGTGCTACGCTGGCTGGCTATCTGACGGCAGCCTCCGCTACCCCATCGTCACCCCAAGGCCTGCCTGCGGTGGGGACAAGCCAGGTGTGAGAACCGTCTATCTCTACCCCAACCAGACAGGCCTCCTGGACCCGCTGTCCCGGCACCACGCCTTCTGCTTCCGAGGCATCCCAGCGGCGCCCTCTCCAGGAGAAGAGGAGGGTAGGACACCCACAGAGCGCCCTGAGGTGGAAGCCTGGATCACTACTGAAGTGGGGCCCAGCGTGGCTGCTGTCCCTGTTGGGGAGGAGACGACTGCAATCCCAGACTTCACCACTGAGCCAGAAAACCAGACGGAATGGGAGCCCGCCTACACGCCAGCGGGCACTTCCCCACTGCCAGGAGTCCCTCCTACATGGCTTCCCACTAGCACAGCAACAGAGGAGAGCACAGAAGGCCCTTCTGCAACGGAAGTGCCCTCAGCCTCAGAGGAGCCATTGCCCTCAGAAAAGCCGTTGCCCTCAGAAGAACCATTCCCGTCAGAGGAGCTATTCCCCTCAGAGGAACCATCCACACTTTCAGCCCCAGTGCCCAGCAGGACTGAGCTGCCAGGCTCTGGGGAGGTATCTGGGGTGCCTGAAGTCAGTGGTGACTTCACAGGCAGTGGCGAAATTTCAGGACACCTAGACTCCAGTGGGCAGCCCTCAGGGGAAATTGCAAGTGGACTGCCCTCTGAAGACCTTGACTTCAGTGGGCTCACCTCTACAGTGGGCTCAGGCCTGCCTGTGGAAAGTGGACTGGCTTCAGGAGATGAAGATAGAATTACGTGGACCACCACTCCTAAAGTTGACAGGTTGCCCTCTGGAGGTGAGGTCCCAGAGGGCTCTGTCTCTGGAGTAGGGGACCTCAGTGGACTTTCTTCTGTAGGAGGTCTAGAGACCTCTGCTTCTGGAGTAGGGGACCTTAGTGGACTTCCTTCTNNNNNNGAAGGTCCAGAAGCCTCTGCCTCTGGAATAGAGGATCTCAGCAGACTTCCTTCTGGAGAAGGTCCAGAAGCCTCTGCCTCTGGAGTAGAGGACCTCAGTGGACTTCCTTCTGGAGAGGGTCTAGAAATCTCTGCCTCTGGAGTAGGGGACATCAGTGGACTTCCTTCTGGAGGAGAGGGTCTAGAGACCTCTGTCTCTGGAGTAGAGGACCTCAGTGGACTTCCTTCTGTAGGTGAGGATCATCTAGAGACCTCTGCTCCTGGAGTAGGGGACCTTAGTGGACTTCCTTCTGGAAGGGAAAGTCTGGAGATCTCTGCTTCTGGAGCTGAGGATCTTAGTGGGTTGACTACTGGAAAAGAAGACTTGATTGGGTCAGCTTCTGGAGTCTTGGACCTTGGCAGAATACCTTCTGGAACCCTAGGAAGTGGGCAAGCTCCAGAAGCAGGTGGCCTTCCCTCTGGATTTAGTGGTGAGTATTCTGGGGTGGACCTTGGAAGTGGCCCATCTTCTGGCCTTCCTGACTTCAGTGGACTTCCATCTGGGTTCCCAACTGTCTCCCTAGTGGATACTACATTGGTGGAAGTGGTCACAGCCACCACTGCAGGTGAACTAGAAGGAAGGGGAACCATTGGCATCAGTGGTGCTGGAGAAACATCTGGGCTGCCCTTCAGTGAGTTGGACATTAGTGGAGGAGCAAGCGGACTCTCTTCAGGAGCTGAACTCAGTGGCCAGGCATCTGGGACTCCTGACATCAGTGGGGAAACATCTGGACTCTTTGGTGTCAGTGGACAGCCATCAGGGTTTCCTGACATTAGTGGGGGAACATCTGGACTTTTTGAGGTCAGTGGGCAGCCATCAGGGTTTTCTGGGGAAACATCTGGTGTGACTGAGCTTAGTGGACTGTCCTCCGGACAACCAGAAATCAGTGGAGAAGCTTCTGGAGTTCTTTCTGGCAGTGGTCCACCATTTGGCATAACCGACCTGAGTGGAGAAACGTCCGGGATCCCTGATCTCAGTGGGCAGCCATCGGGGTTACCAGGGTTCAGTGGGACAACATCCGGAATCCCTGACCTGGTTTCCAGTGCCGTGAGTGGCAGTGGTGAATCTTCTGGCATTACATTCGTGGACACCAGTTTGGTTGAAGTGACCCCAACTACATTTAAAGAAGAAGAAGGTTTAGGGTCCGTGGAACTCAGTGGCCTCCCTTCAGGAAAGGCAGATCTCTCAGGCACATCTGGGATAGTGGATGTCAGTGGACTCTCTTCTGGAGTAATTGACTCCAGTGGGTTTACACCCCAGCCTCCAGAATTCAGTGGCCTGCCAAGCAGAGTAGCTGAGGTCAGTGGAGAGTCCTCTGGAGCTGAGACTGGGAGCAGCCAGCCCTCCGGAGCATATGACGGCCGTGGACTTCCATCTGGTTTCTCCACTGTCTCTCTTGTAGACAGAACTTTGGTGGAATCTGTAACCCAGGCTCCAACAGCCCAAGAAGCAGGAGAAGGGCCTTCGGGCATTTTGGAACCTAGTGGTGCCCCGTCTGGAGCACCAGACATGTCTGGAGACCATTCAGGACTTTTGGACCTAAGTGGACTTCAGTCTGGACTGGTAGAGCCCAGTGGAGAGCCATCAAGTACTCCATATTTTAGTGGGGACTTTTCTGGCACCACTGATGTAAGCGGAGAATCCTCTGCACCCACGAGCACCAGTGGGGAGGCCTCAGGACTTCCAGAAGTTACTTTAATCATTTCTGAGTTCGTGGAGGGTGTTACTGAACCAACTGTTTCCCAGGAACTGGGCCAAAGACCCCCTGTGACATACACCCCCCAGCGTTTTGAGTCCAGTGGAGAAGCCTCTGCATCTGGGGATGCACCAAGGTTCCCCGGGTCTGGGGTAGAAGCATCATCAGTCCCAGAATCCAGCAGCGAGACGTCTGCCTATCCTGAGGCTGAGGTGGGAGCATCTGCTGTCCCCGAGGCCAGCGGAGGCACTTCCAGGTCCCCTGATCTGAGTGGAACCACCTCCGCCTTGCATGAAGCTGATCTGGAGGGAGCCTCCGGCCTGGGAGTGACAGGTAGCACCTCAGCCTTTCAGGAAGGCCCCAGGGAGGGCTCGGCTGCCCCGGAAGTGAGCGGAGAGTCAACCACCACCTATGATGTGGGCACAGAGGCATCAGGCTCACCTTCGGCCACTCCCATGGCTTCTGGAGACAGGGCGGAAATCAGCAGAGACCTGTCTGGTCACACCTCGGGGTTGGATGTTGTCATCAGCACCACCATCCTGGAATCCAAGTGGGCTCAGCAGACCCAGAGCCCTGCAGAGGCGCGTCGAGAAACCGAGTCCTCAAGCCCCGTGCACTCAGGAGAAGAGACCCAAACAGCCGGAACACCCACCTCCCCAACTGATGCTTCCATCCCAAACTCTCCAGGAGGGACAGATGAATCAGAGGCAACCATGGCAGACATTGACGAGTGCCTCTCAAGCCCTTGTCTGAATGGAGCCACCTGCGTGGACGCCATCGACTCTTTCACATGCTTATGCCTTCCCAGCTACCAAGGGGACCTGTGTGAGATCGACCAGAAGCTGTGTGAGAAGGGCTGGACCAAGTTCCAGGGCCACTGTTACCGCCACTTCCCCGACCGGGCGACCTGGGTGGACGCCGAGGGCCAGTGCCGGAAGCAGCAGTCACACCTGAGCAGCATCGTCACCCCTGAGGAGCAGGAATTTGTCAACAACAATGCTCAGGACTATCAGTGGATCGGCCTGAATGACAAGACCATCGAAGGAGACTTCCGCTGGTCAGATGGACACTCCTTGCAATTTGAGAACTGGCGCCCCAACCAGCCGGACAACTTCTTTGCCACTGGGGAGGACTGCGTGGTGATGATCTGGCATGAGAAGGGCGAGTGGAATGACGTTCCCTGCAATTACCAGCTGCCCTTCACGTGTAAAAAGGGCACAGTGGCCTGCGGAGAGCCCCCCGTGGTGGAGCACGCCAGGATCTTCGGGCAGAAGAAGGACCGATACGAGATCAATTCCCTGGTGCGGTACCAGTGCACCGAGGGCTTTGTCCAGCGCCATGTGCCCACCATCCGGTGCCAGCCCAGCGGGCACTGGGAGGACCCTCGGATCACCTGCACAGACCCCTCTACCTACAAGCGCAGACTACAGAAGCGGAGCTCACGGCCCCTGCGGAGGAGCCGCCCCAGCACGGCCCAC
>Grampus_griseus
ATGACCACTTTACTGTTCGTGTTTGGGACTGTGAGAGTCATAGCAGCAGCCATGTCAGTAGAAGTTTCAGACCCTGACAACTCGCTGAGTGTCAGCATCCCTGAACCGTCCCCGCTGCGGGTCCTCCTGGGGAGCTCCCTCACCATCCCCTGCTACTTCATCGACCCCATGCACCCCGTGACCACCGCCCCCTCCACCGCCCCCCTCGCCCCAAGAATCAAGTGGAGCTGCATTTCCAAGGAGAAGGAGCTGGTGCTGCTGGTGGCGACTGAAGGGCAGGTGCGGGTTAACAGTGCCTACCGAGACAGGGTCACGCTGCCCAACTACCCGGCCATCCCCAGCGACGCCACCCTGGAAATCCAGAACCTGCGCTCCAATGACTCTGGGATCTATCGCTGCGAGGTGATGCATGGCATCGAGGACAGCAAGGCCACCGTGGAGGTCGTGGTGAAAGGCATCGTGTTCCATTACAGAGCCATCTCCACACGCTACACCCTGGACTTCGACAGGGCGCAGCGAGCCTGCCTGCAGAACAGCGCCATCATCGCCACGCCCGAGCAGCTGCAGGCCGCCTATGAGGACGGCTTCCACCAGTGCGACGCCGGCTGGCTGGCAGACCAGACTGTCAGGNNN---------------------------------------------------------------------------------------------------------------------------GGCGAGGTCTTTTATGCAACATCCCCGGAGAAGTTCACCTTCCAGGAGGCAGCCAATGAGTGCCGGCGGCTGGGCGCCCGGCTGGCCACCACGGGCCAGCTCTACCTGGCCTGGCAGAGTGGCATGGACATGTGCAGCGCCGGCTGGCTGGCCGACCGCAGTGTGCGCTACCCCATCTCCAAGGCCCGGCCCAACTGCGGGGGCAACCTCTTGGGCGTGAGGACTGTCTACCTGCACGCCAACCAGACGGGATACCCCGACCCCTCATCCCGCTACGACGCCATCTGCTACACAGGTGAAGACTTTGTGGACATCCCAGAAGATTTCTTCGGGGTGGGTGGTGAGGAGGACATCACCATCCAGACGGTGACCTGGCCTGATGTGGAGCTGCCTTTGCCACGAAACATCACCGAGGGTGAAGCCCGAGGCAGCGTGATCCTCACAGTGAAACCCGTCTTTGACATCACCCCTACCGCCCTGGAGCCCAAGGAGCCCTTCACTTTTGCCCCCGAAGTAGGGGCCACTGCCTTCTCTGAGGCCGAGAACAGGACTGGAGAGGCTACCCGGCCCTGGGCCTTTCCCGAGGAGTCCACACCTGGCCTGGGCGCTCCGACGGCCTTCACCAGCGAGGACCTCGTTGTGCAGGTGACCGCAGCCCCAGGTGCAACCGAGGTCCCTGGGCAGCCACGACTGCCAGGGGGAGTTGTGTTCCACTACCGCCCGGGCTCCTCCCGCTACTCGCTGACCTTTGAGGAGGCCCAGCAGGCCTGCCTGCGCACCGGGGCCGTCATCGCCTCGCCCGAACAGCTCCAGGCCGCCTATGAAGCAGGCTACGAGCAGTGTGACGCTGGCTGGCTGCAGGACCAGACCGTCAGATACCCCATTGTGAGCCCACGGACCCCATGTGTGGGTGACAAGGACAGCAGCCCGGGGGTCCGGACCTATGGCGTGCGACCACCATCAGAAACCTACGATGTCTACTGCTACGTGGACAGACTCGAT---------------------------------------------------------------------------------------------------------------------------------------------------------------------------------------------------------------------------------------------------------------------------------------NNNNNNTGCTACAGAGGCATCCCAGCGGCGCCCTCTCCAGGAGAAGAGGAGGGTAGGACACCCACAGAGCGCCCTGAGGTGGAAGCCTGGATCACTACTGAAGTGGGGCCCAGCGTGGCTGCTGTCCCTGTTGGGGAGGAGACGACTGCAATCCCAGAGTTCACCACTGAGCCAGAAAACCAGACGGAATGGGAGCCCGCCTACACGCCAGCGGGCACTTCCCCACTGCCAGGAGTCCCTCCTACATGGCTTCCCACTAGCACAGCAACAGAGGAGAGCACAGAAGGCCCTTCTGCAACGGAAGTGCCCTCAGCCTCAGAGGAGCCATTGCCCTCAGAAAAGCCGTTGCCCTCAGAAGAACCATTCCCGTCAGAGGAGCTATTCCCCTCAGAGGAACCATCCACACTTTCAGCCCCAGTGCCCAGCAGGACTGAGCTGCCAGGCTCTGGGGAGGTATCTGGGGTGCCTGAAGTCAGTGGTGACTTCACAGGCAGTGGCGAAATTTCAGGACACCTAGACTCCAGTGGGCAGCCCTCAGGGGAAATTGCAAGTGGACTGCCCTCTGAAGACCTTGACTTCAGTGGGCTCACCTCTACAGTGGGCTCAGGCCTGCCTGTGGAAAGTGGACTGGCTTCAGGAGATGAAGATAGAATTACGTGGACCACCACTCCTAAAGTTGACAGGTTGCCCTCTGGAGGTGAGGTCCCAGAGGGCTCTGTCTCTGGAGTAGGGGACCTCAGTGGACTTTCTTCTGTAGGAGGTCTAGAGACCTCTGCTTCTGGAGTAGGGGACCTTAGTGGACTTCCTTCTNNNNNNGAAGGTCCAGAAGCCTCTGCCTCTGGAATAGAGGATCTCAGCAGACTTCCTTCTGGAGAAGGTCCAGAAGCCTCTGCCTCTGGAGTAGAGGACCTTAGTGGACTTCCTTCTGGAGAGGGTCTAGAGATCTCTGCCTCTGGAGTAGGGGACATCAGTGGACTTCCTTCTGGAGGAGAGGGTCTAGAGACCTCTGTCTCTGGAGTAGAGGACCTCAGTGGACTTCCTTCTGTAGGTGAGGATCATCTAGAGACCTCTGCTCCTGGAGTAGGGGACCTTAGTGGACTTCCTTCTGGAAGGGAAAGTCTGGAGATCTCTGCTTCTGGAGCTGAGGATCTTAGTGGGTTGACTACTGGAAAAGAAGACTTGATTGGGTCAGCTTCTGGAGTCTTGGACCTTGGCAGAATACCTTCTGGAACCCTAGGAAGTGGGCAAGCTCCAGAAGCAGGTGGCCTTCCCTCTGGATTTAGTGGTGAGTATTCTGGGGTGGACCTTGGAAGTGGCCCATCTTCTGGCCTTCCTGACTTCAGTGGACTTCCATCTGGGTTCCCAACTGTCTCCCTAGTGGATACTACATTGGTGGAAGTGGTCACAGCCACCACTGCAGGTGAACTAGAAGGAAGGGGAACCATTGGCATCAGTGGTGCTGGAGAAACATCTGGGCTGCCCTTCAGTGAGTTGGACATTAGTGGAGGAGCAAGCGGACTCTCTTCAGGAGCTGAACTCAGTGGCCAGGCATCTGGGACTCCTGACATCAGTGGGGAAACATCTGGACTCTTTGGTGTCAGTGGACAGCCATCAGGGTTTCCTGACATTAGTGGGGGAACATCTGGACTTTTTGAGGTCAGTGGGCAGCCATCAGGGTTTTCTGGGGAAACATCTGGTGTGACTGAGCTTAGTGGACTGTCCTCCGGACAACCAGAAATCAGTGGAGAAGCTTCTGGAGTTCTTTCTGGCAGTGGTCCACCATTTGGCATAACCGACCTGAGTGGAGAAACGTCCGGGATCCCTGATCTCAGTGGGCAGCCATCGGGGTTACCAGGGTTCAGTGGGACAACATCCGGAATCCCTGACCTGGTTTCCAGTGCCGTGAGTGGCAGTGGTGAATCTTCTGGCATTACATTCGTGGACACCAGTTTGGTTGAAGTGACCCCAACTACATTTAAAGAAGAAGAAGGTTTAGGGTCCGTGGAACTCAGTGGCCTCCCTTCAGGAAAGGCAGATCTCTCAGGCACATCTGGGATAGTGGATGTCAGTGGACTCTCTTCTGGAGTAATTGACTCCAGTGGGTTTACACCCCAGCCTCCAGAATTCAGTGGCCTGCCAAGCAGAGTAGCTGAGGTCAGTGGAGAGTCCTCTGGAGCTGAGACTGGGAGCAGCCAGCCCTCCGGAGCATATGACGGCCGTGGACTTCCATCTGGTTTCTCCACTGTCTCTCTTGTAGACAGAACTTTGGTGGAATCTGTAACCCAGGCTCCAACAGCCCAAGAAGCAGGAGAAGGGCCTTCGGGCATTTTGGAACCTAGTGGTGCCCCGTCTGGAGCACCAGACATGTCTGGAGACCATTCAGGACTTTTGGACCTAAGTGGACTTCAGTCTGGACTGGTAGAGCCCAGTGGAGAGCCATCAAGTACTCCATATTTTAGTGGGGACTTTTCTGGCACCACTGATGTAAGCGGAGAATCCTCTGCACCCACGAGCACCAGTGGGGAGGCCTCAGGACTTCCAGAAGTTACTTTAATCATTTCTGAGTTCGTGGAGGGTGTTACTGAACCAACTGTTTCCCAGGAACTGGGCCAAAGACCCCCTGTGACATACACCCCCCAGCGTTTTGAGTCCAGTGGAGAAGCCTCTGCATCTGGGGATGCACCAAGGTTCCCCGGGTCTGGGGTAGAAGCATCATCAGTCCCAGAATCCAGCAGCGAGACGTCTGCCTATCCTGAGGCTGAGGTGGGAGCATCTGCTGTCCCCGAGGCCAGCGGAGGCACTTCCAGGTCCCCTGATCTGAGTGGAACCACCTCCGCCTTGCATGAAGCTGATCTGGAGGGAGCCTCCGGCCTGGGAGTGACAGGTAGCACCTCAGCCTTTCAGGAAGGCCCCAGGGAGGGCTCGGCTGCCCCGGAAGTGAGCGGAGAGTCAACCACCACCTATGATGTGGGCACAGAGGCATCAGGCTCACCTTCGGCCACTCCCATGGCTTCTGGAGACAGGGCGGAAATCAGCAGAGACCTGTCTGGTCACACCTCGGGGTTGGATGTTGTCATCAGCACCACCATCCTGGAATCCAAGTGGGCTCAGCAGACCCAGAGCCCTGCAGAGGCGCGTCGAGAAACCGAGTCCTCAAGCCCCGTGCACTCAGGAGAAGAGACCCAAACAGCCGGAACACCCACCTCCCCAACTGATGCTTCCATCCCAAACTCTCCAGGAGGGACAGATGAATCAGAGGCAACCNNN---------------------------------------------------------------------------------------------------------------------GACCAGAAGCTGTGTGAGAAGGGCTGGACCAAGTTCCAGGGCCACTGTTACCGCCACTTCCCCGACCGGGCGACCTGGGTGGACGCCGAGGGCCAGTGCCGGAAGCAGCAGTCACACCTGAGCAGCATCGTCACCCCTGAGGAGCAGGAATTTGTCAACAACAATGCTCAGGACTATCAGTGGATCGGCCTGAATGACAAGACCATCGAAGGAGACTTCCGCTGGTCAGATGGACACTCCTTGCAATTTGAGAACTGGCGCCCCAACCAGCCGGACAACTTCTTTGCCACTGGGGAGGACTGCGTGGTGATGATCTGGCATGAGAAGGGCGAGTGGAATGACGTTCCCTGCAATTACCAGCTGCCCTTCACGTGTAAAAAGGGCACAGTGGCCTGCGGAGAGCCCCCCGTGGTGGAGCACGCCAGGATCTTCGGGCAGAAGAAGGACCGGTACGAGATCAATTCCCTGGTGCGGTACCAGTGCACCGAGGGCTTTGTCCAGCGCCATGTGCCCACCATCCGGTGCCAGCCCAGCGGGCACTGGGAGGACCCTCGGATCACCTGCACAGACCCCTCTACCTACAAGCGCAGACTACAGAAGCGGAGCTCACAGCCCCTGCGGAGGAGCCGCCCCAGCACGGCCCAC
>Stenella_attenuata
ATGACCACTTTACTCTTCGTGTTTCTGACTCTGAGAGTCATCGCAGCAGCCATCTCAGTAGAAGTTTCAGACCCTGACAACTCGCTGAGTGTCAGCATCCCTGAACCGTCCCCGCTGCGGGTCCTCCTGGGGAGCTCCCTCACCATCCCTTGCTACTTCATCGACCCCATGCACCCCGTGACCACCGCCCCCTCCACCGCCCCCCTTGCCCCAAGAATCAAGTGGAGCTACATTTCCAAGGAGAAGGAGCTGGTGCTGCTGGTGGCGACTGAAGGGCAGGTGCGGGTTAACAGTGCCTACCGAGACAGGGTCACGCTGCCCAACTACCCGGCCATCCCCAGCGACGCCACCCTGGAAATCCAAAACCTGCGCTCCAATGACTCTGGGACCTATCGCTGCGAGGTGATGCACGGCATCGAGGACAGCAAGGCCACCGTGGAGGTCGTGGTGAAAGGCATCGTGTTCCATTACAGAGCCATCTCCACACGCTACACCCTGGACTTCGACAGGGCGCAGCGGGCCTGCCTGCAGAACAGCGCCATCATCGCCACGCCCGAGCAGCTGCAGGCTGCCTATGAGGACGGCTTCCACCAGTGCGACGCCGGCTGGCTGGCAGATCAGACTGTCAGGTACCCCATCCACACTCCAAGGGAAGCCTGCTATGGGGACAAGGATGAGTTTCCCGGTGTAAGAACCTACGGCATCCGTGACACCAATGAAACCTATGACGTGTACTGCTTCGCAGAGGAGATGGAGGGCGAGGTCTTTTATGCAACATCCCCGGAGAAGTTCACCTTCCAAGAGGCAGCCAATGAGTGCCGGCGGCTGGGCGCCCGGCTGGCCACCACGGGCCAGCTCTACCTAGCCTGGCAGAGTGGCATGGACATGTGCAGTGCCGGCTGGCTGGCCGACCGCAGCGTGCGCTACCCCATCTCCAAGGCCCGGCCCAACTGCGGGGGCAACCTCTTGGGCGTGAGGACTGTCTACCTGCACGCCAACCAGACGGGATACCCCGACCCCTCATCCCGCTACGACGCCATCTGCTACACAGGTGAAGACTTTGTGGACATCCCAGAAGATTTCTTCGGGGTGGGTGGTGAGGAGGACATCACCATCCAGACGGTGACCTGGCCTGATGTGGAGCTGCCTTTGCCAGGAAACATCACCGAGGGTGAAGCCCGAGGCAGCGTGATCCTCACAGTGAAACCCGTCTTTGACATCACCCCTACCGCCCTGGAGCCCGAGGAGCCCCTCACTTTTGCCCCCGAAGTAGGGGCCACCGCCTTCTCTGAGGCCGAGAACAGGACTGGAGAGGCTACCCGGCCCTGGGCCTTTCCCGAGGAGTCCACACCTGGCCTGGGCGCTCCGACGGCCTTCACCAGCGAGGACCTCGTTGTGCAGGTGACCGCAGCCCCAGGTGCAACCGAGGTCCCTGGGCAGCCACGACTGCCAGGGGGAGTTGTGTTCCACTACCGCCCGGGCTCCTCCCGCTACTCGCTGACCTTTGAGGAGGCCCAGCAGGCCTGCCTGCGCACCGGGGCCGTCATCGCCTCGCCCGAACAGCTCCAGGCCGCCTATGAAGCAGGCTACGAGCAGTGTGACGCTGGCTGGCTGCAGGACCAGACCGTCAGATACCCCATTGTAAGCCCACGGACCCCATGTGTGGGTGACAAGGACAGCAGCCCGGGGGTCCGGACCTATGGCGTGCGACCACCATCAGAAACCTACGATGTCTACTGCTACGTGGACAGACTCGATNNN---------------------------------------------------------------------------------------------------------------------------------------------------------------------------------------------------------------------------------------------------------------------------------------------------GGCATCCCAGCGGCGCCCTCTCCAGGAGAAGAGGAGGGTAGGACACCCACAGAGCGCCCTGAGGTGGAAGCCTGGATCACTACTGAAGTGGGGCCCAGCGTGGCTGCTGTCCCTGTTGGGGAGGAGACGACTGCAATCCCAGACTTCACCACTGAGCCAGAAAACCAGACGGAATGGGAGCCCGCCTACACGCCAGCGGGCACTTCCCCACTGCCAGGAGTCCCTCCTACATGGCTTCCCACTAGCACAGCAACAGAGGAGAGCACAGAAGGCCCTTCTGCAACGGAAGTGCCCTCAGCCTCAGAGGAGCCATTGCCCTCAGAAAAGCCGTTGCCCTCAGAAGAACCATTCCCGTCAGAGGAGCTATTCCCCTCAGAGGAACCATCCACACTTTCAGCCCCAGTGCCCAGCAGGACTGAGCTGCCAGGCTCTGGGGAGGTATCTGGGGTGCCTGAAGTCAGTGGTGACTTCACAGGCAGTGGCGAAATTTCAGGACACCTAGACTCCAGTGGGCAGCCCTCAGGGGAAATTGCAAGTGGACTGCCCTCTGAAGACCTTGACTTCAGTGGGCTCACCTCTACAGTGGGCTCAGGCCTGCCTGTGGAAAGTGGACTGGCTTCAGGAGATGAAGATAGAATTACGTGGACCACCACTCCTAAAGTTGACAGGTTGCCCTCTGGAGGTGAGGTCCCAGAGGGCTCTGTCTCTGGAGTAGGGGACCTCAGTGGACTTTCTTCTGTAGGAGGTCTAGAGACCTCTGCTTCTGGAGTAGGGGACCTTAGTGGACTTCCTTCTNNNNNNGAAGGTCCAGAAGCCTCTGCCTCTGGAATAGAGGATCTCAGCAGACTTCCTTCTGGAGAAGGTCCAGAAGCCTCTGCCTCTGGAGTAGAGGACCTTAGTGGACTTCCTTCTGGAGAGGGTCTAGAGATCTCTGCCTCTGGAGTAGGGGACATCAGTGGACTTCCTTCTGGAGGAGAGGGTCTAGAGACCTCTGTCTCTGGAGTAGAGGACCTCAGTGGACTTCCTTCTGTAGGTGAGGATCATCTAGAGACCTCTGCTCCTGGAGTAGGGGACCTTAGTGGACTTCCTTCTGGAAGGGAAAGTCTGGAGATCTCTGCTTCTGGAGCTGAGGATCTTAGTGGGTTGACTACTGGAAAAGAAGACTTGATTGGGTCAGCTTCTGGAGTCTTGGACCTTGGCAGAATACCTTCTGGAACCCTAGGAAGTGGGCAAGCTCCAGAAGCAGGTGGCCTTCCCTCTGGATTTAGTGGTGAGTATTCTGGGGTGGACCTTGGAAGTGGCCCATCTTCTGGCCTTCCTGACTTCAGTGGACTTCCATCTGGGTTCCCAACTGTCTCCCTAGTGGATACTACATTGGTGGAAGTGGTCACAGCCACCACTGCAGGTGAACTAGAAGGAAGGGGAACCATTGGCATCAGTGGTGCTGGAGAAACATCTGGGCTGCCCTTCAGTGAGTTGGACATTAGTGGAGGAGCAAGCGGACTCTCTTCAGGAGCTGAACTCAGTGGCCAGGCATCTGGGACTCCTGACATCAGTGGGGAAACATCTGGACTCTTTGGTGTCAGTGGACAGCCATCAGGGTTTCCTGACATTAGTGGGGGAACATCTGGACTTTTTGAGGTCAGTGGGCAGCCATCAGGGTTTTCTGGGGAAACATCTGGTGTGACTGAGCTTAGTGGACTGTCCTCCGGACAACCAGAAATCAGTGGAGAAGCTTCTGGAGTTCTTTCTGGCAGTGGTCCACCATTTGGCATAACCGACCTGAGTGGAGAAACGTCCGGGATCCCTGATCTCAGTGGGCAGCCATCGGGGTTACCAGGGTTCAGTGGGACAACATCCGGAATCCCTGACCTGGTTTCCAGTGCCGTGAGTGGCAGTGGTGAATCTTCTGGCATTACATTCGTGGACACCAGTTTGGTTGAAGTGACCCCAACTACATTTAAAGAAGAAGAAGGTTTAGGGTCCGTGGAACTCAGTGGCCTCCCTTCAGGAAAGGCAGATCTCTCAGGCACATCTGGGATAGTGGATGTCAGTGGACTCTCTTCTGGAGTAATTGACTCCAGTGGGTTTACACCCCAGCCTCCAGAATTCAGTGGCCTGCCAAGCAGAGTAGCTGAGGTCAGTGGAGAGTCCTCTGGAGCTGAGACTGGGAGCAGCCAGCCCTCCGGAGCATATGACGGCCGTGGACTTCCATCTGGTTTCTCCACTGTCTCTCTTGTAGACAGAACTTTGGTGGAATCTGTAACCCAGGCTCCAACAGCCCAAGAAGCAGGAGAAGGGCCTTCGGGCATTTTGGAACCTAGTGGTGCCCCGTCTGGAGCACCAGACATGTCTGGAGACCATTCAGGACTTTTGGACCTAAGTGGACTTCAGTCTGGACTGGTAGAGCCCAGTGGAGAGCCATCAAGTACTCCATATTTTAGTGGGGACTTTTCTGGCACCACTGATGTAAGCGGAGAATCCTCTGCACCCACGAGCACCAGTGGGGAGGCCTCAGGACTTCCAGAAGTTACTTTAATCATTTCTGAGTTCGTGGAGGGTGTTACTGAACCAACTGTTTCCCAGGAACTGGGCCAAAGACCCCCTGTGACATACACCCCCCAGCGTTTTGAGTCCAGTGGAGAAGCCTCTGCATCTGGGGATGCACCAAGGTTCCCCGGGTCTGGGGTAGAAGCATCATCAGTCCCAGAATCCAGCAGCGAGACGTCTGCCTATCCTGAGGCTGAGGTGGGAGCATCTGCTGTCCCCGAGGCCAGCGGAGGCACTTCCAGGTCCCCTGATCTGAGTGGAACCACCTCCGCCTTGCATGAAGCTGATCTGGAGGGAGCCTCCGGCCTGGGAGTGACAGGTAGCACCTCAGCCTTTCAGGAAGGCCCCAGGGAGGGCTCGGCTGCCCCGGAAGTGAGCGGAGAGTCAACCACCACCTATGATGTGGGCACAGAGGCATCAGGCTCACCTTCGGCCACTCCCATGGCTTCTGGAGACAGGGCGGAAATCAGCAGAGACCTGTCTGGTCACACCTCGGGGTTGGATGTTGTCATCAGCACCACCATCCTGGAATCCAAGTGGGCTCAGCAGACCCAGAGCCCTGCAGAGGCGCGTCGAGAAACCGAGTCCTCAAGCCCCGTGCACTCAGGAGAAGAGACCCAAACAGCCGGAACACCCACCTCCCCAACTGATGCTTCCATCCCAAACTCTCCAGGAGGGACAGATGAATCAGAGGCAACCATGGCAGACATTGACGAGTGCCTCTCAAGCCCTTGTCTGAATGGAGCCACCTGCGTGGACGCCATCGACTCTTTCACATGCTTATGCCTTCCCAGCTACCAAGGGGACCTGTGTGAGATCGACCAGAAGCTGTGTGAGAAGGGCTGGACCAAGTTCCAGGGCCACTGTTACCGCCACTTCCCCGACCGGGCGACCTGGGTGGACGCTGAGGGCCAGTGCCGGAAGCAGCAGTCACACCTGAGCAGCATCGTCACCCCTGAGGAGCAGGAGTTTGTCAACAACAATGCTCAGGACTATCAGTGGATCGGCCTGAATGACAAGACCATCGAAGGAGACTTCCGCTGGTCAGATGGACACTCCTTGCAATTTGAGAACTGGCGCCCCAACCAGCCGGACAACTTCTTTGCCACTGGGGAGGACTGCGTGGTGATGATCTGGCATGAGAAGGGCGAGTGGAATGACGTTCCCTGCAATTACCAGCTGCCCTTCACGTGTAAAAAGGGCACAGTGGCCTGCGGAGAGCCCCCCATGGTGGAGCACGCCAGGATCTTCGGGCAGAAGAAGGACCGGTACGAGATCAATTCCCTGGTGCGGTACCAGTGCACCGAGGGCTTTGTCCAGCGCCATGTGCCCACCATCCGGTGCCAGCCCAGCGGGCACTGGGAGGACCCTCGGATCACCTGCACAGACCCCTCTACCTACAAGCGCAGACTACAGAAGCGGAGCTCACGGCCCCTGCGGAGGAGCCGCCCCAGCACGGCCCAC
>Delphinapterus_leucas
ATGACCACTTTACTCTTCGTGTTTCTGACTCTGAGAGTCATCGCAGCAGCCATCTCAGTAGAAGTTTCAGACCCTGACAACTCGCTGAGTGTCAGCATCCCTGAACCGTCCCCGCTGCGGGTCCTCCTGGGGAGCTCCCTCACCATCCCTTGCTACTTCATCGACCCCATGCACCCCGTGACCACCGCCCCCTCCACCGCCCCCCTTGCCCCAAGAATCAAGTGGAGCTGCATTTCCAAGGAGAAGGAGCTGGTGCTGCTGGTGGCGACTGAAGGGCAGGTGCGGGTTAACAGTGCCTACCGAGACAGGGTCACGCTGCCCAACTACCCGGCCATCCCCAGCGACGCCACCCTGGAAATCCAGAACCTGCGCTCCAATGACTCTGGGATCTATCGCTGCGAGGTGATGCACGGCATCGAGGACAGCAAGGCCACCCTGGAGGTCGTGGTGAAAGGCATCGTGTTCCATTACAGAGCCATCTCCACACGCTACACCCTGGACTTCGACAGGGCGCAGCGGGCTTGCCTGCAGAACAGCGCCATCATCGCCACGCCCGAGCAGCTGCAGGCTGCCTATGAGGACGGCTTCCACCAGTGCGACGCCGGCTGGCTGGCAGATCAGACTGTCAGGTACCCCATCCACACTCCAAGGGAAGCCTGCTATGGGGACAAGGATGAGTTTCCCGGTGTAAGAACCTACGGCATCCGTGACACCAATGAAACCTATGACGTGTACTGCTTCGCAGAGGAGATGGAGGGCGAGGTCTTTTATGCAACATCCCCGGAGAAGTTCACCTTCCAGGAGGCAGCCAATGAGTGCCGGCGGCTGGGCGCCCGGCTGGCCACCACGGGCCAGCTTTACCTGGCCTGGCAGAGTGGCATGGACATGTGCAGCGCCGGCTGGCTGGCCGACCGCAGCGTGCGCTACCCCATCTCCAAGGCCCGGCCCAACTGCGGGGGCAACCTCTTGGGCGTGAGGACTGTCTACCTGCACGCCAACCAGACGGGATACCCCGACCCCTCATCCCGCTACGACGCCATCTGCTACACAGGTGAAGACTTTGTGGACATCCCAGAAAATTTCTTCGGGGTGGGTGGTGAGGAGGACATCACCATCCAGACGGTGACCTGGCCTGATGTGGAGCTGCCTTTGCCACGAAACATCACCGAGGGTGAAGCCCGAGGCAACGTGATCCTCACGGTGAAACCCGTCTTTGACGTCACCCCTACCGCCCTGGAGCCCGAGGAGCCCTTCACTTTTGCCCCCGAAGTAGGGGCCACCGCCTTCTCTGAGGCTGAGAACAGGACTGGAGAGGCTACCCGGCCCTGGGCCTTTCCCGAGGAGTCCACACCTGGCCTGGGCGCTCCGACGGCCTTCACCAGCGAGGACCTCGTCGTGCAGGTGACCGCAGCCCCAGGTGCAACCGAGGTCCCTGGGCAGCCACGACTGCCAGGGGGAGTTGTGTTCCACTACCGCCCGGGCTCCTCCCGCTACTCACTGACCTTTGAGGAGGCCCAGCAGGCCTGCCTGCGCACCGGGGCCGTCATCGCCTCGCCCAAACAGCTCCAGGCCGCCTATGAAGCAGGCTACGAGCAGTGTGACGCTGGCTGGCTGCAGGACCAGACCGTCAGGTACCCCATTGTGAGCCCACGGACCCCATGTGTGGGTGACAAGGACAGCAGCCCGGGGGTCCGGACCTATGGCATGCGACCACCATCAGAAACCTACGATGTCTACTGCTACGTGGACAGACTCGATGGGGAGGTGTTCTTCGCCACACGCCTGGAGCAGTTCACCTTCCAGGAAGCACAGGAGTTCTGTGAAACCCAAAACGCCACACTGGCCACCACGGGCCAGCTCTATGCTGCCTGGAGCCACGGCCTGGACAAGTGCTACGCTGGCTGGCTATCTGACGGCAGCCTCCGCTACCCCATCGTCACCCCAAGGCCTGCCTGTGGCGGGGACAAGCCAGGTGTGAGAACCGTCTATCTCTACCCCAACCAGACAGGCCTCCTGGACCCGCTGTCCCGGCACCACGCCTTCTGCTTCCGAGGCATCCCAGCGGCGCCCTCTCCAGGAGAAGAGGAGGGTAGCACACCCACAGAGCACCCTGAGGTGGAAGACTGGATCACTACTGAAGTGGGGCCCAGCGTGGCTGCTGTCCCTGTTGGGGAGGAGACAACTGCAATCCCAGACTTCACCACTGAGCCAGAAAACCAGACGGAATGGGAGCCCGCCTACACGCCAGCGGGCACTTCCCCACTGCCAGGAGTCCCTCCTACATGGCTTCCCACTAGCACAGCAACAGAGGAGAGCACAGAAGGCCCTTCTGCAACGGAAGTGCCCTCAGCCTCAGAGGAGCCATTGCCCTCAGAAAAGCCGTTGCCCTCAGAAGAACCATTCCCGTCAGAGGAGCTATTCCCCTCAGAGGAACCATCCACACTTTCAGCCCCAGTGCCCAGCAGGACTGAGCTGCCAGGCTCTGGGGAGGTATCTGGGGTGCCTGAAGTCAGTGGTGACTTCACAGGCAGTGGCGAAATTTCAGGACACCTAGACTCCAGTGGGCAGCCCTCAGGGGAAATTGCAAGTGGACTGCCCTCTGAAGACCTTGACTTCAGTGGGCTCACCTCTACAGTGGGCTCAGGCCTGCCTGTGGAAAGTGGACTGGCTTCAGGAGATGAAGATAGAATTACGTGGACCACCACTCCTAAAGTTGACAGGTTGCCCTCTGGAGGTGAGGTCCCAGAGGGCTCTGTCTCTGGAGTAGGGGACCTCAGTGGACTTTCTTCTGTAGGAGGTCTAGAGACCTCTGCTTCTGGAGTAGGGGACCTTAGTGGACTTCCTTCTNNNNNNGAAGGTCCAGAAGCCTCTGCCTCTGGAATAGAGGATCTCAGCAGACTTCCTTCTGGAGAAGGTCCAGAAGCCTCTGCCTCTGGAGTAGAGGACCTTAGTGGACTTCCTTCTGGAGAGGGTCTAGAGATCTCTGCCTCTGGAGTAGGGGACATCAGTGGACTTCCTTCTGGAGGAGAGGGTCTAGAGACCTCTGTCTCTGGAGTAGAGGACCTCAGTGGACTTCCTTCTGTAGGTGAGGATCATCTAGAGACCTCTGCTCCTGGAGTAGGGGACCTTAGTGGACTTCCTTCTGGAAGGGAAAGTCTGGAGATCTCTGCTTCTGGAGCTGAGGATCTTAGTGGGTTGACTACTGGAAAAGAAGACTTGATTGGGTCAGCTTCTGGAGTCTTGGACCTTGGCAGAATACCTTCTGGAACCCTAGGAAGTGGGCAAGCTCCAGAAGCAGGTGGCCTTCCCTCTGGATTTAGTGGTGAGTATTCTGGGGTGGACCTTGGAAGTGGCCCATCTTCTGGCCTTCCTGACTTCAGTGGACTTCCATCTGGGTTCCCAACTGTCTCCCTAGTGGATACTACATTGGTGGAAGTGGTCACAGCCACCACTGCAGGTGAACTAGAAGGAAGGGGAACCATTGGCATCAGTGGTGCTGGAGAAACATCTGGGCTGCCCTTCAGTGAGTTGGACATTAGTGGAGGAGCAAGCGGACTCTCTTCAGGAGCTGAACTCAGTGGCCAGGCATCTGGGACTCCTGACATCAGTGGGGAAACATCTGGACTCTTTGGTGTCAGTGGACAGCCATCAGGGTTTCCTGACATTAGTGGGGGAACATCTGGACTTTTTGAGGTCAGTGGGCAGCCATCAGGGTTTTCTGGGGAAACATCTGGTGTGACTGAGCTTAGTGGACTGTCCTCCGGACAACCAGAAATCAGTGGAGAAGCTTCTGGAGTTCTTTCTGGCAGTGGTCCACCATTTGGCATAACCGACCTGAGTGGAGAAACGTCCGGGATCCCTGATCTCAGTGGGCAGCCATCGGGGTTACCAGGGTTCAGTGGGACAACATCCGGAATCCCTGACCTGGTTTCCAGTGCCGTGAGTGGCAGTGGTGAATCTTCTGGCATTACATTCGTGGACACCAGTTTGGTTGAAGTGACCCCAACTACATTTAAAGAAGAAGAAGGTTTAGGGTCCGTGGAACTCAGTGGCCTCCCTTCAGGAAAGGCAGATCTCTCAGGCACATCTGGGATAGTGGATGTCAGTGGACTCTCTTCTGGAGTAATTGACTCCAGTGGGTTTACACCCCAGCCTCCAGAATTCAGTGGCCTGCCAAGCAGAGTAGCTGAGGTCAGTGGAGAGTCCTCTGGAGCTGAGACTGGGAGCAGCCAGCCCTCCGGAGCATATGACGGCCGTGGACTTCCATCTGGTTTCTCCACTGTCTCTCTTGTAGACAGAACTTTGGTGGAATCTGTAACCCAGGCTCCAACAGCCCAAGAAGCAGGAGAAGGGCCTTCGGGCATTTTGGAACCTAGTGGTGCCCCGTCTGGAGCACCAGACATGTCTGGAGACCATTCAGGACTTTTGGACCTAAGTGGACTTCAGTCTGGACTGGTAGAGCCCAGTGGAGAGCCATCAAGTACTCCATATTTTAGTGGGGACTTTTCTGGCACCACTGATGTAAGCGGAGAATCCTCTGCACCCACGAGCACCAGTGGGGAGGCCTCAGGACTTCCAGAAGTTACTTTAATCATTTCTGAGTTCGTGGAGGGTGTTACTGAACCAACTGTTTCCCAGGAACTGGGCCAAAGACCCCCTGTGACATACACCCCCCAGCGTTTTGAGTCCAGTGGAGAAGCCTCTGCATCTGGGGATGCACCAAGGTTCCCCGGGTCTGGGGTAGAAGCATCATCAGTCCCAGAATCCAGCAGCGAGACGTCTGCCTATCCTGAGGCTGAGGTGGGAGCATCTGCTGTCCCCGAGGCCAGCGGAGGCACTTCCAGGTCCCCTGATCTGAGTGGAACCACCTCCGCCTTGCATGAAGCTGATCTGGAGGGAGCCTCCGGCCTGGGAGTGACAGGTAGCACCTCAGCCTTTCAGGAAGGCCCCAGGGAGGGCTCGGCTGCCCCGGAAGTGAGCGGAGAGTCAACCACCACCTATGATGTGGGCACAGAGGCATCAGGCTCACCTTCGGCCACTCCCATGGCTTCTGGAGACAGGGCGGAAATCAGCAGAGACCTGTCTGGTCACACCTCGGGGTTGGATGTTGTCATCAGCACCACCATCCTGGAATCCAAGTGGGCTCAGCAGACCCAGAGCCCTGCAGAGGCGCGTCGAGAAACCGAGTCCTCAAGCCCCGTGCACTCAGGAGAAGAGACCCAAACAGCCGGAACACCCACCTCCCCAACTGATGCTTCCATCCCAAACTCTCCAGGAGGGACAGATGAATCAGAGGCAACCATGGCAGACATTGACGAGTGCCTCTCAAGCCCTTGTCTGAATGGAGCCACCTGCGTGGACGCCATCGACTCTTTCACATGCTTATGCCTTCCCAGCTACCAAGGGGACCTGTGTGAGATCGACCAGAAGCTGTGTGAGAAGGGCTGGACCAAGTTCCAGGGCCACTGTTACCGCCACTTCCCCGACCGGGCGACCTGGGTGGACGCCGAGGGCCAGTGCCGGAAGCAGCAGTCACACCTGAGCAGCATCGTCACCCCTGAGGAGCAGGAATTTGTCAACAACAATGCTCAGGACTATCAGTGGATCGGCCTGAATGACAAGACCATCGAAGGAGACTTCCGCTGGTCAGATGGACACTCCTTGCAATTTGAGAACTGGCGCCCCAACCAGCCGGACAACTTCTTTGCCACTGGGGAGGACTGCGTGGTGATGATCTGGCATGAGAAGGGCGAGTGGAATGACGTTCCCTGCAATTACCAGCTGCCCTTCACGTGTAAAAAGGGCACAGTGGCCTGCGGAGAGCCCCCCGTGGTGGAGCACGCCAGGATCTTCGGGCAGAAGAAGGACCGGTACGAGATCAATTCCCTGGTGCGGTACCAGTGCACCGAGGGCTTTGTCCAGCGCCATGTGCCCACCATCCGGTGCCAGCCCAGCGGGCACTGGGAGGACCCTCGGATCACCTGCACAGACCCCTCTACCTACAAGCGCAGACTACAGAAGCGGAGCTCACGGCCCCTGCGGAGGAGCCGCCCCAGCACGGCCCAC
>Neophocaena_phocaenoides
ATGACCACTTTACTCTTCGTGTTTCTGACTCTGAGAGTCATCGCAGCAGCCATCTCAGTAGAAGTTTCAGACCCTGACAACTCGCTGAGTGTCAGCATCCCTGAACCGTCCCCGCTGCGGGTCCTCCTGGGGAGCTCCCTCACCATCCCTTGCTACTTCATCGACCCCATGCACCCCGTGACCACCGCCCCCTCCACCGCCCCCCTTGCCCCAAGAATCAAGTGGAGCTACATTTCCAAGGAGAAGGAGCTGGTGCTGCTGGTGGCGACTGAAGGGCAGGTGCGGGTTAACAGTGCCTACCGAGACAGGGTCACGCTGCCCAACTACCCGGCCATCCCCAGCGACGCCACCCTGGAAATCCAAAACCTGCGCTCCAATGACTCTGGGACCTATCGCTGCGAGGTGATGCACGGCATCGAGGACAGCAAGGCCACCGTGGAGGTCGTGGTGAAAGGCATCGTGTTCCATTACAGAGCCATCTCCACACGCTACACCCTGGACTTCGACAGGGCGCAGCGGGCCTGCCTGCAGAACAGCGCCATCATCGCCACGCCCGAGCAGCTGCAGGCTGCCTATGAGGACGGCTTCCACCAGTGCGACGCCGGCTGGCTGGCAGATCAGACTGTCAGGTACCCCATCCACACTCCAAGGGAAGCCTGCTATGGGGACAAGGATGAGTTTCCCGGTGTAAGAACCTACGGCATCCGTGACACCAATGAAACCTATGACGTGTACTGCTTCGCAGAGGAGATGGAGGGCGAGGTCTTTTATGCAACATCCCCGGAGAAGTTCACCTTCCAAGAGGCAGCCAATGAGTGCCGGCGGCTGGGCGCCCGGCTGGCCACCACGGGCCAGCTCTACCTAGCCTGGCAGAGTGGCATGGACATGTGCAGTGCCGGCTGGCTGGCCGACCGCAGCGTGCGCTACCCCATCTCCAAGGCCCGGCCCAACTGCGGGGGCAACCTCTTGGGCGTGAGGACTGTCTACCTGCACGCCAACCAGACGGGATACCCCGACCCCTCATCCCGCTACGACGCCATCTGCTACACAGGTGAAGACTTTGTGGACATCCCAGAAGATTTCTTCGGGGTGGGTGGTGAGGAGGACATCACCATCCAGACGGTGACCTGGCCTGATGTGGAGCTGCCTTTGCCACGAAACATCACCGAGGGTGAAGCCCGAGGCAACGTGATCCTCACGGTGAAACCCGTCTTTGACGTCACCCCTACTGCCCTGGAGCCCGAGGAGCCCTTCACTTTTGCCCCCGAAGTAGGGGCCACCGCCTTCTCTGAGGCCGAGAACAGGACTGGAGAGGCTACCCGGCCCTGGGCCTTTACCGAGGAGTCCACACCTGGCCTGGGCGCTCCGACGGCCTTCACCAGCGAGGACCTCGTCGTGCAGGTGACCGCAGCCCCAGGTGCAACTGAGGTCCCTGGGCAGCCACGACTGCCAGGGGGAGTTGTGTTCCACTACCGCCCGGGCTCCTCCCGCTACTCGCTGACCTTTGAGGAGGCCCAGCAGGCCTGCCTGCGCACCGGGGCCGTCATCGCCTCGCCCAAACAGCTCCAGGCCGCCTATGAAGCAGGCTACGAGCAGTGTGACGCTGGCTGGCTGCAGGACCAGACCGTCAGATACCCCATTGTAAGCCCACGGACCCCATGTGTGGGTGACAAGGACAGCAGCCCGGGGGTCCGGACCTATGGCGTGCGACCACCATCAGAAACCTACGATGTCTACTGCTACGTGGACAGACTCGATGGGGAGGTGTTCTTCGCCACACGCCCGGAGCAGTTCACCTTCCAGGAAGCACAGGAGTTCTGTGAAACCCAAAACGCCACACTGGCCACCACGGGCCAGCTCTATGCTGCCTGGAGCCACGGCCTGGACAAGTGCTACGCTGGCTGGCTATCTGACGGCAGCCTCCGCTACCCCATCGTCACCCCAAGGCCTGCCTGCGGCGGGGACAAGCCAGGTGTGAGAACCGTCTATCTCTACCCCAACCAGACAGGCCTCCTGGACCCGCTGTCCCGGCACCACGCCTTCTGCTTCCGAGGCATCCCAGCGGCGCCCTCTCCAGGAGAAGAGGAGGGTAGCACACCCACAGAGCGCCCTGAGGTGGAAGACTGGATCACTACTGAAGTGGGGCCCAGCGTGGCTGCTGTCCCTGTTGGGGAGGAGACAACTGCAATCCCAGACTTCACCACTGAGCCAGAAAACCAGACGGAATGGGAGCCCGCCTACACGCCAGCGGGCACTTCCCCACTGCCAGGAGTCCCTCCTACATGGCTTCCCACTAGCACAGCAACAGAGGAGAGCACAGAAGGCCCTTCTACAACGGAAGTGCCCTCAGCCTCAGAGGAGCCATTGCCCTCAGAAAAGCCGTTGCCCTCAGAAGAACCATTCCCGTCAGAGGAGCTATTCCCCTCAGAGGAACCATCCACACTTTCAGCCCCAGTGCCCAGCAGGACTGAGCTGCCAGGCTCTGGGGAGGTATCTGGGGTGCCTGAAGCCAGTGGTGACTTCACAGGCAGTGGCGAAATTTCAGGACACCTAGACTCCAGTGGGCAGCCCTCAGGGGAAATTGCAAGTGGGCTGCCCTCTGAAGACCTTGACTTCAGTGTGCTCACCCCTACAGTGGGCTCAGGCCTGCCTGTGGAAAGCGGACTGGCTTCAGGAGATGAAGATAGAATTACGTGGACCACCACTCCTAAAGTTGACAGGTTGCCCTCTGGAGGTGAGGTCCCAGAGGGCTCTGTCTCTGGAGTAGGGGACCTCAGTGGACTTTCTTCTGTAGGTGATCTAGAGACCTCTGCTTCTGGAGTAGGGGACCTTAGTGGACTTCCTTCTNNNNNNGAAGGTCCAGAAGCCTCTGCCTCTGGAATAGAGGATCTCAGCAGACTTCCTTCTGGAGAAGGTCCAGAAGCCTCTGCCTCTGGAGCAGAGGACCTTAGTGGACTTCCTTCTGGAGAGGGTCTAGAGATCTCTGCCTCTGGAGTAGGGGACATCAGTGGACTTCCTTCTGGAGGAGAGGGTCTAGAGACCTCTGTCTCTGGAGTAGAGGACCTCAGTGGACTTCCTTCTGTAGGTGAGGATCATCTAGAGACCTCTGCTCCTGGAGTAGGGGACCTTAGTGGACTTCCTTCTGGAAGGGAAAGTCTGGAGATCTCTGCTTCTGGAGCTGAGGATCTTAGTGGGTTGACTACTGGAAAAGAAGACTTGATTGGGTCAGCTTCTGGAGTCTTGGACCTTGGCAGAATACCTTCTGGAACCCTAGGAAGTGGGCAAGCTCCAGAAGCAGTTGGCCTTCCCTCTGGATTTAGTGGTGAGTATTCCGGGGTGGACCTTGGAAGTGGCCCATCTTCTGGCCTTCCTGACTTCAGTGGACTTCCATCTGGGTTCCCAACTGTCTCCCTAGTGGATACTACATTGGTGGAAGTGGTCACAGCCACCACTGCAGGTGAACTAGAAGGAAGGGGAACCATTGGCATCAGTGGTGCTGGAGAAACATCTGGGCTGCCCTTCAGTGAGTTGGACATTAGTGGAGGAGCAAGCCGACTCTCTTCAGGAGCTGAACTCAGTGGCCAGGCATCTGGGACTCCTGACATCAGTGGGGAAACATCTGGACTCTTTGGTGTCAGTGGACAGCCATCAGGGTTTCCTGACATTAGTGGGGGAACATCTGGACTTTTTGAGGTCAGTGGGCAGCCATCAGGGTTTTCTGGGGAAACATCTGGTGTGACTGAGCTTAGTGGACTGTCCTCCGGACAACCAGAAATCAGTGGAGAAGCTTCTGGAGTTCTTTCTGGCAGTGGTCCACCATTTGGCATAACCGACCTGAGTGGAGAAACGTCCGGGATCCCTGATCTCAGTGGGCAGCCATCGGGGTTACCAGGGTTCAGTGGGACAACATCTGGAATCCCTGACCTGGTTTCCAGTGCCATGAGTGGCAGTGGTGAATCTTCTGGCATTACATTCGTGGACACCAGTTTGGTTGAAGTGACCCCAACTACATTTAAAGAAGAAGAAGGTTTAGGGTCCGTAGAACTCAGTGGCCTCCCTTCAGGAAAGGCAGATCTCTCAGGCACATCTGGGATAGTGGATGTCAGTGGACTCTCTTCTGGAGTAATTGACTCCAGTGGGTTTACACCCCAGCCTCCAGAATTCAGTGGCCTGCCAAGCAGAGTAGCTGAGGTCAGTGGAGAGTCCTCTGGAGCTGAGAGTGGGAGCAGCCAGCCCTCCGGAGCATATGACGGCCGTGGACTTCCATCTGGTTTCTCCACTGTCTCTCTTGTAGACAGAACTTTGGTGGAATCTGTAACCCAGGCTCCAACAGCCCAAGAAGCAGGAGAAGGGCCTTCGGGCATTTTGGAACTTAGTGGTGCCCCGTCTGGAGCACCAGACATGTCTGGAGACCATTCAGGACTTTTGGACCTAAGTGGACTTCAGTCTGGACTGGTAGAGCCCAGTGGAGAGCCATCAAGTACTCCATATTTTAGTGGGGACTTTTCTGGCACCACTGATGTAAGCGGAGAATCCTCTGCACCCACGAGCACGAGTGGGGAGGCCTCAGGACTTCCAGAAGTTACTTTAATCATTTCTGAGTTCGTGGAGGGTGTTACTGAACCAACTGTTTCCCAGGAACTGGGCCAAAGACCCCCTGTAACATACACCCCCCAGCGTTTTGAGTCCAGTGGAGAAACCTCTGCATCTGGGGATGCACCAAGGTTCCCCGGGTCTGGGGTAGAAGCAGCATCAGTCCCAGAATCCAGCAGCGAGACGTCTGCCTATCCTGAGGCTGAGGTGGGAGCATCTGCTGTCCCCGAGGCCAGCGGAGGCACTTCCAGGTCCCCTGATCTGAGTGGAACCACCTCCACCTTCCATGAAGCTGATCTGGAGGGAGCCTCAGGCCTGGGAGTGACAGGTAGCACCTCAGCCTTTCAGGAAGGCCCCAGGGAGGGCTCGGCTGCCCCGGAAGTGCGCGGAGAGTCAACCACCACCTATGATGTGGGCACAGAGGCATCAGGCTCACCTTCGGCCACTCCCATGGCTTCTGGAGACAGGACTGAAATCAGCAGAGACCTGTCTGGTCACACCTCGGGGTTGGATGTTGTCATCAGCACCACCATCCTGGAATCCAAGTGGACTCAGCAGACCCAGAGCCCTGCAGAGGCGCATCTAGAAATCGAGTCCTCAAGCCCCGTGCACTCAGGAGAAGAGACCCAAACAGCCGAAACACCCACCTCCCCAGCTGATGCTTCCATCCCAAACTCTCCAGGAGGGACAGATGAATCAGAGGCAACCATGGCAGACATTGACGAGTGCCTCTCAAGCCCTTGTCTGAATGGAGCCACCTGCGTGGACGCCATCGACTCTTTCACATGCTTATGCCTTCCCAGCTACCAAGGGGACCTGTGTGAGATCGACCAGAAGCTGTGTGAGAAGGGCTGGACCAAGTTCCAGGGCCACTGTTACCGCCACTTCCCCGACCGGGCGACCTGGGTGGACGCCGAGGGCCAGTGCCGGAAGCAGCAGTCACACCTGAGCAGCATCGTCACCCCTGAGGAGCAGGAATTTGTCAACAACAATGCTCAGGACTATCAGTGGATCGGCCTGAATGACAAGACCATCGAAGGAGACTTCCGCTGGTCAGATGGACACTCCTTGCAATTTGAGAACTGGCGCCCCAACCAGCCGGACAACTTCTTTGCCACTGGGGAGGACTGCGTGGTGATGATCTGGCATGAGAAGGGCGAGTGGAATGACGTTCCCTGCAATTACCAGCTGCCCTTCACGTGTAAAAAGGGCACAGTGGCCTGCGGAGAGCCCCCCATGGTGGAGCACGCCAGGATCTTCGGGCAGAAGAAGGACCGGTACGAGATCAATTCCCTGGTGCGGTACCAGTGCACCGAGGGCTTTGTCCAGCGCCATGTGCCCACCATCCGGTGCCAGCCCAGCGGGCACTGGGAGGACCCTCGGATCACCTGCACAGACCCCTCTACCTACAAGCGCAGACTACAGAAGCGGAGCTCACGGCCCCTGCGGAGGAGCCGCCCCAGCACGGCCCAC
>Orcinus_orca
ATGACCACTTTACTCTTCGTGTTTCTGACTCTGAGAGTCATCGCAGCAGCCATCTCAGTAGAAGTTTCAGACCCTGACAACTCGCTGAGTGTCAGCATCCCTGAACCGTCCCCGCTGCGGGCCCTCCTGGGGAGCTCCCTCACCATCCCCTGCTACTTCATCGACCCCATGCACCCCGTGACCACCGCCCCCTCCACCGCCCCCGTCGCCCCAAGAATCAAGTGGAGCTGCATTTCCAAGGAGAAGGAGCTGGTGCTGCTGGTGGCGACTGAAGGGCAGGTGCGGGTTAACAGTGCCTACCGAGACAGGGTCACGCTGCCCAACTACCCGGCCATCCCCAGCGACGCCACCCTGGAAATCCAGAACCTGCGCTCCAATGACTCTGGGATCTATCGCTGCGAGGTGATGCACGGCATCGAGGACAGCAAGGCCACCGTGGAGGTCGTGGTGAAAGGCATCGTGTTCCATTACAGAGCCATCTCCACACGCTACACCCTGGACTTCGACAGGGCGCAGCGAGCCTGCCTGCAGAACAGCGCCATCATCGCCACGCCCGAGCAGCTGCAGGCCGCCTATGAGGACGGCTTCCACCAGTGCGACGCCGGCTGGCTGGCAGACCAGACTGTCAGGTACCCTATCCACACTCCAAGGGAAGCCTGCTATGGGGACAAGGATGAATTTCCCGGTGTAAGAACCTACGGCATCCGTGACACCAATGAAACCTATGACGTGTACTGCTTCGCAGAGGAGATGGAGGGCGAGGTCTTTTATGCAACATCCCCGGAGAAGTTCACCTTCCAGGAGGCAGCCAATGAGTGCCGGCGGCTGGGCGCCCGGCTGGCCACCACGGGCCAGCTCTACCTGGCCTGGCAGAGTGGCATGGACATGTGCAGCGCCGGCTGGCTGGCCGACCGCAGCGTGCGCTACCCCATCTCCAAGGCCCGGCCCAACTGCGGGGGCAACCTCTTGGGCGTGAGGACTGTCTACCTGCACGCCAACCAGACGGGATACCCCGACCCCTCATCCCGCTACGACGCCATCTGCTACACAGGTGAAGACTTTGTGGACATCCCAGAAGATTTCTTCGGGGTGGGTGGTGAGGAGGACATCACCATCCAGACGGTGACCTGGCCTGATGTGGAGCTGCCTTTGCCACGAAACATCACCGAGGGTGAAGCCCGAGGCAGCGTGATCCTCACAGTGAAACCCGTCTTTGACATCACCCCTACCGCCCTGGAGCCCGAGGAGCCCCTCACTTTTGCCCCCGAAGTAGGGGCCACCGCCTTCTCTGAGGCCGAGAACAGGACTGGAGAGGCTACCCGGCCCTGGGCCTTTCCCGAGGAGTCCACACCTGGCCTGGGCGCTCCGACGGCCTTCACCAGCGAGGACCTCGTTGTGCAGGTGACCGCAGCCCCAGGTGCAACCGAGGTCCCTGGGCAGCCACGACTGCCAGGGGGAGTTGTGTTCCACTACCGCCCGGGCTCCTCCCGCTACTCGCTGACCTTTGAGGAGGCCCAGCAGGCCTGCCTGCGCACCGGGGCCGTCATCGCCTCGCCCGAACAGCTCCAGGCCGCCTATGAAGCAGGCTACGAGCAGTGTGACGCTGGCTGGCTGCAGGACCAGACCGTCAGATACCCCATTGTGAGCCCACGGACCCCATGTGTGGGTGACAAGGACAGCAGCCCGGGGGTCCGGACCTATGGCGTGCGACCACCATCAGAAACCTACGATGTCTACTGCTACGTGGACAGACTCGATGGGGAGGTGTTCTTCGCCACAAGCCCGGAGCAGTTCACCTTCCAGGAAGCACAGGAGTTCTGTGAAACCCAAAACGCCACACTGGCCACCACGGGCCAGCTCTATGCTGCCTGGAGCCAGGGCCTGGACAAGTGCTACGCTGGCTGGCTATCTGACGGCAGCCTCCGCTACCCCATCGTCACCCCAAGGCCTGCCTGCGGTGGGGACAAGCCAGGTGTGAGAACCGTCTATCTCTACCCCAACCAGACAGGCCTCCTGGACCCGCTGTCCCGGCACCACGCCTTCTGCTTCCGAGGCATCCCAGCGGCGCCGTCTCCAGGAGAAGAGGAGGGTAGGACACCCACAGAACGCCCTGAGGTGGAAGCCTGGATCACTACTGAAGTGGGGCCCAGCGTGGCTGCTGTTCCTGTTGGGGAGGAGACGACTGCAATCCCAGACTTCACCACTGAGCCAGAAAACCAGACGGAATGGGAGCCCGCCTACACGCCAGCGGGCACTTCCCCACTGCCAGGGGTCCCTCCTACATGGCTTCCCACTAGCACAGCAACAGAGGAGAGCACAGAAGGCCCTTCTGCAACGGAAGTGCCCTCAGCCTCGGAGGAGCCATTGCCCTCAGAAAAGCCGTTGCCCTCAGAAGAACCATTCCCCTCTGAGGAGCCATTCCCCTCAGAGGAACCATCCACACTTTCAGCCCCGGTGCCCAGCAGGACTGAGCTGCCAGGCTCTGGGGAGGTATCTGGGGTGCCTGAAGTCAGTGGTGACTTCACAGGCAGTGGCGAAATTTCAGGACACCTAGACTCCAGTGGGCAGCCTTCAGGGGAAATTGCAAGTGGACTGCCCTCTGAAGACCTTGACTTCAGTGGGCTCACCTCTACAGTGGGCTCAGTCCTGCCTGTGGAAAGTGGACTGGCTTCAGGAGATGAAGATAGAATTACGTGGACCACCACTCCTGAAGTTGACAGGTTGCCCTCTGGAGGTGAGGTCCCAGAGGGCTCTGTCTCTGGAGTAGGGGACCTCAGTGGACTTCCTTCTGTAGGTGATCTAGAGACCTCTGCTTCTGGAGTAGGGGACCTTAGTGGACTTCCTTCTGGAAGAGAGGACCTAGAGACCTCTGTCTCTGGAGTAGAGGACCTCAGTGGACTTCCTTCTGGAGAAGGTCCAGAAACCTCTGCCTCTGGAATAGAGGATCTCAGCAGACTTCCTTCTGGAGAAGGTCCAGAAGCCTCTGCCTCTGGAGTAGAGGACCTTAGTGGACTTCCTTCTGGAGGAGAGGGTCTAGAGACCTCTGTCTCTGGAGTAGAGGACCTCAGTGGACTTCCTTCTGTAGGTGAGGATCATCTGGAGACCTCTGCTTCTGGAGTAGGGGACCTTAGTAGACTTCCTTCTGGAAGGGAAAGTCTGGAGGTCTCTGCTTCTGGAGCTGAGGATCTTAGTGGGTTGACTTCTGGAAAAGAAGACTTGATTGGGTCAGCTTCTGGAGTCTTGGACCTTGGCAGAATACCTTCTGGAACTCTAGGAAGTGGGCAAGCTCCAGAAGCAGGTGGCCTTCCCTCTGGATTTAGTGGTGAGTATTCTGGGGTGGACCTTGGAAGTGGCCCATCTTCTGGCCTTCCTGACTTCAGTGGACTTCCATCTGGGTTCCCAACTGTCTCCCTAGTGGATACTACGTTGGTGGAAGTGGTCACAGCCACCACTGCAGGTCAACTAGAAGGAAGGGGAACCATTGGCATCAGTGGTGCTGGAGAAACATCTGGGCTGCCCTTCAGTGAGTTGGACATTAGTGGAGGAGCAAGCAGACTCTCTTCAGGAGCTGAACTCAGTGGCCAGGCATCTGGGACTCCTGACATCAGTGGGGAAACATCTGGACTCTTTGGTGTCAGTGGACAGCCATCAGGGTTTCCTGACATTAGTGGGGGAACATCTGGACTTTTTGAGGTCAGTGGGCAGCCATCAGGGTTTTCTGGGGAAACATCTGGTGTGACTGAGCTTAGTGGACTGTCCTCCGGACAACCAGAAATCAGTGGAGAAGCTTCTGGAGTTCTTTCTGGCATTGGTCCACCATTTGGCATAACCGACATGAGTGGAGAAACGTCCGGGATCCCTGATCTCAGTGGGCAGCCATCAGGGTTACCAGGGTTCAGTGGGACAACATCCGGAATCCGTGACCTGGTTTCCAGTGCCGTGAGTGGCAGTGGTGAATCTTCTGGCATTACATTCGTGGACACCAGTTTGGTTGAAGTGACCCCAACTACATTTAAAGAAGAAGAAGGTTTAGGGTCCGTGGAACTCAGTGGCCTCCCTTCAGGAGAGGCAGATCTCTCAGGCACATCTGGGATAGTGGATGTCAGTGGACTCTCTTCTGGAGTAATTGACTCCAGTGGGTTTACACCCCAGCCTCCAGAATTCAGTGGCCTGCCAAGCAGAGTAGCTGAGGTCAGTGGAGAGTCCTCTGGAGCTGAGAGTGGGAGCAGCCAGCCCTCCGGAGCATATGATGGCCGTGGACTTCCATCTGGTTTCTCCACTGTCTCTCTTGTAGACAGAACTTTGGTGGAATCTGTAACCCAGGTTCCCACAGCCCAAGAAGCAGGAGAAGGGCCTTCGGGCATTTTGGAACTTAGTGGTGCCCCATCTGGAGCACCAGACATGTCTGGAGACCATTCAGGACTTTTGGACCTAAGTGGACTTCAGTCTGGACTGGTAGAGCCCAGTGGAGAGCCATCAAGTACTCCATATTTTAGTGGGGACTTTTCTGGCACCACTGATGTAAGCGGAGAATCCTCTGCACCCACGAGCACCAGTGGGGAGGCCTCAGGACTTCCAGAAGTTACTTTAATCATTTCTGAGTTCGTGGAGGGTGTTACTGAGCCTACTGTTTCCCAGGAACTGGGCCAAAGACCCCCTGTAACATACACCCCCCAGCGTTTTGAGTCCAGTGGAGAAACCTCTGCATCTGGGGATACACCAAGATTCCCCGGGTCTGGGGTAGAAGCATCATCAGTCCCAGAATCTAGCAGCGAGACGTCTGCCTATCCTGAGGCTGAGGTGGGAGCATCTGCTGTCCCCGAGGCCAGCGGAGGCACTTCCAGGTCCCCTGATCTGAGTGGAACCACCTCCACCTTCCATGAAGCTGATCTGGAGGGAGCCTCAGGCCTGGGAGTGACAGGTAGCACCTCAGCCTTTCAGGAAGGCCCCAGGGAGGGCTCGGCTGCCCCGGAAGTGAGCGGAGAGTCAACCACCACCTATGACGTGGGCACAGAGGCATCAGGCTCACCTTCGGCCACTCCCATGGCTTCTGGAGACAGGACTGAAATCAGCAGAGACCTGTCTGGTCACACCTCGGGGTTGGATGTTGTCATCAGCACCACCATCCTGGAATCCAAGTGGACGCAGCAGACCCAGAGCCCTGCAGAGGCGCATCTAGAAATGGAGTCCTCAAGCCCCGAGCACTCAGGAGAAGAGACCCAAACAGCCAAAACACCCACCTCCCCAACTGATGCTTCCATCCCAAACTCTCCAGGAGGGACAGATGAATCAGAGGCAACCATGGCAGACATTGACGAGTGCCTCTCAAGCCCTTGTCTGAATGGAGCCACCTGCGTGGACGCCATCGACTCTTTCACATGCTTATGCCTTCCCAGCTACCAAGGGGACCTGTGTGAGATCGACCAGAAGCTGTGTGAGAAGGGCTGGACCAAGTTCCAGGGCCACTGTTACCGCCACTTCCCCGACCGGGCGACCTGGGTGGACGCCGAGGGCCAGTGCCGGAAGCAGCAGTCACACCTGAGCAGCATCGTCACCCCTGAGGAGCAGGAATTTGTCAACAACAATGCTCAGGACTATCAGTGGATCGGCCTGAATGACAAGACCATCGAAGGAGACTTCCGCTGGTCAGATGGACACTCCTTGCAATTTGAGAACTGGCGCCCCAACCAGCCGGACAACTTCTTTGCCACTGGGGAGGACTGCGTGGTGATGATCTGGCATGAGAAGGGCGAGTGGAATGACGTTCCCTGCAATTACCAGCTGCCCTTCACGTGTAAAAAGGGCACAGTGGCCTGCGGAGAGCCCCCCGTGGTGGAGCACGCCAGGATCTTCGGGCAGAAGAAGGACCGGTACGAGATCAATTCCCTGGTGCGGTACCAGTGCACCGAGGGCTTTGTCCAGCGCCATGTGCCCACCATCCGGTGCCAGCCCAGCGGGCACTGGGAGGACCCTCGGATCACCTGCACAGACCCCTCTACCTACAAGCGCAGACTACAGAAGCGGAGCTCACAGCCCCTGCGGAGGAGCCGCCCCAGCACGGCCCAC
>Lipotes_vexillifer
ATGACCACTCTACTCTTCGTGTTTCTGACTCTGAGAGTCATCGCAGCAGCCATCTCAGTAGAAGTTTCAGACCCTGACAACTCGCTGAGTGTCAGCATCCCTGAACCGTCCCCACTGCGGGTCCTCCTGGGGAGCTCCCTCACCATCCCCTGCTACTTCATCGACCCCATGCACCCCGTGACCACCGCCCCCTCCACCGCCCCCCTCGCCCCAAGAATCAAGTGGAGCTGCATTTCAAAGGAGAAGGAGCTGGTGCTGCTGGTGGCGACTGAAGGGCAGGTGCGGGTTAACAGTGCCTACCGAGACAGGGTCACGCTGCCCAACTACCCGGCCATCCCCAGCGACGCCACCCTGGAAATCCAGAACCTGCGCTCCAATGACTCTGGGATCTATCGCTGCGAGGTGATGCACGGCATCGAGGACAGCAAGGCCACCCTGGAGGTCATGGTGAAAGGCATCGTGTTCCATTACAGAGCCATCTCCACACGCTACACCCTGGACTTCGACAGGGCGCAGCGGGCCTGCCTGCAGAACAGCGCCATCATCGCCACACCCGAGCAGCTGCAAGCCGCCTATGAGGACGGCTTCCACCAGTGCGATGCCGGCTGGCTGGCAGACCAGACTGTCAGGTACCCCATCCACACTCCAAGGGAAGCCTGCTATGGGGACAAGGATGAGTTTCCTGGTGTAAGAACCTACGGCATCCGTGACACCAATGAAACCTATGACGTGTACTGCTTCGCAGAGGAGATGGAGGGCGAGGTCTTTTATGCAACATCCCCGGAGAAGTTCACCTTCCAAGAGGCAGCCAACGAGTGCCGGCGGCTGGGCGCCCGGCTGGCCACCACGGGCCAGCTCTACCTGGCCTGGCAGAGTGGCATGGACATGTGCAGCGCCGGCTGGCTGGCCGACCGCAGTGTGCGCTACCCCATCTCCAAGGCCCGGCCCAACTGCGGGGGCAACCTCTTGGGCGTGAGGACCGTCTACCTGCACGCCAACCAGACGGGATACCCCGACCCCTCATCCCGCTACGACGCCATCTGCTACACAGGTGAAGACTTTGTGGACATCCCAGAAAATTTCTTCGGGGTGGGTGGTGAGGAGGACATCACCATCCAGACGGTGACCTGGCCTTATGTGGAGCTGCCTTTGCCCCGAAACATCACCGAGGGTGAAGCCCGAGGCAACGTGATCCTCACGGTGAAACCCGTCTTTGACGTCACCCCTACCGCCCTGGAGCCCGTGGAGCCCTTCACTTTTGCCCCCGAAGTAGGGGCCACCGCCATCTCTGAGGCCGAGAACAGGACTGGAGAGGCTACCCGGCCCTGGGCCTTTCCTGAGGAGTACACACCTGGCCTGGGCGCTCCGACAGCCTTCACCAGCGAGGACCTCGTCGTGCAGGTGACCGCAGCCCCAGGTGCAACCGAGGTCCCTGGGCAGCCACGACTGCCAGGGGGAGTTGTGTTCCACTACCGCCCAGGCTCCTCCCGCTACTCGCTGACCTTTGAGGAGGCCCAGCAGGCCTGCCTGCGCACCGGGGCCGTCATTGCCTCGCCCGAACAGCTCCAGGCCGCCTATGAAGCAGGCTACGAGCAGTGTGACGCCGGCTGGCTGCAGGACCAGACCGTCAGATACCCCATTGTGAGCCCACGGACCCCGTGTGTGGGTGACAAGGACAGCAGCCCGGGGGTCCGGACCTATGGTGTGCGACCACCATCAGAAACCTACGATGTCTACTGCTACGTGGACAGACTCGATGGGGAGGTGTTCTTCGCCACACGCCTGGAGCAGTTCACCTTCCAGGAAGCACAGGAGTTCTGTGAAACCCAAAACGCCACACTGGCCACCACGGGCCAGCTCTATGCTGCCTGGAGCCACGGCCTGGACAAGTGCTACGCTGGCTGGCTATCTGACGGCAGCCTCCGCTACCCCATCGTCACCCCAAGGCCTGCCTGTGGCGGGGACAAGCCAGGTGTGAGAACCGTCTATCTCTACCCCAACCAGACAGGCCTCCTGGACCCGCTGTCCCGGCACCACGCCTTCTGCTTCCGAGGCATCCCAGCGGCGCCCTCTCCAGGAGAAGAGGAGGGTAGCACACCCACAGAGCGCCCTGAGGTGGAAGACTGGATCACTACTGAAGTGGGGCCCAGCGTGGCTGCTGTCCCTGTTGGGGAGGAGACAACTGCAATCCCAGACTTCACCACTGAGCCAGAAAACCAGACGGAATGGGAGCCCGCCTACACGCCAGTGGGCACTTCCCCACTGCCAGGGGTCCCTCCTACATGGCTTCCCACTAGCACAGCAACAGAGGAGAGCACAGAAGGCCCTTCTGCAACGCAAGTGCCCTCAGCCTCAGAGGAGCCATTGCCCTCAGAAAAGCCATTGCCCTCAGAGGAGCCATTGCCCTCAGAGGAGCCTTTCCCCTCAGAGGAGCCATCCACACTTTCAGCCCCAGTGCCCAGCAGGACTGAGCTGCCAGGCTCTGGGGAGGTATCTGGGGTGCCTGAAGTCAGTGGTGACTTCACAGGCAGTGGCGAAATTTCAGGACACCTAGACTCCAGTGGGCAGCCCTCAGGGGAAATTGCAAGTGGACTGCCCTCTGAAGACCTTGACTTCAGTGGGCTCACCTCTACAGTGGGCTCAGGCCTGCCTGTGGAAAGCGGACTGGCTTCAGGAGATGAAGATAGAATTACGTGGACCACCACTCCTAAAGGTGACAGGTTGCCCTCTGGAGGTGAGGTCCCAGAGGGCTCTGTCTCTGGA------------------------------------CTAGAGACCTCTGCCTCTGGGATAGGGGAC------------------------------------------------------------------------------------------------------------------------------------------------------------------------------------------------------------------------------------------CTCAGTGGGCTTCCTTCTGTAGGTGAGGATCATCTAGAGACCTCTGCTTCTGGAGTAGGGGACCTTAGTGGACTTGCTTCTGGAAGGGAAAGTCTGGAGATCTCTGCTTCTGGAGCTGAGGATCTTAGTGGGTTGACTTCTGGAAAAGAAGACTTGATTGGGTCAGCTTCTGGAGTCTTGGACCTTGGCAGAATACCTTCTGGAACTCTAGGAAGTGGGCAAGCTCCAGAAGCAGGTGGCCTTCCCTCTGGATTTAGTGGTGAGTATTCTGGGGTGGACCTTGGAAGTGGCCCATCTTCTGGCCTTCCTGACTTCAGTGGACTTCCATCTGGGTTCCCAACTGTCTCCCTAATGGATACTACATTGGTGGAAGTGGTCACAGCCACCACTGCAGGTGAACTAGAAGGAAGGGGAACCATTGGCATCAGTGGTGCTGGAGAAACATCTGGGCTGCCCTTCAGTGAGTTGGACATTAGTGGAGGAGCAAGCGGACTCTCTTCAGGAGCTGAACTCAGTGGCCAGGCATCTGGGACTCCTGACATCAGTGGGGAAACATCTGGACTCTTTGGTGTCAGTGGACAGCCATCAGGGTTTCCTGACATTAGTGGGGGAACATCTGGACTTTTTGAGGTCAGTGGGCAGCCATCAGGGTTTTCTGGGGAAACATCTGGTGTGACTGAGCTTAGTGGACTGTCCTCTGGACAACCAGAAATCAGTGGAGAAGCTTCTGGAGTTCTTTCTGGCATTGGTCCACCCTTTGGCATAACCGACCTGAGTGGAGAAACGTCCGGGATCCCTGATCTCAGTGGGCAGCCATCGGGGTTACCAGGGTTCAGTGGGACAACATCCGGAATCCCTGACCTGGTTTCCAGTGCCGTGAGCGGCAGTGGTGAATCTTCTGGCATTACATTCGTGGACACCAGTTTGGTTGAAGTGACCCCAACTACATTTAAAGAAGAAGAAGGTTTAGGGTCCGTGGAACTCAGTGGCCTCCCTTCAGGAGAGGCAGGCCTCTCAGGCACATCTGGGATAGTGGATGTCAGTGGACTCTCTTCTGGAGTAATTGACTCCAGTGCGTTTACACCCCAGCCTCCAGAATTCAGTGGCCTGCCGAGCAGAGTAGCTGAGGTCGGTGGAGAGTCCTCTGGAGCTGAGAGTGGGAGCAGCCAGCCCTCCGGAGCATATGACGGCCGTGGACTTCCATCTGGTTTCTCCACTGTCTCTCTTGTAGACAGAACTTTGGTGGAATCTGTAACCCAGGCTCCAACAGCCCAAGAAGCAGGAGAAGGGCCTTTGGGCACTTTTGAACTTAGTGGTGCCCTGTCTGGAGCATCAGACATGTCTGGAGACCATTCAGGACTTTTGGACCTAAGTGGACTTCAGTCTGGACTGGTAGAGCCCAGTGGAGAGCCATCAAGTACTCCATATTTTAGTGGGGACTTTTCTGGCACCACTGATGTAAGCGGAGAATCCACTGCACCCACGAGCGCCAGTGGGGAGGCCTCAGGACTTCCAGAAGTTACTTTAATCATTTCTGAGTTCGTGGAGGGTGTTACTGAACCAACTGTTTCCCAGGAACTGGGCCAAAGACCCCCTGTAACATACACCCCCCAGCGTTTTGAGTCCAGTGGAGAAGCCTCTGCATCTGGGGATGCACCAAGGTTCCCCGGGTCTGGGGTAGAAGCATCATCAGTCCCAGAATCTAGCAGCGAGACGTCTGCCTATCCTGAGGCTGAGGTGGGAGCATCTGCTGTCCCCGAGGCCAGCGGAGGCACTTCCAGGTCCCCTGATCTGAGTGGAACCACCTCCGCCTTCCATGAAGCTGATCTGGAGGGAGCCTCAGGCCTGGGAGTGACAGGTAGCACCTCAGCCTTTCAGGAAGGCCCCAGGGAGGGCTCGGCTGCCCCGGAAGTGAGTGGAGAGTCAACCACCACCTATGATGTGGGCACAGAGGCATCAGGCTCACCTTCGGCCACTCCCGTGGCTTCTGGAGACAGGACTGAAATCAGCAGCGACCTGTCTGGTCACACCTCGGGGTTGGATGTTGTCATCAGCACCACCATCCTGGAATCCAAGTGGACTCAGCAGACCCAGAGCCCTGCAGAGGCGCATCTAGAAATCGAGTCCTCAAGCCCCATGCACTCAGGAGAAGAGACCCAAACAGCCGAAACACCCACCTCCCCAACTGATGCTTCCATCCCAAACTCTCCAGGAGGGACAGATGAATCAGGGGCAACCATGGCAGACATTGACGAGTGCCTCTCAAGCCCTTGTCTGAATGGAGCCACCTGCGTGGATGCCATCGACTCTTTCACATGCTTATGCCTTCCCAGCTACCAAGGGGACCTGTGTGAGATCGACCAGAAGCTGTGTGAGAAGGGCTGGACCAAGTTCCAGGGCCACTGTTACCGCCACTTCCCCGACCGGGCGACCTGGGTGGACGCCGAGGGCCAGTGCCGGAAGCAGCAGTCACACCTGAGCAGCATCGTCACCCCTGAGGAGCAGGAATTTGTCAACAACAATGCTCAGGACTATCAGTGGATCGGCCTGAATGACAAGACCATCGAAGGAGACTTCCGCTGGTCAGATGGACACTCCTTGCAATTTGAGAACTGGCGCCCCAACCAGCCTGACAACTTCTTTGCCACTGGGGAGGACTGCGTGGTGATGATCTGGCATGAGAAGGGCGAGTGGAATGACGTTCCCTGCAATTACCAGCTGCCCTTCACGTGTAAAAAGGGCACAGTGGCCTGCGGAGAGCCCCCCGTGGTGGAGCACGCCAGGATCTTCGGGNNNNNNAAGGACCGGTACGAGATCAATTCCCTGGTGCGGTACCAGTGCACCAAGGGCTTTGTCCAGCGCCATGTGCCCACCATCCGGTGCCAGCCCAGCGGGCACTGGGAGGACCCTCGGATCACCTGCACAGACCCCTCTACCTACAAGCGCAGACTACAGAAGCGGAGCTCACGGCCCCTGCGGAGGAGCCGCCCCAGCACGGCCCAC
>Balaenoptera_acutorostrata
ATGACCACTTTACTCTTCGTGTTTGTGACTCTGAGGGTCATCGCGGCAGCCATCTCAGTAGAAGTTTCAGACCCTGACAGCTCGCTGAGTGTCAGCATCCCTGAACCGTCCCCGCTGCGGGTCCCCCTGGGGAGCTCCCTCACCATCCCCTGCTACTTCATCGACCCCATGCACCCCGTGACCACCGCCCCCTCCACCGCCCCCCTCACCCCAAGAATCAAGTGGAGCTGTATTTCCAAGGAGAAGGAGCTGGTGCTGCTGGTGGCGACTGAAGGGCAGGTGCGGGTTAACAGTGCCTACCAAGACAGGGTCACGCTACCCAACTACCCGGCCATCCCCAGCGATGCCACCCTGGAAATCCAGAACCTGAGCTCCAATGACTCTGGGATCTATCGCTGCGAGGTGATACATGGCATCGAGGACAGCGAGGCCACCCTGGAGGTCGTGGTGAAAGGCATCGTGTTCCATTACAGAGCCATCTCCACACGCTACACCCTGGACTTCGACAGGGCGCAGCGGGCCTGCCTGCAGAACAGCGCCATCATCGCCACGCCCGAGCAGCTGCAGGCCGCCTATGAGGACGGCTTCCACCAGTGCGACGCCGGCTGGCTGGCAGACCAGACTGTCAGGTACCCCATCCACACTCCAAGGGAAGGCTGCTATGGGGACAAGGATGAGTTTCCCGGCGTAAGAACCTACGGCATCCGTGACACCAATGAAACCTATGACGTGTACTGCTTCGCAGAGGAGATGGAGGGCGAGGTCTTTTATGCAACATCCCCGGAGAGGTTCACCTTCCAGGAGGCAGCCAATGAGTGCCGGCGGCTGGGTGCCCGGCTGGCCACCACGGGCCAGCTCTACCTGGCCTGGCAGAGTGGCATGGACATGTGCAGCGCCGGCTGGCTGGCCGACCGCAGCGTGCGCTACCCCATCTCCAAGGCCCGGCCCAACTGCGGGGGCAATCTCTTGGGCGTGAGGACCGTCTACCTGCACGCCAACCAGACGGGATACCCCGACCCCTCATCCCGCTACGACGCCATCTGCTACACAGGTGAAGACTTTGTGGACATCCCAGAAGATTTCTTCGGGGTGGGTGGTGAGGAGGACATCACCATCCAGACGGTGACCTGGCCTGATGTGGAGCTGCCTTTGCCCCGAAACATCACCGAGGGTGAAGCCCGAGGCAGCGTGATCCTCACGGTGAAACCCGTCTTTGACGTCACCCCTACCGCCCTGGAGCCCGAGGAGCCCTTCACTTTTGCCCCCGAAGTAGGGGCCACCACCTTCTCTGAGGCCGAGAACAGGACTGAAGAGGCTACCCAGCCCTGGGCCTTTCCCGAGGAGTCCACATCTGGCCTGGGCGCTCCGACAGCCTTCACCAGCGAGGACCTCGTCGTGCAGGTGACTGCAGCCCCAGGTGCAACCGAGGTCCCTGGGCAGCCACGACTGCCAGGGGGAGTTGTGTTCCACTACCGCCCGGGCTCCTCCCGCTACTCACTGACCTTTGAGGAGGCCCAGCAGGCCTGCCTGAGCACCGGGGCCGTCATCGCCTCACCCAAACAGCTCCAGGCCGCCTATGAAGCAGGCTACGAGCAGTGTGACGCCGGCTGGCTGCAGGACCAGACCGTCAGATACCCCATTGTGAGCCCACGGACCCCGTGTGTGGGTGACAAGGACAGCAGCCCGGGGGTCCGGACCTATGGCGTGCGACCACCATCAGAAACCTACGATGTCTACTGCTACGTGGACAGACTCGATGGGGAGGTGTTCTTCGCCACACGTCTGGAGCAGTTCACCTTCCAGGAAGCACAGGAGTTCTGTGAATCCCAAAACGCCACACTGGCCACCACGGGCCAGCTCTATGCTGCCTGGAGCCAAGGCCTGGACAAGTGCTACGCCGGCTGGCTATCTGACGGCAGCCTCCGCTACCCCATCGTCACCCCAAGGCCTGCCTGCGGCGGGGACAAGCCAGGTGTGAGAACCGTCTATCTCTACCCCAACCAGACAGGCCTCCTGGACCCGCTGTCCCGGCACCACGCCTTCTGCTTCCGAGGCATCTCGGCGGCGCCCTCTCCAGGAGAAGAGGAGGGTAGCGCACCCACAGAGCTCCCTGAGGTGGAAGACTGGATCGCTACTGAAGTGGGGCCCAGCGTGGCTGCGGTCCCTGTTGGGGAGGAGACGACTGCAATCCCAGAATTCACCACTGAGCCAGAAAACCAGACGGAATGGGAGCCCGCCTACACGCCAGCGGGCACTTCCCCACTGCCAGAGATCCCTCCTACGTGGCTTCCCACTAGCGCAGCAACAGAGGAGAGCACAGAAGGCCCTTCTGCAACGGAAGTGCCCTCAGCCTCGGAGGAGCCATTGCCCTCAGAAAAGCCGTTGCCCTCAGAAGAACCATTCCCCTCAGAGGAGCCATTCCCCTCAGAGGAACCATCCACACTTACAGCTCCAGTGCCCAGCAGGACTGAGCTGCCAGGCTCTGGGGAGGTATCTGGGGTGCCTGAAGTCAGTGGTGACTTCACAGGCAGTGGAGAAATTTCAGGACACCTAGAGTCCAGTGGGCAGCCCTCAGGGGAAATTGCAAGTGGACTGCCCTCTGAAGACCTTGACTTCAGTGGGCTCACCTCTACAGTGGTCTCAGGCCTGCCTGTGGAAAGCGGACTGGCTTCAGGAGATGAAGATAGAATTACGTGGACCAGCACTCCTGAAGTTGACAGGTTGCCCTCTGGAGGTGAGGTCCCAGAGGGCTCTGTCTCTGGAGTAGGGGACCTCAGTGGACTGCCTTCT------------------TCTGCTTCTGGAGTAGGGGACATCAGTGGACTTCCTTCTGGAAGAGAGGACCTAGAGACCTCTGTCTCTGGAGTAGAGGACCTCAGTGGACTTCCTTCTGGAGAAGGTCCAGAAGTCTCTGCCTCTGGAGTAGGGGACCTCAGTGGACTTCCTTCTGGAGGAGGTCCAGAAGCCTCTGCCTCTGGAGTAGGGGACATCAGTGGACTTCCTTCTGGAGGAGAGGGTCTAGAGACCTCTGTCTCTGGAGTAGAGGACCTCAGTGGACTTCCTTCTGTAGGTGAGGATCATCTAGAGACCTCTGCTTCTGGAGTAGGGGACCTTAGTGGACTTCCTTCTGGAAGGGAAAGTCTGGAGATCTCTGCTTCTGGAGCTGAGGATCTTAGTGGGTTGACTTCTGGAAAAGAAGACTTGATTGGGTCAGCTTCTGGAGTCTTGGACCTTGGCAGAATACCTTCTGGAACTCTAGGAAGTGGGCAAGCTCCAGAAGCAAGTGGCCTTCCCTCTGGATTTAGTGGTGAGTATTCTGGGGTGGACCTTGGAAGTGGCCCATCTTCTGGCCTTCCTGACTTCAGTGGACTTCCATCTGGGTTCCCAACTGTCTCCCTAGTGGATACTACATTGGTGGAAGTGGTCACAGCCACCACTGCAGGTGAACTAGAAGGAAGGGGAACCATTGGCATCAGTGGTGCTGGAGAAACATCTGGGCTGCCCTTCAGTGAGTTGGACATTAGTGGAGGAGCAAGCGGACTCTCTTCAGGAGCTGAACTCAGTGGCCAGGCATCTGGGTCTCCTGACATCAGTGGGGAAACATCTGGACTCTTTGGTGTCAGTGGACAGCCATCAGGGTTTCCTGACATTAGTGGGGGAACATCTGGGCTTTTCGAAGTCAGTGGGCGGCCATCAGGGTTTTCTGGGGAAACATCTGGTGTGACTGAGCTTAGTGGACTGTCCTCCGGACAACCAGAAATCAGTGGAGAAGCTTCTGGAGTTCTTTCTGGCATTGGTCCACCATTTGGCATAACTGACCTGAGTGGAGAAACGTCCGGGATCCCTGATCTCAGTGGGCAGCCATCAGGGTTACCAGGGTTCAGTGGGACAACATCCGGAATCCCTGACCTGGTTTCCAGTGCTGTGAGTGGCAGTGGTGAATCTTCTGGCATTACATTCGTGGACACCAGTTTGGTTGAAGTGACCCCAACTACATTTAAAGAAGAAGAAGGTTTAGGGTCCGTGGAACTCAGTGGCCTCCCTTCAGGAGAGGCAGATCTCTCAGGCACATCTGGGATAGTGGATGTCAGTGGACTATCTTCTGGAGTAATTGACTCCAGTGGGTTTACACCCCAGCCTCCGGAATCCAGTGGCCTGCCAAGCAGAGTAGCTGAGGTCAGTGGCGAGTCCTCTGGAGCTGAGAGTGGGAGCAGCCTGCCCTCCGGAGAATATGACGGCCGTGGACTTCCATCTGGTTTCTCCACTGTCTCTCTTGTAGACAGAACTTTGGTGGAATCTGTAACCCAGGCTCCAACAGCCCAAGAAGCAGGAGAAGGGCCTTCGGGCATTTTGGAACTTAGTGGTGCCCCTTCTGGGGCACCAGACATGTCCGGAGACCATTCGGGACTTTTGGACCGAAGTGGACTTCAGTCTGGACTGGTAGAGCCCAGTGGAGAGCCATCAAGTACTCCATATTTTAGTGGGGACTTTTCTGGCACCACTGATGTAAGCGGAGAATCCTCTGCACCCACGAGCACAAGTGGGGAGGCCTCAGGACTTCCAGAAGTTACTTTAATCACTTCTGAGTTCGTGGAGGGTGTTACTGAACCAACTGTTTCCCAGGAACTGGGCCAAAGACCCCCTGTAACATACACCCCCCAGCGTTTTGAGTCCAGTGGAGAAGCCTCTGCCTCTGGAGATGCACCAAGGTTCCCCGGGTCTGGGGTAGAAGCATCATCAGTCCCAGAATCTAGCAGCGAGACGTCCGCCTATCCTGAGGCTGAGGTGGGAGCATCTGCTGCCCCCGAGGCCAGCGGAGGCACTTCCAGGTCCCCTGATCTGAGTGAAACCACCTCCGCCTTCCATGAAGCTGATCTGGAGGGAGCCTCAGGCCTGGGAGTGAGAGGTAGCACCTCAGCCTTTCAGGAAGGCCCCAGGGAGGGCTCGGCTGCCCCGGAAGTGAGTGGAGAGTCAACCACCACCTATGATGTGGGCACAGAGGCATCAGGTTCACCTTCGGCTACTCCCGTGGCTTCTGGAGACAGGACTGAAATCAGCAGAGACCTGTCTGGTCACACCTCGGGGTTGGATGTTGTCATCAGCACCACCATCCTGGAATCCAAGTGGACTCAGCAGACCCAGAGCCCTGCAGAGGCGCATCCAGAAATCGAGTCCTCAAGCCCCGTGCACTCAGGAGAAGAGACCCAAACAGCCGAAATACCCACCTCCCCAACTGATGCTTCCATCCCAACCTCTCCAGGAGGGACAGATGAATCAGAGGCAACCATGGCAGACGTTGACGAGTGCCTCGCAAGCCCTTGTCTGAATGGAGCCACCTGCGTGGACGCCATCGACTCTTTCACATGCTTATGCCTTCCCAGCTACCAAGGGGACCTGTGTGAGATCGACCAGAAGCTGTGTGAGAAGGGCTGGACCAAGTTCCAGGGCCACTGTTACCGCCACTTCCCCGACCGGGCGACCTGGGTGGACGCCGAGGGCCAGTGCCGGAAGCAGCAGTCCCACCTGAGCAGCATCGTCACCCCTGAGGAGCAGGAGTTTGTCAACAACAATGCTCAGGACTATCAGTGGATCGGCCTGAATGACAAGACCATCGAAGGAGACTTCCGCTGGTCAGATGGACACTCCTTGCAATTTGAGAACTGGCGCCCCAACCAGCCTGACAACTTCTTTGCCACTGGGGAGGACTGCGTGGTGATGATCTGGCATGAGAAGGGCGAGTGGAATGACGTTCCCTGCAATTACCAGCTGCCCTTCACGTGTAAAAAGGGCACAGTGGCCTGCGGAGAGCCCCCCATGGTGGAGCACGCCAGGATCTTCGGGCAGAAGAAGGACCGGTACGAGATCAATTCCCTGGTGCGGTACCAGTGCACCGAGGGCTTTGTCCAGCGCCATGTGCCCACCATCCGGTGCCAGCCCAGCGGGCACTGGGAGGAGCCTCGGATCACCTGCACAGACCCCTCCACCTACAAGCGCAGACTACAGAAGCGGAGCTCACGGCCCCTGCGGAGGAGCCGCCCCAGCACGGCCCAC
>Balaenoptera_bonaerensis
ATGACCACTTTACTCTTCGTGTTTGTGACTCTGAGAGTCATCGCGGCAGCCATCTCAGTAGAAGTTTCAGACCCTGACAGCTCGCTGAGTGTCAGCATCCCTGAACCGTCCCCGCTGCGGGTCCCCCTGGGGAGCTCCCTCACCATCCCCTGCTACTTCATCGACCCCATGCACCCCGTGACCACCGCCCCCTCCACCGCCCCCCTCACCCCAAGAATCAAGTGGAGCTGCATTTCCAAGGAGAAGGAGCTGGTGCTGCTCGTGGCGACTGAAGGGCAGGTGCGGGTTAACAGTGCCTACCAAGACAGGGTCACGCTACCCAACTACCCGGCCATCCCCAGCGACGCCACCCTGGAAATCCAGAACCTGAGCTCCAATGACTCTGGGATCTATCGCTGCGAGGTGATACACGGCATAGAGGACAGCGAGGCCACCCTGGAGGTCGTGGTGAAAGGCATCGTGTTCCATTACAGAGCCATCTCCACACGCTACACCCTGGACTTCGACAGGGCGCAGCGGGCCTGCCTGCAGAACAGCGCCATCATCGCCACGCCCGAGCAGCTGCAGGCCGCCTATGAGGACGGCTTCCACCAGTGCGACGCCGGCTGGCTGGCAGACCAGACTGTCAGGTACCCCATCCACACTCCAAGGGAAGGCTGCTATGGGGACAAGGATGAGTTTCCCGGCGTAAGAACCTACGGCATCCGTGACACCAATGAAACCTATGACGTGTACTGCTTCGCAGAGGAGATGGAGGGCGAGGTCTTTTATGCAACATCCCCGGAGAGGTTCACCTTCCAGGAGGCAGCCAATGAGTGCCGGCGGCTGGGCGCCCGGCTGGCCACCACGGGCCAGCTCTACCTGGCCTGGCAGAGTGGCATGGACATGTGCAGCGCCGGCTGGCTGGCCGACCGCAGCGTGCGCTACCCCATCTCCAAGGCCCGGCCCAACTGCGGGGGCAACCTCTTGGGCGTGAGGACCGTCTACCTGCACGCCAACCAGACGGGATACCCCGACCCCTCATCCCGCTACGACGCGATCTGCTACACAGGTGAAGACTTTGTGGACATCCCAGAAGATTTCTTCGGGGTGGGTGGTGAGGAGGACATCACCATCCAGACGGTGACCTGGCCTGATGTGGAGCTGCCTTTGCCCCGAAACATCACCGAGGGTGAAGCCCGAGGCAGCGTGATCCTCACGGTGAAACCCGTCTTTGACGTCACGCCTACCGCCCTGGAGCCCGAGGAGCCCTTCACTTCTGCCCCCGAAGTAGGGGCCACCGCCTTCTCTGAGGCCGAGAACAGGACTGAAGAGGCTACCCGGCCCTGGGCCTTTCCCGAGGAGTCCACATCTGGCCTGGGCGCTCCGACAGCCTTCACCAGCGAGGACCTCGTCGTGCAGGTGACCGCAGCCCCAGGTGCAACCGAGGTCCCTGGGCAGCCACGACTGCCAGGGGGAGTTGTGTTCCACTACCGCCCGGGCTCCTCCCGCTACTCACTGACCTTTGAGGAGGCCCAGCAGGCCTGCCTGAGCACCGGGGCCGTCATCGCCTCACCCAAACAGCTCCAGGCCGCCTATGAAGCAGGCTACGAGCAGTGTGACGCCGGCTGGCTGCAGGACCAGACCGTCAGATACCCCATTGTGAGCCCACGGACCCCGTGTGTGGGTGACAAGGACAGCAGCCCGGGGGTCCGGACCTATGGCGTGCGACCACCATCAGAAACCTACGATGTCTACTGCTACGTGGACAGACTCGATGGGGAGGTGTTCTTCGCCACACGTCTGGAGCAGTTCACCTTCCAGGAAGCACAGGAGTTCTGTGAATCCCAAAACGCCACACTGGCCACCACGGGCCAGCTCTATGCTGCCTGGAGCCAAGGCCTGGACAAGTGCTACGCTGGCTGGCTATCTGACGGCAGCCTCCGCTACCCCATCGTCACCCCAAGGCCTGCCTGCGGCGGGGACAAGCCAGGTGTGAGAACCGTCTATCTCTACCCCAACCAGACAGGCCTCCTGGACCCGCTGTCCCGGCACCACGCCTTCTGCTTCCGAGGCGTCTCGGCGGCGCCCTCTCCAGGAGAAGAGGAGGGTAGCGCACCCACAGAGCTCCCTGAGGTGGAAGACTGGATCGCTACTGAAGTGGGGCCCAGCGTGGCTGCAGTCCCTGTTGGGGAGGAGACGACTGCAATCCCAGAATTCACCACTGAGCCAGAAAACCAGACGGAATGGGAGCCCGCCTACACGCCAGCGGGCACTTCCCCACTGCCAGGGATCCCTCCTACGTGGCTTCCCACTAGCGCAGCAACAGAGGAGAGCACAGAAGGCCCTTCTGCAACGGAAGTGCCCTCAGCCTCGGAGGAGCCATTGCCCTCAGAAAAGCCGTTGCCCTCANNN---------------NNNGAGCCATTCCCCTCAGAGGAACCATCCACACTTACAGCTCCAGTGCCCAGCAGGACTGAGCTGCCAGGCTCTGGGGAGGTATCTGGGGTGCCTGAAGTCAGTGGTGACTTCACAGGCAGTGGAGAAATTTCAGGACACCTAGAGTCCAGTGGGCAGCCCTCAGGGGAAATTGCAAGTGGACTGCCCTCTGAAGACCTTGACTTCAGTGGGCTCACCTCTACAGTGGTCTCAGGCCTGCCTGTGGAAAGCGGACTGGCTTCAGGAGATGAAGATAGAATTACGTGGACCAGCACTCCTGAAGTTGACAGGTTGCCCTCTGGAGGTGAGGTCCCAGAGGGCTCTGTCTCTGGAGTAGGGGACCTCAGTGGACTGCCTTCT------------------TCTGCTTCTGGAGTAGGGGACATCAGTGGACTTCCTTCTGGAAGAGAGGACCTAGAGACCTCTGTCTCTGGAGTAGAGGACCTCAGTGGACTTCCTTCTGGAGAAGGTCCAGAAGTCTCTGCCTCTGGAATAGAGGATCTCAGCAGACTTCCTTCTGGAGAAGGTCCAGAAGCCTTTGCCTCTGGAGTAGAGGACCTTAGTGGACTTCCTTCTGGAGGAGAGGGTCTAGAGACCTCTGTCTCTGGAGTAGAGGACCTCAGTGGACTTCCTTCTGTAGGTGAGGATCATCTAGAGACCTCTGCTTCTGGAGTAGGGGACCTTAGTGGACTTCCTTCTGGAAGGGAAAGTCTGGAGATCTCTGCTTCTGGAGCTGAGGATCTTAGTGGGTTGACTTCTGGAAAAGAAGACTTGATTGGGTCAGCTTCTGGAGTCTTGGACCTTGGCAGAATACCTTCTGGAACTCTAGGAAGTGGGCAAGCTCCAGAAGCAAGTGGCCTTCCCTCTGGATTTAGTGGTGAGTATTCTGGGGTGGACCTTGGAAGTGGCCCATCTTCTGGCCTTCCTGACTTCAGTGGACTTCCATCTGGGTTCCCAACTGTCTCCCTAGTGGATACTACATTGGTGGAAGTGGTCACAGCCACCACTGCAGGTGAACTAGAAGGAAGGGGAACCATTGGCATCAGTGGTGCTGGAGAAACATCTGGGCTGCCCTTCAGTGAGTTGGACATTAGTGGAGGAGCAAGCGGACTCTCTTCAGGAGCTGAACTCAGTGGCCAGGCATCTGGGTCTCCTGACATCGGTGGGGAAACATCTGGACTCTTTGGTGTCAGTGGACAGCCATCAGGGTTTCCTGACATTAGTGGGGGAACATCTGGGCTTTTCGAAGTCAGTGGGCGGCCATCAGGGTTTTCTGGGGAAACATCTGGTGTGACTGAGCTTAGTGGACTGTCCTCCGGACAACCAGAAATCAGTGGAGAAGCTTCTGGAGTTCTTTCTGGCATTGGTCCACCATTTGGCATAACTGACCTGAGTGGAGAAACGTCCGGGATCCCTGATCTCAGTGGGCAGCCATCAGGGTTACCAGGGTTCAGTGGGACAACATCCGGAATCCCTGACCTGGTTTCCAGTGCTGTGAGTGGCAGTGGTGAATCTTCTGGCATTACATTCGTGGACACCAGTTTGGTTGAAGTGACCCCAACTACATTTAAAGAAGAAGAAGGTTTAGGGTCCGTGGAACTCAGTGGCCTCCCTTCAGGAGAGGCAGATCTCTCAGGCACATCTGGGATAGTGGATGTCAGTGGACTATCTTCTGGAGTAATTGACTCCAGTGGGTTTACACCCCAGCCTCCGGAATCCAGTGGCCTGCCAAGCAGAGTAGCTGAGGTCAGTGGCGAGTCCTCTGGAGCTGAGAGTGGGAGCAGCCTGCCCTCCGGAGAATATGACGGCCGTGGACTTCCATCTGGTTTCTCCACTGTCTCTCTTGTAGACAGAACTTTGGTGGAATCTGTAACCCAGGCTCCAACAGCCCAAGAAGCAGGAGAAGGGCCTTCGGGCATTTTGGAACTTAGTGGTGCCCCTTCTGGGGCACCAGACATGTCTGGAGACCATTCGGGACTTTTGGACCGAAGTGGACTTCAGTCTGGACTGGTAGAGCCCAGTGGAGAGCCATCAAGTACTCCATATTTTAGTGGGGACTTTTCTGGCACCACTGATGTAAGCGGAGAATCCTCTGCACCCACGAGCACAAGTGGGGAGGCCTCAGGACTTCCAGAAGTTACTTTAATCACTTCTGAGTTCGTGGAGGGTGTTACTGAACCAACTGTTTCCCAGGAACTGGGCCAAAGACCCCCTGTAACATACACCCCCCAGCGTTTTGAGTCCAGTGGAGAAGCCTCTGCCTCTGGAGATGCACCAAGATTCCCCGGGTCTGGGGTAGAAGCATCATCAGTCCCAGAATCTAGCAGCGAGACGTCCGCCTATCCTGAGGCTGAGGTGGGAGCATCTGCTGCCCCCGAGGCCAGCGGAGGCACTTCCAGGTCCCCTGATCTGAGTGAAACCACCTCCGCCTTCCATGAAGCTGATCTGGAGGGAGCCTCAGGCCTGGGAGTGAGAGGTAGCACCTCAGCCTTTCAGGAAGGCCCCAGGGAGGGCTCGGCTGCCCCGGAAGTGAGTGGAGAGTCAACCACCACCTATGATGTGGGCACAGAGGCATCAGGTTCACCTTCGGCTACTCCCGTGGCTTCTGGAGACAGGACTGAAATCAGCAGAGACCTGTCTGGTCACACCTCGGGGTTGGATGTTGTCATCAGCACCACCATCCTGGAATCCAAGTGGACTCAGCAGACCCAGAGCCCTGCAGAGGCGCATCCAGAAATCGAGTCCTCAAGCCCCGTGCACTCAGGAGAAGAGACCCAAACAGCCGAAATACCCACCTCCCCAACTGATGCTTCCATCCCAACCTCTCCAGGAGGGACAGATGAATCAGAGGCAACCATGGCAGACGTTGACGAGTGCCTCGCAAGCCCTTGTCTGAATGGAGCCACCTGCGTGGACGCCATCGACTCTTTCACATGCTTATGCCTTCCCAGCTACCGAGGGGACCTGTGTGAGATCGACCAGAAGCTGTGTGAGAAGGGCTGGACCAAGTTCCAGGGCCACTGTTACCGCCACTTCCCCGACCGGGCGACCTGGGTGGACGCCGAGGGCCAGTGCCGGAAGCAGCAGTCCCACCTGAGCAGCATCGTCACCCCTGAGGAGCAGGAGTTTGTCAACAACAATGCTCAGGACTATCAGTGGATCGGCCTGAATGACAAGACCATCGAAGGAGACTTCCGCTGGTCAGATGGACACTCCTTGCAATTTGAGAACTGGCGCCCCAACCAGCCTGACAACTTCTTTGCCACTGGGGAGGACTGCGTGGTGATGATCTGGCATGAGAAGGGCGAGTGGAATGACGTTCCCTGCAATTACCAGCTGCCCTTCACGTGTAAAAAGGGCACAGTGGCCTGCGGAGAGCCCCCCATGGTGGAGCACGCCAGGATCTTCGGGCAGAAGAAGGACCGGTACGAGATCAATTCCCTGGTGCGGTACCAGTGCACCGAGGGCTTTGTCCAGCGCCATGTGCCCACCATCCGGTGCCAGCCCAGCGGGCACTGGGAGGAGCCTCGGATCACCTGCACAGACCCCTCCACCTACAAGCGCAGACTACAGAAGCGGAGCTCACGGCCCCTGCGGAGGAGCCGCCCCAGCACGGCCCAC
>Eschrichtius_robustus
ATGACCACTTTACTCTTCGTGTTTGTGACTCTGAGAGTCATCGCGGCAGCCATCTCAGTAGAAGTTTCAGACCCGGACAGCTCGCTGAGTGTCAGCATCCCTGAACCGTCCCCGCTGCGGGTCCCCCTGGGGAGCTCCCTCACCATCCCCTGCTACTTCATCGACCCCATGCACCCCGTGACCACCGCCCCCTCCACCGCCCCCCTCACCCCAAGAATCAAGTGGAGCTGCATTTCCAAGGAGAAGGAGCTGGTGCTGCTGGTGGCGACTGAAGGGCAGGTGCGGGTTAACAGTGCCTACCAAGACAGGGTCACGCTACCCAACTACCCGGCCATCCCCAGCGACGCCACCCTGGAAATCCAGAACCTGAGCTCCAATGACTCTGGGATCTATCGCTGCGAGGTGATACACGGCATAGAGGACAGCGAGGCCACCCTGGAGGTCGTGGTGAAAGGCATCGTGTTCCATTACAGAGCCATCTCCACACGCTACACCCTGGACTTCGACAGGGCGCAGCGGGCCTGCCTGCAGAACAGCGCCATCATCGCCACACCCGAGCAGCTGCAGGCCGCCTACGAGGACGGCTTCCACCAGTGCGACGCCGGCTGGCTGGCAGACCAGACTGTCAGGTACCCCATCCACACTCCAAGGGAAGGCTGCTATGGGGACAAGGATGAGTTTCCCGGCGTAAGAACCTACGGCATCCGTGACACCAATGAAACCTATGACGTGTACTGCTTCGCAGAGGAGATGGAAGGCGAGGTCTTTTATGCAACATCCCCGGAGAGGTTCACCTTCCAGGAGGCAGCCAATGAGTGCCGGCGGCTGGGCGCCCGGCTGGCCACCACGGGCCAGCTCTACCTGGCCTGGCAGAGTGGCATGGACGTGTGCAGCGCCGGCTGGCTGGCCGACCGCAGCGTGCGCTACCCCATCTCCAAGGCCCGGCCCAACTGCGGGGGCAACCTCTTGGGCGTGAGGACCGTCTACCTGCACGCCAACCAGACGGGATACCCCGACCCCTCATCCCGCTATGACGCCATCTGCTACACAGGTGAAGACTTTGTGGACATCCCAGAAAATTTCTTCGGGGTGGGTGGTGAGGAGGACATCACCATCCAGACGGTGACCTGGCCTGATGTGGAGCTGCCTTTGCCCCGAAACATCACCGAGGGTGAAGCCCGAGGCAGCGTGATCCTCACGGTGAAACCCGTCTTTGACGTCACCGCTACCACCCTGGAGCCCGAGGAGCCCTTCACTTCTGCCCCCGAAGTAGGGGCCACCGCCTTCTCTGAGGCCGAGAGCAGGACTGAAGAGGCTACCCGGCCCTGGGCCTTTCCCGAGGAGTCCACATCTGGCCTGGGCGCTCCGACAGCCTTCACCAGCGAGGACCTCGTCGTGCAGGTGACCGCAGCCCCAGGTGCAACCGAGGTCCCTGGGCAGCCACGACTGCCAGGGGGAGTTGTGTTCCACTACCGCCCGGGCTCCTCCCGCTACTCACTGACCTTTGAGGAGGCCCAGCAGGCCTGCCTGAGCACCGGGGCCGTCATCGCCTCACCCAAACAGCTCCAGGCCGCCTATGAAGCAGGCTACGAGCAGTGTGACGCCGGCTGGCTGCAGGACCAGACCGTCAGATACCCCATTGTGAGCCCACGGACCCCGTGTGTGGGTGACAAGGACAGCAGCCCGGGGGTCCGGACCTATGGCGTGCGACCACCATCAGAAACCTACGATGTCTACTGCTACGTGGACAGACTCGATGGGGAGGTGTTCTTCGCCACACGTCTGGAGCAGTTCACCTTCCAGGAAGCACAGGAGTTCTGTGAATCCCAAAACGCCACACTGGCCACCACGGGCCAGCTCTATGCTGCCTGGAGCCAAGGCCTGGACAAGTGCTACGCTGGCTGGCTATCTGACGGCAGCCTCCGCTACCCCATCGTCACCCCAAGGCCTGCCTGCGGCGGGGACAAGCCGGGTGTGAGAACCGTCTATCTCTACCCAAACCAGACAGGCCTCCTGGACCCACTGTCCCGGCACCACGCCTTCTGCTTCCGAGGCGTCTCGGCGGCACCCTCTCCAGGAGAAGAGGAGGGTAGCGCACCCACAGAGCGCCCTGAGGGGGAAGACTGGATCGCTACTGAAGTGGGGCCCAGCGTGGCTGCGGTCCCTGTTGGGGAGGAGACGACTGCAATCCTAGAATTCACCACTGAGCCAGAAAACCAGACGGAATGGGAGCCCGCCTACACGCCAGCGGGCACTTCCCCACTGCCAGGGATCCCTCCTACATGGCTTCCCACTAGCGCAGCAACAGAGGAGAGCACAGAAGGCCCTTCTGCAACGGAAGTGCCCTCAGCCTCGGAGGAGCCGTTGCCCTCAGAAAAGCCGTTGCCCTCAGAAGAACCATTCCCCTCAGAGGAGCCATTCCCCTCAGAGGAACCATCCACACTTACAGCTCCAGTGCCCAGCAGGACTGAGCTGCCAGGCTCTGGGGAGGTATCTGGGGTGCCTGAAGTCAGTGGTGACTTCACAGGCAGTGGAGAAATTTCAGGACACCTAGAGTCCAGTGGGCAGCCCTCAGGGGAAATTGCAAGTGGACTGCCCTCTGAAGACCTTGACTTCAGTGGGCTCACCTCTACAGTGGGCTCAGGACTGCCTGTGGAAAGCGGACTGGCTTCAGGAGATGAAGATAGAATTACGTGGACCAGCACTCCTGAAGTTGACAGGTTGCCCTCCGGAGGTGAGGTCCCAGAGGGCTCTGTCTCTGGAGTAGGGGACCTCAGTGGACTGCCTTCT------------------TCTGCCTCTGGAGTAGGGGACATCAGTGGACTTCCTTCTGGAAGAGAGGACCTAGAGACCTCTGTCTCTGGAGTAGAGGACCTCAGTGGACTTCCTTCTGGAGAAGGTCCAGAAGCCTCTGCCTCTGGAATAGAGGATCTCAGCAGACTTCCTTCTGGAGAAGGTCCAGAAGCCTCTGCCTCTGGAGTAGAGGACCTTAGTGGACTTCCTTCTGGAAGAGAGGGTCTAGAGACCTCTGCCTCTGGAGTAGGGGACCTCAGTGGACTTCCTTCTGGAGGAGAGGACCGTCCAGAAGCCTCTGCCTCTGGAGTAGAGGACCTCAGTGGACTTCCTTCTGGAAGGGAAAGTCTGGAGATCTCTGCTTCTGGAGCTGAGGATCTTAGTGGGTTGACTTCTGGAAAAGAAGACTTGATTGGGTCAGCTTCTGGAGTCTTGGACCTTGACAGAATACCTTCTGGAACTCTAGGAAGTGGGCAAGCTCCAGAAGCAAGTGGCCTTCCCTCTGGATTTAGTGGTGAGTATTCTGGGGTGGACCTTGGAAGTGGCCCATCTTCTGGCCTTCCTGACTTCAGTGGACTTCCATCTGGGTTCCCAACTGTCTCCCTAGTGGATACTACATTGGTGGAAGTGGTCACAGCCACCACTGCAGGCGAACTAGAAGGAAGGGGAACCATTGGCATCAGTGGTGCTGGAGAAACATCTGGGCTGCCCTTCAGTGAGTTGGACATTAGTGGAGGAGCAAGCGGCCTCTCTTCAGGAGCTGAACTCAGTGGCCAGGCATCTGGGTCTCCTGACATCAGTGGGGAAACATCTGGACTCTTTGGTGTCAGTGGACAGCCATCAGGGTTTCCTGACATTAGTGGGGGAACATCTGGGCTTTTTGAAGTCAGTGGGCAGCCATCAGGGTTTTCTGGGGAAACATCTGGTGTGACTGAGCTTAGTGGACTGTCCTCCGGACAACCAGAAATCAGTGGAGAAGCTTCTGGAGTTCTTTCTGGCATTGGTCCACCATTTGGCATAACCGACCTGAGTGGAGAAACGTCCGGGATCCCTGATCTCAGTGGGCAGCCATCGGGGTTACCAGGGTTCAGTGGGACAACATCCAGAATCCCTGACCTGGTTTCCAGTGCTGTGAGTGGCAGTGGTGAATCTTCTGGCATTACATTCGTGGACACCAGTTTGGTTGAAGTGACCCCAACTACATTTAAAGAAGAAGAAGGTTTAGGGTCCGTGGAACTCAGTGGCCTCCCTTCAGGAGAGGCAGATCTCTCAGGCACATCTGGGATAGTGGATGTCAGTGGACTATCTTCTGGAGTAATTGACTCCAGTGGGTTTACACCCCAGCCTCCAGAATTCAGTGGCCTGCCAAGCAGAGTAGCTGAGGTCAGTGGAGAGTCCTCTGGAGCTGAGAGTGGGAGCAGCCTGCCCTCCGGAGAATATGACGGCCGTGGACTTCCATCTGGTTTCTCCACTGTCTCTCTTGTAGACAGAACTTTGGTGGAATCTGTAACCCAGGCTCCAACAGCCCAAGAAGCAGGAGAAGGGCCTTCGGGCATTTTGGAACTTAGTGGTGCCCCTTCTGGGGCACCAGACATGTCTGGAGACCATTCAGGACTTTTGGACCTAAGTGGACTTCAGTCTGGACTGGTAGAGCCCAGTGGAGAGCCATCCAGTACTCCATATTTTAGTGGGGACTTTTCTGGCACCACTGATGTAAGCGGAGAATCCTCTGCACCCACGAGCACCAGTGGGGAGGCCTCAGGACTTCCAGAAGTTACTTTAATCACTTCTGAGTTCGTGGAGGGTGTTACTGAACCAACTGTTTCCCAGGAACTGGGCCGAAGACCCCCTGTAACATACACCCCCCAGCGTTTTGAGTCCAGTGGAGAAGCCTCTGCCTCTGGTGATGCACCAAGGTTCCCCGGGTCTGGGGTAGAAGCATCATCAGCCCCAGAATCTAGCAGCCAGACGTCCGCCTATCCTGAGGCTGAGGTGGGAGCATCTGCTGCCCCCGAGGCCAGCGGAGGCACTTCCAGGTCCCCTGATCTGAGTGAAACCACCTCCGCCTTCCAGGAAGCTGATCTGGAGGGAGCCTCAGGCCTGGGAGTGAGAGGTAGCACCTCAGCCTTTCAGGAAGGCCCCAGGGAGGGCTCGGCTGCCCCGGAAGTGAGTGGAGAGTCGACCACCACCGATGATGTGGGCACAGAGGCATCAGGCTCACCTTCGGCTACTCCCGTGGCTTCTGGAGACAGGACTGAAATCAGCAGAGACCTGTCTGGTCACACCTCGGGGTTGGATGTTGTCATCAGCACCACCATCCCGGAATCCAAGTGGACTCAGCAGACCCAGAGCCCTGCAGAGGCGCATCCAGAAATCGAGTCCTCAAGCCCCGTGCACTCAGGAGAAGAGACCCAAACAGCCGAAATACCCACCTCCCCAACTGATGCTTCCATCCCAACCTCTCCAGGAGGGACAGATGAATCAGAGGCAACCATGGCAGACATTGACGAGTGCCTCTCAAGCCCTTGTCTGAATGGAGCCACCTGCGTGGACGCCATCGACTCTTTCACATGCTTATGCCTTCCCAGCTACCAAGGGGACCTGTGTGAGATCGACCAGAAGCTGTGTGAGAAGGGCTGGACCAAGTTCCAGGGCCACTGTTACCGCCACTTCCCCGACCGGGCGACCTGGGTGGACGCCGAGGGCCAGTGCCGGAAGCAGCAGTCCCACCTGAGCAGCATTGTCACCCCTGAGGAGCAGGAGTTTGTCAACAACAATGCTCAGGACTATCAGTGGATCGGCCTGAATGACAAGACCATCGAAGGAGACTTCCGCTGGTCAGATGGACACTCCTTGCAATTTGAGAACTGGCGCCCCAACCAGCCTGACAACTTCTTTGCCACTGGGGAGGACTGCGTGGTGATGATCTGGCATGAGAAGGGCGAGTGGAATGACGTTCCCTGCAATTACCAGCTGCCCTTCACGTGTAAAAAGGGCACAGTGGCCTGCGGAGAGCCCCCCGTGGTGGAGCACGCCAGGATCTTCGGGCAGAAGAAGGACCGGTACGAGATCAATTCCCTGGTGCGGTACCAGTGCACCGAGGGCTTTGTCCAGCGCCATGTGCCCACCATCCGGTGCCAGCCCAGCGGGCACTGGGAGGAGCCTCGGATCACCTGCACAGACCCCTCCACCTACAAGCGCAGACTACAGAAGCGGAGCTCACGGCCCCTGCGGAGGAGCCGCCCCAGCACGGCCCAC
>Balaena_mysticetus
ATGACCACTTTACTCTTCGTGTTTGTGACTCTGAGAGTCATCGCGGCAGCCATCTCAGTAGAAGTTTCAGACCCTGACAACTCGCTGAGTGTCAGCATCCCTGAACCGTCCCCGCTGCGGGTCCCCCTGGGGAGCTCCCTCACCATCCCCTGCTACTTCATCGACCCCATGCACCCCGTGACCACCGCCCCCTCCACCGCCCCCCTCGCCCCAAGAATCAAGTGGAGCTGCATTTCCAAGGAGAAGGAGCTGGTGCTGCTGGTGGCGACTGAAGGGCAGGTGCGGGTTAACAGTGCCTACCAAGACAGGGTCACGCTACCCAACTACCCGGCCATCCCCAGCGACGCCACCCTGGAAATCCAGAACCTGAGCTCCAATGACTCTGGGATCTATCGCTGCGAGGTGATACACGGCATCGAGGACAGCGAGGCCACCCTGGAGGTCGTGGTGAAAGGCATCGTGTTCCATTACAGAGCCATCTCCACACGCTACACCCTGGACTTCGACAGGGCTCAGCGGGCCTGCCTGCAGAACAGCGCCATCATCGCCACGCCCGAGCAGCTGCAGGCCGCCTATGAGGACGGCTTCCACCAGTGCGACGCCGGCTGGCTGGCAGACCAGACTGTCAGGTACCCCATCCACACTCCAAGGGAAGGCTGCTATGGGGACAAGGATGAGTTTCCCGGCGTAAGAACCTACGGCATCCGTGATACCAATGAAACCTATGACGTGTACTGCTTCGCAGAGGAGATGGAGGGCGAGGTCTTTTATGCAACATCCCCGGAGAGGTTCACCTTCCAGGAGGCAGCCAATGAGTGCCGGCGTCTGGGCGCCCGGCTGGCCACCACGGGCCAGCTCTACCTGGCCTGGCAGAGTGGCATGGACATGTGCAGCGCCGGCTGGCTGGCCGACCGCAGCGTGCGCTACCCCATCTCCAAGGCCCGGCCCAACTGCGGGGGCAACCTCTTGGGCGTGAGGACTGTCTACCTGCACGCCAACCAGACGGGATACCCCGACCCCTCATCCCGCTACGACGCCATCTGCTACACAGGTGAAGACTTTGTGGACATCCCAGAAAATTTCTTCGGGGTGGGTGGTGAGGAAGACATCACCATCCAGACGGTGACCTGGCCTGATGTGGAGCTGCCCTTGCCCCGAAACATCACCGAGGGTGAAGCCCGAGGCAGCGTGATCCTCACGGTGAAACCCGTCTTTGACATCACCCCTACCGTCCTGGAGCCCGAGGAGCCCTTCACTTTTGCCCCCGAAGTAGGGGCCACCGCCTTCTCTGAGGCCGAGAACAGGACTGAAGAGGCTACCCGGCCCTGGGCCTTTCCCGAGGAGTCCACATCTGGCCTGGGCGCTCCGACAGCCTTCACCAGCGAGGACCTCGTCGTGCAGGTGACCGCAGCCCCAGGTGCAACCGAGGTCCCTGGGCAGCCACGACTGCCAGGGGGAGTTGTGTTCCACTACCGCCCGGGCTCCTCCCGCTACTCACTGACCTTTGAGGAGGCCCAGCAGGCCTGCCTGAGCACCGGGGCCGTCATCGCCTCACCCAAACAGCTCCAGGCCGCCTATGAAGCAGGCTACGAGCAGTGTGACGCCGGCTGGCTGCAGGACCAGACCGTCAGATACCCCATTGTGAGCCCACGGACCCCGTGTGTGGGTGACAAGGACAGCAGCCCGGGGGTCCGGACCTATGGCGTGCGACCACCATCAGAAACCTACGATGTCTACTGCTACGTGGACAGACTCGATGGGGAGGTGTTCTTCGCCACACGTCTGGAGCAGTTCACCTTCCAGGAAGCACAGGAGTTCTGTGAATCCCAAAACGCCACACTGGCCACCACGGGCCAGCTCTATGCTGCCTGGAGCCACGGCCTGGACAAGTGCTACGCTGGCTGGCTATCTGACGGCAGCCTCCGCTACCCCATCGTCACCCCAAGGCCTGCCTGCGGCGGGGACAAGCCAGGTGTGAGAACCATCTATCTCTACCCCAACCAGACAGGCCTCCTGGACCCGATGTCACGACACCACGCCTTCTGCTTCCGAGGCGTCTCGGCGGCGCCCTCTCCAGGAGAAGAGGAGGGTAGCGCACCCACAGAGCTCCCTGAGGTGGAAGACTGGATCACTGCTGAAGTGGGGCCCAGCGTGGCTGCTGTCCCTGTTGGGGAGGAGACGACTGCAATCCCAGACTTCACCACTGAGCCAGAAAACCAGACGGAATGGGAGCCCGCCTACACGCCAGCGGGCACTTCCCCACTGCCAGAGATCCCTCCTACGTGGCTTCCCACTAGCGCAGCAACAGAGGAGAGCACAGAAGGCCCTTCTGCAACGGAAGTGCCCTCAGCCTCGGAGGAGCCATTGCCCTCAGAAAAGCCGTTGCCCTCAGAAGAACCATTCCCCTCAGAGGAGCCATTCCCCTCAGAGGAGCCATCCACACTTACAGCTCCAGTGCCCAGCAGGACTGAGCTGCCAGGCTCTGGGGAGGTATCTGGGGTGCCTGAAGTCAGTGGTGACTTCACAGGCAGTGGAGAAATTTCAGGACACCTGGACTCCAGTGGGCAGCCCTCCGGGGAAATTGCAAGTGGACTGCCCTCTGAAGACCTTGACTTCAGTGGGCTCACCTCTACAGTGGGCTCAGGCCTGCCTGTGGAAAGCGGACTGGCTTCAGGAGATGAAGATAGAATTACGTGGACCAGCACTCCTGAAGTTGACAGGTTGCCCTCTGGAGGTGAGGTCCCAGAGGGTTCTGTCTCTGGAATAGGGGACCTCAGTGGACTGCCTTCT------------------TCTGCCTCTGGAGTAGGGGACCTCAGTGGACTTCCTTCTGGAAGAGAGGACCTAGAGACCTCTGTCTCTGGAGTAGAGGACCTCAGTGGACTTCCTTCTGGAGAAGGTCCAGAAGTCTCTGCCTCTGGAGTAGGGGACCTCAGTGGACTTCCTTCTGGAGGAGGTCCAGAAGCCTCTGCCTCTGGAGTAGGGGACATCAGTGGACTTCCTTCTGGAGGAGAGGGTCTAGAGACCTCTGTCTCTGGAGTAGAGGACCTCAGTGGACTTCCTTCTGTAGGTGAGGATCATCTAGAGACCTCTGCTTCTGGAGTAGGGGACCTTAGTGGACTTCCTTCTGGAAGGGAAAGTCTGGAGATCTCTGCTTCTGGAGCAGAGGATCTTAGTGGGTTGACTTCTGGAAAAGAAGACTTGATTGGGTCAGCTTCTGGAGTCTTGGACCTTGGCAGAATACCTTCTGGAACTCTAGGAAGTGGGCAAGCTCCAGAAGCAAGTGGCCTTCCCTCTGGATTTAGTGGTGAGTATTCTGGGGTGGACCTTGGAAGTGGCCCATCTTCTGGCCTTCCTGACTTCAGTGGACTTCCATCTGGGTTCCCAACTGTCTCCCTAGTGGATACTACATTGGTGGAAGTGGTCACAGCCACCACTGCAGGTGAACTAGAAGGAAGGGGAACCATTGGCATCAGTGGTGCTGGAGAAACATCTGGGCTGCCCTTCAGTGAGTTGGACATTAGTGGAGGAGCAAGCGGACTCTCTTCAGGAGCTGAACTCAGTGGCCAGGCATCTGGGTCTCCTGACATCAGTGGGGAAACATCTGGACTCTTTGGTGTCAGTGGACAGCCATCAGGGTTTCCTGACATTAGTGGGGGAACATCTGGACTTTTTGAGGTCAGTGGGCAGCCATCAGGGTTTTCTGGGGAAACATCTGGTGTGACTGAGCTTAGTGGACTGTCCTCCGGACAACCAGAAATCAGTGGAGAAGCTTCTGGAGTTCTTTCTGGCATTGGTCCACCATTTGGCATAACCGACCTGAGTGGAGAAACGTCCGGGATCCCTGATCTCAGTGGGCAGCCATCGGGGTTACCAGGGTTCAGTGGGACAACATCCAGAATCCCTGACCTGGTTTCCAGTGCCGTGAGTGGTAGTGGTGAATCTTCTGGCATTACATTCGTGGACACCAGTTTGGTTGAAGTGACCCCAACTACATTTAAAGAAGAAGAAGGTTTAGGGTCCGTGGAACTCAGTGGTCTCCCTTCAGGAGAGGCAGATCTCTCAGGCACATCTGGGATAGTGGATGTCAGTGGACTATCTTCTGGAGTAATTGACTCCAGTGGGTTTACACCCCAGCCTCCAGAATTCAGTGGCCTGCCAAGCAGAGTAGCTGAGGTCAGTGGAGAGTCCTCTGGAGCTGAGAGTGGGAGCAGCCTGCCCTCCGGAGAATATGACGGCCGTGGACTTCCATCTGGTTTCTCCACTGTCTCTCTTGTAGACAGAACTTTGGTGGAATCTGTAACCCAGGCTCCAACAGCCCAAGAAGCAGGAGAAGGGCCTTCGGGCATTTTGGAATTTAGTGGTGCCCCTTCTGGAGCACCAGACATGTCTGGAGACCATTCAGGACTTTTGGACCTAAGTGGACTTCAGTCTGGACTGGTAGAGCCCAGTGGAGAGCCATCCAGTACTCCATATTTTAGTGGGGACTTTTCTGGCACCACTGATGTAAGCGGAGAATCCTCTGCACCCACGAGCACCAGTGGGGAGGCCTCAGGACTTCCAGAAGTTACTTTAATCACTTCTGAGTTTGTGGAGGGTGTTACTGAACCAACTGTTTCCCAGGAACTGGGCCAAAGACCCCCTGTAACATACACCCCCCAGCGTTTTGAGTCCAGTGGAGAAGCCTCTGCATCTGGGGATGCACCAAGGTTCCCCGAGTCTGGGGTAGAAGCATCATCAGTCCCAGAATCTAGCAGCGAGACGTCTGCCTATCCTGAGGCTGAGGTGGGAGCATCTGCTGCCCCCGAGGCCAGCGGAGGCACTTCCAGGTCCCCTGATCTGAGTGAAACCACCTCCGCCTTCCATGAAGCTGATCTGGAGGGAGCCTCAGGCCTGGGAGTGAGAGGTAGCACCTCAGCCTTTCAGGAAGACCCCAGGGAGGGCTCGGCTGCCCCGGAAGTGAGTGGAGAGTCAACCACCACCTATGATGTGGGCACAGAGGCATCAGGTTCACCTTCGGCTACTCCCGTGGCTTCTGGAGACAGGACTGAAATCAGCAGAGACCTGTCTGTTCACACCTCGGGGTTGGATGTTGTCATCAGAACCACCATCCCGGAATCCAAGTGGACTCAGCAGACCCAGAGCCCTGCAGAGGCGCATCCAGAAATCGAGTCCTCAAGCCCCGTGCACTCAGGAGAAGAGAACCAAACAGCTGAAATACCCACCTCCCCAACTGATGCTTCCATCCCAACCTCTCCAGGAGGGACAGATGAATCAGAGGCAACCATGGCAGACATTGACGAGTGCCTCTCAAGCCCTTGTCTGAATGGAGCCACCTGCGTGGACGCCATCGACTCTTTCACATGCTTATGCCTTCCCAGCTACCAAGGGGACCTGTGTGAGATCGACCAGAAGCTGTGTGAGAAGGGCTGGACCAAGTTCCAGGGCCACTGTTACCGCCACTTCCCTGACCGGGCAACCTGGGTGGATGCCGAGGGCCAGTGCCGGAAGCAGCAGTCCCACCTGAGCAGCATCGTCACCCCCGAGGAGCAGGAGTTTGTCAACAACAATGCTCAGGACTATCAGTGGATCGGCCTGAATGACAAGACCATCGAAGGAGACTTCCGCTGGTCAGATGGACACTCCTTGCAATTTGAGAACTGGCGCCCCAACCAGCCTGACAACTTCTTTGCCACTGGGGAGGACTGCGTGGTGATGATCTGGCATGAGAAGGGCGAGTGGAATGACGTTCCCTGCAATTACCAGCTGCCCTTCACGTGTAAAAAGGGCACAGTGGCCTGCGGAGAGCCCCCCGTGGTGGAGCACGCCAGGATCTTCGGGCAGAAGAAGGACCGGTACGAGATCAATTCCCTGGTGCGGTACCAGTGCACCGAGGGCTTTGTCCAGCGCCATGTGCCCACCATCCGGTGCCAGCCCAGCGGGCACTGGGAGGAGCCTCGGATCACCTGCACAGACCCCTCCACCTACAAGCGCAGACTACAGAAGCGGAGCTCACGGCCCCTGCGGAGGAGCCGCCCCAGCACGGCCCAC
>Physeter_catodon
ATGACCACTTTACTCTTCGTGTTTGTGACTCTGAGAGTCATCGCAGCAGCCATCTCAGCAGAAGTTTCAGACCCTGACAACTCGCTGAGTGTCAGCATCCCTGAACCGTCCCCGCTGCGGGTCCTCCTGGGGAGCTCCCTCACCATCCCCTGCTACTTCATCGACCCCATGCACCCCGTGACCACCGCCCCCTCCACCGCCCCCCTCGCCCCAAGAATCAAGTGGAGCTGCATTTCCAAGGAGAAGGAGCTGGTGCTGCTGGTGGCGACTGAAGGGCAGGTGAGGGTTAACAGTGCCTACCGAGACAGGGTCACGCTGCCCAACTACCCGGCCATCCCCAGCGACGCCACCCTGGAAATCCAGAACCTGAGGTCCAATGACTCTGGGATCTATCGCTGCGAGGTGATGCACGGCATCGAGGACAGCAAGGCCACCCTGGAGGTCGTGGTGAAAGGCATCGTGTTCCATTACAGAGCCATCTCCACACGCTACACCCTGGACTTCGACAGGGCGCAGCGGGCCTGCCTGCAGAACAGCGCCATCATCGCCACTCCCGAGCAGCTGCAGGCCGCCTATGAGGACGGCTTCCACCAGTGCGATGCCGGCTGGCTGGCAGACCAGACTGTCAGGTATCCTATCCACACTCCAAGGGAAGCCTGCTATGGGGACAAGGATGAGTTTCCCGGCGTAAGAACCTACGGCATCCGCGACACCAATGAAACCTATGATGTGTACTGCTTCGCAGAGGAGATGGAGGGCGAGGTCTTTTATGCAACAGCCCCGGAGAAGTTCACCTTCCAGGAGGCAGCCAACGAGTGCCGGCGGCTGGGCGCCCGGCTGGCCACCACGGGCCAGCTCTACCTGGCCTGGCAGAGTGGCATGGACATGTGCAGCGCCGGCTGGCTGGCCGACCGCAGCGTGCGCTACCCCATCTCCAAGGCCCGGCCCAACTGCGGGGGCAACCTCTTGGGCGTGAGGACCGTCTACCTGCACGCCAACCAGACGGGATACCCCGACCCCTCATCCCGCTATGACGCCATCTGCTACACAGGTGAAGACTTTGTGGACATCCCAGAAAATTTCTTCGGGGTGGGTGGTGAGGAGGACATCACCATCCAGACGGTGACCTGGCCTGATGTGGAGCTGCCTTTGCCCCGAAACATCACCGAGGGTGAAGCCCGAGGCAGCGTGATCCTCACGGTGAAACCCGTCTTTGACGTCACCCCTACCGCCCTGGAGCCCGAGGAGCCCTTCACTTTTGCCCCCGAAGTAGGGGCCACCGCCTTCTCTGAGGCCGAGAACAGGACCGGAGAGGCTACCCGGCCCTGGGCCTTTCCCGAGGAGTCCACACCTGGCCTGGGTGCTCCGACGGCCTTCACCAGCGAGGACCTCGTCGTGCAGGTGACCGCAGCCCCAGGTGCAACCGAGGTCCCTGGACAGCCACGACTGCCAGGGGGAGTTGTGTTCCACTACCGCCCGGGCTCATCCCGCTACTCACTGACCTTTGAGGAGGCCCAGCAGGCCTGCCTGCGCACCGGGGCCGTCATCGCCTCGCCCGAACAGCTCCAGGCCGCCTATGAAGCAGGCTACGAGCAGTGTGATGCCGGCTGGCTGCAGGACCAGACCGTCAGATACCCCATTGTGAGCCCACGGACCCCGTGTGTGGGTGACAAGGACAGCAGCCCGGGGGTCCGGACCTATGGCGTGCGACCACCATCAGAAACCTACGATGTCTACTGCTACGTGGACAGACTCGATGGGGAGGTGTTCTTCGCCACACGCCTGGAGCAGTTCACCTTCCAGGAAGCACAGGAGTTCTGTGAAACCCAAAACGCCACACTGGCCACCACGGGCCAGCTCTATGCTGCCTGGAGCCACGGCCTGGACAAGTGCTACGCTGGCTGGCTATCTGACGGCAGCCTCCGCTACCCCATCGTCACCCCAAGGCCTGCCTGCGGCGGGGACAAGCCAGGTGTGAGAACCGTCTATCTCTACCCCAACCAGACAGGCCTCCTGGACCCGCTGTCCCGGCACCACGCCTTCTGCTTCCGAGGCGTCTCGGCGGTGCCCTCTCCAGGAGAAGAGGAGGGTAGCACACCCACAGAGCGCCCTGAGGTGGAAGACTGGATCACTACTGAAGTGGGGCCCAGCGTGGCTGCTGTCCCTGTTGGGGAGGAGACGACTGCAATCCCAGACTTCACCACAGAGCCAGAAAACCAGACGGAATGGGAGCCCGCCTACACGCCAGCGGGCACTTCCCCGCTGCCAGGGGTCCCTCCTACATGGCTTCCCACTAGCACAGCAACAGAGGAGAGCACAGAAGGCCCTTCTGCAACGGAAGTGCCCTCAGCCTCGGAGGAGCCATTGCCCTCAGAAAAGCCGTTGCCCTCAGAAGAACCATTCCCCTCAGAGGAGCCATTCCCCTCAGAGGAACCATCCACACTTTCAGCCCCAGTGCCCAGCAGGACTGAGCTGCCAGGCGCTGGGGAGGTATCTGGGATGCCTGAAGTCAGTGGAGACTTCACAGGCAGTGGAGAAATTTCAGGACACCTAGACTCCAGTGGGCAACCCTCAGGGGAGATTGCAAGTGGACTGCCCTCTGAAGACCTTGACCTCAGTGGGCTCACCTCTACAGTAGGCTCAGGCCTGCCTGTGGAAAGCGGACTGGCTTCAGGAGATGAAGATATAATTACGTGGACCAGCACTCCTAAAGTTGACAGGTTACCCTCTGGAGGTGAGGTCCCAGAGGGCTCTGTCTCTGGAGTAGGGGACCTCAGTGGACTGCCTTCT------------------TCTGCCTCTGGAGTAGGGGACCTCAGTGGACTTCCTTCTGGAAGAGAGGACCTAGAGACCTCTGTCTCTGGAGTAGAGGACCTCAGTGGACTTCCTTCTGGAGAAGGTCCAGAAGTCTCTGCCTCTGGAGTAGGGGACCTCAGTGGACTCCCTTCTGGAGAAGGTCCAGAAGCCTCTGCCTCTGGAGTAGGGGACCTCAGTGGACTTCCTTCTGGAGGAGAGGGTCTAGAGACCTCTGTCTCTGGAGTAGAGGACCTCAGTGGACTTCCTTCTGTAGGTGAGGATCATCTAGAGACCTCTGCTTCTGGAGTAGGGGACCTTAGTGGACTTCCTTCTGGAAGGGAAAGTCTGGAGATCTCTGCTTCTGGAGCTGAGGATCTTAGTGGGTTGACTTCTGGAAAAGAAGACTTGATTGGGTCAGCTTCTGAAGTCTTGGACCTTGGCAGAATACCTTCTGGAACTCTAGGAAGTGGGCAAGCTCCAGAAGCAAGTGGCCTTCCCTCTGGATTTAGTGGTGAGTATTCTGGGGTGGACCTTGGAAGTGGCCCATCTTCTGGCCTTCCTGACTTCAGTGGACTTCCATCTGGGTTCCCAACTGTCTCCCTAGTGGATACTACATTGGTGGAAGTGGTCACAGCCACCACAGCAGGTGAACTAGAAGGAAGGGGAACCATTGACATCAGTGGTGCTGGAGAAACATCTGGGCTGCCCTTCAGTGAACTGGACATTAGTGGAGGAGCAAGCGGACTCTCTTCAGGAGCTGAACTCAGTGGCCAGGCATCTGGGTCTCCTGACATCAGTGGGGAAACATCTGGACTCTTTGGTGTCAGTGGACAGCCATCAGGGTTTCCTGACATTAGTGGGGGAACATCTGGACTTTTTGAGGTCAGTGGGCAGCCATCAGGGTTTTCTGGGGAAACATCTGGTGTGACTGAGCTTAGTGGACTGTCCTCCGGACAACCAGAAGTCAGTGCAGAAGCTTCTGGAGTGCTTTCTGGCATTGGTCCACCATTTGGCATAACCGACCTGAGTGGAGAAACGTCTGGGACCCCTGATCTCAGTGGGCAGCCATCGGGGTTACCAGGGTTCAGTGGGACAACATCCGGAATCCCTGACCTGGTTTCCAGTGCCGTGAGTGGCGGTGGTGAATCTTCTGGCATTACATTCGTGGACACCAGTTTGGTTGAAGTGACCCCAACTACATTTAAAGAAGAAGAAGGTTTAGGGTCCGTGGACCTCAGTGGCCTCCCTTCAGGAGAGGCAGGTCTCTCAGGCACATCTGGGATAGTAGATGTCAGTGGACTATCTTCTGGAGTAATTGACTCCAGTGGGTTTACACCCCAGCCTCCAGAATTCAGTGTCCTGCCAAGCAGAGTAGCTGAGGTCAGTGGAGAGTCCTCTGGAGCTGAGAGTGGGAGCAGCCTGCCTTCCGGAGCATATGACGCCCGTGGACTTCCATCTGGTTTCTCCACTGTCTCTCTTGTGGACAGAACTTTGGTGGAATCTGTAACCCAGGCTCCAACAGCCCAAGAAACAGGAGAAGGGCCTTCGGGCGTTCTGGAACTTAGTGGTGCCCCTTCTGGAGCACCAGACATGTCTGGAGACCATTCAGGACTTTTGGACCTAAGT------------GGACTGGTAGAGCCCAGTGGAGAGCCATCAAGTACTCCATATTTTAGTGGGGACTTTTCTGGCACCACTGATGTAAGCGGAGAATCCTCTGCACCCGCGAGCACCAGTGGGGAGGCCTCAGGACTTCCAGAAGTTACTTTAATCACTTCTGAGTTCATGGAGAGTGTTACTGAACCAACTGTTTCCCAGGAACTGGGCCAAAGACCCCCTGTAACATACAACCCCCAGCGTTCTGAGTCCAGTGGAGAAGCCTCTGCATCTGGGGATGCACCAAGGTTCCCCGGGTCTGGAGTAGAAGCATCATCAGTCCCAGAATCTAGCAGCGAGACGTCTCCCTATCCTGATGCTGAGGTGGGAACATCTGCCGCCCCCGAGGCCAGCAGAGGCACTTCCAGGTCCCCTGATCTGAGTGGAACCACCTCCGCCTTCCATGAAGCTGATCTGGAGGGAGCCTCAGGCCTGGGAGTGACAGGTAGCACCTCAGCCTTTCAGGAAGGCCCCAGGGAGGGCTCGGCTGCCCCGGAAGTGAGTGGAGAGTCAACCACCACCTATGATGTGGGCACAGAGGCATCAGGCTCACCTTCGGCCACTCCCGTGGCTTCTGGAGGCAGGACTGAAATCAGCAGAGACCTGTCTGGTCACACCTCGGGGTTGGATGTTGTCATCAGCACCACCATCCCAGAATCCAAGTGGACTCAGCAGACCCAGAGCCCTGCAGAGGTGCATCTAGAAATCGAGTCCTCAAGCCCCGTGCACTCAGGAGAAGAGACCCAAACAGCCGGAACACCCACCTCCCCAGCTGATGCTTCCATCCAGACCTCTCCAGGAGGGACAGATGAATCAGAGGCAACCACGGCAGACATTGACGAGTGCCTCTCAAGCCCTTGTCTGAATGGAGCCACCTGCGTGGATGCCATCGACTCTTTCACATGCTTATGCCTTCCCAGCTACCAAGGGGACCTGTGTGAGATCGACCAGAAGCTGTGTGAGAAGGGCTGGACCAAGTTCCAGGGCCACTGTTACCGCCACTTCCCCGACCGGGCGACCTGGGTGGACGCCGAGGGCCAGTGCCGGAAGCAGCAGTCACACCTGAGCAGCATTGTCACCCCTGAGGAGCAGGAGTTTGTCAACAACAATGCTCAGGACTATCAGTGGATCGGCCTGAATGACAAGACCATCGAAGGAGACTTCCGCTGGTCAGATGGACACTCCTTGCAATTTGAGAACTGGCGCCCCAACCAGCCTGACAACTTCTTTGCCACTGGGGAGGACTGCGTGGTGATGATCTGGCATGAGAAGGGCGAGTGGAATGACGTTCCCTGCAATTACCAGCTGCCCTTCACATGTAAAAAGGGCACAGTGGCCTGCGGAGAGCCCCCCGTGGTGGAGCACGCCAGGATCTTCGGGCAGAAGAAGGACCGGTACGAGATCAATTCCCTGGTGCGGTACCAGTGCACCGAGGGCTTTGTCCAGCGCCATGTACCCACCATCCGGTGCCAGCCCAGCGGACACTGGGAGGAGCCTCGGATCACCTGCACGGACCCCTCTTCCTACAAGCGCAGACTACAGAAGCGGAGCTCACGGCCCCTGCGGAGGAGCCGCCTCAGCAGGGCCCAC
>Ovis_aries
ATGACCACTTTACTCTTGGTGTTTGTGACTCTGAGGGTCGTCGCAGCAGCCATCTCAGTAGAAGTTTCAGAACCTGACAACTCGCTGAGTGTCAGCATCCCTGAACCATCCCCGCTGCGGGTCCTCCTGGGGAGCTCCCTCACCATCCCCTGCTACTTCATCGACCCCATGCACCCCGTGACCACCGCCCCCTCCACCGCCCCTCTCGCCCCGAGAATCAAGTGGAGCCGCATATCCAAGGAGAAGGAGGTGGTGCTGCTGGTGGCCACGGAAGGGCGGGTGCGGGTCAACAGCGCCTACCAAGACAAGGTCACGCTGCCCAACTACCCCGCCATCCCCAGCGACGCCACCCTGGAAATCCAGAACCTGCGCTCCAATGACTCCGGGATCTATCGCTGTGAGGTGATGCACGGCATCGAGGACAGCCAGGCCACCCTGGAGGTCGTGGTGAAAGGCATCGTGTTCCATTACAGAGCCATCTCCACGCGCTACACCCTGGACTTTGACAGGGCGCAGCGGGCCTGCCTGCAGAACAGCGCCATCATCGCCACGCCCGAGCAGCTGCAGGCCGCCTATGAGGACGGCTTCCACCAGTGCGACGCCGGCTGGCTGGCCGATCAGACTGTGAGGTACCCCATCCACACGCCGAGGGAAGGTTGCTATGGAGACAAGGACGAGTTTCCGGGCGTGAGAACCTACGGCATCCGGGACACCAACGAAACATATGACGTGTACTGCTTCGCGGAGGAGATGGAGGGCGAGGTCTTCTATGCAACATCCCCGGAGAAGTTCACCTTCCAGGAGGCAGCCAACGAGTGCCGGCGGCTGGGCGCCAGGCTGGCCACCACGGGCCAACTCTACCTGGCCTGGCAGGGTGGCATGGACATGTGCAGCGCCGGCTGGCTGGCTGACCGCAGTGTGCGATACCCCATCTCCAAGGCCCGACCGAACTGCGGGGGCAACCTCCTGGGAGTGAGGACCGTCTACCTGCATGCCAACCAGACGGGCTACCCTGACCCTTCATCCCGCTATGACGCCATCTGCTACACAGGTGAAGACTTTGTGGACATCCCAGAGAACTTTTTCGGGGTAGGTGGCGAGGAGGACATCACCATCCAGACGGTGACCTGGCCTGATGTGGAGCTGCCCCTGCCCCGAAATATCACCGAGGGTGAAGCCCGAGGCAACGTGATCCTCACGGCAAAGCCCGACTTTGAAGTCTCCCCAACCGCCCCAGAACCTGAGGAGCCTTTCACGTTTGCCCCCGAAGTAAGGGCCACTGCATTCCCCGCGGTGGAGAACAGGACTGGAGAGGCCACCTGGCCCTGGGCCTTTCCCAGAGAGTCCACGCCCGGCGTGGGAGCCCCCACGGCCTTCACCAGTGAGGACCTCGTCGTGCAGGTGACCTTAGCCCCAGGTGCAACCGAGGTCCCTGGGCAGCCACGACTGCCAGGGGGAGTCGTGTTCCACTACCGCCCGGGCTCCTCCCGCTACTCGCTGACCTTTGAGGAGGCCAAGGAGGCCTGCCTGCGCACTGGGGCTGTCATCGCCTCGCCCGAGCAGCTCCAGGCCGCCTATGAAGCAGGCTACGAGCAGTGTGACGCCGGTTGGCTGCAGGACCAGACAGTCAGATACCCCATTGTGAGCCCGCGGACCCCCTGTGTGGGTGACAAGGACAGCAGCCCAGGGGTCCGGACCTACGGCCTGCGGCCACCATCAGAAACCTACGATGTCTACTGCTACGTGGACAGACTCGAGGGGGAGGTGTTCTTTGCCACACGCCTGGAGCAGTTCACCTTCCGGGAAGCCCAGGAGTTCTGTGAATCCCAAAACGCCACGCTGGCCACCACGGGCCAGCTCTACGCTGCCTGGAGCCGCGGTCTGGACAAGTGCTACGCTGGCTGGCTGTCCGACGGCAGCCTTCGCTACCCCATCGTCACCCCAAGGCCCGCCTGTGGCGGGGACAAACCAGGCGTGAGAACCGTCTACCTCTACCCCAACCAGACAGGCCTCCTGGATCCACTGTCCCGGCACCATGCCTTCTGCTTCCGAGGTGTTTCAGTGGTGCCCTCTCCAGGAGAAGAGGAGGGTAGCACACCCACAGCGGGCCCTGAGGTGGAGGACTGGATCGTGACCGAAGTGGGGCCTGGCGTGGCTGCTGTCCCTGTCGGGGAGGAGACGACTGCAGTCCCAGGCTTCACCGTTGAGCCAGAAAACAAGACAGAATGGGAACTTGCCTACACCCCAGCGGGCACCTTCCCGCTACCAGGGATCCCTCCTACATGGCCTCCCACTGGAGAAGCAACAGAGGAACACACAGAAGGCCCTTCTGCAACGGAAGTGCCCTCAGCCTCAGAGAAGCCATTCCGCCCAGAGGAACCATTCCCCTCAGAGAAACCAATCCCCTCAGAGGAGCCTTTCCCCTCAGAGGAGCCATCCACACTTTCAGCCCCAGTGCCCAGCAGGACTGAGCTACCAACCTCTGGGGAGGCATCTGGGGTGCCCGAAGTCAGTGGTGACTTCACAGGCAGTGGAGAAATTTCAGGACACCTAGACTTCAGTGGGCAGCCCTCAGGGGAAAGTGCAAGTGGACTGCCCTCTGAAGACCTTGACTCCAGTGGGCTCACCCCTACAGTGGGCTCAGGCCTGCCTGTGGAAAGTGGACTGCCTTCAGGGGAAGAAGAGAGAATTACATGGACCAGTCCTCCCATAGTTGACAGGTTGCCCTCTGGGGGTGAGGGCCCAGAAGTTTCTGCTTCTGGAGTAGAGGACATCAGTGGACTTCCTTCTGGAGAGGTTTTAGAGATCTCTGCCTCTGGAGTAGAGGACCTAAGTAGACTTCCTTCTNNNNNNGAAGGTCCAGAAGTCTCTGCCTCTGGAGTAGAGGACCTCAGTGGACTTCCTTCTGGAGAAGATCTAGAGATCTCTGCCTCTGGAGTA---GACCTGAGTGGAATTCCTTCTGGAGAAGGTCCAGAAGTCTCTGCCTCTGGAGTAGAGGACCTCAGTGGACTTCCTTCTGGAGGAGAAGGTCTAGAGATCTCAGCCTCTGGAGTAGAGGACCTCAGTAGACTTCCTTCTGGAGGAGAGGATCATCTAGAGACTTCTGCTTCTGGAGTAGGGGACCTTAGTGGACTTCCTTCTGGAAGGGAAGGTCTGGAGATCTCTGCTTCTGGAGCTGGGGATCTCAGTGGGTTGACTTCTGGAAAAGAAGACTTGACTGGGTCAGCTTCTGGAGCCTTGGACCTTGGCAGAATACCTTCTGTAACTTTAGGAAGTGGGCAAGCTCCAGAAGCAAGTGGTCTTCCTTCTGGATTTAGTGGTGAGTATTCTGGGGTGGACCTTGGAAGTGGCCCGTCCTCTGGCCTTCCTGATTTCAGTGGACTTCCATCTGGGTTCCCAACTGTCTCTCTGGTGGATACTACGTTGGTGGAAGTCGTCACAGCCACCACAGCAGGTGAACTAGAAGGAAGGGGAACCATTGACATCAGCGGTGCTGGAGAAACATCTGGGCTGCCCTTCAGTGAGTTGGACATTAGTGGAGGAGCAAGCGGACTCTCTTCAGGAGCTGAACTCAGTGGCCAAGCATCTGGGTCTCCTGAGATCAGTGGGGAAACCTCTGGACTCTTTGGTGTCAGTGGACAGCCCTCAGGGTTTCCTGACATTAGTGGGGAAACTTCCGGGCTTCTTGAGGTCAGTGGGCAGCCATCAGGGTTTTCTGGAGAAATATCTGGCGTGACTGAGCTTAGCGGACTGCCCTCTGGACAACCAGAAATCAGTGGAGAAGCTTCTGGAATTCTTTCTGGCCTTGGTCCACCATTCGGCATAACCGACCTGAGTGGAGAAGCACCCGGGATCCCTGATCTCAGTGGGCAACCATCGGGTTTGCCAGAGTTCAGTGGAACAACATCCGGGGTCCCTGACCTGGTTTCCAGTGCTGTGAGTGGCAGTGGTGAATCTTCTGGCATTATGTTCGTGGACACCAGTTTGGTTGAAGTGACCCCAACGACATTTAAAGAAGAAGAAGGCTTAGGATCTGTGGAACTCAGTGGCCTCCCTTCAGGAGAGGCGGGTCTCTCAGGCACATCTGGGCTAGTGGATGTCAGTGGACTGTCTTCTGGAGCAATTGACTCCAGTGGGTTTACGCCCCAACCTCCAGAATTCAGTGGCCTGCCAAGCGGAGTAACTGAGGTCAGTGGAGAAGCCTCCGGAGCTGCGAGTGGGAGCAGCCTGCCCTCCGGAGCATATGACAGCAGTGGACTTCCGTCTGGTTTCCCCACTGTCTCTTTTGTAGACAGGACTTTGGTGGAATCTGTAACCCAGGCTCCAACTGCCCAAGAAGCAGGAGAAGGGCCTTCAGGCATTCTGGAACTTAGCGGTACCCCTTCTGGAGCACCAGACATGTCTGGAGACCATTTGGGATCTTTGGACCAAAGTGGGCTTCAGTCTGGACTAGTGGAGCCCCGTGGGGAGCCCGCAAGTACTCCATATTTTAGTGGGGACTTTTCTGGCGCCACTGATGTAAGTGGGGAATCTTCTGCAGCAACGAGCACCAGTGGGGAGCCCTCCGGACTTCCAGAAGTTACGTTAATCACGTCTGAGTTGGTGGAGGGTGTTACTGAACCAACCGTTTCCCAGGAACTGGGCCAGAGACCCCCCGTAACATACACCCCCCAACTTTTTGAATCCAGTGGTGAAGCCTCTGTGTCTGGGGATGTGCCAAGGTTCCCTGGATCTGGGGTAGAAGCGTCACCAGTCCCAGAATCCAGCGGTGAGACATCAGCCTATCCCGAGGCTGAGGTGGGAGCGTCTGCTGCCCCCGAGGCAAGTGGAGGAGCTTCCAGGTCCCCTAACCTGAGTGAAACCACCTCCACCTTCCATGAAGCTGATCTGGAGGGAACCTCAGGCCTGGGAGCAAGTGGCAGGCCCTCAGCCTTTCCAGAAGGCCCCACAGAGGGCTTGGCCACCCCAGAAGTGAGTGGAGAGTCAACCACCGCCTTTGACGTGAGTGTAGAGGCATCAGGCTCACCTTCCGCCACTCCCCTGGCTTCTGGAGACAGGACTGACACCAGCGGAGACCTGTCTGGCCACACCTCAGGGCTGGATATTGTCATCAGCACCACCATCCCAGAATCCGAGTGGACTCAGCAGACCCAGCGCCCTGCAGAGGCGCGTCTAGAAATCGAATCCTCAAGCCCTGTGCACTCAGGAGAAGAGAGTCAAACAGCCGACACAGCCACCTCCCCAACTGATGCTTCTATCCCAACCTCCACAGGAGGGACAGATGATTCAGAGGCAACCACAACAGACATTGACGAGTGCCTCTCAAGCCCTTGTCTGAATGGAGCCACCTGCGTGGACGCCATCGACTCTTTCACATGCTTATGCCTTCCCAGCTACCAAGGGGACATGTGTGAGATTGACCAGAAGCTGTGCGAGGAGGGCTGGACCAAGTTCCAGGGCCACTGTTACCGCCACTTCCCCGACCGGGCAACCTGGGTGGACGCCGAGAGCCAGTGCCGGAAGCAGCAGTCACACCTGAGCAGCATCGTCACCCCCGAGGAGCAGGAGGCTGTCAATGACAATGCCCAGGACTACCAGTGGATCGGCCTGAATGACAAGACCATCGAAGGGGACTTCCGCTGGTCAGATGGACACTCCTTGCAATTTGAGAACTGGCGCCCCAACCAGCCTGACAACTTTTTTGCCACTGGGGAGGATTGCGTGGTGATGATCTGGCATGAGAAGGGCGAGTGGAATGATGTCCCATGCAATTACCAGCTGCCCTTCACCTGTAAAAAGGGCACAGTGGCCTGTGGAGAGCCCCCTGTGGTGGAGCACGCCAGAATCTTCGGACAGAAGAAGGACCGATACGAGATCAACGCCCTGGTGCGGTACCAGTGCACCGAGGGCTTCATCCAGCGACACGTGCCCACCATCCGGTGCCAGCCCAGCGGGCACTGGGAGGAGCCTCGGATCACCTGCACGGACCCCGCCACCTATAAGCGCAGACTACAGAAGCGGAGCTCACGGCCCCTGAGGAGGAGCCGCCCCAGCACGGCCCAC
>Equus_caballus
ATGACCACTTTACTCTTGGCGTTTGTGACTCTGAGGGTCATCACAGCGGCCATCTCAGTAGACGTTTCAGACCCTGACAACTCGCTGAGTGTCAGCATCCCCGAACCATCCCCGCTGCGGGTCCTCCTGGGGACCTCCCTCACCATCCCCTGCTATTTCATCCACCCCACTCACCCTGTGACCACCGCCCCCTCCACCGCCCCCCTCGCCCCAAGAATCAAGTGGAGCCGCATTTCCAAGGAGAAGGAGGTGGTGCTGCTGGTGGCCACGGAAGGGCAGGTGCGGGTCAACAGCGCCTACCAAGACAGGGTCTCGCTGCCCAACTACCCAGCCATCCCGACCGACGCCACCTTGGAACTCCAGAACCTGCGCTCCAATGACTCTGGCATCTATCGCTGCGAGGTGATGCACGGCATCGAGGACAGCGAGGCCACCCTAGAGGTCGTGGTGAAAGGCATCGTGTTCCATTACAGAGCCATCTCCACGCGCTACACCCTGGACTTCGACAGGGCGCAGCGGGCCTGCCTGCAGAACAGCGCCATCATCGCCACGCCCGAGCAGCTGCAGGCCGCCTATGAGGACGGCTTCCACCAGTGCGACGCCGGCTGGCTGGCCGACCAGACTGTCAGGTATCCCATCCACTTGCCCCGGGAAGGCTGCTATGGGGACAAGGATGAGTTTCCCGGCGTGAGGACCTACGGCATCCGTGACACCAATGAGACCTACGACGTGTACTGCTTTGCCGAGGAGATGGAGGGTGAGGTCTTTTACGCAACGTCTCCGGAGAAGTTCACCTTCCACGAGGCAGCCAACGAGTGCCGGCGCCTGGGTGCCCGGCTGGCCACCACCGGCCAGCTCTACCTGGCTTGGCAGAGCGGCATGGACATGTGCAGCGCCGGCTGGCTGGCCGACCGCAGCGTGCGCTACCCCATCTCCAAGGCCCGGCCCAACTGCGGGGGCAACCTCCTGGGCGTGAGGACCGTCTACCTGCACGCCAACCAGACCGGCTACCCCGACCCCTCATCGCGCTACGACGCCATCTGCTACACAGGTGAAGACTTTGTGGACATCCCAGAAAACTTCTTCGCTGTGAGTGGCGAGGAGGACATCACCATCCAGACGGTGACCTGGCCGGATGTGGAGATGCCACTGCCACAAAACATCACCGAGGGTGAAGCTCGAGGCAATGTGATCCTCACAGTGAAACCCATCTTTGGCGTCTCCCCCACCATCCTGGAGCCTGGGGAGCCCTTCACGTCTGTCCCTGGCGTGGGGACCACCGCCTTCCCCGAGGCGGAGAACGAGACTGGAGCGGCCACCAGGCCCTGGGGCATTCCGGAGGAGTCCACACCTGGCCTGGGCCCCATCACAGCCTTCACCAGCGAGGACCTTGTGGTACAGGTGACCACAGCTNNNNNN------GAGGTCCCTGGGCAGCCACGATTGCCAGGGGGTGTTGTGTTCCACTACCGCCCGGGCTCCGACCGATACTCTCTGACCTTTGAGGAGGCACAGCAGGCCTGCCTGCAGACAGGGGCGGTCATCGCCTCGCCCGAGCAGCTCCAGGCCGCCTACGAAGCGGGCTACGAGCAGTGTGACGCCGGCTGGCTGAGTGACCAGACCGTCAGATACCCCATTGTGAGCCCCCGGACCCCATGTGTGGGCGACATGGACAGCAGCCCGGGGGTCAGGACCTACGGCGTGCGGCCCTCATCGGAAACCTATGATGTCTACTGCTACGTGGACAGGCTCGAGGGGGAGGTGTTCTTCGCCACACGCCTGGAGCAGTTCACCTTCCGGGAAGCCCTGGAGTTCTGTGGGTCCCACAACGCCACCCTGGCCACCACGGGCCAGCTCTATGCCGCCTGGAGCCGCGGCCTGGACAAGTGCTACGCCGGCTGGCTGGCAGACGGCAGCCTGCGCTACCCCATCGTCACCCCACGACCCGCCTGTGGTGGGGACAAGCCAGGCGTGAGGACCGTCTACCTCTACCCCAACCAGACAGGCCTCCCGGACCCACTGTCCCGGCACCACGCCTTCTGCTTCCGAGGTGTCTCAGTGGCGCCGTCTCCAGGAGAAGAGGAGGCTGGCACGCCCACACTGCCCTCAGGCGTGGAGGACTGGCTCGTGACCCAAGTGGCGCCTGGCGTGGCTGCTGTCCCCTTAGGGGAGGAGACGACAGCAATTCCAGCCTTCACCGTTGAGCCAGAAAACCAGACAGAATGGGAACCAGCCTACACGCCACTGGCTGCATCCCCACTGCCAGGGATTCCTCCTACGTGGCCTCCCACAAGTGCAGCAACAGAGGAGAGCACAGAAGGCCCCTGGGCCACGGAAGTGCCCTCGGCCTCGGAG------------------------------------------------------AAGCCATCCCCCTCGGAGGAGCCGTCCACGCTTTCAGCCCCAGTGCCCATCGAGACGGAGCTGCCAAGCCCTGGGGAGCCATCGGGGGTGCCTGAAGTCAGCGGTGACTTCACAGGCAGTGGAGAAGTTTCAGGACACCTGGACTTCAGGGGGCAGCCCTCAGAGGGAAGTGTAAGTGGACTGCCCTCTGGAGACCTTGACTCCAGTGGTCTTATCTCTGCAGTGGGCTCAGGCTTGCATGTGGGCAGTGGACTGGCCTCAGGGGATGAAGATAGAATTAGGTGGTCCACGACTCCTGCAGTTGGCTGGCTGCCCTCTGGAAGCGAGGGCCCAGAGCCCACTGCTTCTGGAGCAGAGGACCTCAGTGGACTTCCTTCTGGAGAGGTTCTAGAGCCCACTGCCTCTGGAGTAGAGGATCTCAGTGGACTTCCTTCTGGAGGAGAGAATCTAGAGCCCACTGCCTCTGGAGTAGAGGACCTTGGTGAACTTCCTTCTGGAGGAGATCTAGAGCCCACTGCCTCTGGAGTAGAGGACCTTGGTGGACTTCCTTCTNNNGATTATCTAGAGCCCACTGCCTCTGGAGTAGAGGACCTCGGTGGACTTCCTTCTGGAGGAGAGATTCTAGAGACCACTCCCTCTGGAGTAGAGGACCTTGGTGGACTTCCTTCTGGAGGAGAGGTCCATCTCGAGCCCACTGCCTCTGGAGTAGAGGACCTCAGTGGACTTCCTTCTGGAATGGAAGGTCTAGAGACCTCTGCTTCTGGAGCTGAGGACCTTAGTGGGTTGCCTTCTGGAAGAGAGGACTTGTTTGGGTCAGCTTCTGGAGCCTTGGACTTTGGCAGAATACCTTCTGGA---------AGTGGGCAAGCTCCTGAAGCAAGTGGCCTTCCCTCTGGATTTAGTGGTGAGTATTCTGGGGTGGACCTTGGAAGTGGCCCATCCTCTGGCCTGCCGGACTTTAGTGGACTTCCGTCTGGGTTCCCAACCGTCTCCCTAGTGGATACGACATTGGTGGAAGTCGTCACAGCCACCACTGCAGGTCAACTGGAAGGGAGGGGAACGATTGGCATCAGTGGTGCTGGAGAAACATCTGGACTGCCCTTAAGCGAGCTGGACATTAGTGGGGGAGCTAGTGGACTCCCTTCAGGAGCTGAACTCAGTGGCCAGGCATCTGGGTCTCCTGACATCAGTGGGGAAACATCTGGACTCTTTGGTGTCAGTGGACAGCCATCAGGGTTTCCTGACATCAGTGGGGGAACATCTGGGCTTTTTGAGGTCAGCGGGCAGCCATCAGGATTTTCTGGGGAAACATCTGGAGTGACTGAGTTTAGTGGACTGTCCTCTGGACAACCAGATGTCAGTGGAGAAGCTTCTGGAGTTCTTTTTGGCAGTGGTCAACCATTTGGCATAACCGACCTGAGTGGAGGAGCATCCGGGGTCCATGATCTCAGTGGGCAGCCATCGGGGTTGCCGGGGTTCAGTGGGACAACATCTGGAATCCATGACCTGGTTTCCAGTGCCATGAGTGGCAGTGGTGAACCTTCTGGCATTACGTTTGTGGACACCAGTTTGGTCGAAGTGACCCCGACTCCGTTTAAAGAAGAAGAAGGTTTGGGATCCGTGGAACTCAGCGGGCTCCCTTCAGGGGACGCAGACCTCTCGGGCACATCTGGGAGAGCAGATGTCAGTGGACAATCTTCTGGAGCACCTGATTCCAGTGGGCTTACATCCCAGCCTCCAGAACTCAGTGGCCTGCCAAGTGGCGTCGCTGAGGTCAGTGGAGAATCCTCTGGAGCTGAGACTGGGAGCAGCCTGCCCTCGGGAGCCTACGACGGCAGTGGACTTCCCTCTGGTCTCCCCACTGTCTCCCTTGTAGACAGAACTTTGGTGGAATCTGTAACCCAGGCTCCAACAGCCCAAGAAGCAGGAGAAGGGCCTTCGGGCATTTTGGAACTCAGTGGTGCCCATTCTGGAGCACCGGCCGTGTCTGGAGACCATTCGGGATTTTCGGACTTAAGCGGGCTGCCGTCAGGGCTGGTGGAGCCCAGTGGAGAGCCATCGAGTACTCCACATTTCAGTGGGGACTTCTCGGGCACCATTGATGTAAGTGGGGCATCCTCGGCGGCCACGAGCACCAGTGGGGAAGCCTCAGGACTTCCAGAAATTACTTTAATCACTTCTGAGTTCGTGGAGGGTGTTACTGAACCAACTGTTTCCCAGGAACTCGGCCAGAGACCCCCTGTGACATTCACCCCCCAGCTTGTTGAGTCCAGTGGAGAAGCCTCTGCGTCTGGAGAAGCCCCCGGGTTCCCCGGGGCTGGAGTGGAAGCATCCTCAGTCCCAGAATCCGGCCATGAGACGTCTGCCTATCCTGAGGCCGGGGTGGTGGCGTCTGCTGCCCCCGAGGCCAGCGGAGGAGCTTCTGGGTCCCCTGATCTGAGTGCAGCCACCTCCGCCTCCCGTGAAGCTGACCTGGACGGAGGCTCAGGCCTGGGCGTGAGCGGCAGCACGTCCCCCTTTCACGAAGGCCCCAGGGAGGGCTCAGCCAGCCCGGAGGCCAGTGGAGTGTCAACCACCACCTACCACGTTGGCACAGAGGCATCAGGCTGGCCTTCAGCCGCCCCCGCGGCTTCCAGAGACAGGACTGACAGCAGCGGAGACCCGTCTGGCCACACCTCGGGCCCAGATGTGGTCCTGAGCACCAGCCTCCCAGAGTCTGAGTGGACCCCGCAGATGCAGCGCCCTGCAGAGGCGCTCCTAGAAATCGAGTCCTCAAGCCCCCTGTACTCAGGAGAAGAGACCCCAACAGCCGAAACAGCCGTCTCCCCGACAGAGGCTTCCATCCCAGCTTCTCCAGGAGGACCAGGTGTATCGGAGACAGCCGTCACA------------------------------------------------------------------------------------------------------------------GACCAGGAGCTGTGTGAGAATGGCTGGACCAAGTTCCAGGGCCACTGTTACCGCTACTTTCCCGACCGCGAGACCTGGGTGGACGCCGAGAGCAGGTGTCGGGAGCAGCAGTCACACCTGAGCAGCATCGTCACTCCCGAGGAGCAGGAGTTTGTCAACAACAATGCCCAAGACTACCAGTGGATCGGCCTGAATGACAGGACCATCGAAGGGGACTTCCGCTGGTCAGATGGACACTCCTTGCAATTTGAGAACTGGCGCCCCAACCAGCCCGACAACTTCTTCACGGCCGGCGAGGACTGCGTGGTGATGATCTGGCACGAGAAGGGCGAGTGGAACGACGTGCCCTGCAATTACCAGCTGCCCTTCACGTGTAAAAAGGGCACGGTGGCCTGCGGAGACCCCCCTGTGGTGGAGCACGCCAGGACCTTTGGGCGGAAGAAGGCGCGGTACGAGATCAACTCCCTGGTGCGGTACCAGTGCACCGAGGGCTTTGTCCAGCGCCACGTGCCCACCATCCGCTGCCAGCCCAGCGGACAGTGGGAGGAGCCCCGGATCACCTGCACAGACCCCGCCAGCTACAAGCGCAGACTACAGAAGCGGAGCTCCCGGGCCCCACGGAGGAGCCGCCCCAGCACGGCCCAC
>Capra_hircus
ATGACCACTTTACTCTTGGTGTTTGTGACTCTGAGGGTCATCGCAGCAGCCATCTCAGTAGAAGTTTCAGAACCTGACAACTCGCTGAGTGTCAGCATCCCTGAACCGTCCCCGCTGCGGGTCCTCCTGGGGAGCTCCCTCACCATCCCCTGCTACTTCATCGACCCCATGCACCCCGTGACCACCGCCCCCTCCACCGCTCCCCTCGCCCCGAGAATCAAGTGGAGCCGCATATCCAAGGAGAAGGAGGTGGTGCTGCTGGTGGCCACGGAAGGGCGGGTGCGGGTCAACAGCGCCTACCAAGACAAGGTCACGCTGCCCAACTACCCCGCCATCCCCAGCGACGCCACCCTGGAAATCCAGAACCTGCGCTCCAATGACTCCGGGATCTATCGCTGTGAGGTGATGCACGGCATCGAGGACAGCCAGGCCACCCTGGAGGTCGTGGTGAAAGGCATCGTGTTCCATTACAGAGCCATCTCCACGCGCTACACCCTGGACTTTGACAGGGCGCAGCGGGCCTGCCTGCAGAACAGCGCCATCATCGCCACTCCCGAGCAGCTGCAGGCCGCCTATGAGGACGGCTTTCACCAGTGCGACGCCGGCTGGCTGGCCGATCAGACTGTGAGGTACCCCATCCACACGCCTAGGGAAGGTTGCTATGGAGACAAGGACGAGTTTCCGGGCGTGAGGACCTACGGCATCCGGGACACCAACGAAACCTATGACGTGTACTGCTTCGCGGAGGAGATGGAGGGTGAGGTCTTCTATGCAACATCCCCGGAGAAGTTCACCTTCCAGGAGGCAGCCAACGAGTGCCGGCGGCTGGGCGCCAGGCTGGCCACCACGGGCCAACTCTACCTGGCCTGGCAGGGTGGCATGGACATGTGCAGCGCCGGCTGGCTGGCTGACCGCAGCGTGCGATACCCCATCTCCAAGGCCCGACCGAACTGCGGGGGCAACCTCCTGGGAGTGAGGACCGTCTACCTGCATGCCAACCAGACAGGCTACCCTGACCCTTCATCCCGCTATGACGCCATCTGCTACACAGGTGAAGACTTTGTGGACATCCCAGAAAACTTTTTTGGGGTAGGCGGCGAGGAGGACATCACCATCCAGACGGTTACCTGGCCTGATGTGGAGCTGCCCCTGCCCCGAAATATCACCGAGGGTGAAGCCCGAGGCAACGTGATCCTCACGGCAAAGCCCGACTTTGAAGTCTCCCCAACCGCCCCAGAACGCGAGGAGCCTTTCACGTTTGCCCCCGAAGTAAGGGCCACTGCATTCCCCGCAGTGGAGAACAGGACTGGAGAGGCTACCTGGCCCTGGGCCTTTCCCAGAGAGTCCACGCCTGGCGTGGGAGCCCCCACGGCCTTCACCAGCGAGGACCTCGTCGTGCAGGTGACCTTAGCCCCAGGTGTAACCGAGGTCCCTGGGCAGCCACGACTGCCAGGGGGAGTCGTGTTCCACTACCGCCCGGGCTCCTCCCGCTACTCGCTGACCTTTGAGGAGGCCAAGGAGGCCTGCCTGCGCACTGGGGCCGTCATCGCCTCGCCCGAGCAGCTCCAGGCCGCCTATGAAGCAGGCTACGAGCAGTGTGACGCCGGCTGGCTGCAGGACCAGACAGTCAGATACCCCATTGTGAGCCCACGGACCCCCTGTGTGGGTGACAAGGACAGCAGCCCGGGGGTCCGGACCTACGGCTTGCGGCCACCATCAGAAACCTACGATGTCTACTGCTACGTGGACAGACTCGAGGGGGAGGTGTTCTTTGCCACACGCCTGGAGCAGTTCACCTTCCGGGAAGCCCAGGAGTTCTGTGAATCCCAAAACGCCACGCTGGCCACCACGGGCCAGCTCTACGCTGCCTGGAGCCGCGGTCTGGACAAGTGCTACGCTGGCTGGCTGTCCGACGGCAGCCTTCGCTACCCCATCGTCACCCCAAGGCCCGCCTGTGGTGGGGACAAACCAGGCGTGAGAACCGTCTACCTCTACCCCAACCAGACAGGCCTCCTGGATCCGCTGTCCCGGCACCACGCCTTCTGCTTCCGAGGTGTTTCAGCGGCGCCCTCTCCAGGAGAAGAGGAGGGTAGCACACCCACAGCGGGCCCTGAGGTGGAGGACTGGATCGTGACCGAAGTGAGGCCTGGCGTGGCTGCTGTCCCTGTCGGGGAGGAGACGACTGCAATCCCAGGCTTCACCGTTGAGCCAGAAAACAAGACGGAATGGGAACTTGCCTACACCCCAGCGGGCACCTTCCCACTACCAGGGATCCCTCCTACATGGCCTCCCACTGGAGAAGCAACAGAGGAGCACACAGAAGGCCCTTCTGCAACGGAAGTGCCCTCAGCCTCAGAGGAGCCATTCCCCTCAGAGAAGCCATTCCCCCCAGAGGAACCATTCCCCTCAGAGGAGCCTTTCCCCTCAGAGGAGCCATCCACACTTTCAGCCCCAGTGCCCAGCAGGACTGAGCTACCAACCTCTGGGGAGGCATCTGGGGTGCCCGAAGTCAGTGGTGACTTCACAGGCAGTGGAGAAATTTCAGGACACCTAGACTTCAGTGGGCAGCCTTCAGGGGAAAGTGCAAGTGGACTGCCCTCTGAAGACTTTGACTCCAGTGGGCTCACCCCTACAGTGGGCTCAGGCCTGCCTGTGGAAAGTGGACTGCCTTCAGGGGAAGAAGAGAGAATTACATGGACCAGTGCTCCCAAAGTTGACAGGTTGCCCTCTAGGGGTGAGGGCCCAGAAGTTTCTGCTTCTGGAGTAGAGGACATCAGTGGACTTCCTTCTGGAGGAGATCTAGAGATCTCTGCCTCTGGAGTAGAGGACCTCAGTAGACTTCCTTCTGGAGGAGAAGATCTAGAGATCTCTGCCTCTGGAGTAGAGGACCTCAGTAGACTTCCTTCTGGAGAAGGTCTAGAGATCTCTGCCTCTGGAGTAGAGGACCTCAGTAGACTTCCTTCTGGAGAAGATCTAGAGATCTCTGCCTCTGGAGTAGAGGACCTCGGTGGACTTCCTTCTGGAGGAGAAGGTCTAGAGATCTCCGCCTCTGGAGTAGAGGACCTCAGTAGACTTCCTTCTGGAGGAGAGGAGCATCTAGAGACTTCTGCTTCTGGAGTAGGGGACCTTAGTGGACTTCCTTCTGGAAGGGAAGGTCTGGAGATCTCTGCTTCTGGAGCTGGGGATCTTAGTGGGTTGACTTCTGGAAAAGAAGACTTGACTGGGTCAGCTTCTGGAGCCTTGGACCTTGGCAGAATACCTTCTGTAACTTTAGGAAGTGGGCAAGCTCCAGAAGCAAGTGGTCTTCCTTCTGGATTTAGTGGTGAGTATTCTGGGGTGGACCTTGGAAGTGGCCCATCCTCTGGCCTTCCTGATCTAAGTGGACTTCCATCTGGGTTCCCAACTGTCTCTCTGGTGGATACTACGTTGGTGGAAGTCGTCACAGCCACCACAGCAGGTGAACTAGAAGGAAGGGGAACCATTGACATCAGCGGTGCTGGAGAAACATCTGGGCTGCCCTTCAGTGAGTTGGACATTAGTGGAGAAGCAAGCGGACTCTCTTCAGGAGCTGAACTCAGTGGCCAAGCATCTGGGTCTCCTGAGATCAGTGGGGAAACCTCTGGGCTCTTTGGTGTCAGTGGACAGCCCTCAGGGTTTCCTGACATTAGTGGGGAAACTTCCGGGCTTCTTGAGGTCAGTGGGCAGCCATCAGGGTTTTCTGGAGAAATATCTGGCGTGACTGAGCTTAGCGGACTGCCTTCTGGACAACCAGAAATCAGTGGAGAAGCTTCTGGAATTCTTTCTGGCCTTGGTCCACCATTCGGCATAACCGACCTGAGTGGAGAAGCACCCGGGATCCCTGATCTCAGTGGGCAACCATCGGGTTTGCCAGAGTTCAGTGGAACAACATCCGGGATCCCTGACCTGGTTTCCAGTGCTGTGAGTGGCAGTGGTGAATCTTCTGGCATTATGTTCGTGGACACCAGTTTGGTTGAAGTGACCCCAACGACATTTAAAGAAGAAGAAGGCTTAGGATCTGTGGAACTCAGTGGCCTCCCTTCAGGAGAGGCGGGTCTCTCAGGCACATCTGGGCTAGTGGATGTCAGTGGACTGTCTTCTGGAGCAATTGACTCCAGTGGGTTTACGCCCCAACCTCCAGAATTCAGTGGCCTGCCAAGCGGAGTAACTGAGGTCAGTGGAGAAGCCTCCGGAGCTGCGAGTGGGAGCAGCCTGCCCTCCGGAGCATATGACAGCAGTGGACTTCCGTCTGGTTTCCCCACTGTCTCTTTTGTAGACAGGACTTTGGTGGAATCTGTAACCCAGGCTCCAACTGCCCAAGAAGCAGGAGAAGGGCCTTCAGGCATTCTGGAACTTAGCGGTACCCCTTCTGGAGCACCAGACATGTCTGGAGACCATTTGGGATCTTTGGACCAAAGTGGGCTTCAGTCTGGACTAGTGGAGCCCCGTGGGGAGCCCGCAAGTACTCCATATTTTAGTGGGGACTTTTCTGGCGCCACTGATGTAAGTGGGGAATCCTCTGCAGCAACGAGCACCAGTGGGGAGGCCTCCGGACTTCCAGAAGTTACGTTAATCACGTCTGAGTTGGTGGAGGGTGTTACTGAACCAACTGTTTCCCAGGAACTGGGCCAGAGACCCCCCATAACATACACCCCCCAACTTTTTGAATCTAGTGGTGAAGCCTCTGTGTCTGGGGATGTGCCAAGGTTCCCTGGATCTGGGGTAGAAGCGTCACCAGTCCCAGAATCCAGCGGTGAGACATCAGCCTATCCCGAGGCTGAGGTGGGAGCGTCTGCTGCCCCCGAGGCACGTGGAGGAGCTTCCGGGTCCCCTAACCTGAGTGAAACCACCTCCACCTTCCATGAAGCTGATCTGGAGGGAACCTCAGGCCTGGGAGCAAGTGGCAGCCCCTCAGCCTTTCCAGAAGGCCCCACAGAGGGCTTGGCCACCCCAGAAGTGAGTGGAGAGTCAACCACCGCCTTTGACGTGAGTGTAGAGGCATCAGGCTCACCTTCCGCCACTCCCCTGGCTTCTGGAGACAGGACTGACACCAGCGGAGACCTGTCTGGCCACACCTCAGGGCTGGATATTGTCATCAGCACCACCATCCCAGAATCCGAGTGGACTCAGCAGACCCAGCGCCCTGCAGAGGCGCGTCTAGAAATCGAATCCTCAAGCCCTGTGCACTCAGGAGAAGAGACTCAAACAGCCGACACAGCCACCTCCTCAACTGATGCTTCTATCCCAACCTCCACAGGAGGGACAGATGATTCAGAGGCAACCACAACAGACATTGACGAGTGCCTCTCAAGCCCTTGTCTGAATGGAGCCACCTGCGTGGACGCCATCGACTCTTTCACATGCTTATGCCTTCCCAGCTACCAAGGGGACATGTGTGAGATTGACCAGAAGCTGTGCGAGGAGGGCTGGACCAAGTTCCAGGGCCACTGTTACCGCCACTTCCCCGACCGGGCAACCTGGGTGGACGCCGAGAGCCAGTGCCGGAAGCAGCAGTCACACCTGAGCAGCATCGTCACCCCCGAGGAGCAGGAGTTTGTCAACAACAATGCCCAGGACTACCAGTGGATCGGCCTGAATGACAAGACCATCGAAGGGGACTTCCGCTGGTCAGATGGACACTCCTTGCAATTTGAGAACTGGCGCCCCAACCAGCCTGACAACTTCTTTGCCACTGGGGAGGACTGCGTGGTGATGATCTGGCATGAGAAGGGCGAGTGGAACGATGTCCCATGCAATTACCAGCTGCCCTTCACCTGTAAAAAGGGCACAGTGGCCTGTGGAGAGCCCCCTGTGGTGGAGCACGCCAGAATCTTCGGACAGAAGAAGGACCGATACGAGATCAACGCCCTGGTGCGGTACCAGTGCACCGAGGGCTTCATCCAGCGACACGTGCCCACCATCCGGTGCCAGCCCAGCGGGCACTGGGAGGAGCCTCGGATCACCTGCACGGACCCCGCCACCTACAAGCGCAGACTACAGAAGCGGAGCTCACGGCCCCTGAGGAGGAGCCGCCCCAGCACGGCCCAC
>Equus_przewalskii
ATGACCACTTTACTCTTGGCGTTTTTGACTCTGAGGGTCATCACAGCGGCCATCTCAGTAGACGTTTCAGACCCTGACAACTCGCTGAGTGTCAGCATCCCCGAACCATCCCCGCTGCGGGTCCTCCTGGGGACCTCCCTCACCATCCCCTGCTATTTCATCCACCCCACTCACCCTGTGACCACCGCCCCCTCCACCGCCCCCCTCGCCCCGAGAATCAAGTGGAGCCGCATTTCCAAGGAGAAGGAGGTGGTGCTGCTGGTGGCCACGGAAGGGCAGGTGCGGGTCAACAGCGCCTACCAAGACAGGGTCTCGCTGCCCAACTACCCAGCCATCCCGACCGACGCCACCTTGGAACTCCAGAACCTGCGCTCCAATGACTCTGGCATCTATCGCTGCGAGGTGATGCACGGCATCGAGGACAGCGAGGCCACCCTAGAGGTCGTGGTGAAAGGCATCGTGTTCCATTACAGAGCCATCTCCACGCGCTACACCCTGGACTTCGACAGGGCGCAGCGGGCCTGCCTGCAGAACAGCGCCATCATCGCCACGCCCGAGCAGCTGCAGGCCGCCTATGAGGACGGCTTCCACCAGTGCGACGCCGGCTGGCTGGCCGACCAGACTGTCAGGTATCCCATCCACTTGCCCCGGGAAGGCTGCTATGGGGACAAGGATGAGTTTCCCGGCGTGAGGACCTACGGCATCCGTGACACCAATGAGACCTACGACGTGTACTGCTTTGCCGAGGAGATGGAGGGTGAGGTCTTTTACGCAACGTCTCCGGAGAAGTTCACCTTCCACGAGGCAGCCAACGAGTGCCGGCGCCTGGGTGCCCGGCTGGCCACCACCGGCCAGCTCTACCTGGCCTGGCAGAGCGGCATGGACATGTGCAGCGCCGGCTGGCTGGCCGACCGCAGCGTGCGCTACCCCATCTCCAAGGCCCGGCCCAACTGCGGGGGCAACCTCCTGGGCGTGAGGACCGTCTACCTGCACGCCAACCAGACCGGCTACCCCGACCCCTCATCGCGCTACGACGCCATCTGCTACACAGGTGAAGACTTTGTGGACATCCCAGAAAACTTCTTCGCTGTGAGTGGCGAGGAGGACATCACCATCCAGACGGTGACCTGGCCGGATGTGGAGATGCCACTGCCACAAAACATCACCGAGGGTGAAGCTCGAGGCAATGTGATCCTCACAGTGAAACCCATCTTTGGCGTCTCCCCCACCATCCTGGAGCCTGGGGAGGCCTTCACGTCTGTCCCTGGCGTGGGGACCACCGCCTTCCCCGAGGCGGAGAACGAGACTGGAGCGGCCACCAGGCCCTGGGGCGTTCCGGAGGAGTCCACACCTGGCCTGGGCCCCATCACAGCCTTCACCAGCGAGGACCTTGTGGTACAGGTGACCACAGCTNNNNNN------GAGGTCCCTGGGCAGCCACGATTGCCAGGGGGTGTTGTGTTCCACTACCGCCCGGGCTCCGACCGATACTCTCTGACCTTTGAGGAGGCACAGCAGGCCTGCCTGCAGACAGGGGCGGTCATCGCCTCGCCCGAGCAGCTCCAGGCCGCCTACGAAGCGGGCTACGAGCAGTGTGACGCCGGCTGGCTGAGTGACCAGACCGTCAGATACCCCATTGTGAGCCCCCGGACCCCATGTGTGGGCGACATGGACAGCAGCCCGGGGGTCAGGACCTACGGCGTGCGGCCCTCATCGGAAACCTATGATGTCTACTGCTACGTGGACATGCTCGAGGGGGAGGTGTTCTTCGCCACACGCCTGGAGCAGTTCACCTTCCGGGAAGCCCTGGAGTTCTGTGGGTCCCACAACGCCACCCTGGCCACCACGGGCCAGCTCTATGCCGCCTGGAGCCGCGGCCTGGACAAGTGCTACGCCGGCTGGCTGGCAGACGGCAGCCTGCGCTACCCCATCGTCACCCCACGACCCGCCTGTGGTGGGGACAAGCCAGGCGTGAGGACCGTCTACCTCTACCCCAACCAGACAGGCCTCCCGGACCCACTGTCCCGGCACCACGCCTTCTGCTTCCGAGGTGTCTCAGTGGCGCCGTCTCCAGGAGAAGAGGAGGCTGGCACGCCCACACTGCCCTCAGGCGTGGAGGACTGGCTCGTGACCCAAGTGGCGCCTGGCGTGGCTGCTGTCCCCTTAGGGGAGGAGACGACAGCAATTCCAGCCTTCACCGTTGAGCCAGAAAACCAGACAGAATGGGAACCAGCCTACACGCCACTGGCTGCATCCCCACTGCCAGGGATTCCTCCTACGTGGCCTCCCACAAGTGCAGCAACAGAGGAGAGCACAGAAGGCCCCTGGGCCACGGAAGTGCCCTCGGCCTCGGAG------------------------------------------------------AAGCCATCCCCCTCGGAGGAGCCGNNNACGCTTTCAGCCCCAGTGCCCATCGAGACGGAGCTGCCAAGCCCTGGGGAGCCATCGGGGGTGCCTGAAGTCAGCGGTGACTTCACAGGCAGTGGAGAAGTTTCAGGACACCTGGACTTCAGGGGGCAGCCCTCAGAGGGAAGTGTAAGTGGACTGCCCTCTGGAGACCTTGACTCCAGTGGTCTTATCTCTGCAGTGGGCTCAGGCTTGCATGTGGGCAGTGGACTGGCCTCAGGAGATGAAGATAGAATTAGGTGGTCCACGACTCCTGCAGTTGGCTGGCTGCCCTCTGGAAGCGAGGGCCCAGAGCCCACTGCTTCTGGAGCAGAGGACCTCAGTGGACTTCCTTCTGGAGGAGATCTAGAGCCCACTGCCTCTGGAGTAGAGGATCTCAGTGGACTTCCTTCTGGAGGAGAAGATCTTGAGCCCACTGCCCCTGGAATAGAGGATCTCAGTGGACTTCCTTCTGGAGGAGATCTAGAGCCCACTGCCTCTGGAGTAGAGGACCTCGGTGGACTTCCTTCTGGAGAGGATCTTGAGCCCACTGCCTCTGGAGTAGAAGACCTCGGTGGACTTCCTTCTGGAGGAGAGGTTCTAGAGCCCACTGCCTCTGGAGTAGAGGATATCAGTGGACTTCCTTCTGGAGGAGAGATTCATCTAGAGACCACTGCCTCTGGAGTAGAGGACCTCAGTGGACTTCCTTCTGGAATGGAAGGTCTAGAGACCTCTGCTTCTGGAGCTGAGGACCTTAGTGGGTTGCCTTCTGGAAGAGAGGACTTGTTTGGGTCAGCTTCTGGAGCCTTGGACTTTGGCAGAATACCTTCTGGA---------AGTGGGCAAGCTCCTGAAGCAAGTGGCCTTCCCTCTGGATTTAGTGGTGAGTATTCTGGGGTGGACCTTGGAAGTGGCCCATCCTCTGGCCTGCCGGACTTTAGTGGACTTCCGTCTGGGTTCCCAACCGTCTCCCTAGTGGATACGACATTGGTGGAAGTCGTCACAGCCACCACTGCAGGTCAACTGGAAGGGAGGGGAACGATTGGCATCAGTGGTGCTGGAGAAACATCTGGACTGCCCTTAAGCGAGCTGGACATTAGTGGGGGAGCTAGTGGACTCCCTTCAGGAGCTGAACTCAGTGGCCAGGCATCTGGGTCTCCTGACATCAGTGGGGAAACATCTGGACTCTTTGGTGTCAGTGGACAGCCATCAGGGTTTCCTGACATCAGTGGGGGAACATCTGGGCTTTTTGAGGTCAGCGGGCAGCCATCAGGATTTTCTGGGGAAACATCTGGAGTGACTGAGTTTAGTGGACTGTCCTCTGGACAACCAGATGTCAGTGGAGAAGCTTCTGGAGTTCTTTTTGGCAGTGGTCAACCATTTGGCATAACCGACCTGAGTGGAGGAGCATCCGGGGTCCATGATCTCAGTGGGCAGCCATCGGGGTTGCCGGGGTTCAGTGGGACAACATCTGGAATCCATGACCTGGTTTCCAGTGCCATGAGTGGCAGTGGTGAACCTTCTGGCATTACGTTTGTGGACACCAGTTTGGTCGAAGTGACCCCGACTCCGTTTAAAGAAGAAGAAGGTTTGGGATCCGTGGAACTCAGCGGGCTCCCTTCAGGGGACGCAGACCTCTCGGGCACATCTGGGAGAGCAGATGTCAGTGGACAATCTTCTGGAGCACCTGATTCCAGTGGGCTTACATCCCAGCCTCCAGAACTCAGTGGCCTGCCAAGTGGCGTCGCTGAGGTCAGTGGAGAATCCTCTGGAGCTGAGACTGGGAGCAGCCTGCCCTCGGGAGCCTACGACGGCAGTGGACTTCCCTCTGGTCTCCCCACTGTCTCCCTTGTAGACAGAACTTTGGTGGAATCTGTAACCCAGGCTCCAACAGCCCAAGAAGCAGGAGAAGGGCCTTCGGGCATTTTGGAACTCAGTGGTGCCCATTCTGGAGCACCGGCCGTGTCTGGAGACCATTCGGGATTTTCGGACTTAAGCGGGCTGCCGTCAGGGCTGGTGGAGCCCAGTGGAGAGCCATCGAGTACTCCACATTTCAGTGGGGACTTCTCGGGCACCATTGATGTAAGTGGGGCATCCTCGGCGGCCACGAGCACCAGTGGGGAAGCCTCAGGACTTCCAGAAATTACTTTAATCACTTCTGAGTTCGTGGAGGGTGTTACTGAACCAACTGTTTCCCAGGAACTCGGCCAGAGACCCCCTGTGACATTCACCCCCCAGCTTGTTGAGTCCAGTGGAGAAGCCTCTGCGTCTGGAGATACGCCCGGGTTCCCCGGGGCTGGAGTGGAAGCATCCTCAGTCCCAGAATCCGGCCATGAGACGTCTGCCTATCCTGAGGCCGGGGTGGTGGCGTCTGCTGCCCCCGAGGCCAGCGGAGGAGCTTCTGGGTCCCCTGATCTGAGTGCAGCCACCTCCGCCTCCCGTGAAGCTGACCTGGACGGAGGCTCAGGCCTGGGCGTGAGCGGCAGCACGTCCCCCTTTCACGAAGGCCCCAGGGAGGGCTCAGCCAGCCCGGAGGCCAGTGGAGTGTCAACCACCACCTACCACGTTGGCACAGAGGCATCAGGCTGGCCTTCAGCCGCCCCCGCGGCTTCCGGAGACAGGACTGACAGCAGCGGAGACCCGTCTGGCCACACCTCAGGCCCAGATGTGGTCCTGAGCACCAGCCTCCCAGAGTCTGAGTGGACCCCGCAGATGCAGCGCCCTGCAGAGGCGCTCCTAGAAATCGAGTCCTCAAGCCCCCTGTACTCAGGAGAAGAGACCCCAACAGCCGAAACAGCCGTCTCCCCGACAGAGGCTTCCATCCCAGCTTCTCCAGGAGGACCAGGTGTATCGGAGACAGCCGTCACAGACATTGATGAGTGCCTCTCAAGCCCTTGTCTGAATGGAGCCACCTGCGTGGACGCCATCGACTCTTTCACATGCTTATGCCTTCCCAGCTACCGAGGGGACCTGTGTGAGATCGACCAGGAGCTGTGTGAGAATGGCTGGACCAAGTTCCAGGGCCACTGTTACCGCTACTTTCCCGACCGCGAGACCTGGGTGGACGCCGAGAGCAGGTGTCGGGAGCAGCAGTCACACCTGAGCAGCATCGTCACTCCCGAGGAGCAGGAGTTTGTCAACAACAATGCCCAAGACTACCAGTGGATCGGCCTGAATGACAGGACCATCGAAGGGGACTTCCGCTGGTCAGATGGACACTCCTTGCAATTTGAGAACTGGCGCCCCAACCAGCCCGACAACTTCTTCACGGCCGGCGAGGACTGCGTGGTGATGATCTGGCACGAGAAGGGCGAGTGGAACGACGTGCCCTGCAATTACCAGCTGCCCTTCACGTGTAAAAAGGGCACGGTGGCCTGCGGAGACCCCCCTGTGGTGGAGCACGCCAGGACCTTTGGGCGGAAGAAGGCGCGGTACGAGATCAACTCCCTGGTGCGGTACCAGTGCACTGAGGGCTTTGTCCAGCGCCACGTGCCCACCATCCGCTGCCAGCCCAGCGGACAGTGGGAGGAGCCCCGGATCACCTGCACAGACCCCGCCAGCTACAAGCGCAGACTACAGAAGCGGAGCTCCCGGGCCCCACGGAGGAGCCGCCCCAGCACGGCCCAC
>Pantholops_hodgsonii
ATGACCACTTTACTCTTGGTGTTTGTGACTCTGAGGGTCATTGCAGCAGCCATCTCAATAGAAGTTTCAGAACCTGACAACTCGCTGAGTGTCAGCATCCCTGAACCGTCCCCGCTGCGGGTCCTCCTGGGGAGCTCCCTCACCATCCCCTGCTACTTCATTGACCCCATGCACCCCGTGACCACCGCCCCCTCCACCGCCCCCCTCGCCCCGAGAATCAAGTGGAGCCGCATATCCAAGGAGAAGGAGGTGGTGCTGCTGGTGGCCACGGAAGGGCGGGTGCGGGTCAACAGCGCCTACCAAGACAAGGTCACGCTGCCCAACTACCCTGCCATCCCCAGCGACGCCACCCTGGAAATCCAGAACCTGCGCTCCAATGACTCCGGGATCTATCGCTGTGAGGTGATGCACGGCATCGAGGACAGCCAGGCCACCCTGGAGGTCGTGGTGAAAGGCATCGTGTTCCATTACAGAGCCATCTCCACGCGCTACACCCTGGACTTTGACAGGGCGCAGCGGGCCTGCCTGCAGAACAGCGCCATCATCGCCACGCCCGAGCAGCTGCAGGCCGCCTATGAGGACGGCTTCCACCAGTGCGACGCTGGCTGGCTGGCCGATCAGACTGTGAGGTACCCCATCCACACGCCGAGGGAAGGTTGCTATGGAGACAAGGACGAGTTTCCGGGCGTGAGAACCTACGGCATCCGGGACACCAACGAAACCTACGACGTGTACTGCTTTGCGGAGGAGATGGAGGGCGAGGTCTTCTATGCAACATCCCCAGAGAAGTTCACCTTCCAGGAGGCAGCCAACGAGTGCCGGCGGCTGGGCGCCAGGCTGGCCACCACGGGCCAACTCTACCTGGCCTGGCAGGGTGGCATGGACATGTGCAGCGCCGGCTGGCTGGCTGACCGCAGCGTGCGATACCCCATCTCCAAGGCCCGACCGAACTGCGGGGGCAACCTCCTGGGAGTGAGGACCGTCTACCTGCATGCCAACCAGACGGGCTACCCTGACCCTTCATCCCGCTATGACGCCATCTGCTACACAGGTGAAGACTTTGTGGACATCCCAGAAAACTTTTTCGGGGTAGGCGGCGAGGAGGACATCACCATCCAGACGGTGACCTGGCCTGATGTGGAGCTGCCCCTGCCCCGAAATATCACCGAGGGTGAAGCCCGAGGCAACGTGATCCTCACGGCAAAGCCCGACTTTGAAGTCTCCCCAACTGCCCCAGAACCCGAGGAGCCTTTCACGTTTGCCCCCGAAGTAAGGGCCACTGCATTCCCTGCAGTGGAGAACAGGACTGGAGAGGCCACCTGGCCCTGGGCCTTTCCCAGAGAGTCCACGCCCGGCGTGGGAGCCCCCACGGCCTTCACCAGTGAGGACCTTGTCGTGCAGGTGACCTTAGCCCCAGGTGCAACCGAGGTCCCTGGGCAGCCACGACTGCCAGGGGGAGTCGTGTTCCACTACCGCCCAGGCTCCTCCCGCTACTCACTGACCTTTGAGGAGGCCAAGGAGGCCTGCCTGCGCACTGGGGCCATCATTGCCTCGCCTGAGCAGCTCCAGGCCGCCTATGAAGCAGGCTACGAGCAGTGTGACGCCGGCTGGCTGCAGGACCAGACAGTCAGATACCCCATTGTGAGCCCGCGGACCCCCTGTGTGGGTGACAAGGACAGCAGCCCAGGGGTACGGACCTACGGCCTGCGGCCACCATCAGAAACCTACGATGTCTACTGCTACGTGGACAGACTCGAGGGGGAGGTGTTCTTTGCCACACGCCTGGAGCAGTTCACCTTCCGGGAAGCCCAGGAGTTCTGTGAATCCCAAAACGCCACGCTGGCCACCACGGGCCAGCTCTACGCTGCCTGGAGCCGCGGTCTGGACAAGTGCTATGCCGGCTGGCTGTCCGACGGCAGCCTCCGCTACCCCATCGTCACCCCAAGGCCCGCCTGTGGCGGGGACAAACCAGGCGTGAGAACCGTCTACCTCTACCCCAACCAGACAGGCCTCCTGGATCCGCTGTCCCGGCACCACGCCTTCTGCTTCCGAGGTGTTTCAGCAGCGCCCTCTCCAGGAGAAGAGGAGGGTAGCACACCCACAGCGGGCCCTGACGTGGAGGACTGGATCGTGACCGAAGTGGGGCCTGGCGTGGCTGCTGTCCCTGTCGGGGAGGAGACGACTGCAATCCCAGGCTTCACCGTTGAGCCAGAAAACAAGACGGAATGGGAACTTGCCTACACCCCAGCGGGCACCTTCCCACTACCAGGGATCCCTCCTACATGGCCTCCCACTGGAGAAGCAACAGAGGAGCACACAGAAGGCCCTTCTGCAACGGAAGTGCCCTCAGCCTCAGAGGAACCATTCCCCTCAGAGAAACCAATCCCCTCAGAGGAGCCAATCCCCTCAGAGGAGCCTTTCCCCTCAGAGGAGCCATCCACACTTTCAGCCCCAGTGCCCAGCAGGACTGAGCTACCAACCTCTGGGGAGGCATCTGGAGTGCCCGAAGTCAGTGGTGACTTCACAGGCAGTGGAGAAATTTCAGGACACCTAGACTTCAGTGGGCAGCCCTCAGGGGAAAGTGCAAGTGGACTGCCCTCTGAAGACCTTGACTCCAGTGGGCTCACCTCTACAGTGGGCTCAGGCCTGCCTGTGGAAAGTGGACTGCCTTCAGGGGAAGAAGAGAGAATTGCATGGACCAGTGCTCCCAAAGTTGACAGGTTGCCCTCTGGGGGTGAGGGCCCAGAAGTTTCTGCTTCTGGAGTAGAGGACATCAGTGGACTTCCTTCTGGAGGAGATTTAGAGATCTCTGCCTCTGGAGTAGAGGACATCAGTGGACTTCCTTCTGGAGGAGAGGATTTAGAGATCTCTGCCTCTGGAGTAGAGGACCTAAGTAGACTTCCTTCTGGAGAAGGTCGAGAAATCTCTGCCTCTGGAGTAGAGGACCTCAGTGGACTTCCTTCTGAAGAAGATCTAGAGATCTCTGCCTCTGGAGTAGAAGACCTGAGTAGACTTCCTTCTGGAGGGGAAGGTCTAGAGATCTCTGCCTCTGGAGTAGAGGACCTCAGTAGACTTCCTTCTGGAGGAGAGGATCATCTAGAGACTTCTGCTTCTGGAGTAGGGGACCTTAGTGGACTTCCTTCTGGAAGGGAAGGTCTGGAGATCTCTGCTTCTGGAGCTGGGGACCTTAGTGGGTTGACTTCTGGAAAAGAAGACTTGACTGGGTCAGCTTCTGGAGCCTTGGACCTTGGCAGAATACCTTCTGTAACTCTAGGAAGTGGGCAAGCTCCAGAAGCAAGTGGTCTTCCTTCTGGATTTAGTGGTGAGTATTCTGGGGTGGACCTTGGAAGTGGCCCATCCTCTGGCCTTCCTGATTTCAGTGGACTTCCATCTGGGTTCCCAACTGTCTCTCTGGTGGATACTACATTGGTGGAAGTCATCACAGCCACCACAGCAGGTGAACTAGAAGGAAGGGGAACCATTGACATCAGCGGTGCTGGAGAAACATCTGGGCTGCCCTTCAGTGAGTTGAACATTAGTGGAGGAGCAAGCGGACTCTCTTCAGGAGCTGAACTCAGTGGCCAAGCATCTGGGTCTCCTGAGATCAGTGGGGAAACCTCTGGACTCTTTGGTGTCAGTGGACAGCCCTCAGGGTTTCCTGACATTAGTGGGGAAACTTCCGGGCTTCTTGAGGTCAGTGGGCAGCCATCAGGGTTTTCTGGAGAAATATCTGGCGTGACTGAGCTTAGCGGACTGCCCTCTGGACAACCAGAAATCAGTGGAGAAGCTTCTGGAATTCTTTCTGGCCTTGGTCCACCATTCGGCATAACCGACCTGAGTGGAGAAGCACCTGGGATCCCTGATATCAGTGGGCAACCATCGGGTTTGCCAGAGTTCAGTGGGACAACATCTGGGATCCCTGACCTGGTTTCCAGTGCTGTGAGTGGCAGTGGTGAATCTTCTGGCATTATGTTCGTGGACACCAGTTTGGTTGAAGTGACCCCAACGACATTTAAAGAAGAAGAAGGCTTAGGATCTGTGGAACTCAGTGGCCTCCCTTCAGGAGAGGCAGGTCTCTCAGGCACATCTGGGCTAGTGGATGTCAGTGGACTGTCTTCTGGAGCAATTGACTCCAGTGGATTTATGCCCCAACCTCCAGAATTCAGTGGCCTGCCAAGCGGAGTAACTGAGGTCAGTGGAGAAGCCTCCGGAGCTGCGAGTGGGAGCAGCCTGCCCTCCGGAGCATATGACAGCAGTGGACTTCCGTCTGGTTTCCCCACTGTCTCTTTTGTAGAGAGGACTTTGGTGGAATCTATAACCCAGGCTCCAACTGCCGAAGAAGCAGGAGAAGGGCCTTCAGGCATTCTGGAACTTAGCGGTACCCCTTCTGGAGCACCAGACATGTCTGGAGACCATTTGGGATCTTTGGACCAAAGTGGGCTTCAGTCTGGAGTAGTGGAGCCCCATGGGGAGCCCGCAAGTACTCCATATTTTAGTGGGGACATTTCTGGCACCACTGATGTAAGTGGGGAATCCTCTGCAGCGACAAGCACCAGTGGGGAGGCCTCCGGACTTTCAGAAGTTACGTTAATCACATCTGAGTTGGTGGAGGGTGTTACTGAACCAACCGTTTCCCAGGAACTGGGCCAGAGACCCCCCGTAACATACACCCCCCAACTTTTTGAATCCAGTGGTGAAGCCTCTGTGTCTGGGGATGTGCCAAGGTTCCCTGGATCTGGGGTAGAAGCATCACCAGTCCCAGAATCCAGCGGTGAGACATCAGCCTATCCCGAGGCTGAGGTGGGAGAGTCTGCTGCCCCCGAGGCAAGTGGAGGAGCTTCCGGGTCCCCTAACCTGAGTGAAACCACCTCCACCTTCCATGAAGCTGATCTGGAGGGAACCTCAGGCCTGGGAGCAAGTGGCAGCCCCTCAGTCTTTCCAGAAGGCCCCACAGAGGGCTTGGCCACCCCAGAAGTGAGTGGAGAGTCAACCACCGCCTTTGACGTGAGTGTAGAGGCATCAGGCTCACCTTCCGCCACTCCCCTGGCTTCTGGAGACAGGACTGACACCAGCGGAGACCTGTCTGGCCACACCTCAGGGCTGGATATTGTCATCAGCACCACCATCCCAGAATCCGAGTGGACTCAGCAGACCCAGCGCCCAGCAGAGGCGCGTCTAGAAATCGAATCCTCAAGCCCTGTGCACTCAGGAGAAGAGAGTCAAACAGCCGACACAGCCACCTCCCCAACTGATGCTTCTATCCCAACCTCCACAGGAGGGACAGATGATTCAGAGGCAACCACAACAGACATTGACGAGTGCCTCTCAAGCCCTTGTCTGAATGGAGCCACCTGCGTGGACGCCATCGACTCTTTCACATGCTTATGCCTTCCCAGCTACCAAGGGGACATGTGTGAGATTGACCAGAAGCTGTGTGAGGAGGGCTGGACCAAGTTCCAGGGCCACTGTTACCGCCACTTCCCTGACCGGGCAACCTGGGTGGACGCCGAGAGCCAGTGCCGGAAGCAGCAGTCACACCTGAGCAGCATCGTCACCCCCGAGGAGCAGGAGTTTGTCAACAACAATGCCCAGGACTACCAGTGGATCGGCCTGAATGACAAGACCATCGAAGGGGACTTCCGCTGGTCAGATGGACACTCCTTGCAATTTGAGAACTGGCGCCCCAACCAGCCTGACAACTTCTTTGCCACTGGGGAGGACTGCGTGGTGATGATCTGGCATGAGAAGGGCGAGTGGAACGATGTCCCATGCAATTACCAGCTGCCCTTCACCTGTAAAAAGGGCACAGTGGCCTGTGGAGAGCCCCCTGTGGTGGAGCACGCCAGAATCTTCGGACAGAAGAAGGACCGATACGAGATCAACGCCCTGGTGCGGTACCAGTGCACCGAGGGCTTCATCCAGCGACACGTGCCCACCATCCGGTGCCAGCCCAGCGGGCACTGGGAGGAGCCTCGGATCACCTGCACAGACCCCGCCACCTACAAGCGCAGACTACAGAAGCGGAGCTCTCGGCCCCTGAGGAGGAGCCGCCCCAGCACGGCCCAC
>Bos_taurus
ATGACCACTTTACTCTTGGTGTTTGTGACTCTGAGGGTCATCACAGCAGCCATCTCAGTAGAAGTTTCAGAACCTGACAACTCGCTGAGTGTCAGCATCCCTGAACCGTCCCCACTTCGGGTCCTCCTGGGGAGCTCCCTCACCATCCCCTGCTACTTCATCGACCCCATGCACCCCGTGACCACCGCCCCCTCCACCGCCCCCCTTGCCCCAAGAATCAAGTGGAGCCGCATTTCCAAGGAGAAGGAGGTGGTGCTGCTGGTGGCCACTGAAGGGCGGGTGCGGGTCAACAGCGCCTACCAAGACAAGGTCACGCTGCCCAACTACCCCGCCATCCCCAGCGACGCCACCCTGGAAATCCAGAACATGCGCTCCAATGACTCCGGGATTCTACGCTGCGAGGTGATGCACGGCATCGAGGACAGCCAGGCCACCCTAGAGGTCGTGGTAAAAGGCATCGTGTTCCATTACAGAGCCATCTCCACGCGCTACACCCTGGACTTTGACAGGGCGCAGCGGGCCTGCCTGCAGAACAGCGCCATCATCGCCACGCCCGAGCAGCTGCAGGCTGCCTATGAGGACGGCTTCCACCAGTGCGACGCCGGCTGGCTGGCCGATCAGACTGTGAGGTATCCCATCCACACGCCGAGGGAAGGTTGCTATGGAGACAAGGACGAGTTTCCCGGCGTGAGAACCTACGGCATCCGGGACACCAACGAAACCTATGACGTGTACTGCTTCGCGGAGGAGATGGAGGGCGAGGTCTTCTATGCAACATCCCCGGAGAAGTTCACCTTCCAAGAGGCAGCCAACGAGTGCCGGCGGCTGGGCGCCCGGCTGGCCACCACGGGCCAACTCTACCTGGCCTGGCAGGGTGGCATGGACATGTGCAGCGCCGGCTGGCTGGCTGACCGCAGCGTGCGATACCCCATCTCCAAGGCCCGGCCTAACTGCGGGGGCAACCTCCTGGGAGTGAGGACCGTCTACCTGCACGCCAACCAGACGGGCTACCCTGACCCTTCATCCCGCTATGACGCCATCTGCTACACAGGTGAAGACTTTGTGGACATCCCAGAAAGCTTTTTCGGGGTGGGCGGTGAGGAGGACATCACCATCCAGACGGTGACCTGGCCTGACGTGGAGCTGCCCCTGCCCCGAAATATCACTGAGGGTGAAGCCCGAGGCAGCGTGATCCTCACGGCAAAGCCCGACTTTGAAGTCTCCCCCACCGCCCCGGAACCCGAGGAGCCTTTCACGTTTGTCCCTGAAGTAAGGGCCACTGCATTCCCCGAAGTAGAGAACAGGACTGAAGAGGCCACCCGGCCCTGGGCCTTTCCCAGAGAGTCCACCCCCGGCCTGGGAGCCCCCACGGCCTTCACCAGCGAGGACCTCGTCGTGCAGGTGACCTTAGCCCCAGGTGCGGCTGAGGTCCCTGGGCAGCCACGACTGCCAGGGGGAGTCGTGTTCCACTACCGCCCGGGCTCCTCCCGCTACTCGCTGACCTTTGAGGAGGCCAAGCAGGCCTGCCTGCGCACCGGGGCCATCATCGCCTCGCCCGAGCAGCTCCAGGCCGCCTATGAAGCAGGCTACGAGCAGTGTGACGCCGGCTGGCTGCAGGACCAGACAGTCAGATACCCCATTGTGAGCCCGCGGACCCCCTGTGTGGGTGACAAGGACAGCAGCCCGGGGGTCCGGACCTACGGCGTGCGGCCACCATCAGAAACCTACGATGTCTACTGCTACGTGGACAGACTCGAGGGGGAGGTGTTCTTCGCCACACGCCTGGAGCAGTTCACCTTCTGGGAAGCCCAGGAGTTCTGTGAATCCCAAAACGCCACTCTGGCCACCACAGGCCAGCTCTATGCTGCCTGGAGCCGTGGTCTGGACAAGTGCTACGCCGGCTGGCTGGCTGACGGCAGCCTCCGCTACCCCATCGTCACCCCAAGGCCCGCCTGTGGCGGGGACAAACCGGGCGTGAGAACCGTCTACCTCTACCCCAACCAGACGGGCCTCCTGGATCCGCTGTCCCGGCACCACGCCTTCTGCTTCCGAGGTGTTTCAGCGGCGCCCTCTCCAGAAGAAGAGGAGGGTAGTGCACCCACAGCAGGCCCTGACGTGGAGGAGTGGATGGTGACACAAGTGGGGCCTGGCGTGGCTGCTGTCCCCATCGGGGAGGAGACGACTGCAATCCCAGGCTTCACCGTTGAGCCAGAAAACAAGACGGAATGGGAACTTGCCTACACCCCAGCGGGCACTTTGCCACTACCAGGGATCCCTCCTACATGGCCTCCCACTGGAGAAGCAACAGAGGAGCACACAGAAGGCCCTTCTGCAACGGAAGTGCCCTCAGCCTCAGAGAAACCAATCCCCTCAGAGGAGCCTTTCCCCTCAGAGAAGCCATTCCCTTCAGAGGAGCCATTCCCCTCAGAGGAGCCATCCACACTTTCAGCCCCAGTGCCCAGCAGGACTGAGCTGCCAAGCTCTGGGGAGGTGTCTGGGGTGCCCGAAATCAGTGGTGACTTCACAGGCAGTGGAGAAATTTCAGGACACCTAGACTTCAGTGGGCAGCCCTCAGGGGAAAGTGCAAGTGGACTGCCCTCTGAAGACCTTGACTCCAGTGGGCTCACCTCTACAGTGGGCTCAGGCCTGCCTGTGGAAAGTGGACTGCCTTCAGGGGAAGAAGAGAGAATTACATGGACCAGTGCTCCTAAAGTTGACAGGTTGCCCTCTGGGGGTGAGGGCCCAGAAGTTTCTGCCTCTGGAGTAGAGGACATCAGTGGACTTCCTTCTGGAGAGGTTCTAGAGATCTCTGCCTCTGGAGTAGAGGACCTAAGTAGAATTCCTTCTNNNNNNGAAGGTCCAGAAATCTCTGCCTCTGGAGTAGAGGACATCAGTGGACTTCCTTCTGGAGAGGATCTAGAGATCTCTGCCTCTGGAGTAGAAGACCTCAGTGGAATTCCTTCTGGAGAAGGTCCAGAAGTCTCTACCTCTGGAGTAGAGGACCTCAGTGTTCTTCCTTCTGGTGGAGAAGGTCTAGAGATCTCTGCCTCTGGAGTAGAGGACCTCAGTAGACTTCCTTCTGGAGGAGAGGATCATCTAGAGACTTCTGCTTCTGGAGTAGGGGACCTTAGTGGACTTCCTTCTGGAAGGGAAGGTCTGGAGATCTCTGCTTCTGGAGCTGGGGATCTTAGTGGGTTGACTTCTGGAAAAGAAGACTTGACTGGGTCAGCTTCTGGAGCCTTGGACCTTGGCAGAATACCTTCTGTAACTCTAGGAAGTGGGCAAGCTCCAGAAGCAAGTGGTCTTCCTTCTGGATTTAGTGGTGAGTATTCTGGGGTGGACCTTGAAAGTGGCCCATCCTCTGGCCTTCCTGATTTCAGTGGACTTCCATCTGGGTTCCCAACTGTCTCCCTAGTGGATACTACATTGGTGGAAGTCGTCACAGCCACCACAGCAGGTGAACTAGAAGGAAGGGGAACCATTGACATCAGCGGTGCTGGAGAAACATCTGGGCTGCCCTTCAGTGAGTTGGACATTAGTGGAGGAGCAAGCGGACTCTCTTCAGGAGCTGAACTCAGTGGCCAAGCATCTGGGTCTCCTGACATCAGTGGGGAAACCTCTGGACTCTTTGGTGTCAGTGGACAGCCCTCAGGGTTTCCTGACATTAGTGGGGAAACTTCCGGGCTTCTTGAGGTCAGTGGGCAGCCATCAGGGTTTTATGGAGAAATATCTGGCGTGACTGAGCTTAGCGGACTGGCCTCTGGACAACCAGAAATCAGTGGAGAAGCTTCTGGAATTCTTTCTGGCCTTGGTCCACCATTCGGCATAACCGACCTGAGCGGAGAAGCACCCGGGATCCCTGATCTCAGTGGGCAACCATCGGGCTTGCCAGAGTTCAGTGGGACAGCATCCGGGATCCCTGACCTGGTTTCCAGTGCTGTGAGTGGCAGTGGTGAATCTTCTGGCATTACGTTCGTGGACACCAGTTTGGTTGAAGTGACCCCAACGACATTTAAAGAAGAAGAAGGCTTAGGATCTGTGGAACTCAGTGGCCTCCCTTCAGGAGAGCTGGGTGTCTCAGGCACATCTGGGCTAGCGGATGTCAGTGGACTGTCTTCTGGAGCAATTGACTCCAGTGGGTTTACGTCCCAGCCTCCAGAATTCAGTGGCCTGCCAAGCGGAGTAACTGAGGTCAGTGGAGAAGCCTCCGGAGCTGAAAGTGGGAGCAGCCTGCCCTCCGGAGCATATGACAGCAGTGGACTTCCGTCTGGTTTCCCCACTGTCTCTTTTGTAGACAGGACTTTGGTGGAATCTGTAACCCAGGCTCCAACTGCTCAAGAAGCAGGAGAAGGGCCTTCAGGCATTCTGGAACTTAGCGGTGCGCCTTCTGGAGCACCAGACATGTCTGGAGACCATTTGGGATCTTTGGACCAAAGTGGGCTTCAGTCTGGACTAGTGGAGCCCAGTGGGGAGCCCGCAAGTACTCCATATTTTAGTGGGGACTTTTCTGGCACCACTGATGTAAGTGGGGAATCCTCTGCAGCCACGAGCACCAGTGGGGAGGCCTCCGGACTTCCAGAAGTTACGTTAATCACATCTGAGTTGGTGGAGGGAGTTACTGAACCAACCGTTTCCCAGGAACTGGGCCAGAGACCCCCCGTAACATACACCCCCCAGCTTTTTGAATCCAGTGGTGAAGCCTCTGCATCTGGGGATGTGCCAAGGTTCCCTGGATCGGGGGTAGAAGTGTCATCAGTCCCAGAATCCAGCGGTGAGACGTCAGCCTATCCCGAGGCTGAGGTGGGAGCATCTGCTGCCCCCGAGGCAAGCGGAGGAGCTTCCGGGTCCCCTAACCTGAGTGAAACCACCTCCACCTTCCATGAAGCTGATCTGGAGGGAACCTCAGGCCTGGGAGTGAGTGGCAGCCCCTCAGCCTTTCCAGAAGGCCCCACGGAGGGCTTGGCCACCCCGGAAGTGAGTGGAGAGTCAACCACTGCCTTTGACGTGAGCGTAGAGGCATCAGGCTCACCTTCTGCCACTCCCCTGGCTTCTGGAGACAGGACTGACACCAGCGGAGATCTGTCTGGCCACACCTCGGGGCTGGATATTGTCATCAGCACCACCATCCCAGAATCCGAGTGGACTCAGCAGACCCAGCGCCCTGCAGAGGCGCGTCTAGAAATCGAATCCTCAAGCCCTGTGCACTCAGGAGAAGAGAGCCAAACAGCCGACACAGCCACCTCCCCGACTGATGCTTCTATCCCAGCCTCCGCAGGAGGGACAGATGATTCAGAGGCAACCACAACAGAC------------------------------------------------------------------------------------------------------------------CAGAAGCTGTGCGAGGAGGGCTGGACCAAGTTCCAGGGCCACTGTTACCGCCACTTCCCGGACCGGGCAACCTGGGTGGACGCTGAGAGCCAGTGCCGGAAGCAGCAGTCACACCTGAGCAGCATCGTCACCCCCGAGGAGCAGGAGTTTGTCAACAACAATGCCCAGGACTACCAGTGGATCGGCCTGAACGACAAGACCATCGAAGGGGACTTCCGCTGGTCAGATGGACACTCCTTGCAATTTGAGAACTGGCGCCCCAACCAGCCTGACAACTTCTTTGCCACTGGGGAGGACTGTGTGGTGATGATCTGGCATGAGAAGGGCGAGTGGAACGATGTCCCATGTAATTACCAGCTACCCTTCACCTGTAAAAAGGGCACAGTGGCCTGCGGAGAGCCCCCCGTGGTGGAGCATGCCAGAATCTTCGGACAGAAGAAGGACCGATACGAGATCAATGCCCTGGTGCGGTACCAGTGCACCGAGGGCTTCATCCAGGGCCATGTGCCCACCATCCGGTGCCAGCCCAGCGGGCACTGGGAGGAGCCTCGGATCACCTGCACAGACCCCGCTACCTACAAGCGCAGACTACAGAAGCGGAGCTCACGGCCCCTGAGGAGGAGCCACCCCAGCACGGCCCAC
>Bos_indicus
ATGACCACTTTACTCTTGGTGTTTGTGACTCTGAGGGTCATCACAGCAGCCATCTCAGTAGAAGTTTCAGAACCTGACAACTCGCTGAGTGTCAGCATCCCTGAACCGTCCCCGNNNCGGGTCCTCCTGGGGAGCTCCCTCACCATCCCCTGCTACTTCATCGACCCCATGCACCCCGTGACCACCGCCCCCTCCACCGCCCCCCTTGCCCCAAGAATCAAGTGGAGCCGCATTTCCAAGGAGAAGGAGGTGGTGCTGCTGGTGGCCACTGAAGGGCGGGTGCGGGTCAACAGCGCCTACCAAGACAAGGTCACGCTGCCCAACTACCCCGCCATCCCCAGCGACGCCACCCTGGAAATCCAGAACATGCGCTCCAATGACTCCGGGATCTATCGCTGCGAGGTGATGCACGGCATCGAGGACAGCCAGGCCACCCTAGAGGTCGTGGTAAAAGGCATCGTGTTCCATTACAGAGCCATCTCCACGCGCTACACCCTGGACTTTGACAGGGCGCAGCGGGCCTGCCTGCAGAACAGCGCCATCATCGCCACGCCCGAGCAGCTGCAGGCCGCCTATGAGGACGGCTTCCACCAGTGCGACGCCGGCTGGCTGGCCGATCAGACTGTGAGGTATCCCATCCACACGCCGAGGGAAGGTTGCTATGGAGACAAGGACGAGTTTCCCGGCGTGAGAACCTACGGCATCCGGGACACCAACGAAACCTATGACGTGTACTGCTTCGCGGAGGAGATGGAGGGCGAGGTCTTCTATGCAACATCCCCGGAGAAGTTCACCTTCCAAGAGGCAGCCAACGAGTGCCGGCGGCTGGGCGCCCGGCTGGCCACCACGGGCCAACTCTACCTGGCCTGGCAGGGTGGCATGGACATGTGCAGCGCCGGCTGGCTGGCTGACCGCAGCGTGCGATACCCCATCTCCAAGGCCCGGCCTAACTGCGGGGGCAACCTCCTGGGAGTGAGGACCGTCTACCTGCACGCCAACCAGACGGGCTACCCTGACCCTTCATCCCGCTATGACGCCATCTGCTACACAGGTGAAGACTTTGTGGACATCCCAGAAAGCNNNTTCGGGGTGGGCGGTGAGGAGGACATCACCATCCAGACGGTGACCTGGNNNGACGTGGAGCTGCCCCTGCCCCAAAATATCACTGAGGGTGAAGCCCGAGGCAGCGTGATCCTCACGGCAAAGCCCGACTTTGAAGTCTCCCCCACCGCCCCGGAACCCGAGGAGCCTTTCACGTTTGTCCCTGAAGTAAGGGCCACTGCATTCCCCGAAGTAGAGAACAGGACTNNNGAGGCCACCCGGCCCTGGGCCTTTCCCAGAGAGTCCACCCCCGGCCTGGGAGCCCCCACGGCCTTCACCAGCGAGGACCTCGTCGTGCAGGTGACCTTAGCCCCAGGTGCGGCTGAGGTCCCTGGGCAGCCACGACTGCCAGGGGGAGTCGTGTTCCACTACCGCCCGGGCTCCTCCCGCTACTCGCTGACCTTTGAGGAGGCCAAGCAGGCCTGCCTGCGCACCGGGGCCATCATCGCCTCGCCCGAGCAGCTCCAGGCCGCCTATGAAGCAGGCTACGAGCAGTGTGACGCCGGCTGGCTGCAGGACCAGACAGTCAGATACCCCATTGTGAGCCCGCGGACCCCCTGTGTGGGTGACAAGGACAGCAGCCCGGGGGTCCGGACCTACGGCGTGCGGCCACCATCAGAAACCTACGATGTCTACTGCTACGTGGACAGACTCGAGGGGGAGGTGTTCTTCGCCACACGCCTGGAGCAGTTCACCTTCTGGGAAGCCCAGGAGTTCTGTGAATCCCAAAACGCCACTCTGGCCACCACAGGCCAGCTCNNNGCTGCCTGGAGCCGTGGTCTGGACAAGTGCTACGCCGGCTGGCTGGCTGACGGCAGCCTCCGCTACCCCATCGTCACCCCAAGGCCCGCCTGTGGCGGGGACAAACCGGGCGTGAGAACCGTCTACCTCTACCCCAACCAGACGGGCCTCCTGGATCCGCTGTCCCGGCACCACGCCTTCTGCTTCCGAGGTGTTTCAGCGGCGCCCTCTCCAGAAGAAGAGGAGGGTAGTGCACCCACAGCAGGCCCTGACGTGGAGGAGTGGATGGTGACACAAGTGGGGCCTGGCGTGGCTGCTGTCCCCGTCGGGGAGGAGACGACTGCAATCCCAGGCTTCNNNGTTGAGCCAGAAAACAAGACGGAATGGGAACTTGCCTACACCCCAGCGGGCACTTTGCCACTACCAGGGATCCCTCCTACATGGCCTCCCACTGGAGAAGCAACAGAGGAGCACACAGAAGGCCCTTCTGCAACGGAAGTGCCCTCAGCCTCAGAGGAGCCATTCCCCTCAGAGAAGCCATTCCCCCCAGAGGAACCATTCCCTTCAGAGGAGCCATTCNNNTCAGAGGAGCCATCCACACTTTCAGCCCCAGTGCCCAGCAGGACTGAGCTGCCAAGCTCTGGGGAGGTGTCTGGGGTGCCCGAAATCAGTGGTGACTTCACAGGCAGTGGAGAAATTTCAGGACACCTAGACTTCAGTGGGCAGCCCTCAGGGGAAAGTGCAAGTGGACTGCCCTCTGAAGACCTTGACTCCAGTGGGCTCACCTCTACAGTGGGCTCAGGCCTGCCTGTGGAAAGTGGACTGCCTTCAGGGGAAGAAGAGAGAATTACATGGACCAGTGCTCCTAAAGTTGACAGGTTGCCCTCTGGGGGTGAGGGCCCAGAAGTCTCTGCCTCTGGAGTAGAGGACATCAGTGGACTTCCTTCTGGAGGAGATCTAGAGATCTCTGCCTCTGGAGTAGAGGACCTCAGTAGACTTCCTTCTGGAGGAGAAGGTCCAGAAGTCTCTGCCTCTGGAGTAGAGGACCTCAGTGTTCTTCCTTCTGGAGAAGGTCTAGAGATCTCTGCCTCTGGAGTAGAGGACATCAGTAGACTTCCTTCTGGAGAAGGTCCAGAAGTCTCTGCCTCTGGAGTAGAGGACCTCAGTGGACTTCCTTCTGGAGGAGAAGGTCTAGAGATCTCTGCCTCTGGAGTAGAGGACCTCAGTAGACTTCCTTCTGGAGGAGAGGATCATCTAGAGACTTCTGCTTCTGGAGTAGGGGACCTTAGTGGACTTCCTTCTGGAAGGGAAGGTCTGGAGATCTCTGCTTCTGGAGCTGGGGATCTTAGTGGGTTGACTTCTGGAAAAGAAGACTTGACTGGGTCAGCTTCTGGAGCCTTGGACCTTGGCAGAATACCTTCTGTAACTCTAGGAAGTGGGCAAGCTCCAGAAGCAAGTGGTCTTCCTTCTGGATTTAGTGGTGAGTATTCTGGGGTGGACCTTGAAAGTGGCCCATCCTCTGGCCTTCCTGATTTCAGTGGACTTCCATCTGGGTTCCCAACTGTCTCCCTAGTGGATACTACATTGGTGGAAGTCGTCACAGCCACCACAGCAGGTGAACTAGAAGGAAGGGGAACCATTGACATCAGCGGTGCTGGAGAAACATCTGGGCTGCCCTTCAGTGAGTTGGACATTAGTGGAGGAGCAAGCGGACTCTCTTCAGGAGCTGAACTCAGTGGCCAAGCATCTGGGTCTCCTGACATCAGTGGGGAAACCTCTGGACTCTTTGGTGTCAGTGGACAGCCCTCAGGGTTTCCTGACATTAGTGGGGAAACTTCCGGGCTTCTTGAGGTCAGTGGGCAGCCATCAGGGTTTTATGGAGAAATATCTNNNGTGACTGAGCTTAGCGGACTGGCCTCTGGACAACCAGAAATCAGTGGAGAAGCTTCTGGAATTCTTTCTGGCCTTGGTCCACCATTCGGCATAACCGACCTGAGCGGAGAAGCACCCGGGATCCCTGATCTCAGTGGGCAACCATCGNNNTTGCCAGAGTTCAGTGGGACAACATCCGGGATCCCTGACCTGGTTTCCAGTGCTGTGAGTGGCAGTGGTGAATCTTCTGGCATTACGTTCGTGGACACCAGTTTGGTTGAAGTGACCCCAACGACATTTAAAGAAGAAGAAGGCTTAGGATCTGTGGAACTCAGTGGCCTCCCTTCAGGAGAGGTGGGTGTCTCAGGCACATCTGGGCTAGCGGATGTCAGTGGACTGTCTTCTGGAGCAATTGACTCCAGTGGGTTTACGTCCCAGCCTCCAGAATTCAGTGGCCTGCCAAGCGGANNNACTGAGGTCAGTGGAGAAGCCTCCGGAGCTGAAAGTGGGAGCAGCCTGCCCTCCGGAGCATATGACAGCAGTGGACTTCCGTCTGGTTTCCCCACTGTCTCTTTTGTAGACAGGACTTTGGTGGAATCTGTAACCCAGGCTCCAACTGCTCAAGAAGCAGGAGAAGGGCCTTCAGGCATTCTGGAACTTAGCGGTNNNCCTTCTGGAGCACCAGACATGTCTGGAGACCATTTGGGATCTTTGGACCAAAGTGGGCTTCAGTCTGGACTAGTGGAGCCCAGTGGGGAGCCCGCAAGTACTCCATATTTTAGTGGGGACTTTTCTGGCACCACTGATGTAAGTGGGGAATCCTCTGCAGCCACGAGCACCAGTGGGGAGGCCTCCGGACTTCCAGAAGTTACGTTAATCACATCTGAGTTGGTGGAGGGAGTTACTGAACCANNNGTTTCCCAGGAACTGGGCCAGAGACCCCCCGTAACATACACCCCCCAGCTTTTTGAATCCAGTGGTGAAGCCTCTGCGTCTGGGGATGTGCCAAGGTTCCCTGGATCGGGGGTAGAAGTGTCATCAGTCCCAGAATCCAGCGGTGAGACGTCAGCCTATCCCGAGGCTGAGGTGGGAGCATCTGCTGCCNNNGAGGCAAGCGGAGGAGCTTCCGGGTCCCCTAACCTGAGTGAAACCACCTCCACCTTCCATGAAGCTGATCTGGAGGGAACCTCAGGCCTGGGAGTGAGTGGCAGCCCCTCAGCCTTTCCAGAAGGCCCCACGGAGGGCTTGGCCACCCCGGAAGTGAGTGGAGAGTCAACCACTGCCTTTGACGTGAGCGTAGAGGCATCAGGCTCACCTTCTGCCACTCCCCTGGCTTCTGGAGACAGGACTGACACCAGCGGAGACCTGTCTGGCCACACCTCGGGGCTGGATATTGTCATCAGCACCACCATCCCAGAATCCGAGNNNACTCAGCAGACCCAGCGCCCTGCAGAGGCGCGTCTAGAAATCGAATCCTCAAGCCCTGTGCACTCAGGAGAAGAGAGCCAAACAGCCGACACAGCCACCTCCCCGACTGATGCTTCTATCCCAGCCTCCGCAGGAGGGACAGATGATTCAGAGGCAACCACAACAGAC------------------------------------------------------------------------------------------------------------------CAGAAGCTGTGCGAGGAGGGCTGGACCAAGTTCCAGGGCCACTGTTACCGCCACTTCCCCGACCGGGCAACCTGGGTGGACGCTGAGAGCCAGTGCCGGAAGCAGCAGTCACACCTGAGCAGCATCGTCACCCCCGAGGAGCAGGAGTTTGTCAACAACAATGCCCAGGACTACCAGTGGATCGGCCTGNNNGACAAGACCATCGAAGGGGACTTCCGCTGGTCAGATGGACACTCCTTGCAATTTGAGAACTGGCGCCCCAACCAGCCTGACAACTTCTTTGCCACTGGGGAGGACTGTGTGGTGATGATCTGGCATGAGAAGGGCGAGTGGAACGATGTCCCATGTAATTACCAGCTACCCTTCACCTGTAAAAAGGGCACAGTGGCCTGCGGAGAGCCCCCCGTGGTGGAGCATGCCAGAATCTTCGGACAGAAGAAGGACCGATACGAGATCAATGCCCTGGTGCGGTACCAGTGCACCGAGGGCTTCATCCAGCGCCATGTGCCCACCATCCGGTGCCAGCCCAGCGGGCACTGGGAGGAGCCTCGGATCACCTGCACAGACCCCGCTACCTACAAGCGCAGACTACAGAAGCGGAGCTCACGGCCCCTGAGGAGGAGCCACCCCAGCACGGCCCAC
>Vicugna_pacos
ATGACCACTCTACTCTTGGTGTTTGTGACTCTGAGGGTCATCGCAGCAGCCATCTCAGTAGAAGTTTCAGACCCTGACAACTCTCTGAGTGTCAGCATCCCTGAACCATCCCCCCTGCGAGTCCTCCTGGGGAGCTCCCTCACCATCCCCTGCTATTTTATCCACCCCGTGCACCCCGTGACCACCGCCCCCTCCACCGCCCCTCTCGCCCCGAGAATCAAGTGGAGCCGCGTTTCCAAGGAGAAGGAGGTGGTGCTGCTGGTGGCCACCGAAGGGCAGGTGCGGGTCAACAGTGCCTACCAAGACAAGGCCACGCTGCCCAATTACCCGGCCATCCCCAGCGACGCCACCCTGGAAATCCAGAACCTGCGCTCCAATGACTCTGGGATCTATCGCTGTGAGGTGATGCACGGCATCGAGGACAGTGAGGCCACCGTGGAGGTCGTGGTGAAAGGCATCGTGTTCCATTACAGAGCCATCTCCACGCGCTACACCCTGGACTTTGACAGGGCCCAGCGGGCCTGCCTGCAGAACAGTGCCATCATCGCCACGCCCGAACAACTGCAGGCCGCCTACGAGGACGGCTTCCACCAGTGCGATGCCGGCTGGCTGGCCGACNNNNNNNNNAGGTACCCCATCCACACTCCGAGGGAAGGCTGCTATGGGGACAAGGATGAGTTTCCCGGCGTGAGAACCTATGGCATTCGTGACACCAATGAGACCTATGATGTGTACTGCTTCGCAGAGGAGATGGAGGGTGAGGTCTTTTATGCAACATCCCCGGAGAAGTTCACCTTCCAGGAGGCAGCCAACGAGTGCCGGCGGCTGGGCGCCCGGCTGGCCACCACCGGCCAGCTCTACCTGGCCTGGCAGGGCGGCATGGACATGTGCAGCGCCGGCTGGCTGGCCGACCGCAGCGTGCGCTACCCCATCTCCAAGGCCCGGCCCAACTGCGGGGGCAACCTCCTGGGCGTGAGGACCGTCTACCTGCATGCCAACCAGACGGGCTACCCGGACCCCTCATCCCGCTACGACGCCATCTGCTACACAGGTGAAGACTTTGTGGACATCCCAGAAAGCTTCTTCGGGGTGGGTGGTGAGGGGGACATCACCATCCAGACGGTGACCTGGCCTGATGTGGAGCTGCCCCTGCCCCGAAACATCACCGAGGGCGAAGCGCGAGGCAGCGTCATCCTCACGGTGAAACCCGTCTTTGATGTGTCCCCCACTGGCCTGGAGCCTGAGGAGCCCTTCACATTTGCGACTCACGTAGAGACCACTGCCTTCCCGGAGGCTGAGAACAGGACAGGAGAGGCCACCAGGCCCTGGGCCTTTACCGAGGAGTCCACACCTGTCCTGGGCTCCCCCACGGCCTTCACCAGTGCAGACCTTGTTGTGCAGGTGACCGCAGTCCCAGGTGCAGCTGAGGTCCCAGGGCAGCCACGACTGCCGGGGGGGGTCGTGTTCCACTACCGCCCGGGCTCCTCCCGCTACTCGCTAACCTTCGAGGAGGCACAGCAGGCCTGCCTGAGCACCGGGGCCGTCATCGCCTCACCAGAGCAGCTCCAGGCCGCCTATGAAGCAGGCTACGAGCAGTGTGACGCCGGCTGGCTACAGGACCAGACCGTCAGATACCCCATTGTGAGCCCACGGACCCCATGTGTGGGTGACAAGGACAGCAGCCCAGGGGTCAGGACCTACGGTGTGCGGCCACCATCAGAAACCTATGATGTCTACTGCTACGTGGACAGGCTCGAGGGGGAGGTGTTCTTCGCCACACGCCTGGAGCAGTTCACCTTCCAGGAAGCCCAGGAGTTCTGTGAATCCCAAAACGCCACACTGGCCTCCACAGGCCAGCTCTATGCTGCCTGGAGCCGTGGCCTGGACAAGTGCTATGCCGGCTGGCTGTCCGACGGCAGCCTCCGCTACCCCATCGTCACCCCAAGGCCCGCCTGCGGTGGGGAAAAGCCAGGCGTGAGAACCGTCTACCTCTATCCTAACCAAACAGGCCTCCTGGACCCATTGTCCCGGCACCACGCCTTCTGCTTCCGAGGTGTCTCAGCAGCGCCCTCTCCAGGAGAAGAGGAGGGTGGCACAGCCACACCACTCCCTGGCGTGGAGGACTGGATCGCTACCCACGTGGAGCCCGGTGTGGCTGCTGTCCCCGTGGGGGAGGGGACGACTGCAATCTCAGAGTTCACCACTGAGCCAGAAAAGCAGACGGAGTGGGAAGCCCCCTACACCCCAGTGGGCACTTCCCCACTGCCAGGGATCCCTCCTACGTGGCCTCCCACTAGCGCACCAACAGAGGAGAGCACAGCAGGCCCTTCTATAACAGAAGTGCCCTTCACCTCAGAGGAACCATTTCCCTCAGAGAAGCCATTCCCCTCAGTGGAGCCATTCCCGTCAGAGGAGCCATTCCCCTCAGAGAAGCCATCCACACTTTCAGCCCCAGTGCCCAGTAGGACCGAGCTGCCAGGCTCTGGGGAGGTCTCTGGGGTACCCGAAGTCAGTGGTGACTTCACAGGCAGTGGAGAAATTTCAGGACACCTGGACTCCATTTGGCAGCCCTCAGGGGAAAGTGCAAGTGGACTGCCCTCTGAAGACCTTGACTCTAGTGGGCTAACCTCTGCAGTGGGCTCAGGCCTGCCTGTGGAAAGCGGACTGGCTTCAGGGGATGAGGATAGAATTATATGGCCCAGCACTCCTAAAGTTGACAGGTTGCCCTCAGGAGGTGAGGTACCAGAGGTCTCTGCTTCTGGAGTAGGGGACCTCAGTGGGCTACCCTCTGGAGAAGGTCCAGAAGTCTCTGTTTCTGGAGTAGAGGACCTCAGCAGACTTCCTTCTNNNNNNGAAGGTCCAGAAGTCTCTGTTTCTGGAGTAGAGGATCTCAGCAGACTTCCTTCTGGGGAAGGTCCAGAAGTCTCTGCCTCAGGAGTAGAGGACCTCAGCAGACTTCCTTCTGGAGAAGGTCCAGAAGTCTCTGCTTCTGGAGTAGAGGACCTCAGCAGACTTCCTTCTGGGGGAGAAGGTCCAGAAGTCTCTGTTTCTGGAGTAGAAGACTTCACTAAACTTCCTTCTGGAGGTGAAGATCATCTAGAAACTTCTGCTTCAGGAGTAGGAGACCTTAGTGGACTTCCTTCTGGAAGGGAAGGTCTGGAGAGCTCTGCTTCTGGAGCTGAGGATCTCAGTGGGTTGACTACTGGAAAAGAAGACTTGATTGGTTCAGCTTCTGGAGACTTGGACTTTGGCAGAATACCTTCTGAAACTCTAGGAAGTGGACAAGCTCCAGAAGCAGGTGGCCTTCCCTCTGGATTTAGTGGTGAGTATTCTGGAGTGGACCTTGGAAGTGGCCCATCCTCTGGCCTTCCTGACTTTAGTGGACTTCCATCTGGTTTCCCAACTGTCTCCCTAGTGGATACTACGTTGGTGGAAGTGGTCACAGCCACCACTGCCGGTGAACTGGAAGGAAGGGGAACCATTGGCATCAGTGGTGCTGGAGAAACATTTGGGCTGCCCTTCAGTGAGTTGGACATTAGTGGGGGAGCAAGTGGACTCCCTTCAGGAGCTGAACTCAGTGGCCAGGCATCTGGGTCTCCTGACATTAGTGGGGAAACATCTGGACTCTTTGATGTCAGTGGACAGCCATCAGGGTTTCCTGACATTAGTGGGGGAACATCTGGGTTTTTTGAGGTCAGTGGGCAGCCATCAGGGTTTTCTGGGGAAACATCTGGCGTGACTGAGCTTAGTGGACTATCCTCCGGACAACCTGATATCAGTGGAGAAACTTCTGGAGTTCTTTCTGGCATTGGTCAACCATTTGGCATAACCGACCTGAGTGGAGAAACATCTGGGATCCCTGATCTCAGTGGGCAGCCATCAGGGTTCCCCGGGTTCAGTGGGACAACATCCGGAATCCCTGGCCTGGTTTCTGGTGCCATGAGTGGCAGTGGTGAATCTTCTGGCATTACATTCGTGGACACCAGTTTGGTTGAGGTGACCCCAACTACATTTAAAGAAGAAGAAGGTTTAGGATCCGTGGAACTCAGTGGCCTCCCTTCAGGAGAGGCAGAACTCTCAGGCACATCTGGGATAGTGGATGTCAGTGGACTACCTTCTGGAGCAATTGAGTCCAGTGGGTTTACATCCCAGCCTCCAGAATTCAGTGGCCTGCCAAGTGGAGTAGCTGAAGTCAGTGGAGAATCCTCTGGAGCTGAGACTGGGAGCAGCCTGCCCTCAGGAGCATATGACGGCAGTGGACTTCCATCTGGTATCCCCACTGTCTCTCTTGTAGACAGAACTTTGGTGGAATCTGTAACCCAGGCTCCAACAGCCCAGGAAGCAGGAGAAGGGCCTTCGGGCATTTTGGAACTTAGTGGTGCCCATTCTGGAGCACCAGACATGTCTGGAGATCATTCAGGACTTTTGGACCTCAGTGGGCTTCAGTCTGGGCTGGTAGAACTCAGTGGAGAGCCATCAAGCACTCCATATTTTAGTGGAGACTTTTCTGGCACCACTGATGTAAGTGGGGAATCCTCTGCAGCCACGAGCACCAGTGGGGAGGCCTCAGGTCTCCCAGAAGTGACTTTAATCAGCTCTGCGTTTGTGGAGGGTGTTACTGAACCAACTGTTTCCCAGGAACTTGGCCAAAGACCCCCTGTAACGTACACCCCCCAGCTTTTTGAGTCCAGTGGAGAAGCCTCTGCATCTGGGGATGCACCAAGGTTCCCTGGGTCTGGGGTAGAAGCGTCATCAGTCCCAGAATCTGGCAGTGAGACACCTGCCTACCCTGAGGCCGAGGTGGGGGTATCGGCTGCGCCTGAGATCAGCGGAGGCACTTCCGGGTCCCCTGATCTGATTGAAACCACCTCCGCCTTCCATGAAACTGACCTGGAGGGAGCCTCAGGCCTGGGAGTGAGCGGCAGCACCTCAGCCTTTCAGGAAGTCCCCAGGGAGGGCTCAGCCACCCCAGAAGTGAGTGGAGAGTCAACCACCACCTATGATGTGGGCACAGAGGCTTCGGGCNNNNNNCCGGCCACTCCCGTGGCTTCTGGAGACAGGACTGAAATCAGCGGAGACCTGTCTGGCCACACCTCGGGGTTGAATGTTATCATCAGCACCACCATCCCAGAGTCTGAGTGGACCCAGGAGACCCAGCGCCCTGCAGAGGCGCATCTAGAAATTGAGTCCTCAAGCCCCGTGCACTCAGGAGAAGAGACCCAAACAGCTGAAACAGTCACCTCCCCGACAGATGCTTCCATCCCAGCCTCTCCGGGAGGAACAGATGAATCAGAGGCAACCATGGCAGACATTGACGAGTGCCTCTCAAGCCCTTGTCTGAATGGAGCCACCTGCGTGGACGCCATCGACTCTTTCACATGCTTATGCCTTCCCAGCTACCAAGGGGACCTGTGTGAGATCGACCAGAAGCTGTGTGAGAAGGGCTGGACCAAGTTCCAGGGCCACTGTTACCGCCACTTCCCCGACCGGGAGACCTGGGTGGATGCCGAGAGCCGGTGCCGGAAGCAGCAGGCACACCTGAGCAGCATCGTCACCCCGGAGGAGCAAGAGTTTGTCAACAACAATGCTCAGGACTACCAGTGGATTGGCCTGAATGACAAGACCATCGAAGGGGACTTCCGCTGGTCAGATGGACACTCCTTGCAATTTGAGAACTGGCGCCCCAACCAGCCTGACAACTTCTTTGCCGCTGGGGAGGACTGCGTGGTGATGATCTGGCATGAGAAGGGCGAGTGGAATGACGTTCCCTGCAATTACCAGCTGCCCTTCACGTGTAAAAAGGGCACAGTGGCCTGCGGAGAGCCCCCCGTGGTGGAGCACGCCAGGATCTTCGGGAAGAAGAAGGATCGGTATGAGATCAATTCCCTGGTGCGGTACCAGTGCAACGAGGGCTTCATCCAGCGCCATGTGCCCACCATCCGGTGCCAGCCCAGCGGGCAGTGGGAGGAGCCTCGGATCACCTGCACAGACCCCGCCACCTACAAGCGCAGACTACAGAAGCGGAGCTCCCAGCCCCTGAGGAGGAGCCGCCCCAGCACAGCCCAC
>Camelus_bactrianus
ATGACCACTCTACTCTTGGTGTTTGTGACTCTGAGGGTCATCGCAGCAGCTATCTCAGTAGAAGTTTCAGACCCTGACAACTCGCTGAGTGTCAGCATCCCTGAACCATCCCCCCTGCGGGTCCTGCTGGGAAGCTCCCTCACCATCCCCTGCTATTTCATCCACCCCGTGCACCCCGTGACCACCGCCCCCTCCACCGCCCCTCTCGCCCCGAGAATCAAGTGGAGCCGTGTTTCCAAGGAGAAGGAGGTGGTGCTGCTGGTGGCCACCGAAGGGCAGGTGCGGGTCAACAGTGCCTACCAAGACAAGGCCACGCTGCCCAATTACCCGGCCATCCCCAGCGATGCCACCCTGGAAATCCAGAACCTGCGCTCCAATGACTCTGGGATCTATCGCTGTGAGGTGATGCACGGCATCGAGGACAGTGAGGCCACTGTGGAGGTCGTGGTGAAAGGCATCGTGTTCCATTACAGAGCCATCTCCACGCGCTACACCCTGGACTTTGACAGGGCCCAGCGGGCCTGCCTGCAGAACAGTGCCATCATCGCCACGCCCGAACAACTGCAGGCCGCCTATGAGGACGGCTTCCACCAGTGCGATGCCGGCTGGCTGGCCGACCAGACCGTCAGGTACCCCATCCACACTCCGAGGGAAGGCTGCTATGGGGACAAGGATGAGTTTCCCGGCGTGAGAACCTATGGCATTCGTGACACCAATGAGACCTATGATGTGTACTGCTTCGCGGAGGAGATGGAGGGTGAGGTCTTTTATGCAACATCCCCGGAGAAGTTCACCTTCCAGGAGGCAGCCAACGAGTGCCGGCGGCTGGGCGCCCGGCTGGCCACCACCGGCCAGCTCTACCTGGCCTGGCAGGGCGGCATGGACATGTGCAGCGCCGGCTGGCTGGCCGACCGCAGCGTGCGCTACCCTATCTCCAAGGCCCGGCCCAACTGCGGGGGCAACCTCCTGGGCGTGAGGACCGTCTACCTGCACGCCAACCAGACGGGCTACCCTGACCCCTCATCCCGCTACGACGCCATCTGCTACACAGGTGAAGACTTTGTGGACATCCCAGAAAGCTTCTTCGGGGTGGGTGGTGAGGAGGACATCACCATCCAGACGGTGACCTGGCCTGAAGTGGAGCTGCCCCTGCCCCGAAACATCACCGAGGGCGAAGCCCGAGGCACCGTCATCCTCACGGTGAAACCCGTCTTTGATGTGTCCCCCACTGGCCTGGAGCCTGAGGAGCCTTTCACATTTGCAACTCACGTAGAGACCACTGCCTTCCCAGAGGCTGAGAACAGGACAGGAGAGGCCACCAGGCCCTGGGCCTTTACCGAGGAGTCCACGCCTGTCCTGGGCTCCCCCACGGCCTTCACCAGTGCAGACCTTGTTGTGCAGGTGACCGCAGTCCCAGGTGCAGCTGAGGTCCCAGGGCAGCCACGACTGCCGGGGGGGGTTGTGTTCCACTACCGCCCGGGCTCCTCCCGCTACTCGCTAACCTTCGAGGAGGCACAGCAGGCCTGCCTGAGCACCGGGGCCGTCATCGCCTCACCGGAGCAGCTCCAGGCTGCCTATGAAGCAGGCTACGAGCAGTGTGACGCCGGCTGGCTACAGGACCAGACCGTCAGATACCCCATTGTGAGCCCACGGACCCCATGTGTGGGTGACAAGGACAGCAGCCCAGGGGTCAGGACCTACGGTGTGCGGCCACCATCAGAAACCTATGATGTCTACTGCTACGTGGACAGGCTCGAGGGGGAGGTGTTCTTCGCCACACGCCTGGAGCAGTTCACCTTCCAGGAAGCCCAGGAGTTCTGTGAATCCCAAAATGCCACACTGGCCTCCACGGGCCAGCTCTATGCTGCCTGGAGCCGTGGCCTGGACAAGTGCTATGCCGGCTGGCTGTCCGACGGCAGCCTCCGCTACCCCATCGTCACCCCAAGGCCTGCCTGCGGTGGGGAAAAGCCAGGCGTGAGAACCGTCTACCTCTACCCTAACCAGACAGGCCTCCTGGACCCATTGTCCCGGCACCACGCCTTCTGCTTCCGAGGTGTCTCAGTGGCGCCCTCTCCAGGAGAAGAGGAGGGTGGCACAGCCACACCACTCCCTGGCGTGGAGGACTGGATCGCTACCCACGTGGAGCCCGGTGTGGCTGCTGTCCCCGTGGGGGAGGGGACGACTGCAATCTCAGAGTTCACCACTGAGCCAGAAAAGCAGACGGAGTGGGAAGCCCCCTACACCCCAGTGGGCACTTCCCCACTGCCAGGGATCCCTCCTACGTGGCCTCCCACTAGCGCACCAACAGAGGAGAGCACAGCAGGCCCTTCTATAACAGAAGTGCCCTTCACCTCAGAGGAACCATTTCCCTCGGAGAAGCCATTCCCCTCAGAGGAGCCGTTCCCCTCAGAGGAGCCATTCCCCTCAGAGAAGCCATCCACACTTTCAGCCCCAGTGCCCAGTAGGACCGAGCTGCCAGGCTCTGGGGAGGTATCTGGGGTACCCGAAGTCAGTGGTGACTTCACAGGCAGTGGAGAAGTTTCAGGACACCTGGACTCCATTTGGCAGCCCTCAGGGGAAAGTGCAAGTGGACTGCCCTCTGAAGACCTTGACTCTAGTGGGCTAACCTCTGCAGTGGGCTCAGGCCTGCCTGTGGAAAGTGGACTGGCTTCAGGGGATGAGGATAGAATTATATGGCCCAGCACTCCTAAAGTTGACAGGTTGCCCTCAGGAGGTGAGGTACCAGAGGTCTCTGCTTCTGGAGTAGGGGACCTCAGTGGGCTACCCTCTGGAGAAGGTCCAGAAGTCTCTGTTTCTGGAGTAGAGGATCTCAGCAGACTTCCTTCTNNNNNNGAAGGTCCAGAAATCTCTGTTTCTGGAGTAGAGGACCTCAGTGGACTTCCTTCTGGAGAAGGCCCAGAAGTCTCTGCCTCGGGAGCAGAGGACCTCAGCAGACTTCCTTCTGGGGAAGGTCCAGAAGTCTCTGTTTCTGGAGCAGAGGATCTCAGCAGACTACCTTCTGGAGGAGAAGGTCCAGAAGTCTCTGCTTCTGGAGTAGAAGACTTCACTAAACTTCCTTCTGGAGGTGAAGATCATCTAGAGACTTCTGCTTCAGGAGTAGGAGACCTTAGTGGACTTCCTTCTGGAAGGGAAAGTCTGGAGAGCTCTGCTTCTGGAGCTGAGGATCTCAGTGGGTTGACTACTGGAAAAGAAGACTTGATTGGTTCAGCTTCTGGAGATTTGGACTTTGGCAGAATACCTTCTGAAACTCTAGGAAGTGGACAAGCTCCAGAAGCAGGTGGCCTTCCCTCTGGATTTAGTGGTGAGTATTCTGGAGTGGACCTTGGAAGTGGCCCATCCTCTGGCCTTCCTGACTTTAGTGGACTTCCATCTGGTTTCCCAACTGTCTCCCTAGTGGATACTACGTTGGTGGAAGTGGTCACAGCCACCACTGCCGGTGAACTAGAAGGAAGGGGAACCATTGGCATCAGTGGTGCTGGAGAAACATTTGGGCTGCCCTTCAGTGAGTTGGACATTAGTGGGGGAGCAAGTGGACTCCCTTCAGGAGCTGAACTCAGTGGCCAGGCATCTGGGTCTCCTGACATTAGTGGGGAAACATCTGGACTCTTTGATGTCAGTGGACAGCCATCAGGGTTTCCTGACATTAGTGGGGGAACATCTGGGTTTTTTGAGGTCAGTGGGCAGCCATCGGGGTTTTCTGGGGAAATATCTGGCGTGACTGAGCTTAGTGGACTATCCTCCGGACAACCTGATATCAGCGGAGAAACTTCTGGAGTTCTTTCTGGCATTGGTCAACCATTTGGCATAACCGACCTGAGTGGAGAAACATCTGGGATCCCTGATCTCAGTGGGCAGCCATCAGGGCTCCCCGGGTTCAGTGGGACAACATCCGGAATCCCTGGCCTGGTTTCTGGTGCCATGAGTGGCAGTGGTGAATCTTCTGGCATTACATTCGTGGACACCAGTTTGGTTGAGGTGACCCCAACTACATTTAAAGAAGAAGAAGGTTTAGGATCCGTGGAACTCAGTGGCCTCCCTTCAGGAGAGGCAGAACTCTCAGGCACATCTGGAATAGTGGATGTCAGTGGACTATCTTCTGGAGCAATTGAGTCCAGTGGGTTTACATCCCAGCCTCCAGAATTCAGTGGCCTGCCAAGTGGAGTAGCTGAAGTCAGTGGAGAATCCTCTGGAGCTGAGACTGGGAGCAGCCTGCCCTCAGGAGCATATGACGGCAGTGGACTTCCATCTGGTATCCCCACTGTCTCTCTTGTAGACAGAACTTTGGTGGAATCTGTAACCCAGGCTCCAACAGCCCAGGAAGCAGGAGAAGGGCCTTCGGGCATTTTGGAACTTAGTGGTGCCCATTCTGGAGCACCAGACATGTCTGGAGATCATTCAGGACTTTTGGACCTAAGTGGGCTTCAGTCTGGGCTGGTAGAACTCAGTGGAGAGCCATCAAGCACTCCATATTTTAGTGGGGACTTTTCTGGCACCGCTGATGTAAGTGGGGAATCCTCTGCAGCCACAAGCACCAGTGGGGAGGCCTCAGGTCTCCCAGAAGTGACTTTAATCAGCTCTGCGTTTGTGGAGGGTGTTACTGAACCAACTGTTTCCCAGGAACTCGGCCAAAGACCCCCTGTAACGTACACCCCCCAGCTTTTTGAGTCCAGTGGAGAAGCGTCTGCATCTGGGGATGCACCAAGGTTCCCTGGGTCTGGGGTAGAAGGGTCATCAGTCCCAGAATCTGGCAGTGAGACACCTGCCTACCCTGAGGCCGAGGTGGGGGTATCGGCTGCGCCTGAGGTCAGCGGAGGCACTTCCGGGTCCCCTGATCTGATTGAAACCACCTCCGCCTTCCACGAAACTGACCTGGAGGGAGCCTCAAGCCTGGGAGTGAGCGGCAGCACCTCAGCCTTTCAGGAAGTCCCCAGGGAGGGCTCAGCCACCCCAGAAGTGAGTGGAGAGTCAACCACCACCTATGATGTGGGCACAGAGGCATCGGGCNNNNNNCCGGCCACTCCCGTGGCTTCTGGAGACAGGACTGAAATCAGCGGAGACCTGTCTGGCCACACCTCGGGGTTGAATGTTATCATCAGCACCACCATCCCAGAGTCTGAGCGGACCCAGGAGACCCAGCGCCCTGCAGAGGCGCATCTAGAAATTGAGTCCTCAAGCCCCGTGCACTCAGGAGAAGAGACCCAAACAGCCGAAACAGTCACCTCCCCGACAGATGCTTCCATCCCAGCCTCTCCGGGAGGAACAGATGAATCAGAGGCAACCATGGCAGACATTGACGAGTGCCTCTCAAGCCCTTGTCTGAACGGAGCCACCTGCCTGGACGCCATCGACTCTTTCACATGCTTATGCCTTCCCAGCTACCAAGGGGACCTGTGTGAGATCGACCAGAAGCTGTGTGAGAAGGGCTGGACCAAGTTCCAGGGCCACTGTTACCGCCACTTCCCCGACCGGGAGACCTGGGTGGATGCCGAGAGCCGGTGCCGGAAGCAGCAGGCACACCTGAGCAGCATCGTCACCCCAGAGGAGCAAGAGTTTGTCAACAACAATGCTCAGGACTACCAGTGGATTGGCCTGAATGACAAGACCATCGAAGGGGACTTCCGCTGGTCAGATGGACACTCCTTGCAATTTGAGAACTGGCGCCCCAACCAGCCTGACAACTTCTTTGCCGCTGGGGAGGACTGCGTGGTGATGATCTGGCATGAGAAGGGCGAGTGGAATGATGTTCCCTGCAATTACCAGCTGCCCTTCACGTGTAAAAAGGGCACAGTGGCCTGCGGAGAGCCCCCCGTGGTGGAGCACGCCAGGATCTTCGGGAAGAAGAAGGATCGGTATGAGATCAATTCCCTGGTGCGGTACCAGTGCAATGAGGGCTTCATCCAGCGCCACATGCCCACCATCCGGTGCCAGCCCAGCGGGCAGTGGGAGGAGCCTCGGATCACCTGCACAGACCCCGCCACCTACAAGCGCAGACTACAGAAGCGGAGCTCCCGGCCCCTGAGGAGGAGCCGCCCCAGCACAGCCCAC
>Camelus_ferus
ATGACCACTCTACTCTTGGTGTTTGTGACTCTGAGGGTCATCGCAGCAGCTATCTCAGTAGAAGTTTCAGACCCTGACAACTCGCTGAGTGTCAGCATCCCTGAACCATCCCCCCTGCGGGTCCTGCTGGGAAGCTCCCTCACCATCCCCTGCTATTTCATCCACCCCGTGCACCCCGTGACCACCGCCCCCTCCACCGCCCCTCTCGCCCCGAGAATCAAGTGGAGCCGTGTTTCCAAGGAGAAGGAGGTGGTGCTGCTGGTGGCCACCGAAGGGCAGGTGCGGGTCAACAGTGCCTACCAAGACAAGGCCACGCTGCCCAATTACCCGGCCATCCCCAGCGATGCCACCCTGGAAATCCAGAACCTGCGCTCCAATGACTCTGGGATCTATCGCTGTGAGGTGATGCACGGCATCGAGGACAGTGAGGCCACTGTGGAGGTCGTGGTGAAAGGCATCGTGTTCCATTACAGAGCCATCTCCACGCGCTACACCCTGGACTTTGACAGGGCCCAGCGGGCCTGCCTGCAGAACAGTGCCATCATCGCCACGCCCGAACAACTGCAGGCCGCCTATGAGGACGGCTTCCACCAGTGCGATGCCGGCTGGCTGGCCGACCAGACCGTCAGGTACCCCATCCACACTCCGAGGGAAGGCTGCTATGGGGACAAGGATGAGTTTCCCGGCGTGAGAACCTATGGCATTCGTGACACCAATGAGACCTATGATGTGTACTGCTTCGCGGAGGAGATGGAGGGTGAGGTCTTTTATGCAACATCCCCGGAGAAGTTCACCTTCCAGGAGGCAGCCAACGAGTGCCGGCGGCTGGGCGCCCGGCTGGCCACCACCGGCCAGCTCTACCTGGCCTGGCAGGGCGGCATGGACATGTGCAGCGCCGGCTGGCTGGCCGACCGCAGCGTGCGCTACCCTATCTCCAAGGCCCGGCCCAACTGCGGGGGCAACCTCCTGGGCGTGAGGACCGTCTACCTGCACGCCAACCAGACGGGCTACCCTGACCCCTCATCCCGCTACGACGCCATCTGCTACACAGGTGAAGACTTTGTGGACATCCCAGAAAGCTTCTTCGGGGTGGGTGGTGAGGAGGACATCACCATCCAGACGGTGACCTGGCCTGAAGTGGAGCTGCCCCTGCCCCGAAACATCACCGAGGGCGAAGCCCGAGGCACCGTCATCCTCACGGTGAAACCCGTCTTTGATGTGTCCCCCACTGGCCTGGAGCCTGAGGAGCCTTTCACATTTGCAACTCACGTAGAGACCACTGCCTTCCCAGAGGCTGAGAACAGGACAGGAGAGGCCACCAGGCCCTGGGCCTTTACCGAGGAGTCCACGCCTGTCCTGGGCTCCCCCACGGCCTTCACCAGTGCAGACCTTGTTGTGCAGGTGACCGCAGTCCCAGGTGCAGCTGAGGTCCCAGGGCAGCCACGACTGCCGGGGGGGGTTGTGTTCCACTACCGCCCGGGCTCCTCCCGCTACTCGCTAACCTTCGAGGAGGCACAGCAGGCCTGCCTGAGCACCGGGGCCGTCATCGCCTCACCGGAGCAGCTCCAGGCTGCCTATGAAGCAGGCTACGAGCAGTGTGACGCCGGCTGGCTACAGGACCAGACCGTCAGATACCCCATTGTGAGCCCACGGACCCCATGTGTGGGTGACAAGGACAGCAGCCCAGGGGTCAGGACCTACGGTGTGCGGCCACCATCAGAAACCTATGATGTCTACTGCTACGTGGACAGGCTCGAGGGGGAGGTGTTCTTCGCCACACGCCTGGAGCAGTTCACCTTCCAGGAAGCCCAGGAGTTCTGTGAATCCCAAAATGCCACACTGGCCTCCACGGGCCAGCTCTATGCTGCCTGGAGCCGTGGCCTGGACAAGTGCTATGCCGGCTGGCTGTCCGACGGCAGCCTCCGCTACCCCATCGTCACCCCAAGGCCTGCCTGCGGTGGGGAAAAGCCAGGCGTGAGAACCGTCTACCTCTACCCTAACCAGACAGGCCTCCTGGACCCATTGTCCCGGCACCACGCCTTCTGCTTCCGAGGTGTCTCAGTGGCGCCCTCTCCAGGAGAAGAGGAGGGTGGCACAGCCACACCACTCCCTGGCGTGGAGGACTGGATCGCTACCCACGTGGAGCCCGGTGTGGCTGCTGTCCCCGTGGGGGAGGGGACGACTGCAATCTCAGAGTTCACCACTGAGCCAGAAAAGCAGACGGAGTGGGAAGCCCCCTACACCCCAGTGGGCACTTCCCCACTGCCAGGGATCCCTCCTACGTGGCCTCCCACTAGCGCACCAACAGAGGAGAGCACAGCAGGCCCTTCTATAACAGAAGTGCCCTTCACCTCAGAGGAACCATTTCCCTCGGAGAAGCCATTCCCCTCAGAGGAGCCGTTCCCCTCAGAGGAGCCATTCGCCTCAGAGAAGCCATCCACACTTTCAGCCCCAGTGCCCAGTAGGACCGAGCTGCCAGGCTCTGGGGAGGTATCTGGGGTACCCGAAGTCAGTGGTGACTTCACAGGCAGTGGAGAAGTTTCAGGACACCTGGACTCCATTTGGCAGCCCTCAGGGGAAAGTGCAAGTGGACTGCCCTCTGAAGACCTTGACTCTAGTGGGCTAACCTCTGCAGTGGGCTCAGGCCTGCCTGTGGAAAGTGGACTGGCTTCAGGGGATGAGGATAGAATTATATGGCCCAGCACTCCTAAAGTTGACAGGTTGCCCTCAGGAGGTGAGGTACCAGAGGTCTCTGCTTCTGGAGTAGGGGACCTCAGTGGGCTACCCTCTGGAGAAGGTCCAGAAGTCTCTGTTTCTGGAGTAGAGGATCTCAGCAGACTTCCTTCTNNNNNNGAAGGTCCAGAAGTCTCTGTTTCTGGAGTAGAGGATCTCAGCAGACTTCCTTCTGGAGAAGGTCCAGAAGTCTCTGTTTCTGGAGTAGAGGACCTCAGCAGACTTCCTTCTGGAGAAGGTCCAGAAGTCTCTGTTTCTGGAGTAGAGGACCTCAGCAGACTTCCTTCTGGAGGAGAAATTCTAGAGACCTCTGCCTCTGGAGTAGAAGACTTCACTAAACTTCCTTCTGGAGGTGAAGATCATCTAGAGACTTCTGCTTCAGGAGTAGGAGACCTTAGTGGACTTCCTTCTGGAAGGGAAAGTCTGGAGAGCTCTGCTTCTGGAGCTGAGGATCTCAGTGGGTTGACTACTGGAAAAGAAGACTTGATTGGTTCAGCTTCTGGAGATTTGGACTTTGGCAGAATACCTTCTGAAACTCTAGGAAGTGGACGAGCTCCAGAAGCAGGTGGCCTTCCCTCTGGATTTAGTGGTGAGTATTCTGGAGTGGACCTTGGAAGTGGCCCATCCTCTGGCCTTCCTGACTTTAGTGGACTTCCATCTGGTTTCCCAACTGTCTCCCTAGTGGATACTACGTTGGTGGAAGTGGTCACAGCCACCACTGCCGGTGAACTAGAAGGAAGGGGAACCATTGGCATCAGTGGTGCTGGAGAAACATTTGGGCTGCCCTTCAGTGAGTTGGACATTAGTGGGGGAGCAAGTGGACTCCCTTCAGGAGCTGAACTCAGTGGCCAGGCATCTGGGTCTCCTGACATTAGTGGGGAAACATCTGGACTCTTTGATGTCAGTGGACAGCCATCAGGGTTTCCTGACATTAGTGGGGGAACATCTGGGTTTTTTGAGGTCAGTGGGCAGCCATCGGGGTTTTCTGGGGAAATATCTGGCGTGACTGAGCTTAGTGGACTATCCTCCGGACAACCTGATATCAGCGGAGAAACTTCTGGAGTTCTTTCTGGCATTGGTCAACCATTTGGCATAACCGACCTGAGTGGAGAAACATCTGGGATCCCTGATCTCAGTGGGCAGCCATCAGGGCTCCCCGGGTTCAGTGGGACAACATCCGGAATCCCTGGCCTGGTTTCTGGTGCCATGAGTGGCAGTGGTGAATCTTCTGGCATTACATTCGTGGACACCAGTTTGGTTGAGGTGACCCCAACTACATTTAAAGAAGAAGAAGGTTTAGGATCCGTGGAACTCAGTGGCCTCCCTTCAGGAGAGGCAGAACTCTCAGGCACATCTGGAATAGTGGATGTCAGTGGACTATCTTCTGGAGCAATTGAGTCCAGTGGGTTTACATCCCAGCCTCCAGAATTCAGTGGCCTGCCAAGTGGAGTAGCTGAAGTCAGTGGAGAATCCTCTGGAGCTGAGACTGGGAGCAGCCTGCCCTCAGGAGCATATGACGGCAGTGGACTTCCATCTGGTATCCCCACTGTCTCTCTTGTAGACAGAACTTTGGTGGAATCTGTAACCCAGGCTCCAACAGCCCAGGAAGCAGGAGAAGGGCCTTCGGGCATTTTGGAACTTAGTGGTGCCCATTCTGGAGCACCAGACATGTCTGGAGATCATTCAGGACTTTTGGACCTAAGTGGGCTTCAGTCTGGGCTGGTAGAACTCAGTGGAGAGCCATCAAGCACTCCATATTTTAGTGGGGACTTTTCTGGCACCACTGATGTAAGTGGGGAATCCTCTGCAGCCACAAGCACCAGTGGGGAGGCCTCAGGTCTCCCAGAAGTGACTTTAATCAGCTCTGCGTTTGTGGAGGGTGTTACTGAACCAACTGTTTCCCAGGAACTCGGCCAAAGACCCCCTGTAACGTACACCCCCCAGCTTTTTGAGCCCAGTGGAGAAGCGTCTGCATCTGGGGATGCACCAAGGTTCCCTGGGTCTGGGGTAGAAGGGTCATCAGTCCCAGAATCTGGCAGTGAGACACCTGCCTACCCTGAGGCCGAGGTGGGGGTATCGGCTGCACCTGAGGTCAGCGGAGGCACTTCCGGGTCCCCTGATCTGATTGAAACCACCTCCGCCTTCCACGAAACTGACCTGGAGGGAGCCTCAAGCCTGGGAGTGAGCGGCAGCACCTCAGCCTTTCAGGAAGTCCCCAGGGAGGGCTCAGCCACCCCAGAAGTGAGTGGAGAGTCAACCACCACCTATGATGTGGGCACAGAGGCATCGGGCNNNNNNCCGGCCACTCCCGTGGCTTCTGGAGACAGGACTGAAATCAGCGGAGACCTGTCTGGCCACACCTCGGGGTTGAATGTTATCATCAGCACCACCATCCCAGAGTCTGAGCGGACCCAGGAGACCCAGCGCCCTGCAGAGGCGCATCTAGAAATTGAGTCCTCAAGCCCCGTGCACTCAGGAGAAGAGACCCAAACAGCCGAAACAGTCACCTCCCCGACAGATGCTTCCATCCCAGCCTCTCCGGGAGGAACAGATGAATCAGAGGCAACCATGGCAGACATTGACGAGTGCCTCTCAAGCCCTTGTCTGAACGGAGCCACCTGCCTGGACGCCATCGACTCTTTCACATGCTTATGCCTTCCCAGCTACCAAGGGGACCTGTGTGAGATCGACCAGAAGCTGTGTGAGAAGGGCTGGACCAAGTTCCAGGGCCACTGTTACCGCCACTTCCCCGACCGGGAGACCTGGGTGGATGCCGAGAGCCGGTGCCGGAAGCAGCAGGCACACCTGAGCAGCATCGTCACCCCAGAGGAGCAAGAGTTTGTCAACAACAATGCTCAGGACTACCAGTGGATTGGCCTGAATGACAAGACCATCGAAGGGGACTTCCGCTGGTCAGATGGACACTCCTTGCAATTTGAGAACTGGCGCCCCAACCAGCCTGACAACTTCTTTGCCGCTGGGGAGGACTGCGTGGTGATGATCTGGCATGAGAAGGGCGAGTGGAATGATGTTCCCTGCAATTACCAGCTGCCCTTCACGTGTAAAAAGGGCACAGTGGCCTGCGGAGAGCCCCCCGTGGTGGAGCACGCCAGGATCTTCGGGAAGAAGAAGGATCGGTATGAGATCAATTCCCTGGTGCGGTACCAGTGCAATGAGGGCTTCATCCAGCGCCACATGCCCACCATCCGGTGCCAGCCCAGCGGGCAGTGGGAGGAGCCTCGGATCACCTGCACAGACCCCGCCACCTACAAGCGCAGACTACAGAAGCGGAGCTCCCGGCCCCTGAGGAGGAGCCGCCCCAGCACAGCCCAC
>Camelus_dromedarius
ATGACCACTCTACTCTTGGTGTTTGTGACTCTGAGGGTCATCGCAGCAGCCATCTCAGTAGAAGTTTCAGACCCTGACAACTCGCTGAGTGTCAGCATCCCTGAACCATCCCCCCTGCGGGTCCTGCTGGGAAGCTCCCTCACCATCCCCTGCTATTTCATCCACCCCATGCACCCCGTGACCACCGCCCCCTCCACCGCCCCTCTCGCCCCGAGAATCAAGTGGAGCCGTGTTTCCAAGGAGAAGGAGGTGGTGCTGCTGGTGGCCACCGAAGGGCAGGTGCGGGTCAACAGTGCCTACCAAGACAAGGCCACGCTGCCCAATTACCCGGCCATCCCCAGCGATGCCACCCTGGAAATCCAGAACCTGCGCTCCAATGACTCTGGGATCTATCGCTGTGAGGTGATGCACGGCATCGAGGACAGTGAGGCCACTGTGGAGGTCGTGGTGAAAGGCATCGTGTTCCATTACAGAGCCATCTCCACGCGCTACACCCTGGACTTTGACAGGGCCCAGCGGGCCTGCCTGCAGAACAGTGCCATCATCGCCACGCCCGAACAACTGCAGGCCGCCTATGAGGACGGCTTCCACCAGTGCGATGCCGGCTGGCTGGCCGACCAGACCGTCAGGTACCCCATCCACACTCCGAGGGAAGGCTGCTATGGGGACAAGGATGAGTTTCCCGGCGTGAGAACCTATGGCATTCGTGACACCAATGAGACCTATGATGTGTACTGCTTCGCGGAGGAGATGGAGGGTGAGGTCTTTTATGCAACATCCCCGGAGAAGTTCACCTTCCAGGAGGCAGCCAACGAGTGCCGGCGGCTGGGCGCCCGGCTGGCCACCACCGGCCAGCTCTACCTGGCCTGGCAGGGCGGCATGGACATGTGCAGCGCCGGCTGGCTGGCCGACCGCAGCGTGCGCTACCCTATCTCCAAGGCCCGGCCCAACTGCGGGGGCAACCTCCTGGGCGTGAGGACCGTCTACCTGCACGCCAACCAGACGGGCTACCCTGACCCCTCATCCCGCTACGACGCCATCTGCTACACAGGTGAAGACTTTGTGGACATCCCAGAAAGCTTCTTCGGGGTGGGTGGTGAGGAGGACATCACCATCCAGACGGTGACCTGGCCTGAAGTGGAGCTGCCCCTGCCCCGAAACATCACCGAGGGCGAAGCCCGAGGCACCGTCATCCTCACGGTGAAACCCGTCTTTGATGTGTCCCCCACTGGCCTGGAGCCTGAGGAGCCTTTCACATTTGCAACTCACGTAGAGACCACTGCCTTCCCAGAGGCTGAGAACAGGACAGGAGAGGCCACCAGGCCCTGGGCCTTTACCGAGGAGTCCACGCCTGTCCTGGGCTCCCCCACGGCCTTCACCAGTGCAGACCTTGTTGTGCAGGTGACCGCAGTCCCAGGTGCAGCTGAGGTCCCAGGGCAGCCACGACTGCCGGGGGGGGTTGTGTTCCACTACCGCCCGGGCTCCTCCCGCTACTCGCTAACCTTCGAGGAGGCACAGCAGGCCTGCCTGAGCACCGGGGCCGTCATCGCCTCACCGGAGCAGCTCCAGGCTGCCTATGAAGCAGGCTACGAGCAGTGTGACGCCGGCTGGCTACAGGACCAGACCGTCAGATACCCCATTGTGAGCCCACGGACCCCATGTGTGGGTGACAAGGACAGCAGCCCAGGGGTCAGGACCTACGGTGTGCGGCCACCATCAGAAACCTATGATGTCTACTGCTACGTGGACAGGCTCGAGGGGGAGGTGTTCTTCGCCACACGCCTGGAGCAGTTCACCTTCCAGGAAGCCCAGGAGTTCTGTGAATCCCAAAATGCCACACTGGCCTCCACGGGCCAGCTCTATGCTGCCTGGAGCCGTGGCCTGGACAAGTGCTATGCCGGCTGGCTGTCCGACGGCAGCCTCCGCTACCCCATCGTCACCCCAAGGCCTGCCTGCGGTGGGGAAAAGCCAGGCGTGAGAACCGTCTACCTCTACCCTAACCAGACAGGCCTCCTGGACCCATTGTCCCGGCACCACGCCTTCTGCTTCCGAGGTGTCTCAGTGGCGCCCTCTCCAGGAGAAGAGGAGGGTGGCACAGCCACACCACTCCCTGGCGTGGAGGACTGGATCGCTACCCACGTGGAGCCCGGTGTGGCTGCTGTCCCCGTGGGGGAGGGGACGACTGCAATCTCAGAGTTCACCACTGAGCCAGAAAAGCAGACGGAGTGGGAAGCCCCCTACACCCCAGTGGGCACTTCCCCACTGCCAGGGATCCCTCCTACGTGGCCTCCCACTAGCGCACCAACAGAGGAGAGCACAGCAGGCCCTTCTATAACAGAAGTGCCCTTCACCTCAGAGGAACCATTTCCCTCGGAGAAGCCATTCCCCTCAGAGGAGCCGTTCCCCTCAGAGGAGCCATTCCCCTCAGAGAAGCCATCCACACTTTCAGCCCCAGTGCCCAGTAGGACCGAGCTGCCAGGCTCTGGGGAGGTATCTGGGGTACCCGAAGTCAGTGGTGACTTCACAGGCAGTGGAGAAGTTTCAGGACACCTGGACTCCATTTGGCAGCCCTCAGGGGAAAGTGCAAGTGGACTGCCCTCTGAAGACCTTGACTCTAGTGGGCTAACCTCTGCAGTGGGCTCAGGCCTGCCTGTGGAAAGTGGACTGGCTTCAGGGGATGAGGATAGAATTATATGGCCCAGCACTCCTAAAGTTGACAGGTTGCCCTCAGGAGGTGAGGTACCAGAGGTCTCTGCTTCTGGAGTAGGGGACCTCAGTGGGCTACCCTCTGGAGAAGGTCCAGAAGTCTCTGTTTCTGGAGTAGAGGACCTCAGTGGACTTCCTTCTGGAGGAGAAGGCCCAGAAGTCTCTGCCTCTGGAGTAGAGGATCTCAGCAGACTTCCTTCAGGAGAAGGCCCAGAAGTCTCTGCCTCTGGAGTAGAGGACCTCGGCGGACTTCCTTCTGGAGAAAGTCCAGAAGTCTCTGTTTCTGGAGTAGAGGACCTCAGTGGACTTCCTTCTGGAGGAGAAGTTCTAGAGACCTCTGCCTCTGGAGTAGAAGACTTCACTAAACTTCCTTCTGGAGGTGAAGATCATCTAGAGACTTCTGCTTCAGGAGTAGGAGACCTTAGTGGACTTCCTTCTGGAAGGGAAAGTCTGGAGAGCTCTGCTTCTGGAGCTGAGGATCTCAGTGGGTTGACTACTGGAAAAGAAGACTTGATTGGTTCAGCTTCTGGAGATTTGGACTTTGGCAGAATACCTTCTGAAACTCTAGGAAGTGGACAAGCTCCAGAAGCAGGTGGCCTTCCCTCTGGATTTAGTGGTGAGTATTCTGGAGTGGACCTTGGAAGTGGCCCATCCTCTGGCCTTCCTGACTTTAGTGGACTTCCATCTGGTTTCCCAACTGTCTCCCTAGTGGATACTACGTTGGTGGAAGTGGTCACAGCCACCACTGCCGGTGAACTAGAAGGAAGGGGAACCATTGGCATCAGTGGTGCTGGAGAAACATTTGGGCTGCCCTTCAGTGAGTTGGACATTAGTGGGGGAGCAAGTGGACTCCCTTCAGGAGCTGAACTCAGTGGCCAGGCATCTGGGTCTCCTGACATTAGTGGGGAAACATCTGGACTCTTTGATGTCAGTGGACAGCCATCAGGGTTTCCTGACATTAGTGGGGGAACATCTGGGTTTTTTGAGGTCAGTGGGCAGCCATCGGGGTTTTCTGGGGAAATATCTGGCGTGACTGAGCTTAGTGGACTATCCTCCGGACAACCTGATATCAGCGGAGAAACTTCTGGAGTTCTTTCTGGCATTGGTCAACCATTTGGCATAACCGACCTGAGTGGAGAAACATCTGGGATCCCTGATCTCAGTGGGCAGCCATCAGGGCTCCCCGGGTTCAGTGGGACAACATCCGGAATCCCTGGCCTGGTTTCTGGTGCCATGAGTGGCAGTGGTGAATCTTCTGGCATTACATTCGTGGACACCAGTTTGGTTGAGGTGACCCCAACTACATTTAAAGAAGAAGAAGGTTTAGGATCCGTGGAACTCAGTGGCCTCCCTTCAGGAGAGGCAGAACTCTCAGGCACATCTGGAATAGTGGATGTCAGTGGACTATCTTCTGGAGCAATTGAGTCCAGTGGGTTTACATCCCAGCCTCCAGAATTCAGTGGCCTGCCAAGTGGAGTAGCTGAAGTCAGTGGAGAATCCTCTGGAGCTGAGACTGGGAGCAGCCTGCCCTCAGGAGCATATGACGGCAGTGGACTTCCATCTGGTATCCCCACTGTCTCTCTTGTAGACAGAACTTTGGTGGAATCTGTAACCCAGGCTCCAACAGCCCAGGAAGCAGGAGAAGGGCCTTCGGGCATTTTGGAACTTAGTGGTGCCCATTCTGGAGCACCAGACATGTCTGGAGATCATTCAGGACTTTTGGACCTAAGTGGGCTTCAGTCTGGGCTGGTAGAACTCAGTGGAGAGCCATCAAGCACTCCATATTTTAGTGGGGACTTTTCTGGCACCACTGATGTAAGTGGGGAATCCTCTGCAGCCACAAGCACCAGTGGGGAGGCCTCAGGTCTCCCAGAAGTGACTTTAATCAGCTCTGCGTTTGTGGAGGGTGTTACTGAACCAACTGTTTCCCAGGAACTCGGCCAAAGACCCCCTGTAACGTACACCCCCCAGCTTTTTGAGTCCAGTGGAGAAGCGTCTGCATCTGGGGATGCACCAAGGTTCCCTGGGTCTGGGGTAGAAGGGTCATCAGTCCCAGAATCTGGCAGTGAGACACCTGCCTACCCTGAGGCCGAGGTGGGGGTATCGGCTGCGCCTGAGGTCAGCGGAGGCACTTCTGGGTCCCCTGATCTGATTGAAACCACCTCCGCCTTCCACGAAACTGACCTGGAGGGAGCCTCAAGCCTGGGAGTGAGCGGCAGCACCTCAGCCTTTCAGGAAGTCCCCAGGGAGGGCTCAGCCACCCCAGAAGTGAGTGGAGAGTCAACCACCACCTATGATGTGGGCACAGAGGCATCGGGCNNNNNNCCGGCCACTCCCGTGGCTTCTGGAGACAGGACTGAAATCAGCGGAGACCTGTCTGGCCACACCTCGGGGTTGAATGTTATCATCAGCACCACCATCCCAGAGTCTGAGCGGACCCAGGAGACCCAGCGCCCTGCAGAGGCGCATCTAGAAATTGAGTCCTCAAGCCCCGTGCACTCAGGAGAAGAGACCCAAACAGCCGAAACAGTCACCTCCCCGACAGATGCTTCCATCCCAGCCTCTCCGGGAGGAACAGATGAATCAGAGGCAACCATGGCAGACATA------------------------------------------------------------------------------------------------------------GACCAGAAGCTGTGTGAGAAGGGCTGGACCAAGTTCCAGGGCCACTGTTACCGCCACTTCCCCGACCGGGAGACCTGGGTGGATGCCGAGAGCCGGTGCCGGAAGCAGCAGGCACACCTGAGCAGCATCGTCACCCCAGAGGAGCAAGAGTTTGTCAACAACAATGCTCAGGACTACCAGTGGATTGGCCTGAATGACAAGACCATCGAAGGGGACTTCCGCTGGTCAGATGGACACTCCTTGCAATTTGAGAACTGGCGCCCCAACCAGCCTGACAACTTCTTTGCCGCTGGGGAGGACTGCGTGGTGATGATCTGGCATGAGAAGGGCGAGTGGAATGATGTTCCCTGCAATTACCAGCTGCCCTTCACGTGTAAAAAGGGCACAGTGGCCTGCGGAGAGCCCCCCGTGGTGGAGCACGCCAGGATCTTCGGGAAGAAGAAGGATCGGTATGAGATCAATTCCCTGGTGCGGTACCAGTGCAATGAGGGCTTCATCCAGCGCCACATGCCCACCATCCGGTGCCAGCCCAGCGGGCAGTGGGAGGAGCCTCGGATCACCTGCACAGACCCCGCCACCTACAAGCGCAGACTACAGAAGCGGAGCTCCCGGCCCCTGAGGAGGAGCCGCCCCAGCACAGCCCAC
>Sus_scrofa
ATGACCACTTTACTCTTGGTGTTTGTGACTCTGAGGGTCATCGCTGCAGCCATCTCAGTAGAAGTTTCTGAGCCTGACAACTCGCTGAGTGTCAGCATCCCCCAACCGTCCCCGCTGCGGGTCCTCCTGGGGGGCTCCCTCACCATCCCCTGCTACTTCATCGACCCCATGCACCCCGTGACCACCGCCCCCTCCACCGCCCCCCTCGCCCCGAGAATCAAGTGGAGCCGCGTTTCCAAGGAGAAGGAGGTGGTGCTCCTGGTGGCCACGGAAGGGCAGGTGCGTGTCAACAGTGCCTACCAGGACAGGGTCACGCTGCCCAACTACCCGGCCATCCCCAGCGACGCCACCCTGGAAATCCAGAACCTGCGCTCCAATGACTCTGGGATCTATCGCTGCGAGGTGATGCACGGCATCGAGGACAGCGAGGCCACCCTGGAGGTCGTGGTCAAAGGCATCGTGTTCCATTACAGAGCCATCTCTACACGCTACACCCTGGACTTCGACAGGGCACAGAGGGCCTGCCTGCAGAATAGCGCCATCATCGCCACACCAGAGCAGCTGCAGGCCGCCTATGAGGACGGCTTCCACCAGTGTGACGCCGGCTGGCTGGCCGACCAGACTGTCAGGTACCCCATCCACACTCCAAGGGAAGGTTGCTACGGGGACAAGGATGAATTTCCTGGCGTGAGAACCTACGGCATCCGTGACACCAATGAGACCTACGACGTGTACTGCTTCGCCGAGGAGATGGAGGGTGAGGTCTTTTACGCAACATCCCCGGAGAAGTTCACCTTCCAGGAGGCAGCCAACGAGTGCCGGCGGCTGGGCGCCCGGCTGGCCACCACGGGCCAGCTCTACCTGGCCTGGCAGGGCGGCATGGACATGTGCAGCGCCGGCTGGCTGGCTGACCGCAGCGTGCGCTACCCCATCTCCAAGGCCCGGCCCAACTGCGGGGGCAACCTCCTGGGCGTGAGGACCGTCTACCTGCACGCCAACCAGACGGGCTACCCAGATCCTTCATCCCGCTACGACGCCATCTGCTACACAGGTGAAGACTTTGTGGACATCCCCGAGAACTTCTTCGGGGTGGGTGGTGAAGAGGACATCACCATCCAGACAGTGACCTGGCCTGACGTGGAGCTGCCCCTGCCCCGAAACATCACCGAGGGTGAAGCCCGAGGCACCGTGATCCTCACGGTGAAACCCGTCTTCGAATTCTCCCCCACTGCCCCCGAGCCTGAGGAGCCCTTTACATTTGCCCCTGGCACAGGGGCCACTGCCTTCCCTGAGGCCGAGAACAGGACCGGTGAGGCCACCAGACCCTGGGCTTTTCCCGAGGAGTCCACACCAGGCCTGGGGGCCCCAACGGCCTTCACCAGCGAGGACCTCGTCGTGCAGGTGACCATGGCCCCTGGTGCGACTGAGTTCCCTGGGCAGCCACGACTTCCAGGAGGGGTTGTGTTCCATTACCGCCCGGGCTCCTCCCGCTACTCACTGACTTTCGAGGAGGCACAGCAGGCCTGCCTGCGCACTGGGGCTGTCATCGCCTCGCCTGAGCAACTCCAGGCCGCCTATGAAGCAGGCTACGAGCAGTGTGACGCCGGCTGGCTGCAGGACCAGACTGTCAGATACCCCATTGTGAGCCCCCGGACTCCGTGTGTGGGTGACAAGGACAGCACCCCTGGGGTCAGGACCTACGGCGTGCGGCCACCATCAGAAACCTATGATGTCTACTGCTACGTGGACAGACTCGAGGGGGAAGTGTTCTTTGCCACACGCCTGGAGCAGTTCACCTTCCGGGAAGCCCAGGAGTTCTGTGAATCCCAGAATGCCACACTGGCCTCCACGGGCCAGCTCTACGCTGCCTGGAGCCGCGGCCTGGACAAGTGCTACGCCGGCTGGCTGGCTGACGGCAGCCTCCGCTACCCCATTGTCACCCCAAGGCCAGCCTGCGGTGGGGACAAGCCGGGCGTGAGAACTGTCTACCTCTACCCCAACCAGACGGGCCTCCTGGACCCACTGTCCCGGCACCACGCCTTCTGCTTCCGAGGTGTCTCGGCGGCGCCCTCTCCAGGAGAAGAGGAGGGTGGCACGCCCACCTCTCTCCCAGACCTAGAGGAACGGATCGCTACCCAAGTGGGGCCCGGGGTGGCTGCTGTCCCTGTGGGCGAGGAGACGACAGAAGTCGCAGCCTTCACCACTGAGCCAGAAAACCGGACAGAATGGGAATTCGTCTACACCCCAGTGGGCACTTCCCCACTGCCAGGGATCCCTCCTACGTGGCCTCCCACTAGTGCAGCAACAGAGGAGGGCACAGAAGGCCCTTCTGCAACAGAAGCACCCTCAACCTCAGAGGAGCCATTCCCCTCAGAGGAGCCGTTCCCCTCAGAGAAGCCATCAGCTTCAGAGGAGCCATTCCCCTCAGAGCAGCCATCTACCCTTTCAGCCCCAGTGCCCAGCAGGACTGAGCTGCCAGGTTCTGGGGAAGTATCCGGGGCACCTGAAGTCAGTGGTGACTTCACAGGCAGTGGAGAAGTTTCAGGACACCTAGACTACAGTGGGCAGCCCTCAGGGGAAATTGCAAGTGGACTGCCCTCTGAAGACCTTGATTCCAGTGGGCTCACCTCTGCAGTGGGCTCAGGCCTGCCTGTGGAAAGCGGACTGGCTTCAGGGGATGAAGATAAAATTACGTGGTCCAGCACTTCTAAAGTTGACAGATTGCCCTCTGGAGGTGAGGGCCCAGAGGGCTCTGTTTCTGGAGTAGAGGATCTCAGTGGACTTCCTTCTGGGGAAGGTCCAGAAATTTCTGCCTCCGGAGTAGAGGACCTCAGCAGACTTCCTTCTNNNNNNGAAGGTCCAGAAATTTCTGCCTCCGGAGTAGAGGACCTCAGCAGACTTCCTTCTGGAGGAGATCCAGAAATTTCTGCCTCCGGAGTAGAGGACCTCAGCAGACTTCCTTCTGGAGAAGGTCCAGAAATTTCTGCCTCTGGAATAGAGGACCTCAGCCGACTTCCTTCTGGAGGGGAAGGTCCAGAAATTTCTGCCTCTGGAGTGGAGGACCTCAGTGGAATTCCTTCTGGAGGTGAGGATCATCTAGAGAGCTCTGCTTCTGGAGTAGGGGACCTTAGTGGACTTCCTTCTGGAAGGGAAGGTCTGGAGATCTATGCTTCTGGAGCTGAGGATCTCAGTGGTTTGACTTCTGGGAAAGAAGACTTGGCTGGGTCAGCTTCTGGGGACTTGGATGTTGGCAGGATGCCTTCTGGAACACTAGAAAGTGGGCAAGCTCCAGAAGTAAGTGGCCTTCCTTCTGGATTTAGTGGTGAATATTCTGGGGTGGACCTTGGAAGTGGCCCATCCTCTGGCCTTCCTGACTTTAGTGAACTTCCATCTGGGTTCCCAACTGTCTCCCTCGTGGATACTACATTGGTGGAGATGGTCACCGCCACCACTGCAAGTGAACTAGAAGGAAGAGGAACCATTGGTGTCAGTGGCGCTGGAGAAACATTTGGGCTTCCCTTCAGTGAGTTGGACATTAGCGGGGGAGCAAGCGGGCACCCTTCAGGAGCAGAACTCAGTGGCCAGGCATCTGGGTCTCCTGACATCAGTGGGGAAACATCTGGACTCTTTGACGTCAGTGGACAGCCATCAGGGTTTCCTGACATCAGCGGGGGAACGTCTGGGCTTTTTGAGGTCAGTGGGCAGCCGTCAGGATTTTCTGGGGCAACATCTGGTGTGACCGAGCTTAGTGGACTGTCCTCCGGACAACCAGACATCAGTGGGGATGCTTCAGGAGTTCTTTCTGGCGTTGGCCAACCATTTGGCCTCACCGACGTGAGTGGAGAGACATCCGGGGTCCCTGATCTCAGTGGGCAGCCATCGGGGTGGCCAGGGTTCAGTGGAATGCCATCCGGAACCCCTGACCTAGTTTCGAGTGCCACGAGTGGCAGTGGGGAATCTTCTGGCATTACATTCGTGGACACCAGTTTGGTTGAAGTGACCCCAACGACCCGGAAAGAAGAAGAAGGTTTAGGGTCCGTGGAACTCAGCGGCCTCCCCTCGGGAGAGGCAGATCTCTCAGGCGCATCTGGGGTAGTGGATGTCAGTGGACTCGCTTCTGGAGCCACTGACTCCAGCGGGTTTACATCTCAGCCTCCAGAATTCAGTGGCCTCCCGAGTGGAGTAACGGAGGTCAGTGGAGAATCCTCTGGTGTTGAAATTGGGAGCAGCCTGCCCTCCGGAGCCTATGACGGCAGCGGACTTCCCCTCAGTGCTCCCACTGTCTATCTTGTGGATAGAACTCTGGTGGAGTCTGTAACCCAGGCTCCAACGGCTCAAGAAGCAGGAGAAGGGCCTCCGGGCACTTTGGAACTTAGCGGTGCCCATTCTGGAGTACCAGACATGTCTGGAGACCATTCTGGATCTGTGGACCTAAGCGGGCTTCAATCTGGGCTGGCAGAGCCCAGTGGCGAGCCAGCAAGTACTCCATATTTTAGTGGGGACTTTTCTGTCACCACCGATATAAGTGGGGACTCCTCTGCAGCCACGAGCACCAGTGGGGAGGCCTCGGGACTTCCAGAAGTTACTTTAATCGCTTCTGAGTTCGTGGAGGGTGTTACTGAACCAACCGTTTCTCAGGAACTTGGCCAGAGACCCCCTGTAACCCACACGCCCCAGCTTTTTGAGTCCAGTGGAGAAGCCTCTGCATCTGGGGATGTGCCCAGGTTCCCCGGGTCTGGGGTAGAGGCACCACCAATCCCAGAATCTAGCAGGGAGTCATCGGCCTATCCTGAGGCTGAGACAGGAGCATCTGCTGCCCCTGAGGCCAGTGGAGGAGCCTCTGGGTCCCCCGATCTGACTGAAGCCACCTCTGCCTTCCATGAAGCTGACCTGGAGGGAACCTCAGGCCTGGGAGTGAGCGTCAGCACCTCAGCCTTTCAGGAAGGCACCAGGGAGGTCTCAGCTGCCCCAGAAGTGAGCAGAGAGTCGACCACCACCTATGATGTGGGCCCAGAGGCATCAGGCTTGCCTTTGGCCACTCCCGTGTCTTCCGGAGACAGAACTGAGGTCAGCGGAGACCTGTCTGGCCACACATCGGGGTTGGAGGTTGCCATCAGCACCGCCATCCCAGAATACGCGTGGACCCAGCAGACCCAGCGCCCTGCAGAGGCCCCTCTCGAAATTGAGTCCTCAAGCCCTGTGCACTCAGGAGAAGAGATGCCAACAGCCAAACCCGCCACCTCCCAAACAGAGGCTTCCATCCCAACCCCTCCAGGACAGACAGATGAATCAGAGGCAACCACGGCAGACTTTGACGAGTGCCTCTCAAGCCCTTGTCTGAATGGAGCCACCTGCGTGGATGCCATCGACTCTTTCACATGCTTATGCCTTCCCAGCTACCAAGGGGACCTGTGTGAGATCGACCAGAAGCTGTGTGAGAACGGCTGGACCAAATTCCAGGGCCACTGTTACCGCCACTTCCCTGACCGGGCGACCTGGGTGGATGCAGAGAGCCAGTGCCGGAAGCAGCAGTCACACCTGAGCAGCATCGTCACCCCCGAGGAGCAGGAGTTTGTCAACAACAACGCTCAGGACTACCAGTGGATTGGCTTGAACGACAAGACCATCGAAGGGGACTTCCGCTGGTCAGATGGACACTCCTTGCAATTTGAGAACTGGCGCCCCAACCAGCCTGACAACTTCTTCGCCACTGGAGAGGACTGCGTGGTGATGATCTGGCACGAGAAGGGCGAGTGGAATGACGTGCCCTGCAATTACCAGCTGCCCTTCACGTGTAAAAAGGGCACAGTGGCCTGCGGAGAGCCCCCCGTGGTGGAGCACGCCAGGATCTTCGGGCAGAAGAAGGACCGGTACGAGATCAATTCCCTGGTGCGGTACCAGTGCACCGAGGGCTTTGTCCAGCGCCACGTGCCCACCATCCGGTGCCAGCCCAGCGGGCACTGGGAGGAGCCTCGGATCACCTGCACAGACCCCGCCACCTACAAGCGCAGACTACAGAAGCGGAGCTCACGGTCCCTGCGGAGGAGCCGCCCCAGCACGGGCCCC
