# Supplementary material for: Insights into body size variation in cetaceans from the evolution of body-size-related genes
Source: BMC Evol Biol. 2019 Jul 27;19:157. doi: 10.1186/s12862-019-1461-9 (PMC6660953; doi:10.1186/s12862-019-1461-9)
Supplement: Supplementary file 4 — Alignment sequences of 20 body-size related genes used for this study. These files are Fast format, please use MEGA or Clustal to open them. (ZIP 133 kb) [file 12862_2019_1461_MOESM4_ESM.zip › Additional file 4 6.2/AIP.fas]

>Equus_caballus
ATGGCGGATATCATCGCAAGACTCCGGGAGGACGGGATCCAAAAGCGGGTGATACAGGAG
GGCCGAGGAGAGCTCCCCGACTTTCAGGATGGAACCAAGGCCACGTTCCACTACCGGACC
CTGCACAGTGACAAGGAGGGCGCCGTGCTGGACGACAGCCGGGTGCGTGGCAAGCCCATG
GAGCTCATCATCGGGAAGAAGTTCAAGCTGCCCGTGTGGGAGACCATTGTGTGCACCATG
CGCGAGGGGGAGATCGCCCAGTTCTGCTGCGACGTCAAGCATGTGGTCCTGTATCCACTG
GTGGCCAAGAGTCTACGCAACATCGCGGCCGGCAAGGACCCCCTGGAGGGCCAGCGGCAC
TGCTGTGGCATCGCCCAGATGCATGAGCATAGTTCCCTGGGTCATGCTGACCTGGATGCC
CTGCAGCAGAACCCCCAGCCGCTCATCTTCGACATCGAGATGCTGAAGGTGAGGAGC---
---ACGTACCAGCAGGACCCGTGGGCAATGACGGATGCCGAGAAGGCAAAGGCGGTGCCG
GTCATCCACCAGGAGGGCAACCGCTTGTACCGCGAGGGCCACGTGAAGGAGGCCGCCGCC
AAGTACTACGACGCCATCGCCTGCCTCAAGAACCTGCAGATGAAGGAACAGCCTGGGTCC
CCTGACTGGATCCAGCTGGACCAGCAGATCACACCGCTGCTGCTCAACTACTGTCAGTGC
AAGCTGGTGGCCCAGGAGTATTACGAAGTGCTGGACCACTGCTCCTCCATTCTCAACAAG
TATGATGACAACGTGAAGGCCTACTTCAAGAGGGGCAAGGCGCACGCAGCCGTGTGGAAT
GCCCAGGAGGCCCAGGCTGACTTTGCCAAGGTGCTGGAGCTGGACCCCGCCCTGGCGCCT
GTTGTGAGCCGGGAGCTGCGGGCCCTGGAGGCACGGATCCGGCAGAAGGACGAAGAGGAC
AAGGCTCGCTTCCGGGGCATCTTCTCCCAC
>Equus_przewalskii
ATGGCGGATATCATCGCAAGACTCCGGGAGGACGGGATCCAAAAGCGGGTGATACAGGAG
GGCCGAGGAGAGCTCCCCGACTTTCAGGATGGAACCAAGGCCACGTTCCACTACCGGACC
CTGCACAGTGACAAGGAGGGCGCCGTGCTGGACGACAGCCGGGTGCGTGGCAAGCCCATG
GAGCTCATCATCGGGAAGAAGTTCAAGCTGCCCGTGTGGGAGACCATTGTGTGCACCATG
CGCGAGGGGGAGATCGCCCAGTTCTGCTGCGACGTCAAGCATGTGGTCCTGTATCCACTG
GTGGCCAAGAGTCTACGCAACATCGCGGCCGGCAAGGACCCCCTGGAGGGCCAGCGGCAC
TGCTGTGGCATCGCCCAGATGCATGAGCATAGTTCCCTGGGTCATGCTGACCTGGATGCC
CTGCAGCAGAACCCCCAGCCGCTCATCTTCGACATCGAGATGCTGAAGGTGGAGAGCCCT
GGCACGTACCAGCAGGACCCGTGGGCAATGACGGATGCCGAGAAGGCAAAGGCGGTGCCG
GTCATCCACCAGGAGGGCAACCGCTTGTACCGCGAGGGCCACGTGAAGGAGGCCGCCGCC
AANNNNNNNNNNNNNNNCGCCTGCCTCAAGAACCTGCAGGTGAAGGAACAGCCTGGGTCC
CCTGACTGGATCCAGCTGGACCAGCAGATCACACCGCTGCTGCTCAACTACTGTCAGTGC
AAGCTGGTGGCCCAGGAGTATTACGAAGTGCTGGACCACTGCTCCTCCATTCTCAACAAG
TATGATGACAACGTCAAGGCCTACTTCAAGAGGGGCAAGGCGCACGCAGCCGTGTGGAAT
GCCCAGGAGGCCCAGGCTGACTTTGCCAAGGTGCTGGAGCTGGACCCCGCCCTGGCGCCT
GTTGTGAGCCGGGAGCTGCGGGCCCTGGAGGCACGGATCCGGCAGAAGGACGAAGAGGAC
AAGGCTCGTTTCCGGGGCATCTTCTCCCAC
>Neophocaena_phocaenoides
ATGGCGGATATCATCGCAAGACTCCGGGAGGACGGGATCCAAAAGCGTGTGATAGAGGAG
GGCCGAGGAGAGCTCCCTGACTTTCAGGATGGAACTAAGGCCACGTTCCACTACCGGACT
CTGCGCAGTGACGAGGAGGGCACCGTGCTGGACGACAGCCGGGTGTGCGGCAAGCCCATG
GAGCTCATCATCGGCAAGAAGTTCAAGCTGCCCGTGTGGGAGACCATTGTGCGCACCATG
CGGGAGGGCGAGATCTCTCAGTTCTGCTGCGACGTCAAGCATGTGGTCCTGTATCCGCTG
GTGGCCAAGAGTCTACGCAACATTGCAGCTGGCAAAGACCCCCTGGAGGGCCAGCGGCAC
TGCTGCGGCATCGCCCAGATGCACGAGCACAATTCCCTGGGCCACGCCGATCTGGACGCC
CTGCAGCAGAACCCCCAGCCTCTCATCTTCGACATCGAGATGCTTAAGGTGGAGAACCCT
GGCACGTACCAGCAGGACCCATGGGCGATGACGGATGAGGAGAAGGCAAAGGCAGTGCCG
GTCATACACCAGGAGGGCAACCGGTTGTACCGCGAGGGCCGTGTGAAGGAGGCTGCCGCC
AAGTACTACGACGCCATCGCCTGCCTCAAGAACCTTCAGATGAAGGAACAGCCTGGGTCC
CCTGACTGGATCCAGCTGGATCTGCAGATCACACCACTGCTGCTCAACTACTGTCAGTGC
AAGCTGGCGGCCCAGGAGTATTACGAGGTGCTGGACCACTGCTCCTCCATCCTCAACAAG
TATGATGACAACGTCAAGGCCTACTTCAAGCGGGGCAAGGCGCACGCGGCAGTGTGGAAT
GCCCAGGAGGCCCAGGCTGACTTTGCCAAGGTGCTGGAGCTGGACCCCGCCCTGGCGCCC
ATCGTGAGCCGTGAGCTGCGGGCCCTCGAGGCAAGAATCCGGCAGAAGGATGAGGAAGAC
AGGGCCCGCTTCCGGGGCATCTTTTCCCAC
>Delphinapterus_leucas
ATGGCGGATATCATCGCAAGACTCCGGGAGGACGGGATCCAAAAGCGTGTGATAGAGGAG
GGCCGAGGAGAGCTCCCTGACTTTCAGGATGGAACTAAGGCCACGTTCCACTACCGGACT
CTGCGCGGTGACGCGGAGGGCACCGTGCTGGACGACAGCCGGGTGTGCGGCAAGCCCATG
GAGCTCATCATTGGCAAGAAGTTCAAGCTGCCCGTGTGGGAGACCATTGTGCGCACCATG
CGGGAGGGCGAGACCTCTCAGTTCTGCTGCGACGTCAAGCACGTGGTCCTGTATCCGCTG
GTGGCCAAGAGTCTACGCAACATTGCAGCTGGCAAAGACCCCCTGGAGGGCCAGCGGCAC
TGCTGCGGCATCGCCCAGATGCACGAGCACAATTCCCTGGGCCACGCCGATCTGGACGCC
CTGCAGCAGAACCCCCAGCCTCTCATCTTCGACATCGAGATGCTTAAGGTGGAGAACCCT
GGCACGTACCAGCAGGACCCATGGGCGATGACGGATGAGGAGAAGGCAAAGGCAGTGCCG
GTCATACACCAGGAGGGCAACCGGTTGTACCACGAGGGCCGTGTGAAGGAGGCTGCCGCC
AAGTACTACGACGCCATCGCCTGCCTCAAGAACCTTCAGATGAAGGAACAGCCTGGGTCC
CCTGACTGGATCCAGCTGGATCTGCAGATCACACCACTGCTGCTCAACTACTGTCAGTGC
AAGCTGGCGGCCCAGGAGTATTACGAGGTGCTGGACCACTGCTCCTCCATCCTCAACAAG
TATGATGACAACGTCAAGGCCTACTTCAAGCGGGGCAAGGCGCACGCGGCAGTGTGGAAT
GCCCAGGAGGCCCAGGCTGACTTTGCCAAGGTGCTGGAGCTGGACCCCGCCCTGGCGCCC
ATCGTGAGCCGTGAGCTGCGGGCCCTCGAGGCAAGAATCCGGCAGAAGGACGAGGAAGAC
AGGGCCCGCTTCCGGGGCATCTTCTCCCAC
>Grampus_griseus
ATGGCGGATATCATCGCAAGACTCCGGGAGGACGGGATCCAAAAGCGTGTGATAGAGGAG
GGCCGAGGAGAGCTCCCTGACTTTCAGGATGGAACTAAGGCCACGTTCCACTACCGGACT
CTGCTCAGTGACGAGGAGGGCACCGTGCTGGATGACAGCCGCGTGTGCGGCAAGCCCATG
GAGCTCATCATCGGCAAGAAGTTCAAGCTGCCCGTGTGGGAGACCATTGTGCGCACCATG
CGGGAGGGCGAGATCTCTCAGTTCTGCTGCGACGTCAAGCATGTGGTCCTGTATCCGCTG
GTGGCCAAGAGTCTACGCAACATTGCAGCTGGCAAAGACCCCCTGGAGGGCCAGCGGCAC
TGCTGCGGCATCGCCCAGATGCACGAGCACAATTCCCTGGGCCACGCCGATCTGGACGCC
CTGCAGCAGAACCCCCAGCCTCTCATCTTCGACATCGAGATGCTTAAGGTGGAGAACCCT
GGCACGTACCAGCAGGACCCATGGGCGATGACGGATGAGGAGAAGGCAAAGGCAGTGCCG
GTCATACACCAGGAGGGCAACCGGTTGTACCGCGAGGGCCGTGTGAACGAGGCTGCCGCC
AAGTACTACGACGCCATCGCCTGCCTCAAGAACCTTCAGATGAAGGAACAGCCTGGGTCC
CCTGACTGGATCCAGCTGGATCTGCAGATCACACCACTGCTGCTCAACTACTGTCAGTGC
AAGCTGGCGGCCCAGGAGTATTACGAGGTGCTGGACCACTGCTCCTCCATCCTCAACAAG
TATGACGACAACGTCAAGGCCTACTTCAAGCGGGGCAAGGCGCACGCGGCAGTGTGGAAT
GCCCAGGAGGCCCAGGCTGACTTTGCCAAGGTGTTGGAGCTGGACCCCGCCCTGGCGCCC
ATCGTGAGCCGTGAGCTGCGGGCCCTCGAGGCAAGAATCCGGCAGAAGGACGAGGAAGAC
AGGGCCCGCTTCCGGGGCATCTTCTCCCAC
>Orcinus_orca
ATGGCGGATATCATCGCAAGACTCCGGGAGGACGGGATCCAAAAGCGTGTGATAGAGGAG
GGCCGAGGAGAGCTCCCTGACTTTCAGGATGGAACTAAGGCCACGTTCCACTACCGGACT
CTGCGCAGTGACGATGAGGGCACCGTGCTGGACGACAGCCGGGTGTGCGGCAAGCCCATG
GAGCTCATCATCGGCAAGAAGTTCAAGCTGCCCGTGTGGGAGACCATTGTGTGCACCATG
CGGGAGGGCGAGATCTCTCAGTTCTGCTGCGACGTCAAGCATGTGGTCCTGTATCCGCTG
GTGGCCAAGAGTCTACGCAACATTGCAGCTGGCAAAGACCCCCTGGAGGGCCAGCGGCAC
TGCTGCGGCATCGCCCAGATGCACGAGCACAATTCCCTGGGCCACGCTGATCTGGACGCC
CTGCAGCAGAACCCCCAGCCTCTCATCTTCGACATCGAGATGCTTAAGGTGGAGAACCCT
GGCACGTACCAGCAGGACCCGTGGGCGATGACGGATGAGGAGAAGGCAAAGGCAGTGCCG
GTCATACACCAGGAGGGCAACCGGTTGTACCGCGAGGGCCGTGTGAAGGAGGCTGCCGCC
AAGTACTACGACGCCATCGCCTGCCTCAAGAACCTTCAGATGAAGGAACAGCCTGGGTCC
CCTGACTGGATCCAGCTGGATCTGCAGATCACACCACTGCTGCTCAACTACTGTCAGTGC
AAGCTGGCGGCCCAGGAGTATTACGAGGTGCTGGACCACTGCTCCTCCATCCTCAACAAG
TATGATGACAACGTCAAGGCCTACTTCAAGCGGGGCAAGGCGCACGCGGCAGTGTGGAAT
GCCCAGGAGGCCCAGGCTGACTTTGCCAAGGTGTTGGAGCTGGACCCCGCCCTGGCGCCC
ATCGTGAGCCGTGAGCTGCGGGCCCTCGAGGCAAGAATCCGGCAGAAGGACGAGGAAGAC
AGGGCCCGCTTCCGGGGCATCTTCTCCCAC
>Tursiops_truncatus
ATGGCGGATATCATCGCAAGACTCCGGGAGGACGGGATCCAAAAGCGTGTGATAGAGGAG
GGCCGAGGAGAGCTCCCTGACTTTCAGGATGGAACTAAGGCCACGTTCCACTACCGGACT
CTGCGCAGTGACGATGAGGGCACCGTGCTGGACGACAGCCGGGTGTGCGGCAAGCCCATG
GAGCTCATCATCGGCAAGAAGTTCAAGCTGCCCGTGTGGGAGACCATTGTGCGCACCATG
CGGGAGGGCGAGATCTCTCAGTTCTGCTGCGACGTCAAGCATGTGGTCCTGTATCCGCTG
GTGGCCAAGAGTCTACGCAACATTGCAGCTGGCAAAGACCCCCTGGAGGGCCAGCGGCAC
TGCTGCGGCATTGCCCAGATGCACGAGCACAATTCCCTGGGCCACGCCGATCTGGACGCC
CTGCAGCAGAACCCCCAGCCTCTCATCTTCGACATCGAGATGCTTAAGGTGGAGAACCCT
GGCACGTACCAGCAGGACCCGTGGGCGATGACGGATGAGGAGAAGGCAAAGGCAGTGCCG
GTCATACACCAGGAGGGCAACCGGTTGTACCGCGAGGGCCGTGTGAAGGAGGCTGCCGCC
AAGTACTACGACGCCATCGCCTGCCTCAAGAACCTTCAGATGAAGGAACAGCCTGGGTCC
CCTGACTGGATCCAGCTGGATCTGCAGATCACACCACTGCTGCTCAACTACTGTCAGTGC
AAGCTGGCGGCCCAGGAGTATTACGAGGTGCTGGACCACTGCTCCTCCATCCTCAACAAG
TATGACGACAACGTCAAGGCCTACTTCAAGCGGGGCAAGGCGCACGCGGCAGTGTGGAAT
GCCCAGGAGGCCCAGGCTGACTTTGCCAAGGTGTTGGAGCTGGACCCCGCCCTGGCGCCC
ATCGTGAGCCGTGAGCTGCGGGCCCTCGAGGCAAGAATTCGGCAGAAGGACGAGGAAGAC
AGGGCCCGCTTCCGGGGCATCTTCTCCCAC
>Delphinus_capensis
ATGGCGGATATCATCGCAAGACTCCGGGAGGACGGGATCCAAAAGCGTGTGATAGAGGAG
GGCCGAGGAGAGCTCCCTGACTTTCAGGATGGAACTAAGGCCACGTTCCACTACCGGACT
CTGCGCAGTGACGATGAGGGCACCGTGCTGGATGACAGCCGGGTGTGCGGCAAGCCCATG
GAGCTCATCATCGGCAAGAAGTTCAAGCTGCCCGTGTGGGAGACCATTGTGCGCACCATG
CGGGAGGGCGAGATCTCTCAGTTCTGCTGCGACGTCAAGCATGTGGTCCTGTATCCGCTG
GTGGCCAAGAGTCTACGCAACATTGCAGCTGGCAAAGACCCCCTGGAGGGCCAGCGGCAC
TGCTGCGGCATCGCCCAGATGCACGAGCACAGTTCCCTGGGCCACGCCGATCTGGACGCC
CTGCAGCAGAACCCCCAGCCTCTCATCTTCGACATCGAGATGCTTAAGGTGGAGAACCCT
GGCACGTACCAGCAGGACCCGTGGGCGATGACGGATGAGGAGAAGGCAAAGGCAGTGCCG
GTCATACACCAGGAGGGCAACCGGTTGTACCGCGAGGGCCGTGTGAAGGAGGCTGCCGCC
AAGTACTACGACGCCATCGCCTGCCTCAAGAACCTTCAGATGAAGG--------------
------------------------------------------------------------
------------------------------------------------------------
------GACAACGTCAAGGCCTACTTCAAGCGGGGCAAGGCGCACGCGGCAGTGTGGAAT
GCCCAGGAGGCCCAGGCTGACTTTGCCAAGGTGTTGGAGCTGGACCCCGCCCTGGCGCCC
ATCGTGAGCCGTGAGCTGCGGGCCCTCGAGGCAAGAATTCGGCAGAAGGACGAGGAAGAC
AGGGCCCGCTTCCGGGGCATCTTCTCCCAC
>Stenella_coeruleoalba
ATGGCGGATATCATCGCAAGACTCCGGGAGGACGGGATCCAAAAGCGTGTGATAGAGGAG
GGCCGAGGAGAGCTCCCTGACTTTCAGGATGGAACTAAGGCCACGTTCCACTACCGGACT
CTGCGCAGTGACGAGGAGGGCACCGTGCTGGACGACAGCCGGGTGCGCGGCAAGCCCATG
GAGCTCATCATCGGCAAGAAGTTCAAGCTGCCCGTGTGGGAGACCATTGTGTGCACCATG
CGGGAGGGCGAGATTGCCCAGTTCTGCTGCGACGTCAAGCATGTGGTCCTGTATCCGCTG
GTGGCCAAGAGTCTACGCAACATTGCAGCTGGCAAAGACCCCCTGGAGGGCCAGCGGCAC
TGCTGCGGCATCGCCCAGATGCACGAGCACAATTCCCTGGGCCACGCCGATCTGGACGCC
CTGCAGCAGAACCCCCAGCCTCTCATCTTCGACATCGAGATGCTTAAGGTGGAGAACCCT
GGCACGTACCAGCAGGACCCGTGGGCGATGACGGATGAGGAGAAGGCAAAGGCAGTGCCG
GTCATACACCAGGAGGGCAACCGGTTGTACCGCGAGGGCCGTGTGAAGGAGGCTGCCGCC
AAGTACTACGACGCCATCGCCTGCCTCAAGAACCTTCAAATGAAGG--------------
------------------------------------------------------------
------------------------------------------------------------
------GACAACGTCAAGGCCTACTTCAAGCGGGGCAAGGCGCACGCGGCAGTGTGGAAT
GCCCAGGAGGCCCAGGCTGACTTTGCCAAGGTGTTGGAGCTGGACCCCGCCCTGGCGCCC
ATCGTGAGCCGTGAGCTGCGGGCCCTCGAGGCAAGAATTCGGCAGAAGGACGAGGAAGAC
AGGGCCCGCTTCCGGGGCATCTTCTCCCAC
>Stenella_attenuata
ATGGCGGATATCATCGCAAGACTCCGGGAGGACGGGATCCAAAAGCGTGTGATAGAGGAG
GGCCGAGGAGAGCTCCCTGACTTTCAGGATGGAACTAAGGCCACGTTCCACTACCGGACT
CTGCGCAGTGACGAGGAGGGCACCGTGCTGGACGACAGCCGGGTGTGCGGCAAGCCCATG
GAGCTCATCATCGGCAAGAAGTTCAAGCTGCCCGTGTGGGAGACCATTGTGCGCACCATG
CGGGAGGGCGAGATCTCTCAGTTCTGCTGCGACGTCAAGCATGTGGTCCTGTATCCGCTG
GTGGCCAAGAGTCTACGCAACATTGCAGCTGGCAAAGACCCCCTGGAGGGCCAGCGGCAC
TGCTGCGGCATCGCCCAGATGCACGAGCACAATTCCCTGGGCCACGCCGATCTGGACGCC
CTGCAGCAGAACCCCCAGCCTCTCATCTTCGACATCGAGATGCTTAAGGTGGAGAACCCT
GGCACGTACCAGCAGGACCCATGGGCGATGACGGATGAGGAGAAGGCAAAGGCAGTGCCG
GTCATACACCAGGAGGGCAACCGGTTGTACCGCGAGGGCCGTGTGAAGGAGGCTGCCGCC
AAGTACTACGACGCCATCGCCTGCCTCAAGAACCTTCAGATGAAGGAACAGGCTGGGTCC
CCTGATTGGATCCAGCTGGATCTGCAAATCACCCCACTGCTGCTCGACTACTGTCAGTGC
AAGCTGGCGGCACAGGAGTATTACGAGGTGCTGGACCACTGCTCCTCCATCCTCAACAAG
TATGACGACAACGTCAAGGCCTACTTCAAGCGGGGCAAGGCGCACGCGGCAGTGTGGAAT
GCCCAGGAGGCCCAGGCTGACTTTGCCAAGGTGTTGGAGCTGGACCCCGCCCTGGCGCCC
ATCGTGAGCCGTGAGCTGCGGGCCCTCGAGGCAAGAATTCGGCAGAAGGACGAGGAAGAC
AGGGCCCGCTTCCGGGGCATCTTCTCCCAC
>Kogia_simus
ATGGCGGATATCATCGCAAGACTCCGGGAGGACGGGATCCGAAAGCGTGTGATAGAGGAG
GGCCGAGGAGAGCTCCCTGACTTTCAGGATGGAACCAAGGCCACGTTCCACTACCGGACT
CTGCGCGGTGATGAGGGGGGCACCGTGCTGGACGACAGCCGGGTGCGCGGCAAGCCCATG
GAGCTCATCATCGGCAAGAAGTTCAAGCTGCCCGTGTGGGAGACCATTGTGCGCACCATG
CGGGAGGGCGAGATCTCCCAGTTCTGCTGCGACGTCAAGCATGTGGTCCTGTATCCGCTG
GTGGCCAAGAGTCTACGCAACATTGCAGCTGGCAAAGACCCCCTGGAGGGCCAGCGGCAC
TGCTGCGGCATCGCCCAGATGCACGAGCACAGTTCCCTGGGCCACGCCGATCTGGACGCC
CTGCAGCAGAACCCCCAGCCTCTCATCTTCGACATCGAGATGCTTAAGGTGGAGAACCCT
GGCACGTACCAGCAGGACCCATGGGCGATGACGGATGAGGAGAAGGCAAAGGCAGTGCCG
GTCATACACCAGGAGGGCAACCGGTTGTACCGCGAGGGCCGTGTGAAGGAGGCTGCCGCC
AAGTACTACGACGCCATCGCCTGCCTCAAGAACCTTCAGATGAAGGAACAGGCTGGGTCC
CCTGATTGGATCCAGCTGGATCTGCAAATCACCCCACTGCTGCTCGACTACTGTCAGTGC
AAGCTGGCGGCACAGGAGTATTACGAGGTGCTGGACCACTGCTCCTCCATCCTCAACAAG
TATGACGACAACGTCAAGGCCTACTTCAAGCGGGGCAAGGCGCACGCGGCAGTGTGGAAT
GCCCAGGAGGCCCAGGCTGACTTTGCCAAGGTGCTGGAGCTGGACCCCGCCCTGGCGCCC
GTCGTGAGCCGCGAGCTGCGGGCCCTCGAGGCAAGAATCCGGCAGAAGGACGAGGAAGAC
AGGGCCCGCTTCCGGGGCATCTTCTCCCAC
>Lipotes_vexillifer
ATGGCGGACATCATCGCAAGACTCCGGGAGGACGGGATCCAAAAGCGTGTGATAGAGGAG
GGCCGAGGAGAGCTCCCTGACTTTCAGGATGGAACTAAGGCCACGTTCCACTACCGGACT
CTGCGCAGTGACGAGGAGGGCACTGTGCTGGATGACAGCCGGGTGCGCGGCAAGCCCATG
GAGCTCATCATCGGCAAGAAGTTCAAGCTGCCCGTGTGGGAGACCATTGTGCGCACCATG
CGGGAGGGTGAGATCTCCCAGTTCTGCTGCGACGTCAAGCATGTGGTCCTGTATCCGCTG
GTGGCCAAGAGTCTACGCAACATTGCAGCTGGCAGAGACCCCCTGGAGGGCCAGCGGCAC
TGCTGCGGCATCGCCCAGATGCACGAGCACAATTCCCTGGGCCACGCCGATCTGGACGCC
TTGCAGCAGAACCCCCAGCCTCTCATCTTCGACATCGAGATGCTTAAGGTGGAGAACCCT
GGCACGTACCAGCAGGACCCATGGGCGATGACGGATGAGGAGAAGGCAAAGGCAGTGCCG
GTCATACACCAGGAGGGCAACCGGTTGTACCGCAAGGGCCTTGTGAAGGAGGCTGCTGCC
AAGTACTACGACGCCATCGCCTGCCTCAAGAACCTTCAGATGAAGGAACAGCCTGGGTCC
CCCGACTGGATCCAGCTGGATCTGCAGATCACACCACTGCTGCTCAACTACTGTCAGTGC
AAGCTGGCGGCCCAAGAGTATTACGAAGTGCTGGACCACTGCTCCTCCATCCTCAATAAG
TATGATGACAACGTCAAGGCCTACTTCAAGCGGGGCAAGGCGCACGCGGCAGTGTGGAAT
GCCCAGGAGGCCCAGGCCGACTTTGCCAAGGTGCTGGAGCTGGACCCCGCCCTGGCGCCC
GTCGTGAGCCGTGAGCTGCGGGCCCTCGAGGAAAGAATCCGGCAGAAGGACGAGGAAGAC
AGGGCCCGCTTCCGGGGCATCTTCTCCCAC
>Physeter_catodon
ATGGCGGATATCATCGCAAGACTCCGGGAGGACGGGATCCAAAAGCGTGTGATAGAGGAG
GGCCGAGGAGAGCTCCCTGACTTTCAGGATGGAACCAAGGCCACGTTCCACTACCGGACT
CTGCGCAGTGACGAGGAGGGCACCGTGCTGGACGACAGCCGGGTGCGCGGCAAGCCCATG
GAGCTCATCATTGGCAAGAAGTTCAAGCTGCCCGTGTGGGAGACCATTGTGCGCACCATG
CGGGAGGGCGAGATCTCCCAGTTCTGCTGCGACGTCAAGCATGTGGTCCTGTATCCGCTG
GTGGCCAAGAGTCTACGCAACATTGCAGCTGGCAAAGACCCCCTGGAGGGCCAGCGGCAC
TGCTGCGGCATCGCCCAGATGCACGAGCACAGTTCCCTGGGCCACGCCGATCTGGACGCC
CTGCAGCAGAACCCCCAGCCTCTCATCTTCGACATCGAGATGCTTAAGGTGGAGAACCCT
GGCACGTACCAGCAGGACCCATGGGCGATGACGGATGAGGAGAAGGCAAAGGCAGTGCCG
GTCATACACCAGGAGGGCAACCGGTTGTACCGCGAGGGCCGCGTGAAGGAGGCTGCCGCC
AAGTACTACGACGCCATCGCCTGCCTCAAGAACCTTCAGATGAAGGAACAGCCTGGGTCC
CCTGACTGGATCCAGCTGGATCTGCAGATCACACCACTGCTGCTCAACTACTGTCAGTGC
AAGCTGGCGGCCCAAGAGTATTACGAAGTGCTGGACCACTGCTCTTCCATCCTCAATAAG
TATGATGACAACGTCAAGGCCTACTTCAAGCGGGGCAAGGCGCACGCGGCAGTGTGGAAT
GCCCGGGAGGCCCAGGCTGACTTTGCCAAGGTGCTGGAGCTGGACCCCGCCCTGGCGCCC
GTCGTGAGCCGCGAGCTGCGGGCCCTCGAGGCAAGAATCCGGCAGAAGGACGAGGAAGAC
AGGGCCCGCTTCCGGGGCATCTTCTCCCAC
>Balaenoptera_omurai
ATGGCGGATATCATCGCAAGACTCCGGGAGGACGGGATCCAAAAGCGTGTGATAAAGGAG
GGCCGAGGAGAGCTCCCTGACTTTCAGGATGGAACCAAGGCCACGTTCCACTACCGGACT
CTGCGCAGTGACGAGGAGGGCACCGTGCTGGACGACAGCCGGGTGCGCGGCAAGCCCATG
GAGCTCATCATCGGCAAGAAGTTCAAGCTGCCCGTGTGGGAGACCATTGTGTGCACCATG
CGGGAGGGCGAGATTGCCCAGTTCTGCTGCGACGTCAAGCATGTGGTCCTGTATCCGTTG
GTGGCCAAGAGTCTACGCAACATTGCAGCTGGCAAAGACCCCCTGGAGGGCCAGCGGCAC
TGCTGCGGCATCGCCCAGATGCACGAGCACAATTCCCTGGGCCACGCCGATCTGGACGCC
CTGCAGCAGAACCCCCAGCCTCTCGTCTTCGACATCGAGATGCTTAAGGTGGAGAACCCT
GGCACGTACCAGCAGGACCCATGGGCGATGACGGATGAGGAGAAGGCAAAGGCAGTGCCG
GTCATACACCAGGAGGGCAACCGGTTGTACCGCGAGGGCCGCGTGAAGGAGGCTGCCGCC
AAGTACTACGACGCCATCGCCTGCCTCAAGAACCTTCAGATGAAGGAACAGCCTGGGTCC
CCTGACTGGATCCAGCTGGATCAGCAAATCACACCACTGCTGCTCAACTACTGTCAGTGC
AAGCTGGCGGCCCAGGAGTATTACGAAGTGCTGGACCACTGCTCCTCCATCCTCAATAAG
TATGACGACAACGTCAAGGCCTACTTCAAGCGGGGCAAGGCGCACGCGGCAGTGTGGAAT
GCCCAGGAGGCCCAGGCTGACTTTGCCAAGGTGCTGGAGCTGGACCCCGCCCTGGCGCCC
GTCGTGAGCCGCGAGCTGCGGGCCCTTGAGGCAAGAATCCGGCAGAAGGACGAGGAAGAC
AAGGCCCGCTTCCGGGGCATCTTCTCCCAC
>Balaenoptera_acutorostrata
ATGGCGGATATCATCGGAAGACTCCGGGAGGACGGGATCCAAAAGCGTGTGATAAAGGAG
GGCCGAGGAGAGCTCCCTGACTTTCAGGATGGAACCAAGGCCACGTTCCACTACCGGACT
CTGCGCAGTGACGAGGAGGGCACCGTGCTGGACGACAGCCGGGTGCGCGGCAAGCCCATG
GAGCTCATCATCGGCAAGAAGTTCAAGCTGCCCGTGTGGGAGACCATTGTGTGCACCATG
CGGGAGGGCGAGATTGCCCAGTTCTGCTGCGACGTCAAGCATGTGGTCCTGTATCCGTTG
GTGGCCAAGAGTCTACGCAACATTGCAGCTGGCAAAGACCCCCTGGAGGGCCAGCGGCAC
TGCTGCGGCATCGCCCAGATGCACGAGCACAATTCCCTGGGCCACGCCGATCTGGACGCC
CTGCAGCAGAACCCCCAGCCTCTCGTCTTCGACATCGAGATGCTTAAGGTGGAGAATCCT
GGCACGTACCAGCAGGACCCATGGGCGATGACGGATGAGGAGAAGGCAAAGGCAGTGCCG
GTCATACACCAGGAGGGCAACCGGTTGTACCGCGAGGGCCGCGTGAAGGAGGCTGCCGCC
AAGTACTACGACGCCATCGCCTGCCTCAAGAACCTTCAGATGAAGGAACAGCCTGGGTCC
CCTGACTGGATCCAGCTGGATCAGCAAATCACACCACTGCTGCTCAACTACTGTCAGTGC
AAGCTGGCGGCCCAGGAGTATTACGAAGTGCTGGACCACTGCTCCTCCATCCTCAATAAG
TATGACGACAACGTCAAGGCCTACTTCAAGCGGGGCAAGGCGCACGCGGCAGTGTGGAAT
GCCCAGGAGGCCCAGGCTGACTTTGCCAAGGTGCTGGAGCTGGACCCCGCCCTGGCGCCC
GTCGTGAGCCGCGAGCTGCGGGCCCTCGAGGCAAGAATCCGGCAGAAGGACGAGGAAGAC
AAGGCCCGCTTCCGGGGCATCTTCTCCCAC
>Balaena_mysticetus
ATGGCGGATATCATCGCAAGACTCCGGGAGGACGGGATCCAAAAGCGTGTGATAAAGGAG
GGCCGAGGAGAGCTCCCTGACTTTCAGGATGGAACCAAGGCCACGTTCCACTACCGGACT
CTGCGCAGTGATGAGGAGGGCACCGTGCTGGACGACAGCCGGCTGCGCGGCAAGCCCATG
GAGCTCATCATCGGCAAGAAGTTCAAGCTGCCCGTGTGGGAGACCATTGTGTGCACCATG
CGGGAGGGCGAGATTGCCCAGTTCTGCTGCGACGTCAAGCATGTGGTCCTGTATCCGTTG
GTGGCCAAGAGTCTACGCAACATTGCAGCTGGCAAAGACCCCCTGGAGGGCCAGCGGCAC
TGCTGCGGCATCGCCCAGATGCACGAGCACAGTTCCCTGGGCCACGCCGATCTGGACGCC
CTGCAGCAGAACCCCCAGCCTCTCATCTTCGACATCGAGATGCTTAAGGTGGAGAACCCT
GGCACGTACCAGCAGGACCCATGGGCGATGACGGATGAGGAGAAGGCAAAGGCAGTGCCG
GTCATACACCAGGAGGGCAACCGGTTGTACCGCGAGGGCCGCGTGAAGGAGGCTGCCGCC
AAGTACTACGACGCCATCGCCTGCCTCAAGAACCTTCAGATGAAGGAACAGCCTGGGTCC
CCTGACTGGATCCAGCTGGATCAGCAAATCACACCACTGCTGCTCAACTACTGTCAGTGC
AAGCTGGCGGCCCAGGAGTATTACGAAGTGCTGGACCACTGCTCCTCCATCCTCAATAAG
TATGACGACAACGTCAAGGCCTACTTCAAGCGGGGCAAGGCGCACGCGGCAGTGTGGAAT
GCCCAGGAGGCCCAGGCTGACTTCGCCAAGGTGCTGGAGCTGGACCCCGCCCTGGCGCCC
GTCGTGAGCCGCGAGCTGCGGGCCCTCGAGGCAAGAATCCGGCAGAAGGACGAGGAAGAC
AAGGCCCGCTTCCGGGGCATCTTCTCCCAC
>Ovis_aries
ATGGCGGATATCATCGCAAGACTCCGGGAAGACGGGATCCAAAAGCGTGTGATACAGGAG
GGCCGAGGAGCGCTCCCTGACTTTCAGGATGGAACCAAGGCCACGTTCCATTACCGCACT
CTGCGCAGTGACGAGGAGGGTGCCGTGCTGGACGACAGCCGGGTGCGCGGCAAGCCCATG
GAGCTCATCATTGGCAAGAAGTTCAAGCTGCCTGTGTGGGAGACCATCGTGCGCACCATG
CGGGAGGGCGAGATCGCCCAGTTCTGCTGCGATGTCAAGCACGTGGTGCTGTACCCACTG
GTGGCCAAGAGTCTACGCAACATCGCAGCCGGCAAGGACCCCCTGGAGGGCCAGCGGCAC
TGCTGTGGCATCGCCCAGATGCACGAGCACAACTCCCTGGGCCACGCCGACCTGGACGCC
CTGCAGCAGAACCCCCAGCCTCTCATCTTCGACATCGAGATGCTGAAGGTGGAGAACCCT
GGCACGTACCAGCAGGACCCGTGGGCAATGACGGATGAGGAGAAGGCAAAGGCAGTGCCA
GTTATCCACCAGGAGGGCAACCGGTTATACCGTGAGGGCCACGTGAAGGAGGCCGCTGCC
AAGTACTATGATGCCATCGCCTGCCTCAAGAACCTTCAGATGAAGGAACAGCCTGGGTCG
CCCGACTGGATCCAGCTAGATCAGCAGATCACCCCACTGCTGCTCAACTACTGTCAGTGC
AAGCTGGTGGCCGAAGAGTATTATGAAGTGCTGGATCACTGCTCCTCCATCCTCAATAAG
TATGATGACAATGTCAAGGCCTACTTCAAGCGCGGCAAGGCCCACGCGGCAGTGTGGAAC
GCCCAGGAGGCCCAGGCTGACTTCGCCAAGGTGTTGCAGCTGGACCCAGCCCTGGCGCCT
GTGGTGAGCCGTGAGCTGCGGGCCCTGGAGGCACGGATCCGCCAGAAGGATGAGGAGGAC
AAGGCCCGCTTCCGGGGCATCTTCTCCCAC
>Capra_hircus
ATGGCGGATATCATCGCAAGACTCCGGGAAGACGGGATCCAAAAGCGTGTGATACAGGAG
GGCCGAGGAGCGCTCCCTGACTTTCAGGATGGAACCAAGGCCACGTTCCATTACCGCACT
CTGCGCAGTGACGAGGAGGGTGCCGTGCTGGACGACAGCCGGGTGCGCGGCAAGCCCATG
GAGCTCATCATTGGCAAGAAGTTCAAGCTGCCCGTGTGGGAGACCATCGTGCGCACCATG
CGGGAGGGCGAGATCGCCCAGTTCTGCTGCGATGTCAAGCACGTGGTGCTGTACCCACTG
GTGGCCAAGAGTCTACGCAACATCGCAGCCGGCAAGGACCCCCTGGAGGGCCAGCGGCAC
TGCTGTGGCATCGCCCAGATGCACGAGCACAACTCCCTGGGCCACGCCGACCTGGACGCC
CTGCAGCAGAACCCCCAGCCTCTCATCTTTGACATCGAGATGCTGAAGGTGGAGAACCCT
GGCACGTACCAGCAGGACCCGTGGGCAATGACGGATGAGGAGAAGGCAAAGGCAGTGCCA
GTTATCCACCAGGAGGGCAACCGGTTATACCGTGAGGGCCACGTGAAGGAGGCCGCTGCC
AAGTACTACGATGCCATCGCCTGCCTCAAGAACCTTCAGATGAAGGAACAGCCTGGGTCC
CCCGACTGGATCCAGCTAGATCAGCAGATCACCCCACTGCTGCTCAACTACTGTCAGTGC
AAGCTGGTGGCCGAAGAGTATTACGAAGTGCTGGATCACTGCTCCTCCATCCTCAATAAG
TATGATGACAATGTCAAGGCCTACTTCAAGCGCGGCAAGGCCCACGCGGCAGTGTGGAAT
GCCCAGGAGGCCCAGGCTGACTTCGCCAAGGTGTTGCAGCTGGACCCAGCCCTGGCGCCT
GTGGTGAGCCGTGAGCTGCGGGCCCTGGAGGCACGGATCCGCCAGAAGGACGAGGAGGAC
AAGGCCCGCTTCCGGGGCATCTTCTCCCAC
>Pantholops_hodgsonii
ATGGCGGATATCATCGCAAGACTCCGGGAAGACGGGATCCAAAAGCGTGTGATACAGGAG
GGCCGAGGAGCGCTCCCTGACTTTCAGGATGGAACCAAGGCCACGTTCCATTACCGCACT
CTGCGCAGTGACGAGGAGGGTGCCGTGCTGGACGACAGCCGGGTGCGCGGCAAGCCCATG
GAGCTCATCATTGGCAAGAAGTTCAAGCTGCCCGTGTGGGAGACCATCGTGCGCACCATG
CGGGAGGGGGAGATCGCCCAATTCTGCTGCGATGTCAAGCACGTGGTACTGTACCCACTG
GTGGCCAAGAGTCTACGCAACATCGCAGCCGGCAAGGACCCCCTGGAGGGCCAGCGGCAC
TGCTGCGGCATCGCCCAGATGCACGAGCACAACTCCCTGGGCCACGCCGACCTGGACGCC
CTGCAGCAGAACCCCCAGCCTCTCATCTTCGACTTCGAGATGCTGAAGGTGGAGAACCCT
GGCACGTACCAGCAGGACCCGTGGGCAATGACGGATGAGGAGAAGGCAAAGGCAGTGCCG
GTTATCCACCAGGAGGGCAACCGGTTATACCGTGAGGGCCATGTGAAGGAGGCCGCTGCC
AAGTACTATGATGCCATCGCCTGCCTCAAGAACCTTCAGATGAAGGAACAGCCTGGGTCC
CCTGACTGGATCCAGCTAGATCAGCAGATCACCCCACTGCTGCTCAACTACTGTCAGTGC
AAGCTGGTGGCCGAAGAGTATTACGAGGTGCTGGATCACTGCTCCTCCATCCTCAATAAG
TACGATGACAATGTCAAGGCCTACTTCAAGCGCGGCAAGGCCCACGCGGCAGTGTGGAAC
GCCCAGGAGGCCCAGGCTGACTTCGCCAAGGTGTTGCAGCTGGACCCAGCCCTGGCGCCT
GTGGTGAGCCGCGAGCTGCGGGCCCTGGAGGCACGGATCCGCCAGAAGGACCAGGAGGAC
AAGGCCCGCTTCCGGGGCATCTTCTCCCAC
>Bos_taurus
ATGGCGGATATCATCGCAAGACTCCGGGAAGACGGGATCCAAAAGCGTGTGATACAGGAG
GGCCGAGGAGCGCTCCCTGACTTTCAGGATGGAACCAAGGCCACGTTCCACTACCGCACT
CTGCGCAGTGATGAGGAGGGCGCCGTGCTGGACGACAGCCGGGTGCGTGGCAAGCCCATG
GAGCTCATCATCGGCAAGAAGTTCAAGCTGCCCGTGTGGGAGACCATCGTGCGCACCATG
CGGGAGGGGGAGATCGCCCAGTTCTGCTGCGACGTCAAGCACGTGGTGCTGTACCCACTG
GTGGCCAAGAGTCTACGCAACATCGCAGCCGGCAAGGACCCCCTGGAGGGCCAGCGGCAC
TGCTGTGGCATCGCCCAGATGCACGAGCACAACTCCCTGGGTCACGCCGACCTGGACGCC
CTGCAGCAGAACCCCCAGCCTCTCATCTTCGACATCGAGATGCTGAAGGTGGAGAACCCT
GGCACGTACCAGCAAGACCCGTGGGCAATGACGGATGAGGAGAAGGCAAAGGCAGTGCCA
GTTATCCACCAGGAGGGCAACCGGTTGTACCGCGAGGGCCACGTGAAGGAGGCCGCTGCC
AAGTACTACGACGCCATCGCCTGCCTCAAGAACCTTCAGATGAAGGAACAGCCTGGGTCC
CCCGACTGGATCCAGCTGGATCAGCAGATCACCCCACTGCTGCTCAACTACTGTCAGTGC
AAGCTGGTGGCCGAAGAGTATTACGAAGTGCTGGATCACTGCTCCTCCATCCTCAATAAG
TATGACGACAATGTCAAGGCCTACTTCAAGCGCGGCAAGGCCCACGCGGCGGTGTGGAAT
GCCCAGGAGGCCCAGGCTGACTTCGCCAAGGTGTTGCAGCTGGACCCGGCCCTGGCGCCT
GTGGTGAGCCGTGAGCTGCGGGCCCTGGAGGCGCGGATCCGCCAGAAGGACGAGGAGGAC
AAGGCCCGCTTCCGGGGCATCTTCTCCCAC
>Bos_indicus
ATGGCGGATATCATCGCAAGACTCCGGGAAGACGGGATCCAAAAGCGTGTGATACAGGAG
GGCCGAGGAGCGCTCCCTGACTTTCAGGATGGAACCAAGGCCACGTTCCACTACCGCACT
CTGCGCAGTGATGAGGAGGGCGCCGTGCTGGACGACAGCCGGGTGCGCGGCAAGCCCATG
GAGCTCATCATCGGCAAGAAGTTCAAGCTGCCCGTGTGGGAGACCATCGTGCGCACCATG
CGGGAGGGGGAGATCGCCCAGTTCTGCTGCGACGTCAAGCACGTGGTGCTGTACCCACTG
GTGGCCAAGAGTCTACGCAACATCGCAGCCGGCAAGGACCCCCTGGAGGGCCAGCGGCAC
TGCTGTGGCATCGCCCAGATGCACGAGCACAACTCCCTGGGTCACGCCGACCTGGACGCC
CTGCAGCAGAACCCCCAGCCTCTCATCTTCGACATCGAGATGCTGAAGGTGGAGAACCCT
GGCACGTACCAGCAAGACCCGTGGGCAATGACGGATGAGGAGAAGGCAAAGGCAGTGCCG
GTTATCCACCAGGAGGGCAACCGGTTGTACCGCGAGGGCCACGTGAAGGAGGCCGCTGCC
AAGTACTACGACGCCATCGCCTGCCTCAAGAACCTTCAGATGAAGGAACAGCCTGGGTCC
CCCGACTGGATCCAGCTGGATCAGCAGATCACCCCACTGCTGCTCAACTACTGTCAGTGC
AAGCTGGTGGCCGAAGAGTATTACGAAGTGCTGGATCACTGCTCCTCCATC---------
------------------------------------------------------------
------------------------------------------------------------
------------------------------------------------------------
------------------------------
>Sus_scrofa
ATGGCGGATATCATCGCAAGACTCCGGGAGGACGGGATCCAAAAGCGTGTGATACAGGAG
GGCCGAGGAGAGCTCCCTGACTTTAAGGATGGAACCAAGGCCACGTTCCATTACCGGACT
CTGCGCAGTGACGAGGAGGGCGCCGTGCTGGACGACAGCCGGCTGCGCGGCAAGCCCATG
GAGCTCATCATGGGCAAGAAGTTCAAGCTGCCCGTGTGGGAGACCATCGTGTGCACCATG
CGGGAGGGGGAGATCGCCCAGTTCCGCTGCGACGTCAAGCATGTGGTCCTGTATCCGCTG
GTGGCCAAGAGTCTGCGGAACATCGCCGCGGGCAAGGACCCCCTGGAGGGCCAGCGGCAC
TGCTGCGGCATCGCGCAGATGCACGAGCACAGTTCCCTGGGCCACGCCGACCTGGACGCT
CTGCAGCAGAAGCCCCAGCCTCTCATCTTCGACATCGAGATGCTAAAGGTGGAGAACCCT
GGCACGTACCAGCAGGACCCGTGGGCCATGACGGACGAGGAGAAGGTAAAGGCAGTGCCA
GTCATCCACCAGGAGGGCAACCGGTTGTACCGCGAGGGCCACGTGAAGGAGGCCGCCGCC
AAGTACTACGACGCCATCGCCTGCCTCAAGAACCTTCAAATGAAGGAACAGCCTGGGTCC
CCTGACTGGATTCAGCTGGATCAGCAGATCACGCCACTGCTGCTCAACTACTGTCAGTGT
AAGCTGGTGGCCGAAGAATATTACGAAGTGCTGGACCACTGCTCCTCCATCCTCAATAAG
TATGATGACAACGTCAAGGCCTACTTCAAGCGGGGCAAGGCCCACGCGGCAGTGTGGAAT
GCCCAGGAGGCCCAGGCTGACTTTGCCAAGGTGCTGGAGCTGGACCCGGCCCTGGCGCCC
ATCGTGAGTCGCGAGCTGCGGGCTCTCGAGGCGCGGATCCGGCAGAAGGACGAGGAGGAC
AAGGCCCGCTTCCGGGGCATCTTCTCCCAC
>Camelus_bactrianus
ATGGCGCATATCATCGCAAGACTCCGGGAGGACGGGATCCAAAAGCGTGTGATACAGGAG
GGCCGAGGAGAGCTGCCTGACTTTCACGATGGAACCAAGGCCACCTTCCACTACCGGACT
CTGCACAGTGACAAGGAAGGCACCGTGCTGGATGACAGCCGGGTGCGTGGCAAGCCCATG
GAGCTCATCATCGGCAAGAAGTTCAAGCTGCCCGTGTGGGAGACCATCGTGTGCACCATG
CGTGAGGGGGAGATCGCTCAGTTCTACTGCGACGTCAAGCATGTGGTCCTGTATCCCCTG
GTGGCCAAGAGTCTACGCAACATCGCAGCCGGCAAGGACCCCCTGGAGGGCCAGCGGCAC
TGCTGCGGCATCGCCCAGATGCACGAGCACAATTCCCTGGGCCATGCTGATCTGGACGCC
CTGCAGCGCAACCCCCAGCCTCTCATCTTCAACATCGAGATGCTTAAGGTGGAGAACCCT
GGCACATACCAGCAGGACCCGTGGGCAATGACGGATGAGGAGAAGGCAAAGGCAGTGCCT
GTCATCCATCAGGAGGGCAACCGGCTGTACCGCGAGGGCCACGTGAAGGAGGCTGCCGTC
AAGTACTACGACGCCATCGCCTGCCTCAAGAACCTTCAGATGAAGGAACAGCCTGGGTCC
CCTGACTGGATCCAGCTGGATCATCAGATCACACCGCTGCTGCTCAACTACTGTCAGTGC
AAGCTGGTGGCCCAAGAGTATTACGAAGTGCTGGACCACTGCTCCTCCATCCTCAATAAG
TATGATGACAACGTCAAGGCCTACTTCAAACGGGGCAAGGCGCACGCGGCGGTGTGGAAT
GCCCAAGAGGCCCAGGCTGACTTTGCCAAGGTGCTGGAGCTGGACCCCGCCCTGGCGCCC
GTTGTGAGCCGTGAGCTGCGGGCCCTCGAGGCACGGATCCGGCAGAAGGATGAGGAGGAC
AAGGCCCGTTTCCGGGGCATCTTCTCCCAC
>Camelus_ferus
ATGGCGCATATCATCGCAAGACTCCGGGAGGACGGGATCCAAAAGCGTGTGATACAGGAG
GGCCGAGGAGAGCTGCCTGACTTTCACGATGGAACCAAGGCCACCTTCCACTACCGGACT
CTGCACAGTGACAAGGAAGGCACCGTGCTGGATGACAGCCGGGTGCGTGGCAAGCCCATG
GAGCTCATCATCGGCAAGAAGTTCAAGCTGCCCGTGTGGGAGACCATCGTGTGCACCATG
CGTGAGGGGGAGATCGCTCAGTTCTACTGCGACGTCAAGCATGTGGTCCTGTATCCCCTG
GTGGCCAAGAGTCTACGCAACATCGCAGCCGGCAAGGACCCCCTGGAGGGCCAGCGGCAC
TGCTGCGGCATCGCCCAGATGCACGAGCACAATTCCCTGGGCCATGCTGATCTGGACGCC
CTGCAGCGCAACCCCCAGCCTCTCATCTTCAACATCGAGATGCTTAAGGTGGAGAACCCT
GGCACATACCAGCAGGACCCGTGGGCAATGACGGATGAGGAGAAGGCAAAGGCAGTGCCT
GTCATCCATCAGGAGGGCAACCGGCTGTACCGCGAGGGCCACGTGAAGGAGGCTGCCGTC
AAGTACTACGACGCCATCGCCTGCCTCAAGAACCTTCAGATGAAGGAACAGCCTGGGTCC
CCTGACTGGATCCAGCTGGATCATCAGATCACACCGCTGCTGCTCAACTACTGTCAGTGC
AAGCTGGTGGCCCAAGAGTATTACGAAGTGCTGGACCACTGCTCCTCCATCCTCAATAAG
TATGATGACAACGTCAAGGCCTACTTCAAACGGGGCAAGGCGCACGCGGCGGTGTGGAAT
GCCCAAGAGGCCCAGGCTGACTTTGCCAAGGTGCTGGAGCTGGACCCCGCCCTGGCGCCC
GTTGTGAGCCGTGAGCTGCGGGCCCTCGAGGCACGGATCCGGCAGAAGGATGAGGAGGAC
AAGGCCCGTTTCCGGGGCATCTTCTCCCAC
>Camelus_dromedarius
ATGGCGCATATCATCGCAAGACTCCGGGAGGACGGGATCCAAAAGCGTGTGATACAGGAG
GGCCGAGGAGAGCTGCCTGACTTTCACGATGGAACCAAGGCCACCTTCCACTACCGGACT
CTGCACAGTGACAAGGAAGGCACCGTGCTGGATGACAGCCGGGTGCGTGGCAAGCCCATG
GAGCTCATCATCGGCAAGAAGTTCAAGCTGCCCGTGTGGGAGACCATCGTGTGCACCATG
CGTGAGGGGGAGATCGCTCAGTTCTACTGCGACGTCAAGCATGTGGTCCTGTATCCCCTG
GTGGCCAAGAGTCTACGCAACATCGCAGCCGGCAAGGACCCCCTGGAGGGCCAGCGGCAC
TGCTGCGGCATCGCCCAGATGCACGAGCACAATTCCCTGGGCCATGCTGATCTGGACGCC
CTGCAGCGCAACCCCCAGCCTCTCATCTTCAACATCGAGATGCTTAAGGTGGAGAACCCT
GGCACATACCAGCAGGACCCGTGGGCAATGACGGATGAGGAGAAGGCAAAGGCAGTGCCT
GTCATCCATCAGGAGGGCAACCGGCTGTACCGCGAGGGCCACGTGAAGGAGGCTGCCGTC
AAGTACTACGAAGCCATCGCCTGCCTCAAGAACCTTCAGATGAAGGAACAGCCTGGGTCC
CCTGACTGGATCCAGCTGGATCATCAGATCACACCGCTGCTGCTCAACTACTGTCAGTGC
AAGCTGGTGGCCCAAGAGTATTACGAAGTGCTGGACCACTGCTCCTCCATCCTCAATAAG
TATGATGACAACGTCAAGGCCTACTTCAAACGGGGCAAGGCGCACGCGGCGGTGTGGAAT
GCCCAAGAGGCCCAGGCTGACTTTGCCAAGGTGCTGGAGCTGGACCCCGCCCTGGCGCCC
GTTGTGAGCCGTGAGCTGCGGGCCCTCGAGGCACGGATCCGGCAGAAGGATGAGGAGGAC
AAGGCCCGTTTCCGGGGCATCTTCTCCCAC
>Vicugna_pacos
ATGGCGGATATCATCGCAAGACTCCGGGAGGACGGGATCCAAAAGCGTGTGATACAGGAG
GGCCGAGGAGAGCTGCCTGACTTTCACGATGGAACCAAGGCCACCTTCCACTACCGGACT
CTGCACAGTGACAAGGAAGGCACCGTGCTGGATGACAGCCGGGTGCGTGGCAAGCCCATG
GAGCTCATCATCGGCAAGAAGTTCAAGCTGCCTGTGTGGGAGACCATCGTGTGCACCATG
CGTGAGGGGGAGATCGCTCAGTTCTACTGTGACGTCAAGCATGTGGTCCTGTATCCCCTG
GTGGCCAAGAGTCTACGCAACATCGCAGCCGGCAAGGACCCCCTGGAGGGCCAGCGACAC
TGCTGCGGCATCGCCCAGATGCATGAGCACAATTCCCTGGGCCATGCTGATCTGGACGCC
CTGCAGCACAACCCCCAGCCTCTCATCTTCGACATCGAGATGCTTAAGGTGGAGAACCCT
GGCACATACCAGCAGGACCCATGGGCAATGACGGATGAGGAGAAGGCAAAGGCAGTGCCC
GTCATCCACCAGGAGGGCAACCGGCTGTACCGCGAGGGCCACGTGAAGGAGGCTGCCGTC
AAGTACTATGACGCCATCGCCTGCCTCAAGAACCTTCAGATGAAGGAACAGCCTGGGTCC
CCTGACTGGATCCAGCTGGATCAGCAGATCACACCGCTGCTGCTCAACTACTGTCAGTGC
AAGCTGGTGGCCCAAGAGTATTACGAAGTGCTGGACCACTGCTCCTCCATCCTCAATAAG
TATGATGACAACGTCAAGGCCTACTTCAAACGGGGCAAGGCGCACGCGGCGGTGTGGAAT
GCCCAGGAGGCCCAGGCTGACTTTGCCAAGGTGCTGGAGCTGGACCCCGCCCTGGCGCCC
GTTGTGAGCCGTGAGCTGAGGGCCCTCGAGGCACGGATCCGGCAGAAGGATGAGGAGGAC
AAGGCCCGCTTCCGGGGCATCTTCTCCCAC
