# Supplementary material for: Insights into body size variation in cetaceans from the evolution of body-size-related genes
Source: BMC Evol Biol. 2019 Jul 27;19:157. doi: 10.1186/s12862-019-1461-9 (PMC6660953; doi:10.1186/s12862-019-1461-9)
Supplement: Supplementary file 4 — Alignment sequences of 20 body-size related genes used for this study. These files are Fast format, please use MEGA or Clustal to open them. (ZIP 133 kb) [file 12862_2019_1461_MOESM4_ESM.zip › Additional file 4 6.2/CBS.fas]

>Equus_caballus
ATGCTTTCCAAGACATCCCAAGCTGAAGAAGGGTGTTCAGAATGCCCCCACCTCTCAGGGGTGCACTCGGGGAAAGGGGGCCTGGAGGAGGAGCCCCCAGAGGACAAGGAAGCCAACGAGTGCCTGTGGATCCGCCCAGATGCCCCCAGCAGGTGCTCCTGGCAGCTGGG-AAGCCTGTTGCTGACTCACCGCATCACCATGCTCCCTCGACAAAAGCCCCTAAAATCTTGCCAGATATCCTGCAGAACATTGGGGATACCCCCATGGTGAAAATCAATAAGATCCGGAAGAAGTTTGGCCTGAAGTGTGAGCTCCTGGCCAAGTGCGAGTTCTTCAATGCGAGCGGGAGTGTGAAGGACCGCATTGCCGTGAGGATGATCGAGGACGCCGAGCGGGCTGGGATTCTGAAGCCTGGGGACACGATCATCGAGCCGACATCCGGGAACACAGGGATCGGGCTGGCCCTGGCTGCCGCTGTGAAGGGTTACCGCTGCATCATCGTGATGCCGGAGAAGATGAGCATGGAGAAGGTGGACGTCCTGCGGGCCCTGGGGGCCAAGATTGTGCGGACGCCCACCAACGCCAGATTCGACTCCCCTGAGTCGCACGTGGGTGTGGCGTGGAGGCTGAAGAACGACATCCCCAATTCTCACATCCTGGACCAGTACCGCAACGCCAGCAACCCCCTTGCTCACTACGACACCACTGCTGAGGAGATCCTGCAGCAGTGTGACGGGAAGGTGGACATGCTGGTGGCCTCAGCGGGCACGGGCGGCACCATTACGGGCATTGGCAGGAAGCTAAAGGAGAAGTGCCCTGGATGTAGAATCGTCGGGGTGGATCCCGTAGGCTCCATCCTGGCAGAGCCTGAGGAGCTGAACCAGACGGAGCAGACGGCCTACGAGGTGGAGGGCATCGGCTATGACTTCGTCCCCACGGTGCTGGACCGGAAGGTGGTGGACAAATGGTTCAAGAGCAATGATGAGGAGTCCTTCACCTTCGCCCGAATGCTGATCTCGCAGGAGGGACTGCTGTGCGGTGGCAGTTCGGGCTGTGCCATGGCCGGGGCCGTGAAGGCCGCCCAGGAGCTGCAGGAGGGCCAGCGCTGCGTGGTGATCCTGCCCGACTCGGTTCGCAACTACATGTCCAAGTTCCTGAGCGACAAGTGGATGCTGCAGAAGGGCTTCCTGAATGAGGAGGACGTCCTGACGAAGAAGCCATGGTGGTGGCACCTCAGAGTCCAGGAGCTGAGCCTGCCAATTCCGCTGACGGTGCTGCCCACGGTCACCTGTGAGCACACCATGGAGATCCTCCGCGAGAACGGCTTCGACCAGGCACCCGTGGTCGATGAATCAGGGGTGATCCTGGGGATGGTGACTCTTGGGAACATGCTGTCGTCCCTGCTCGCTGGGAAGATTCGGCCATCGGACGAGGTCCGCAAAATCATCTACAAGCAGTTCCAACAGATTTTCCTGACTGACCCGCTAGGCAAGCTCTTGCACATCCTGGAGATAGACCACTTCGCCCTGGTGGTCCACGAGCAGATCCAGTACAACAACAACGGGAAGTCCAGTAAGAGGCAAGCAGTGTTCGGGGTGGTCACTGCCATTGACCTGCTGAAGTTTGTGGCTGCCCGGGAGCAGGACCAGAAGACCAAGTCAGGAAGTG--------------------------
>Tursiops_truncatus
ATGCCTTCTGAGACACCCCAAGCAGAAGAGAGGTCTGCAGGGTGCCCCCACCTCTCAGGGGCACACCTGGGGAAAGGAAGCCTGGAAAAGGAGCCTCCGGGAGACAAG---------GAGGTCCTGTGGATCCGTCCCGATGCCCCGAGCAGGTGCTCCTGGCAGCTGGGCAGGCCTGCCACCAGCTCTCCACATCGCCACACTGCTCTGGAGAAGTCTCCCAAAATCCTGCCAGACATCCTGAAGAAGATTGGGGATACCCCGATGGTGAGGATTAACAAGATTGGGAGGAACTTCGGCCTGAAGTGTGAGCTCCTGGCCAAGTGTGAGTTCTTCAACGCGGGCGGGAGCGTGAAGGACCGCATCAGCCTGCGAATGATTGAGGATGCTGAGCGCGAGGGGACCCTGAAGCCTGGGGACACCATCATCGAGCCGACGTCGGGGAACACAGGGATCGGGCTGGCCCTGGCTGCCGCGGTGAAGGGCTACCATTGCATCATCGTGATGCCAGAGAAGATGAGTACTGAGAAGGTGGACGTCCTGCGTGCCCTGGGGGCCGAGATCGTGAGGACACCCACCAACGCCAGATTCGACTCTCCTGAGTCACATGTGGGCGTGGCCTGGAGGCTGAGGAACGAGATCCCCAATTCTCACATCCTGGACCAGTACCGCAATGCCAGCAACCCTCTCGCTCACTATGACATCACGGCCGAGGAGATCCTGCAGCAGTGTGACGNNNNGCTGGACATGCTGGTGGCGTCGGCGGGCACGGGGGGCACCATCACGGGCATCGCCAGGAAGCTGAAGGAGAAGTGCCCTGGATGCAAGATCATCGGGGTGGACCCCGAAGGCTCCATCCTCGCAGAGCCCGAGGAGCTGAACCAGACGGAGCAGACGGCCTACGAGGTGGAAGGGATCGGCTACGACTTCATCCCCACCGTGCTGGACCGGACGGTGGTGGACACGTGGTTCAAGAGCAACGACGAGGATGCCTTCGCCTTCGCGCGCATGCTGATCGCGCAGGAGGGGCTGCTGTGCGGCGGCAGTGCCGGCAGCGCCATGTCGGTGGCCGTGAAGGCCGCCCAGGAGCTCAGGGAGGAGCAGCGCTGCGTGGTGATCCTGCCGGACTCTGTGCGGAACTACATGTCCAAGTTCCTGAGCGACAAGTGGATGCTGCAGAAGGGCTTCATGAAGGAGGAGGACCTCCTGGTGAAGAAGCCATGGTGGTGGCACCTCCGAGTTCAGGAGCTGAGCCTGTCGGCCCCGCTGACGGTGCTGCCTACGGTCACCTGTGAGCACACCATCGACATCCTCCGGGAGAAGGGCTTCGACCAGGCGCCCGTGGTGGACGAGTCGGGGGTGATCCTGGGGATGGTGACCCTGGGGAACATGCTGTCGTCCCTGCTCGCGGGGAAGGTTCAGCCTTCAGACCAAGTTCGAAAAGTCATCTACAAGCAGTTCAAACAG-------------------------------------------------------------------------------------ACCACAGCCACGGGGAGTCCAGTAAGAGGCAGATGGTGTTCGGAGTCGTCACTGCCATCGACCTGCTGAACTTCGTGGCCGCCCGCGAGCGGAACCAGAAGACA---------------------------------------
>Delphinus_capensis
ATGCCTTCTGAGACACCCCAAGCAGAAGAGAGGTCTGCAGGGTGCCCCCACCTCTCAGGGGCGCACCTGGGGAAAGGAAGCCTGGAAAAGGAGCCTCCGGGAGACAAG---------GAGGTCCTGTGGATCCGTCCCGATGCCCCGAGCAGGTGCTCCTGGCAGCTGGGCAGGCCTGCCACCAGCTCTCCACATCGCCACACTGCTCTGGAGAAGTCTCCCAAAATCCTGCCAGACATCCTGAAGAAGATTGGGGATACCCCGATGGTGAGGATTAACAAGATTGGGAGGAACTTCGGCCTGAAGTGTGAGCTCCTGGCCAAGTGTGAGTTCTTCAACGCGGGCGGGAGCGTGAAGGACCGCATCAGCCTGCGAATGATTGAGGATGCTGAGCGCGAGGGGACCCTGAAGCCTGGGGACACCATCATTGAGCCGACGTCGGGGAACACAGGGATCGGGCTGGCCCTGGCTGCCGCGGTGAAGGGCTACCATTGCATCATCGTGATGCCAGAGAAGATGAGTACTGAGAAGGTGGACGTCCTGCGTGCCCTGGGGGCCGAGATCGTGAGGACACCCACCAACGCCAGATTCGACTCTCCTGAGTCACATGTGGGCGTGGCCTGGAGGCTGAGGAACGAGATCCCCAATTCTCACATCCTGGACCAGTATCCCAATGCCAGCAACCCTCTCGCTCACTACGACATCACGGCCGAAGAAATCCTGCAGCAGTGTGAC-------------------------------------------------------------------------------------------AGATCATCGGGGTGGACCCCGAAGGCTCCATCCTCGCAGAGCCCGAGGAGCTGAACCAGACGGAGCAGACGGCCTACGAGGTGGAAGGGATCGGCTACGACTTCATCCCCACCGTGCTGGACCGGACGGTGGTGGACACGTGGTTCAAGAGCAACGACGAGGATGCCTTCGCCTTCGCGCGCATGCTGATCGCGCAGGAGGGGCTGCTGTGCGGCGGCAGCGCCGGCAGCGCCATGTCGGTGGCCGTGAAGGCCGCGCAGGAGCTCAGGGAGGAGCAGCGCTGCGTGGTGATCCTGCCGGACTCTGTGCGGAACTACATGTCCAAGTTCCTGAGCGACAAGTGGATGCTGCAGAAGGGCTTCATGAAGGAGGAGGACCTCCTGGTGAAGAAGCCATGGTGGTGGCACCTCCGAGTTCAGGAGCTGAGCCTGTCGGCCCCGCTGACGGTGCTGCCTACGGTCACCTGTGAGCACACCATCGACATCCTCCGGGAGAAGGGCTTCGACCAGGCGCCCGTGGTGGACGAGTCGGGGGTGATCCTGGGGATGGTGACCCTGGGGAACATGCTGTCGTCCCTGCTCGCGGGGAAGGTTCAGCCTTCAGACCAAGTTCGAAAAGTCATCTACAAGCAGTTCAAACAG-------------------------------------------------------------------------------------ACCACAGCCACGGGGAGTCCAGTAAGAGGCAGATGGTGTTCGGAGTCGTCACTGCCATCGACCTGCTGAACTTCGTGGCCGCCCGCGAGCGGAACCAGAAGACAAACTCGGGAAGTGGAGGTGCCGGGGCTGCAGCCCAGCTC
>Stenella_attenuata
ATGCCTTCTGAGACACCCCAAGCAGAAGAGAGGTCTGCAGGGTGCCCCCACCTCTCAGGGGCACACCTGGGGAAAGGAAGCCTGGAAAAGGAGCCTCCGGGAGACAAG---------GAGGTCCTGTGGATCCGTCCCGATGCCCCGAGCAGGTGCTCCTGGCAGCTGGGCAGGCCTGCCACCAGCTCTCCACATCGCCACACTGCTCTGGAGAAGTCTCCCAAAATCCTGCCAGACATCCTGAAGAAGATTGGGGATACCCCGATGGTGAGGATTAACAAGATTGGGAGGAACTTCGGCCTGAAGTGTGAGCTCCTGGCCAAGTGTGAGTTCTTCAACGCGGGCGGGAGCGTGAAGGACCGCATCAGCCTGCGAATGATTGAGGATGCTGAGCGCGAGGGGACCCTGAAGCCTGGGGACACCATCATCGAGCCGACGTCGGGGAACACAGGGATCGGGCTGGCCCTGGCTGCCGCGGTGAAGGGCTACCATTGCATCATCGTGATGCCAGAGAAGATGAGTACTGAGAAGGTGGACGTCCTGCGTGCCCTGGGGGCCGAGATCGTGAGGACACCCACCAACGCCAGATTCGACTCCCCTGAGTCACATGTGGGCGTGGCCTGGAGGCTGAGGAACGAGATCCCCAATTCTCACATCCTGGACCAGTACCGCAATGCCAGCAACCCTCTCGCTCACTACGACATCACGGCCGAGGAGATCCTGCAGCAGTGTGACGGAAGGTTGGACTTGCTGGGGGCGTCGGCGGGCACGGGGGGCACCATCACGGGCATCGCCAGGAAGCTGAAGGAAAAGGGCCCTGGATGCAAGATCATCGGGGTGGACCCCGAAGGTTCCATCCTCGCAGAGCCCGAGGAGCTGAACCAGACGGAGCAGACGGCCTACGAGGTGGAAGGGATCGGCTACGACTTCATCCCCACCGTGCTGGACCGGACGGTGGTGGACACGTGGTTCAAGAGCAACGACGAGGATGCCTTCGCCTTCGCGCGCATGCTGATCGCGCAGGAGGGGCTGCTGTGCGGCGGCAGTGCCGGCAGCGCCATGTCGGTGGCCGTGAAGGCCGCCCAGGAGCTCAGGGAGGAGCAGCGCTGCGTGGTGATCCTGCCGGACTCTGTGCGGAACTACATGTCCAAGTTCCTGAGCGACAAGTGGATGCTGCAGAAGGGCTTCATGAAGGAGGAGGACCTCCTGGTGAAGAAGCCATGGT-----------------------------------------------------------------------------------------------------------------------------------GGGGTGATCCTGGGGATGGTGACCCTGGGGAACATGCTGTCGTCCCTGCTCGCGGGGAAGGTTCAGCCTTCAGACCAAGTTCGAAAAGTCATCTACAAGCAGTTCAAACAG-------------------------------------------------------------------------------------ACCACAGCCACGGGGAGTCCAGTAAGAGGCAGATGGTGTTCGGAGTCGTCACTGCCATCGACCTGCTGAACTTCGTGGCCGCCCGCGAGCGGAACCAGAAGACAAACTCGGGAAGTGGAGGTGCCGGGGCCGCAGCCCAGCTC
>Stenella_coeruleoalba
ATGCCTTCTGAGACACCCCAAGCAGAAGAGAGGTCTGCAGGGTGCCCCCACCTCTCAGGGGCACACCTGGGGAAAGGAAGCCTGGAAAAGGAGCCTCCGGGAGACAAG---------GAGGTCCTGTGGATCCGTCCCGATGCCCCGAGCAGGTGCTCCTGGCAGCTGGGCAGGCCTGCCACCAGCTCTCCACATCGCCACACTGCTCTGGAGAAGTCTCCCAAAATCCTGCCAGACATCCTGAAGAAGATTGGGGATACCCCGATGGTGAGGATTAACAAGATTGGGAGGAACTTCGGCCTGAAGTGTGAGCTCCTGGCCAAGTGTGAGTTCTTCAACGCGGGCGGGAGCGTGAAGGACCGCATCAGCCTGCGAATGATTGAGGATGCTGAGCGCGAGGGGACCCTGAAGCCTGGGGACACCATCATCGAGCCGACGTCGGGGAACACAGGGATCGGGCTGGCCCTGGCTGCCGCGGTGAAGGGCTACCATTGCATCATCGTGATGCCAGAGAAGATGAGTACTGAGAAGGTGGACGTCCTGCGTGCCCTGGGGGCCGAGATCGTGAGGACACCCACCAACGCCAGATTCGACTCTCCTGAGTCACATGTGGGCGTGGCCTGGAGGCTGAGGAACGAGATCCCCAATTCTCACATCCTGGACCAGTACCGCAATGCCAGCAACCCTCTCGCTCACTACGACATCACGGCCGAGGAGATCCTGCAGCAGTGTGACGGGAGGCTGGACATGCTGGTGGCGTCGGCGGGCACGGGGGGCACCATCACGGGCATCGCCAGGAAGCTGAAGGAGAAGTGCCCTGGATGCCA------------------------------------------------------------------------------------------------------------------------------GGTGGTGGACACGTGGTTCAAGAGCAACGACGAGGATGCCTTCGCCTTCGCGCGCATGCTGATCGCGCAGGAGGGGCTGCTGTGCGGCGGCAGTGCCGGCAGCGCCATGTCGGTGGCCGTGAAGGCCGCCCAGGAGCTCAGGGAGGAGCAGCGCTGCGTGGTGATCCTGCCGGACTCTGTGCGGAACTACATGTCCAAGTTCCTGAGCGACAAGTGGATGCTGCAGAAGGGCTTCATGAAGGAGGAGGACCTCCTGGTGAAGAAGCCATGGTGGTGGCACCTCCGAGTTCAGGAGCTGAGCTTGTCGGCCCCGCTGACGGTGCTGCCTACGGTCACCTGTGAGCACACCATCGACATCCTCCGGGAGAAGGGCTTCGACCAGGCGCCCGTGGTGGACGAGTCGGGGGTGATCCTGGGGATGGTGACCCTGGGGAACATGCTGTCGTCCCTGCTCGCGGGGAAGGTTCAGCCTTCGGACCAAGTTCGAAAAGTCATCTACAAGCAGTTCAAACAG-------------------------------------------------------------------------------------ACCACAGCCACGGGGAGTCCAGTAAGAGGCAGATGGTGTTCGGAGTCGTCACTGCCATCGACCTGCTGAACTTCGTGGCCGCCTGCGAGCGGAACCAGAAGACAAACTCGGGAAGTGGAGGTGCCGGGGCTGCAGCCCAGCTC
>Orcinus_orca
ATGCCTTCTGAGACACCCCAAGCAGAAGAGAGGTCTGCAGGGTGCCCCCACCTCTCAGGGGCACACCTGGGGAAAGGAAGCCTGGAAAAGGAGCCTCCGGGAGACAAG---------GAGGTCCTGTGGATCCGTCCCGATGCCCCGAGCAGGTGCTCCTGGCAGCTGGGCAGGCCTGCCACCAGCTCTCCACATCGCCACACTGCTCTGGAGAAGTCTCCCAAAATCCTGCCAGACATCCTGAAGAAGATTGGGGATACCCCGATGGTGAGGATTAACAAGATTGGGAGGAACTTCGGCCTGAAGTGTGAGCTCCTGGCCAAGTGTGAGTTCTTCAACGCGGGCGGGAGCGTGAAGGACCGCATCAGCCTGCGAATGATTGAGGATGCTGAGCGCGAGGGGACCCTGAAGCCTGGGGACACCATCATCGAGCCGACGTCGGGGAACACAGGGATCGGGCTGGCCCTGGCTGCCGCGGTGAAAGGCTACCATTGCATCATCGTGATGCCAGAGAAGATGAGTACTGAGAAGGTGGACGTCCTGCGTGCCCTGGGGGCCGAGATCGTGAGGACACCCACCAACGCCAGATTCGACTCCCCTGAGTCACATGTGGGCGTGGCCTGGAGGCTGAGGAACGAGATCCCCAATTCTCACATCCTGGACCAGTACCGCAATGCCAGCAACCCTCTCGCTCACTACGACATCACGGCCGAGGAGATCCTGCAGCAGTGTGACGGGAGGCTGGACATGCTGGTGGCGTCGGCGGGCACGGGGGGCACCATCACGGGCATCGCCAGGAAGCTGAAGGAGAAGTGCCCTGGATGCAAGATCATCGGGGTGGACCCCGAAGGCTCCATCCTCGCAGAGCCCGAGGAGCTGAACCAGACGGAGCAGACGGCCTACGAGGTGGAAGGGATCGGCTACGACTTCATCCCCACCGTGCTGGACCGGACGGTGGTGGACACGTGGTTCAAGAGCAACGACGAGGACGCCTTCGCCTTCGCGCGCATGCTGATCGCGCAGGAGGGGCTGCTGTGCGGCGGCAGTGCCGGCAGTGCCATGTCGGTGGCCGTGAAGGCCGCCCAGGAGCTCAGGGAGGAGCAGCGCTGCGTGGTGATCCTGCCGGACTCTGTGAGGAACTACATGTCCAAGTTCCTGAGCGACAAGTGGATGCTGCAGAAGGGCTTCATGAAGGAGGAGGACCTCTTGGTGAAGAAGCCATGGTGGTGGCACCTCCGAGTTCAGGAGCTGAGCCTGTCTGCCCCGCTGACGGTGCTGCCCACGGTCACCTGTGAGCACACCATCGACATCCTCCGGGAGAAGGGCTTCGACCAGGCGCCCGTGGTGGACGAGTCGGGGGTGATCCTGGGGATGGTGACCCTGGGGAACATGCTGTCGTCCCTGCTCGCGGGGAAGGTTCAGCCTTCGGACCAAGTTCGAAAAGTCATCTACAAGCAGTTCAAACAG-------------------------------------------------------------------------------------ACCACAGCCACGGGGAGTCCAGTAAGAGGCAGATGGTGTTCGGAGTCGTCACTGCCATCGACTTGCTGAACTTCGTGGCCGCCCGCGAGCGGAACCAGAAGACAAACTCGGGAAGTGGAGGTGCCGGGGCCGCAGCCCAGCTC
>Grampus_griseus
ATGCCTTCTGAGACACCCCAAGCAGAAGAGAGGTCTGCAGGGTGCCCCCACCTCTCAGGGGCACACCTGGGGAAAGGAAGCCTGGAAAAGGAGCCTCCGGGAGACAAG---------GAGGTCCTGTGGATCCGTCCCGATGCCCCGAGCAGGTGCTCCTGGCAGCTGGGCAGGCCTGCCACCAACTCTCCACATCGCCACACTGCTCTGGAGAAGTCTCCCAAAATCCTGCCAGACATCCTGAAGAAGATTGGGGATACCCCGATGGTGAGGATTAACAAGATTGGGAGGAACTTCGGCCTGAAGTGTGAGCTCCTGGCCAAGTGTGAGTTCTTCAATGCGGGCGGGAGCGTGAAGGACCGCATCAGCCTGCGAATGATTGAGGATGCTGAGCGCGAGGGGACCCTGAAGCCTGGGGACACCATCATCGAGCCGACGTCGGGGAACACAGGGATCGGGCTGGCCCTGGCTGCCGCGGTGAAGGGCTACCATTGCATCATCGTGATGCCAGAGAAGATGAGTACTGAGAAGGTGGACGTCCTGCGTGCCCTGGGGGCCGAGATCGTGAGGACACCCACCAACGCCAGATTCGACTCCCCTGAGTCACATGTGGGCGTGGCCTGGAGGCTGAGGAACGAGATCCCCAATTCTCACATCCTGGACCAGTACCGCAATGCCAGCAACCCTCTCGCTCACTACGACATCACGGCCGAGGAGATCCTGCAGCAGTGTGACGGGAGGCTGGACATGCTGGTGGCGTCGGCGGGCACGGGGGGCACCATCACGGGCATCGCCAGGAAGCTGAAGGAGAAGTGCCCTGGATGCAAGATCATCGGGGTGGACCCCGAAGGCTCCATCCTCGCAGAGCCCGAGGAGCTGAACCAGACGGAGCAGACGGCCTACGAGGTGGAAGGGATCGGCTACGACTTCATCCCCACCGTGCTGGACCGGACGGTGGTGGACACGTGGTTCAAGAGCAACGACGAGGATGCCTTCGCCTTCGCGCGCATGCTGATCGCGCAGGAGGGGCTGCTGTGCGGCGGCAGTGCCGGCAGTGCCATGTCGGTGGCCGTGAAGGCCGCCCAGGAGCTCAGGGAGGAGCAGCGCTGCGTGGTGATCCTGCCGGACTCTGTGCGGAACTACATG---------------------------------------------------------------------------TGGTGGTGGCACCTCCGAGTTCAGGAGCTGAGCCTGTCGGCCCCGCTGACTGTGCTGCCCACGGTCACCTGTGAGCACACCATCGACATCCTCCGGGAGAAGGGCTTCGACCAGGCGCCCGTGGTGGACGAGTCGGGGGTGATCCTGGGGATGGTGACCCTGGGGAACATGCTGTCGTCCCTGCTCGCGGGGAAGGTTCAGCCGTCGGACCAAGTTCGGAAAGTCATCTACAAGCAGTTCAAACAG-------------------------------------------------------------------------------------ACCACAGCCACGGGGAGTCCAGTAAGAGGCAGATGGTGTTCGGAGTCGTCACTGCCATCGACCTGCTGAACTTCGTGGCCGCCCGCGAGCGGAACCAGAAGACAAACTCGGGAAGTGGAGGTGCCGGGGCCGCAGCCCAGCTC
>Neophocaena_phocaenoides
ATGCCTTCTGAGACACCCCAAGCAGAAGAGAGGGCTGCAGGGTGCCCCCACCTCTCAGGGGCACACCTGGGGAAAGGAAGCCTGGAAAAGGAGCCTCCGGGAGACAAA---------GAGGTCCTGTGGATCCGTCCCGATGCCCCGAGCAGGTGCTCCTGGCAGCTGGGCAGACCTGCCACCAACTCTCCACATCACCACACTGCTCTGGAGAAATCTCCCAAAATCCTGCCGGACATCCTGAAGAAGATCGGGGACACCCCGATGGTGAGGCTTAACAAGATTGGGAGGAACTTCGGCCTGAAGTGTGAGCTCCTGGCCAAGTGTGAGTTCTTCAACGCGGGCGGGAGCGTGAAGGACCGCATCAGCCTGCGAATGATTGAGGATGCTGAGCGCGAGGGGACCCTGAAGCCTGGGGACACCATCATCGAGCCGACGTCGGGGAACACAGGGATCGGGCTGGCCCTGGCTGCCGCGGTGAAGGGCTACCATTGCATCATCGTGATGCCAGAGAAGATGAGTACTGAGAAGGTGGACGTCCTGCGTGCCCTGGGGGCCGAGATCGTGAGGACACCCACCAACGCCAGATTCGACTCCCCTGAGTCACATGTGGGCGTGGCCTGGAGGCTGAGGAACGAGATCCCCAATTCTCACATCCTGGACCAGTACCGCAATGCCAGCAACCCTCTCGCTCACTACGACATCACGGCCGAGGAGATCCTGCAGCAGTGTGACGGGAGGCTGGACATGCTGGTGGCGTCGGCGGGCACGGGGGGCACCATCACAGGCATCGCCAGGAAGCTGAAGGAGAAGTGCCCTGGATGCAAGATCATCGGGGTGGACCCCGAAGGCTCCATCCTCGCAGAGCCCGAGGAGCTGAACCAGACGGAGCAGACGGCCTACGAGGTGGAAGGGATCGGCTACGACTTCATCCCCACCGTGCTGGACAGGACGGTGGTGGACACGTGGTTCAAGAGCAACGACGAGGATGCCTTCGCCTTCGCGCGCATGCTGATCGCGCAGGAGGGGCTGCTGTGCGGCGGCAGTGCCGGCAGTGCCATGTCGGTGGCCGTGAAGGCCGCCCAGGAGCTCAGGGAGGAGCAGCGCTGCGTGGTGATCCTGCCGGACTCTGTGCGGAACTACATGTCCAAGTTCCTGAGCGACAAGTGGATGCTGCAGAAGGGCTTCATGAAGGAGGAGGACCTCTTGGTGAAGAAGCCATGGTGGTGGCACCTCCGAGTTCAGGAGCTGAGCCTGTCGGCCCCGCTGACGGTGCTGCCCACGGTCACCTGTGAGCACACCATCGACATCCTCCGGGAGAAGGGCTTTGACCAGGCGCCCGTGGTGGACGAGTCGGGGGTGATCCTGGGGATGGTGACCCTGGGGAACATGCTGTCGTCCCTGCTCGCGGGGAAGGTTCAGCCTTCGGACCAAGTTCGAAAAGTCATCTACAAGCAGTTCAAACAGATCCACCTGACGGACCCTCTGGGCAAGCTCTCGCACATCCTGGAGATGGACCACTTCGCCCTGGTGGTCCATGAGCAGATCCAGTACCACAGCCACGGGGAGTCCACTAAGAGGCAGATGGTGTTCGGAGTCGTCACTGCCATCGACTTGCTGAACTTCGTGGCCGCCCGCGAGCGGAACCAGAAGACAAACTCGGGAAGTGGAGGTGCCGGGGCCGCAGCCCAGCTC
>Delphinapterus_leucas
ATGCCTTCTGAGACACCCCAAGCAGAAGAGAGGGCTGCAGGGTGCCCCCACCTCTCAGGGGCACACCTGGGGAAAGGAAGCCTGGAAAAGGAGCCTCCGGGAGACAAG---------GAGGTCCTGTGGATCCGTCCCGATGCCCCGAGCAGGTGCTCCTGGCAGCTAGGCAGGCCTGCCACCAACTCTCCACATCACCACACTGCTCTGGAGAAATCTCCCAAAATCCTGCCAGACATCCTGAAGAAGATTGGGGATACCCCGATGGTGAGGATTAACAAGATTGGGAGGAACTTCGGCCTGAAGTGTGAGCTCCTGGCCAAGTGTGAGTTCTTCAACGCGGGCGGGAGCGTGAAGGACCGCATCAGCCTGCGAATGCTTGAGGATGCTGAGCGCGAGGGGACCCTGAAGCCTGGGGACACCATCATCGAGCCGACGTCGGGGAACACAGGGATCGGGCTGGCCCTGGCTGCCGCGGTGAAGGGCTACCATTGCATCATCGTGATGCCAGAGAAGATGAGTACTGAGAAGGTGGACGTCCTGCGTGCCCTGGGGGCAGAGATCGTGAGGACACCCACCAATGCCAGATTCGACTCCCCTGAGTCACATGTGGGCGTGGCCTGGAGGCTGAGGAACGAGATCCCCAATTCTCACATCCTGGACCAGTACCGCAATGCCAGCAACCCTCTCGCTCACTACGACATCACGGCCGAGGAGATCCTGCAGCAGTGTGACGGGAGGCTGGACATGCTGGTGGCGTCGGCGGGCACGGGGGGCACCATCACGGGCATCGCCAGGAAGCTGAAGGAGAAGTGCCCTGGATGCAAGATCATCGGGGTGGACCCCAAAGGCTCCATCCTCGCAGAGCCTGAGGAGCTGAACCAGACGGAGCAGACGGCCTACGAGGTGGAAGGGATCGGCTACGACTTCATCCCCACCGTGCTGGACAGGACGGTGGTGGACACGTGGTTCAAGAGCAACGACGAGGATGCCTTCGCCTTCGCGCGCATGCTGATCGCGCAGGAGGGGCTGCTGTGCGGCGGCAGTGCCGGCAGTGCCATGTCGGTGGCCGTGAAGGCCGCCCAAGAGCTCAGGGAGGAGCAGCGCTGCGTGGTGATCCTGCCGGACTCTGTGCGGAACTACATGTCCAAGTTCCTGAGCGACAAGTGGATGCTGCAGAAGGGCTTCATGAAGGAGGAGGACCTCTTGGTGAAGAAGCCATGGTGGTGGCACCTCCGAGTTCAGGAGCTGAGCCTGTCGGCCCCACTGACGGTGCTGCCCACGGTCACCTGTGAGCACACCATCGACATCCTCCGGGAGAAGGGCTTTGACCAGGCGCCCGTGGTGGACGAGTCGGGGGTGATCCTGGGGATGGTGACCCTGGGGAACATGCTGTCGTCCCTGCTCGCGGGGAAGGTTCAGCCTTCGGACCAAGTTCGAAAAGTCATCTACAAGCAGTTCAAACAGATCCACCTGACGGACCCTCTGGGCAAGCTCTCGCACATCCTGGAGATGGACCACTTCGCCCTGGTGGTCCATGAGCAGATCCAGTACCACAGCCACGGGGAGTCCAGTAAGAGGCAGATGGTGTTCGGAGTCGTCACTGCCATCGACTTGCTGAACTTCGTGGCCGCCCGCGAGCGGAACCAGAAGACAAACTCGGGAAGTGGAGGTGCCGGGGCCGCAGCCCAGTTC
>Lipotes_vexillifer
ATGCCTTCTGAGACACCCCAAGCAGAAGAGAGGTCTGCAGGGTGCCCCCACCTCTCAGGGGCACACCTGGGGAAAGCGAGCTTGGAAAAGGAGCCTCCGGGAGACAAG---------GAGGTCCTGTGGATCCGTCCCGATGCCCCGAGCAGGTGCTCCTGGCAGCTGGGCAGGCCTGCCACCAACTCTCCACATCACCACACTGCTCTGGAGAAATCTCCCAAAATCCTGCCAGACATCCTGAAGAAAATTGGGGATACCCCGATGGTGAGGATTAACAAGATTGGCAGGAACTTCGGCCTGAAGTGTGAGCTCCTGGCCAAGTGTGAGTTCTTCAACGCGGGTGGGAGCGTGAAGGACCGTATCAGCCTGCGAATGATTGAGGATGCTGAGCGCGAGGGGACCCTGAAGCCTGGGGACACCATCATCGAGCCAACGTCAGGGAACACAGGGATTGGGCTGGCCCTGGCCGCCGCGGTGAAGGGCTACCATTGCATCATCGTGATGCCAGAGAAGATGAGTACTGAGAAGGTGGACGTCCTGCGTGCCCTGGGGGCCGAGATCGTGAGGACGCCCACCAACGCCAGATTCGACTCCCCTGAGTCACATGTGGGCGTGGCCTGGAGGCTGAGGAACGAGATCCCCAATTCTCACATCCTGGACCAGTACCGCAATGCCAGCAACCCTCTCGCTCACTACGACATCACGGCCGAGGAGATCCTGCAGCAGTGTGACGGGAGGCTGGACATGCTGGTGGCGTCGGCGGGCACGGGGGGCACCATCACGGGTATCGCCAGGAAGCTGAAGGAGAAGTGCCCTGGATGCAAGATCATCGGGGTGGACCCCGAAGGCTCCATCCTCGCAGAGCCCGAGGAGCTGAACCAGACGGAGCAGACGGCCTATGAGGTGGAAGGGATCGGCTACGACTTCATCCCCACCGTGCTGGACCGGAAGGTGGTGGACAGGTGGTTCAAAAGCAACGACGAGGATGCCTTCGCCTTCGCCCGCATGCTAATCGCTCAGGAGGGGCTGCTGTGCGGCGGCAGTGCGGGCAGTGCCATGTCGGTGGCCGTGAAGGCCGCCCAGGAGCTCAGGGAAGAGCAGCGCTGCGTGGTGATCCTGCCGGACTCTGTACGGAACTACATGTCCAAGTTCCTGAGCGACAGGTGGATGCTGCAGAAGGGCTTCATGAAGGAGGAGGACCTCTTGGTGAAGAAGCCATGGTGGTGGCACCTCCGAGTTCAGGAGCTGAGCCTGTCGGCCCCGCTGACGGTGCTGCCCACGGTCACCTGTGAGCACACCATCGACATCCTCCGGGAGAAGGGCTTCGACCAGGCGCCCGTGGTGGACGAGTCGGGGGTGATCCTGGGGATGGTGACCCTGGGGAACATGCTGTCGTCCCTGCTCGCGGGGAAGGTTCAGCCGTCGGACCAAGTTCGAAAAATCATCTATAAGCAGTTCAAACAGATCCACCTGACGGACCCTCTGGGCAAGCTCTCGCACATCCTGGAGATGGACCACTTTGCCCTGGTGGTCCATGAGCAGATCCAGTACCACAGCCACGGGGAGTCCAGTAAGAGGCAGATGGTGTTCGGAGTTGTCACTGCCATCGACTTGCTGAACTTCGTGGCCGCCCGTGAGCGGAACCAGAAGACAAACTCGGGAAGTGGAGATGCCGGGGCCACAGCCCAGCTC
>Balaena_mysticetus
ATGCCTTCTGAGACACCCCAAGCAGAAGAGAGGTCTGCAGGGTGCCCCCACCTCTCAGGGGCACACCTGGGGAAAGGGAGCCTGGAAAAGGAGCCTCCGGGAGACAAGGAGGACAAGGAGGTCCTGTGGATCCGTCCCGACGCCCCGAGCAGGTGCTCCTGGCAGCTGGGCAGGCCTGCCACCAACTCTCCACATCACCACACAGCTCTGGCAAAGTCTCCCAAAATCTTGCCAGACATCCTGAAGAAAATTGGGGATACCCCGATGGTGAGGGTCAACAAGATCGGGAGGAACTTCGGCCTGAAGTGTGAACTCCTGGCCAAGTGTGAGTTCTTCAACGCGGGCGGGAGCGTGAAGGACCGCATCAGCCTGCGAATGATTGAGGATGCTGAGCGCGAGGGGACCCTGAAGCCTGGGGACACCATCATCGAGCCGACGTCGGGGAACACAGGGATCGGGCTGGCCCTGGCCGCCGCGGTGAAGGGCTACCATTGCATCATCGTGATGCCAGAGAAGATGAGCACTGAGAAGGTGGATGTCCTGCGTGCCCTGGGGGCTGAGATCGTGAGGACGCCCACCAACGCCAGGTTCGACTCCCCTGAGTCACATGTGGGCGTGGCCTGGAGGCTGAGGAACGAGATCCCCAATTCTCACATCCTGGACCAGTATCGCAATGCCAGCAACCCTCTCGCTCACTACGACATCACGGCCGAGGAGATCCTGCAGCAGTGTGACGGGAGGCTGGACATGCTGGTGGCGTCGGCGGGCACGGGGGGCACCATCACGGGCATCGCCAGGAAGCTGAAGGAGAAGTGCCCTGGATGCCAGATCATCGGGGTGGACCCCGAAGGCTCCATCCTCGCAGAGCCCGAGGAGCTGAACCAGACAGAGCAGACAGCCTACGAGGTGGAAGGGATCGGCTACGACTTCATCCCCACCGTGCTGGACCGGACGGTGGTAGACAGGTGGTTCAAGAGCAACGACGAGGATGCCTTCGCCTTCGCCCGCATGCTGATCGCGCAGGAGGGGCTGCTGTGCGGCGGCAGTGCCGGCAGTGCCATGTCGGTGGCCGTGAAGGCCGCCCAGGAGCTGAGGGAGGAGCAGCGCTGCGTGGTGATCCTGCCGGACTCTGTGCGGAACTACATGTCCAAGTTCCTGAGTGACAAGTGGATGCTGCAGAAGGGCTTCATGAAGGAGGAGGACCTCTTGGTGAAGAAGCCATGGTGGTGGCACCTCCGAGTTCAGGAGCTGAGCCTGTCGGCCCCGCTGACGGTGCTGCCCACAGTCACCTGTGAGCACACCATCGAGATCCTCCGGGAGAAGGGCTTCGACCAGGCGCCCGTGGTGGACGAGTCGGGGGTGATCCTGGGGATGGTGACCCTGGGGAACATGCTGTCGTCCCTGCTCGCGGGGAAGGTTCAGCCATCGGACCAAGTTCGAAAAATCATCTACAAGCAGTTCAAACAGATCCACCTGACAGACCCTCTGGGCAAGCTCTCGCACATCCTGGAGATGGACCACTTCGCCCTGGTGGTCCACGAGCAGATCCAGTACCACAGCCATGGGGAGTCCAGTAAGAGGCAGATGGTGTTCGGAGTTGTCACTGCCATCGACTTGCTGAACTTCGTGGCTGCCCGCGAGCGGAACCAGAAGACAAAGTCAGGAAGTGGAGGTGCCGGGCCCGCAGCCCAGCCC
>Balaenoptera_acutorostrata
ATGCCTTCTGAGACACCCCAAGCAGAAGAGAGGTCTGCAGGGTGCCCCCACCTCTCAGGGGCACGCCTGGGGAAAGGGAGCCTGGAAAAGGAGCCTCCGGGAGACAAGGAGGACAAGGAGGTCCTGTGGATCCGTCCCGATGCCCCGAGCAGGTGCTCCTGGCAGCTGGGCAGGCCTGCCACCAACTCTCCGCATCACCACACTGCTCTGGCAAAATCTCCCAAAATCTTGCCAGACATCCTGAAGAAAATTGGGGATACCCCGATGGTGAGGGTCAACAAGATCGGGAGGAACTTCGGCCTGAAGTGTGAGCTCCTGGCCAAGTGCGAGTTCTTCAACGCGGGCGGGAGCGTGAAGGACCGCATCAGCCTGCGAATGATTGAGGATGCTGAGCGCGAGGGGACCCTGAAGCCTGGGGACACCATCATCGAGCCCACGTCAGGGAACACAGGGATCGGGCTGGCCCTGGCCGCCGCGGTGAAGGGCTACCATTGCATCATCGTGATGCCCGAGAAGATGAGCACTGAGAAGGTGGACGTCCTGCGTGCCCTGGGGGCTGAGATCGTGAGGACGCCCACCAACGCCAGATTCGACTCCCCTGAGTCACATGTGGGCGTGGCCTGGAGGCTGAGGAATGAGATCCCCAATTCTCACATCCTGGACCAGTATCGCAATGCCAGCAACCCTCTCGCTCACTACGACATCACGGCCGAGGAGATCCTGCAGCAGTGTGACGGGAGGCTGGACATGCTGGTGGCGTCAGCGGGCACGGGGGGCACCATCACGGGCATCGCCAGGAAGCTGAAGGAGAAGTGCCCTGGATGCCAGATCATCGGGGTGGACCCCGAAGGCTCCATCCTCGCAGAGCCCGAGGAGCTGAACCAGACGGAGCAGCTGGCCTACGAGGTGGAAGGGATCGGCTACGACTTCATCCCCACCGTGCTGGACCGGACGGTGGTAGACAGGTGGTTCAAGAGCAACGACGAGGATGCCTTCGCCTTCGCCCGCATGCTGATCGCGCAGGAGGGGCTGCTGTGCGGCGGCAGTGCCGGCAGTGCCATGTCGGTGGCCGTGAAGGCCGCCCAGGAGCTGAGGGAGGAGCAGCGCTGCGTGGTGATCCTGCCGGACTCTGTGCGGAACTACATGTCCAAGTTCCTGAGCGACAGGTGGATGCTGCAGAAGGGCTTTATGAAGGAGGAGGACCTCTTGGTGAAGAAGCCATGGTGGTGGCACCTCCGAGTTCAGGAGCTGAGCCTGTCGGCCCCGCTGACGGTGCTGCCCACAGTCACCTGCGAGCACACCATCGAGATCCTCCGGGAGAAGGGCTTCGACCAGGCGCCCGTGGTGGACGAGTCGGGGGTGATCCTGGGGATGGTGACCCTGGGGAACATGCTGTCGTCCCTGCTCGCAGGGAAGGTTCAGCCATCGGACCAAGTTCGAAAAGTCATCTACAAGCAGTTCAAACAGATCCACCTGACGGACCCTCTGGGCAAGCTCTCGCACATCCTGGAGATGGACCACTTCGCCCTGGTGGTCCACGAGCAGATCCAGTACCACAGCCACGGGGAGTCCAGTAAGAGGCAGATGGTGTTCGGAGTCGTCACTGCCATCGACTTGCTGAACTTCGTGGCCGCCCGCGAGCGGAACCAGAAGACAAAGTCAGCAAGCGGAGGTGCCGGGGCCGCAGCCCAGCCC
>Balaenoptera_bonaerensis
ATGCCTTCTGAGACACCCCAAGCAGAAGAGAGGTCTGCAGGGTGCCCCCACCTCTCAGGGGCACACCTGGGGAAAGGGAGCCTGGAAAAGGAGCCTCCGGGAGACAAG---------GAGGTCCTGTGGATCCGTCCCGATGCCCCGAGCAGGTGCTCCTGGCAGCTGGGCAGGCCTGCCACCAACTCTCCACATCACCACACTGCTCTGGCAAAATCTCCCAAAATCTTGCCAGACATCCTGAAGAAAATTGGGGATACCCCGATGGTGAGAGTCAACAAGATCGGGAGGAACTTCGGCCTGAAGTGTGAGCTCCTGGCCAAGTGCGAGTTCTTCAACGCGGGCGGGAGCGTGAAGGACCGCATCAGCCTGCGAATGATTGAGGATGCTGAGCGCGAGGGGACCCTGAAGCCTGGGGACACCATCATCGAGCCCACGTCAGGGAACACAGGGATCGGGCTGGCCCTGGCCGCCGCGGTGAAGGGCTACCATTGCATCATCGTGATGCCCGAGAAGATGAGCACTGAGAAGGTGGACGTCCTGCGTGCCCTGGGGGCTGAGATCGTGAGGACGCCCACCAACGCCAGATTTGACTCCCCTGAGTCACATGTGGGCGTGGCCTGGAGGCTGAGGAACGAGATCCCCAATTCTCACATCCTGGACCAG---------------------------------------------------------------------------------------------------------------------------------------------------------------------------------------------------------------------------------------------------------------------------------------------------------------------------------------------------------------------------------------------------------------------------------------------------------------------------------------------------------------------------------------------------------------------------------------------------------------------------------------------------------------------------------------------------------------------------------------------------------------------------------------------------------------------------------------------------------------------------------------------------------------------------------------------------------------------------------------------------------------------------------------------------------------------
>Balaenoptera_omurai
ATGCCTTCTGAGACACCCCAAGCAGAAGAGAGGTCTGCAGGGTGCCCCCACCTCTCAGGGGCACACCTGGGGAAAGGGAGCCTGGAAAAGGAACCTCCGGGAGACAAGGAAGACAAGGAGGTCCTGTGGATCCGTCCCGATGCCCCGATCAGGTGCTCCTGGCAGCTGGGCAGGCCTGCCACCAACTCTCCACATCTCCACACTGCTCTGGCAAAATCTCCCAAAATCTTGCCAGACATCCTGAAGAAAATTGGGGATACCCCGATGGTGAGGGTCAACAAGATCGGGAGGAACTTCGGCCTGAAGTGTGAGCTCCTGGCCAAGTGCGAGTTCTTCAACGCGGGCGGGAGCGTGAAGGACCGCATCAGCCTGCGAATGATTGAGGATGCTGAGCGCGAGGGGACCCTGAAGCCTGGGGACACCATCATCGAGCCGACGTCGGGGAACACAGGGATCGGGCTGGCCCTGGCCGCCGCGGTGAAGGGCTACCATTGCATCATCGTGATGCCCGAGAAGATGAGCACTGAGAAGGTGGACGTCCTGCGTGCCCTGGGGGCTGAGATCGTGAGGACGCCCACCAACGCCAGATTCGACTCCCCTGAGTCACATGTGGGCGTGGCCTGGAGGCTGAGGAACGAGATCCCCAATTCTCACATCCTGGACCAGTATCGCAATGCCAGCAACCCTCTCGCTCACTACGACATCACGGCCGAGGAGATCCTGCAGCAGTGTGACGGGAGGCTGGACATGCTGGTGGCGTCGGCGGGCACGGGGGGCACCATCACGGGCATCGCCAGGAAGCTGAAGGAGAAGTGCCCTGGATGCCAGATCATCGGGGTGGACCCCGAAGGCTCCATCCTCGCAGAGCCCGAGGAGCTGAACCAGACGGAGCAGCTGGCCTACGAGGTGGAAGGGATCGGCTACGACTTCATCCCCACCGTGCTGGACCGGA--------------------------------------------------------------------------------------GGCGGCAGTGCCGGCAGTGCCATGTCGGTGGCCGTGAAGGCCGCCCAGGAGCTGAGGGAGGAGCAGCGCTGCGTGGTGATCCTGCCGGACTCTGTGCGGAACTACATG---------------------------------------------------------------------------TGGTGGTGGCACCTCCGAGTTCAGGAGCTGAGCCTGTCGGCCCCGCTGACGGTGCTGCCCACAGTCACCTGTGAGCACACCATCGAGATCCTCCGGGAGAAGGGCTTCGACCAGGCGCCCGTGGTGGACGAGTCGGGGGTGATCCTGGGGATGGTGACCCTGGGGAACATGCTGTCGTCCTTGCTCGCGGGGAAGGTTCAGCCATCGGACCAAGTTCGAAAAGTCATCTACAAGCAGTTCAAACAG-------------------------------------------------------------------------------------ACCACAGCCACGGGGAGTCCAGTAAGAGGCAGATGGTGTTCGGAGTCGTCACTGCCATCGACTTGCTGAACTTCGTGGCCGCCCGCGAGCGGAACCAGAAGACAAAGTCAGGAAGCGGAGGTGCCGGGGCCGCAGCCCAGCCC
>Eschrichtius_robustus
ATGCCTTCTGAGACACCCCAAGCAGAAGAGAGGTCTGCAGGGTGCCCCCACCTCTCAGGGGCACACCTGGGGAAAGGGAGCCTGGAAAAGGAGCCTCCGGGAGACAAG---------GAGGTCCTGTGGATCCGTCCCGATGCCCCGAGCAGGTGCTCCTGGCAGCTGGGCAGGCCTGCCACCAACTCTCCACATCACCACACTGCTCTGGGGAAACCTCCCAAAATCTTGCCAGACATCCTGAAGAAAATTGGGGATACCCCGATGGTGAGGGTCAACAAGATCGGGAGGAACTTCGGCCTGAAGTGTGAGCTCCTGGCCAAGTGCGAGTTCTTCAACGCGGGCGGGAGCGTGAAGGACCGCATCAGCCTGCGAATGATTGAGGATGCTGAGCGCGAGGGGACCCTGAAGCCTGGGGACACCATCATCGAGCCGACGTCGGGGAACACAGGGATCGGGCTGGCCCTGGCCGCCGCGGTGAAGGGCTACCATTGCATCATCGTGATGCCCGAGAAGATGAGCACTGAGAAGGTGGACGTCCTGCGTGCCCTGGGGGCTGAGATCGTGAGGACGCCCACCAACGCCAGATTCGACTCCCCTGAGTCACATGTGGGCGTGGCCTGGAGGCTGAGGAACGAGATCCCCAATTCTCACATCCTGGACCAGTATCGCAATGCCAGCAACCCTCTCGCTCACTACGACATCACGGCCGAGGAGATCCTGCAGCAGTGTGACGG----------------------------------------------------------------------------------------------------------------------------------------------------------------------------------------------------------------------------------------------------------------------------------------------------------------------------------------------------------------------------------------------------------------------------------------------------------------------------------------------------------------------------------------------------------------------------------------------------------------------------------------------------------------------------------------------------------------------------------------------------------------------------------------------------------------------------------------------------------------------------------------------------------------------------------------------------------------------------------------------
>Physeter_catodon
ATGCCTTCTGAGACACCCCAAGCAGAAGAGAGGTCTGCAGGGTGCCCCCACCTCTCAGGGGCACACCTGGGGAAAGGGAGCCTGGAAAAGGAGCCTCTGGGAGACAAGGAGGACAAGGAGGTCCTGTGGATCCGTCCCGATGCCCCGAGCAGGTGCTCCTGGCAGCTGGGCAGGCCTGCCACCAACTCTCCACATCACCACACGGCTCTGGCAAAATCTCCCAAGATCTTGCCAGACATCCTGAAGAAAATTGGGGACACCCCGATGGTGAGGATCAACAAGATTGGAAGGAGCTTCGGCCTGAAGTGTGAGCTCCTGGCCAAGTGTGAGTTCTTCAACGCGGGCGGGAGCGTGAAGGACCGCATCAGCCTGCGAATGATTGAGGATGCTGAGCGCGAGGGGACCCTGAAGCCTGGGGACACCATCATCGAGCCGACGTCGGGGAACACAGGGATCGGGCTGGCCCTGGCCGCCGCGGTGAAGGGCTACCATTGCATCATCGTGATGCCAGAGAAGATGAGCACTGAGAAGGTGGACATCCTGCGTGCCCTGGGGGCTGAGATCGTGAGGACGCCCACCAACGCCAGATTCGACTCCCCAGAGTCACATGTGGGCGTGGCCTGGAGGCTGAGGAACGAGATCCCCAATTCTCACATCCTGGACCAGTACCGCAATGCCAGCAACCCTCTCGCTCACTACGACATCACGGCCGAGGAGATCCTGCAGCAGTGTGACGGGAGGCTAGACATGCTGGTGGCGTCGGCGGGCACGGGGGGCACCATCACGGGCATCGCCAGGAAGCTGAAGGAGAAGTGCCCTGGATGCAAGATCATCGGGGTGGACCCCGAAGGCTCCGTCCTCGCAGAGCCCGAGGGGCTGAACCAGACGGAGCAGACGGCCTACGAGGTGGAAGGGATCGGCTACGACTTCATCCCCACCGTGATGGACCGGA-----------------------------------------------------------------------------------------------------------------------------------------------------------------------------------------------------------------------------------------------------------------------------------------------------------------------------------------------------------------------------------------------------------------------------------------------------------------------------------------------------------------------------------------------------------------------------------------------------------------------------------------------------------------------------------------------------------------------------------------------------------------------
>Kogia_simus
ATGCCGTCTGAGACACCCCAAGCAGAAGAGAGGTCTGCAGGGTGCCCCCACCTCTCAGGGGCACACCTGGGGAAAGAGAGCCTGGAAAAGGAGCCTCCGGGAGACAAG---------GAGGTCCTGTGGATCCGTCCCGATGCCCCGAGCAGGTGCTCCTGGCAGCTGGGCAGGCCTGCCACCAACTCTCCACATCACCACACTACTCTGGCAAAATCTCCCAAGATCTTGCCAGACATCCTGAAGAAAATTGGGGACACCCCGATGGTGAGGATCAACAAGATAGGAAGGAGCTTCGGCCTGAAGTGTGAGCTCTTGGCCAAGTGCGAGTTCTTCAACGCGGGCGGGAGCGTGAAGGACCGCATCAGCATGCGGATGTTTGAGGACGTTGAGCGCGAGGGGACCCTGAAACCTGGGGACACCATCATCGACCCGTCGTCGGGCAACACAGGGATCGGGCTGGCCCTGGCCGCCGCGGTGAAGGGCTACCATTGCATCATCGTGATGCCCGAGAAGATGAGCACTGAGAAGGTGGACGTCCTGCGTGCCCTGGGGGCTGAGATCGTAAGGACGCCCACCAACGCCAGATTCGACTCCCCTGAGTCACATGTGGGCGTGGCCTGGAGGCTGAGGAACGAGATCCCCAATTCTCACATCCTGGACCAGTACCGCAATGCCAGCAACCCTCTCGCTCACTACGACATCACGGCCGAGGAGATCCTGCAGCAGTGTGACGGGAGGCTGGACATGCTGGTGGCGTCGGCGGGCACGGGGGGCACCATCACGGGCATCGCCAGGAAGCTGAAGGAGAAGTGCCCTGGATGCAAGATCATTGGGGTGGACCCCGAAGGCTCCATCCTCGCAGAGCCCGAGGGGCTGAACCAGACGGAGCAGACGGCCTACGAGGTGGAAGGGATCGGCTACGACTTCATCCCCACCGTGCTGGACCGGA--------------------------------------------------------------------------------------GGCGGCAGCGCCGGCAGCGCCATGTCGGTGGCCGTGAAGGCCGCCCAGGAGCTCACTGAGGGGCAGCGCTGCGTGGTGATCCTGCCGGACTCTGTGCGGAACTACATGTCCAAGTTCCTGAGCGACAAGTGGATGCTGCAGAAGGGCTTCATGAAGGAGGAGGACCTCCTGGTGAAGAAGCCATGGT-----------------------------------------------------------------------------------------------------------------------------------GGGGTGATCCTGGGGATGGTGACCCTGGGGAACATGCTGTCGTCCCTGCTCGCGGGGAAGGTTCAGCCGTCGGACCAAGTTCGGAAAGTCATCTACAAGCAGTTCAAACAG-------------------------------------------------------------------------------------ACCACAGCCACGGGGAGTCCAGTGAGAGGCAGATGGTGTTTGGAGTTGTCACTGCCATCGACTTGCTGAACTTCGTGGCCGCCCGCGAGCGGAACCAGAAGACAAAGTCAGGAAGTGAAGGTGCCGGGGCCGCAGCCCAGCTC
>Ovis_aries
ATGCCTTCTGAGACACCCCCTGCAGACAGCAGGTCTGCAGGGTGCCCCCACCTCTCAGGGACACACTTGGGGAGAGGGAGCCTGGAGAAGGAGCCTCTGGAGGACAAGGAAGCCAAGGAGCTGCTGTGGATCCGTCCCGACGCCCCAAGCAGGTGTTCCTGGCAACTAGGCAGGCCGGTCTCTGACTCCCCACATTGCCACGCTGCCTTGGTAAAATCTCCAAAAATCTTGCCGGATATCCTGAAGAAAATCGGGGATACCCCAATGGTGAGGATAAACAAGATCGGGAGGAACTTCGGCCTTAAGTGTGAGCTCTTGGCCAAGTGCGAGTTCTTCAACGCGGGCGGGAGTGTGAAAGACCGTATCAGCCTGCGGATGATTGAGGACGCCGAGCGTGAGGGGACCCTAAAGCCTGGGGACACAATCATTGAGCCGACATCGGGGAACACAGGGATCGGGCTGGCCCTGGCCGCTGCCGTGAAGGGCTATCGCTGCATCATCGTGATGCCGGAGAAGATGAGCACGGAGAAGGTGGATGTCCTGCGGGCCCTGGGGGCTGAGATCGTGAGGACCCCCACCAATGCCAGATTTGACTCCCCCGAGTCGCACGTAGGGGTGGCCTGGAGGCTAAGGAATGAGATCCCCAATTCTCACATCCTGGACCAGTACCGCAACGCCAGCAACCCCCTAGCTCACTATGACATCACGGCCGAGGAGATCCTGCAGCAGTGCGATGGGAGGCTGGACATGCTGGTGGCGTCGGCGGGCACGGGTGGGACCATCACAGGCGTGGCCAGGAAGCTGAAGGAGAAGTGCCCTGGGTGCAAGATTGTTGGCGTGGATCCCGAAGGCTCTATCCTCGCAGAGCCTGAGGAGCTGAACCAGACGGAGCAGACAGCCTACGAGGTGGAAGGGATTGGCTATGACTTCATCCCCACGGTGCTGGACCGCACGGTGGTGGACAAGTGGTTCAAGAGCAACGACGAGGAGGCCTTTGCTTTCGCCCGCATGCTGATCGCTCAAGAGGGGCTGCTGTGTGGTGGCAGCTCTGGCAGTGCCATGTCCGTGGCCGTGAAGGCCGCCCAGGAGCTGCAGGAAGGCCAGCGTTGTGTGGTGATCCTGCCGGACTCGGTGCGGAACCCCCGGTCCAAGTTCCTGAGCGACAAGTGGATGCTGCAGAAGGGCTTCATGAAGGAGGAGGAGATCTCGGTGAAGAAGCCATGGTGGTGGCACCTCCAGGTTCAGGAGCTAAGCCTCTCGGCCCCGCTGACCGTGCTGCCCACCGTCACCTGTGAGCACACCATCGAGATCCTCCGGGAGAAGGGCTTCGACCAGGCACCCGTGGTGGACGAGTCGGGGGTGATCCTAGGGATGGTGACCCTGGGGAACATGCTCTCGTCCCTGCTCGCAGGGAAGGTTCAGCCATCGGACCAGGTTTGCAAAGTCATCTACAAGCAGTTCAAACAGATCCGCCTGACGGACCCACTGGGCAAGCTCTCGCACATCCTGGAGTTGGACCATTTCGCCCTGGTGGTCCATGAGCAGATCCAGTACCGCTGCCGTGGGGAGTCCAGTAAGAGGCAGATGGTGTTCGGGGTCGTCACTGCCATCGACTTGCTGAACTTCGTGGCCGCCCATGAGCGGAACCAGAGGACAAAGCCAGAAAGTGGAGGCGCAGGGGCTGAGGCCCAACTC
>Capra_hircus
ATGCCTTCTGAGACACCCCCTGCAGACAGCAGGTCTGCAGGGTGCCCCCACCTCTCAGGGACACACTTGGGGAGAGAGAGCCTGGAGAAGGAGCCTCTGGAGGACAAGGAAGCCAAGGAGCTGCTGTGGATCCGTCCCGACGCCCCAAGCAGGTGTTCCTGGCAACTAGGCAGGCCGGTCTCTGACTCCCCACATTGCCATGCTGCCTTGGTAAAATCTCCAAAAATCTTGCCGGATATCCTGAAGAAAATCGGGGATACCCCAATGGTGAGGATAAACAAGATCGGGAGGAACTTCGGCCTTAAGTGTGAGCTCTTGGCCAAGTGCGAGTTCTTCAACGCGGGCGGGAGTGTGAAAGACCGTATCAGCCTGCGGATGGTTGAGGACGCCGAGCGTGAGGGGACCCTAAAGCCTGGGGACACAATCATTGAGCCGACGTCAGGAAACACAGGGATCGGGCTGGCCCTGGCCGCTGCCGTGAAGGGCTATCGCTGCATCATCGTGATGCCGGAGAAGATGAGCACGGAGAAGGTGGACGTCCTGCGGGCCCTGGGGGCTGAGATCGTGAGGACCCCCACCAATGCCAGATTTGACTCCCCCGAGTCACACGTAGGGGTGGCCTGGAGGCTAAGGAATGAGATACCCAATTCTCACATCCTGGACCAGTACCGCAATGCCAGCAACCCCCTCGCTCACTATGACATCACGGCCGAGGAGATCCTGCAGCAGTGTGATGGGAGGCTGGACATGCTGGTGGCGTCGGCGGGCACGGGTGGGACCATCACAGGTGTGGCCAGGAAGCTGAAGGAGAAGTGCCCTGGGTGCAAGATTGTTGGCGTGGATCCCGAAGGCTCTATCCTCGCAGAGCCTGAGGAGCTGAACCAGACGGAGCAGACAGCCTACGAGGTGGAAGGGATTGGCTATGACTTCATCCCCACGGTGCTGGACCGCACGGTGGTGGACAAGTGGTTCAAGAGCAACGACGAGGAGGCCTTTGCTTTCGCCCGCATGCTGATCGCTCAGGAGGGGCTGCTGTGTGGTGGCAGCTCTGGCAGTGCCATGTCCGTGGCCGTGAAGGCCGCCCAGGAGCTGCAGGAAGGCCAGCGCTGTGTGGTGATCCTGCCGGACTCGGTGCGGAACTACATGTCCAAGTTCCTGAGCGACAAGTGGATGCTGCAGAAGGGCTTCATGAAGGAGGAGA---TCTCGGTGAAGAAGCCATGGTGGTGGCACCTCCAGGTTCAGGAGCTAAGCCTCTCGGCCCCGCTGACCGTGCTGCCCACCGTCACCTGTGAGCACACCATCGAGATCCTCCGGGAGAAGGGCTTCGACCAGGCGCCTGTGGTGGATGAGTCGGGGGTGATCCTAGGGATGGTGACCCTGGGGAACATGCTCTCGTCCCTGCTCGCAGGGAAGGTTCAGCCATCGGACCAGGTTTGCAAAGTCATCTACAAGCAGTTCAAACAGATCCACCTGACGGACCCGCTGGGCAAGCTCTCGCACATCCTGGAGATGGACCATTTCGCCCTGGTGGTCCATGAGCAGATCCAGTACCGCTGCCATGGGGAGTCCAGTAAGAGGGAGATGGTGTTCGGGGTCGTCACTGCCATCGACTTGCTGAACTTCGTGGCCGCCCGTGAGCGGAACCAGAGGACAAAGCCAGAAAGTGGAGGCGCGGGAGCTGAGGCCCAGCTC
>Pantholops_hodgsonii
ATGCCTTCTGAGACACCCCCTGCAGACACCAGGTCTGCAGGATGCCCCCACCTCTCAGGGACACACTTGGGGAGAGGGAGCCTGGAGAAGGAGCCTCTGGAGGACAAGGAAGCCAAGGAGCTGCTGTGGATCCGTCCCGATGCCCCAAGCAGGTGTTCCTGGCAACTAGGCAGGCCGGTCTCTGACTCCCCACATTGCCACGCTGCCTTGGTAAAATCTCCAAAAATCTTGCCGGATATCCTGAAGAAAATTGGGGATACCCCAATGGTGAGGATAAACAAGATCGGGAGGAACTTCGGCCTGAAGTGTGAGCTCTTGGCCAAGTGCGAGTTCTTCAACGCGGGCGGGAGTGTGAAAGACCGTATCAGCCTGCGGATGATTGAGGACGCCGAGCGTGAGGGGACCCTAAAGCCTGGGGACACAATCATTGAGCCGACGTCGGGGAACACAGGGATTGGGCTGGCCCTGGCCGCTGCTGTGAAGGGCTATCGCTGCATCATCGTGATGCCGGAGAAGATGAGCACGGAGAAGGTGGACGTCCTGCGGGCCCTGGGGGCTGAGATCGTGAGGACACCCACCAACGCCAGATTTGACTCCCCCGAGTCGCACGTAGGGGTGGCCTGGAGGCTAAGGAATGAGATCCCCAATTCTCACATCCTGGACCAGTACCGCAACGCCAGCAACCCCCTCGCTCACTATGACATCACGGCCGAGGAGATCCTGCAGCAGTGTGATGGGAGGCTGGACATGCTGGTGGCGTCGGCGGGCACGGGTGGGACCATCACAGGCGTGGCCAGGAAGCTGAAGGAGAAGTGCCCTGGGTGCAAGATTGTTGGCGTGGATCCCGAAGGCTCTATCCTCGCAGAGCCTGAGGAGCTGAACCAGACGGAGCAGACAGCCTACGAGGTAGAAGGGATTGGCTATGACTTCATCCCCACAGTGCTGGACCGCACGGTGGTGGACAAGTGGTTCAAGAGCAACGACGAGGAGGCCTTTGCTTTCGCCCGCATGCTGATCGCTCAGGAGGGGCTGCTGTGTGGTGGCAGCTCTGGCAGTGCCATGTCCGTGGCCGTGAAGGCCGCCCAGGAGCTGCAGGAAGGCCAGCGCTGTGTGGTGATCCTGCCGGACTCGGTGCGGAACTACATGTCCAAGTTCCTGAGTGACAAGTGGATGCTGCAGAAGGGCTTCGTGAAGGAGGAGGAGATCTCGGTGAAGAAGCCATGGTGGTGGCACCTCCAGGTTCAGGAGCTAAGCCTCTCGGCCCCGCTGACTGTGCTGCCCACCGTCACCTGTGAGCACACCATCGAGATCCTCCGGGAGAAGGGCTTCGACCAGGCACCCGTGGTGGACGAGTCGGGGGTGATCCTAGGGATGGTGACCCTGGGGAACATGCTCTCGTCCCTGCTCGCAGGGAAGGTTCAGCCATCGGACCAGGTTTGCAAAGTCATCTACAAGCAGTTCAAACAGATCCGCCTGACGGACCCGCTGGGCAAGCTCTCACACATCCTGGAGATGGACCATTTCGCCCTGGTGGTCCATGAGCAGATCCAGTACCGCTGCCATGGGGAGTCCAGTAAGAGGCAGATGGTGTTCGGGGTCGTCACTGCCATCGACTTGCTGAACTTCGTGGCAGCCCGTGAACGGAACCAGAGGACAAAGCCAGAAAGTGGAGGCGCAGGGGCTGAGGCCCAGCTC
>Bos_taurus
ATGCCTTTTGAGACATCCCCCGCAGACAGCAGGTCTGCAGGGTGCCCCCACCTCTCAGGGGCACACTTGGGGAGAGGGAGCCTGGAGAAGGAGCCTCCAGAGGACAAGGAAGCCAAGGAGCTGCTGTGGATCCGTCCCGACGCCCCAAGCAGGTGTTCCTGGCAACTCGGCAGGCCGGTCGCCGACTCCCCACATTGCCACGCTGCCCTGGTAAAATCTCCAAAAATCTTGCCGGATATCCTGAAGAAAATCGGGGATACCCCGATGGTGAGGATCAACAAGATCGGGAGGAACTTTGGCCTCAAGTGTGAGCTCTTGGCCAAGTGCGAGTTCTTCAACGCGGGCGGGAGCGTGAAGGACCGAATCAGCCTGCGGATGATTGAAGATGCCGAGCGTGAGGGGACCATAAAGCCTGGGGACACGATCATTGAGCCGACGTCGGGGAACACAGGGATTGGGCTGGCCCTGGCTGCCGCTGTGAAGGGCTATCGCTGCATCATCGTGATGCCGGAGAAGATGAGCACAGAGAAGGTGGATGTCTTGCGGGCACTGGGGGCTGAGATTGTGAGGACGCCCACCAACGCCAGATTTGACTCCCCCGAGTCGCACGTAGGGGTAGCCTGGAGGCTAAGGAATGAGATCCCCAATTCTCACATCCTGGACCAGTACCGCAACGCCAGCAACCCCCTCGCTCACTATGACATCACGGCCGAGGAGATCCTGCAGCAGTGTGACGGGAGGCTGGACATGCTGGTGGCGTCGGCGGGCACGGGTGGGACCATCACAGGCGTGGCCAGGAAGCTGAAGGAGAAGTGCCCTGGGTGCAAGATTGTTGGCGTGGATCCCGAAGGCTCCATCCTCGCAGAGCCTGAGGAGCTGAACCAGACGGAGCAGACGGCCTACGAGGTGGAAGGGATCGGCTATGACTTCATCCCCACGGTGCTGGACCGCACGGTGGTGGACAAGTGGTTCAAGAGCAACGATGAGGAGGCCTTTGCCTTCGCCCGCATGCTGATCGCTCAGGAGGGGCTGTTGTGTGGTGGCAGCTCTGGCAGTGCCATGTCCGTGGCCGTGAAGGCCGCCCAGGAGCTGCAGGAAGGCCAGCGCTGTGTGGTGATCCTGCCGGACTCGGTGCGGAACTACATGTCCAAGTTCCTGAGCGACAAGTGGATGCTGCAGAAGGGCTTCATGAAGGAGGAGGAGATCTCGGTGAAGAGGCCATGGTGGTGGCACCTCCAGGTTCAGGAGCTGAGCCTCTCGGCCCCGCTGACCGTGTTGCCCACCGTCACCTGTGAGCACACCATCGAGATCCTCCGGGAGAAGGGCTTCGACCAGGCGCCCGTGGTGGACGAGTCGGGGGTGATCCTAGGGATGGTGACCCTGGGGAACATGCTGTCGTCCCTGCTCGCAGGGAAGGTTCAGCCATCGGACCAGGTTTGCAAAGTCATCTACAAGCAGTTCAAACAGATCTATCTGACGGACCCGCTGGGCAAGCTCTCGCACATCCTGGAGATGGACCACTTCGCCCTGGTGGTCCACGAGCAGATCCAGTACCGCTGCCATGGGGAGTCCAGTAAGAGGCAGATGGTGTTCGGGGTCGTCACTGCCATCGACTTGCTGAACTTCGTGGCCACCCGGGAGCGGAACCAGAGGACGAAACCAGAAAGTGGAGGCGCGGGGGCTGAGGCCCAGCTC
>Bos_indicus
ATGCCTTTTGAGACATCCCCCGCAGACAGCAGGTCTGCAGGGTGCCCCCACCTCTCAGGGGCACACTTGGGGAGAGGGAGCCTGGAGAAGGAGCCTCCAGAGGACAAGGAAGCCAAGGAGCTGCTGTGGATCCGTCCCGACGCCCCAAGCAGGTGTTCCTGGCAACTCGGCAGGCCGGTCGCCGACTCCCCACATTGCCACGCTGCCCTGGTAAAATCTCCAAAAATCTTGCCGGATATCCTGAAGAAAATCGGGGATACCCCGATGGTGAGGATCAACAAGATCGGGAGGAACTTTGGCCTCAAGTGTGAGCTCTTGGCCAAGTGCGAGTTCTTCAACGCGGGCGGGAGCGTGAAGGACCGAATCAGCCTGCGGATGATTGAAGATGCCGAGCGTGAGGGGACCATAAAGCCTGGGGACACGATCATTGAGCCGACGTCGGGGAACACAGGGATTGGGCTGGCCCTGGCTGCCGCTGTGAAGGGCTATCGCTGCATCATCGTGATGCCGGAGAAGATGAGCACAGAGAAGGTGGATGTCTTGCGGGCACTGGGGGCTGAGATTGTGAGGACGCCCACCAACGCCAGATTTGACTCCCCCGAGTCGCACGTAGGGGTAGCCTGGAGGCTAAGGAATGAGATCCCCAATTCTCACATCCTGGACCAGTACCGCAACGCCAGCAACCCCCTCGCTCACTATGACATCACGGCCGAGGAGATCCTGCAGCAGTGTGACGGGAGGCTGGACATGCTGGTGGCGTCGGCGGGCACGGGTGGGACCATCACAGGCGTGGCCAGGAAGCTGAAGGAGAAGTGCCCTGGGTGCAAGATTGTTGGCGTGGATCCCGAAGGCTCCATCCTCGCAGAGCCTGAGGAGCTGAACCAGACGGAGCAGACGGCCTACGAGGTGGAAGGGATCGGCTATGACTTCATCCCCACGGTGCTGGACCGCACGGTGGTGGACAAGTGGTTCAAGAGCAACGATGAGGAGGCCTTTGCCTTCGCCCGCATGCTGATCGCTCAGGAGGGGCTGTTGTGTGGTGGCAGCTCTGGCAGTGCCATGTCCGTGGCCGTGAAGGCCGCCCAGGAGCTGCAGGAAGGCCAGCGCTGTGTGGTGATCCTGCCGGACTCGGTGCGGAACTACATGTCCAAGTTCCTGAGCGACAAGTGGATGCTGCAGAAGGGCTTCATGAAGGAGGAGGAGATCTCGGTGAAGAGGCCATGGTGGTGGCACCTCCAGGTTCAGGAGCTGAGCCTCTCGGCCCCGCTGACCGTGYTGCCCACCGTCACCTGTGAGCACACCATCGAGATCCTCCGGGAGAAGGGCTTCGACCAGGCGCCCGTGGTGGACGAGTCGGGGGTGATCCTAGGGATGGTGACCCTGGGGAACATGCTGTCGTCCCTGCTCGCAGGGAAGGTTCAGCCATCGGACCAGGTTTGCAAAGTCATCTACAAGCAGTTCAAACAGATCTATCTGACGGACCCGCTGGGCAAGCTCTCGCACATCCTGGAGATGGACCACTTCGCCCTGGTGGTCCACGAGCAGATCCAGTACCGCTGCCAYGGGGAGTCCAGTAAGAGGCAGATGGTGTTCGGGGTCGTCACTGCCATCGACTTGCTGAACTTCGTGGCCACCCGGGAGCGGAACCAGAGGACGAAACCAGAAAGTGGAGGCGYGGGGGCTGAGGCCCAGCTC
>Sus_scrofa
ATGCCTTCTGAGACACCCCAGGCGGAAGAGAGGGCTGCGGGGTGCCCCCGCCTCTCCGCGGCACACTTGCGGAAAGGCAGCCTGGAAAAGCGGCCTCCGGGGGACAAGGACACCAAGGAGCACCTGTGGATCAGTCCTGACACCCCGAGCAGGTGCCTCTGGCAGCTGGGCAGGCCCGTCACCGACTCTCCACACCACCACACCACCTTGGCAAAATCCCCCCAAATCTTGCCAGATATCCTGAAGAAAATTGGGGACACCCCCATGGTGAGAATCAACAAGATCGGGAGACGCTTCGGTCTGAAGTGTGAGCTCCTGGCCAAGTGCGAGTTCTTCAACGCTGGCGGGAGCGTCAAGGACCGCATCAGCCTTCGGATGGTCGAGGACGCAGAGCGCGCTGGGACCCTGAAGCCTGGGGACACCATCATTGAGCCGACGTCGGGGAACACAGGGATCGGGCTGGCCCTGGCCGCTGCCGTGAAGGGCTACCGCTGTATCATCGTGATGCCGGAGAAGATGAGCTCGGAGAAGGTGGATGTCCTGAGGGCCCTGGGGGCCGAGATCGTGAGGACGCCCACCAATGCCAGGTTCGACTCCCCCGAGTCGCATGTGGGAGTGGCCTGGAGGCTGAGGAATGAGATCCCCAATTCTCACATCCTGGACCAGTACCGCAATGCTAGCAACCCCCTTGCTCACTACGACATCACAGCCGAGGAGATCCTGCTGCAGTGCAACGGGAAGCTGGACATGCTGGTGGCCTCGGCGGGCACGGGCGGCACCATCACGGGCATTGCCAGGAAGCTGAAGGAGAAGTGCCCGGGATGCAAGATCATCGGGGTGGACCCCGAAGGCTCCGTCCTCGCCGAGCCCGAGGAGCTGAACCAGACGGAGCAGACAGCCTACGAGGTGGAAGGCATCGGCTATGACTTCATCCCCACCGTGCTGGACCGCTCGGTGGTGGACAAGTGGTTCAAGAGCAACGACGAGGAGGCCTTCGCCTTTGCGCGCATGCTGATCGCGCAGGAGGGGCTGCTGTGCGGTGGCAGTGCTGGCAGTGCCATGTCCGTGGCCGTGAAGGCTGCCCAGGAGCTGCAAGAGGGTCAGCGCTGCGTGGTGATCCTGCCAGACTCTGTGCGCAACTACATGTCCAAGTTCCTGAGTGACAAGTGGATGCTGCAGAAGGGCTTCATGAAGGAGGAGGACCTCTCGGTGAAGAAGCCATGGTGGTGGCATCTCCGAGTTCAGGAGCTGAGCCTGTCGGCCCCGCTGACCGTGCTGCCCACGGTCACCTGCGAGCACACCATCGAGATCCTCCGGGAGAAGGGCTTCGACCAGGCGCCCGTGGTGGACGAGTCGGGGGTGGTCCTGGGGATGGTGACTCTGGGGAACATGCTGTCGTCCCTGCTCGCGGGGAAGATTCAGCCGTCGGACCAAGTTCGCAAAGTCATCTACAAGCAGTTCAAACAGATCCGCCTGACAGACCCGCTGGGCAAGCTCTCCCACATCCTGGAGATGGACCACTTCGCCCTGGTGGTCCATGAGCAGATCCAGTACCACAGCCACGGGGAGTCCAGCAAGAGGCAGATGGTGTTCGGGGTCGTCACGGCCATTGACTTGCTCAACTTCGTGGCCGCCCGGGAGCGGATCCAGAAGACGAAGCCAGGAAGTGGGGGCGCCGGGGCCGCGGCCCAGTCC
>Camelus_bactrianus
ATGCCTTCTGAGACACCCCAAGCGGAAGAGAGGGCTGCAGGGTGCCCCCACCTCTCAGGGGCACACTTGGGGAAAGGGAGCCTTGAAAAGGGGCCTCCGGGGGACAAGGAAGCCAAAGAGCACGTGTGGATCCGTCCTGATGCCCCGAGCAGGTGCTGCTGGCAGCTGGGCAAGCCTGTCAGCGACTCTCCACATCACCACGCTGCCCTGGCAAAATCCCCCCAAATCTTGCCAGATATCCTGAAGAAGATTGGGGACACCCCGATGGTGAGGATCAACAAGATTGGGAGGAACTTTGGCCTGAAGTGTGAGCTTTTGGCCAAGTGTGAGTTCTTCAACGCGGGCGGGAGTGTGAAGGACCGCATCAGCCTGCGGATGATCGAAGACGCCGAGCGCGAGGGGACGCTGAAGCCCGGGGACACGATCATCGAGCCGACCTCGGGGAACACAGGGATCGGGCTGGCTCTGGCTGCCGCTGTGAAGGGCTACCGCTGCATCATCGTGATGCCAGAGAAGATGAGCACGGAGAAGGTGGATGTCCTGCGCGCCCTGGGGGCTGAGATCGTGAGAACTCCCACCCAAGCCAGATTCGACTCCCCCGAGTCACATGTAGGGGTTGCCTGGAGGCTGAAGAATGAGATCCCCAATTCCCACATCCTGGACCAGTACCGCAACGCCAGCAACCCCCTTGCCCACTATGACATCACGGCCGAGGAGATCCTGCAGCAGTGTGACGGGAAGCTGGACATGCTGGTGGCTTCCGCGGGCACGGGCGGCACCATCACGGGCATCGCCAGGAAGCTGAAGGAGAAGTGCCCGGGGTGCCAGATCATTGGGGTGGACCCCGAAGGCTCCATCCTTGCAGAGCCCGAGGAGCTGAACCGGACGGAGCAGACGGTCTACGAGGTGGAGGGGATCGGCTATGACTTTGTCCCCACAGTGCTGGACCGGACGGTGGTGGACAAGTGGTTCAAGAGCAACGACCAGGACGCCTTCGCCTTCGCCCGCATGCTGATCGCGCAGGAGGGGCTGCTGTGCGGTGGCAGTGCCGGCAGTGCCATGTCCGTGGCCGTGAAGGCCGCCCGGGAGCTGCAGGAGGGCCAGCGCTGCGTGGTGATCCTGCCCGACTCCGTGCGGAACTACATGTCCAAGTTCCTGAGTGACAAGTGGATGTTGCAGAAGGGCTTCATGAAGGAGGAGGACCTTACGGTGAAGAAGCCATGGTGGTGGCACCTCAGAGTTCAGGAGCTGAGCCTGTCGGCTCCGCTGACAGTGCTGCCCACGGTCACCTGTGAGCACACCATCGAGATCCTCCGGGAGAAGGGCTTCGACCAGGCGCCCGTGGTGGACGAATCGGGGGCTGTCCTGGGGATGGTGACTCTGGGGAACATGCTGTCGTCCCTGCTCGCGGGGAAGGTGCGGCCGTCGGACCAAGTTCGCAAAGTCGTCTCCAGGCAGTTCAAGCAGATCTTCCTGACGGACCCGCTGGGCAAGCTCTCACACATCCTGGAGACTGACCACTTCGTCCTGGTGGTCCACGAGCAGATCCAGTACCACAGCCACCGGGAGGCCAGTAAGAGGCAGACAGAGTTGGGGGTTGTCAGCGCCATTGACCTGCTGAACTTCGTGGCCACCCGCGAGCGGAACCAG---------------------------------------------
>Camelus_ferus
ATGCCTTCTGAGACACCCCAAGCGGAAGAGAGGGCTGCAGGGTGCCCCCACCTCTCAGGGGCACACTTGGGGAAAGGGAGCCTTGAAAAGGGGCCTCCGGGGGACAAGGAAGCCAAAGAGCACGTGTGGATCCGTCCTGATGCCCCGAGCAGGTGCTGCTGGCAGCTGGGCAAGCCTGTCAGCGACTCTCCACATCACCACGCTGCCCTGGCAAAATCCCCCCAAATCTTGCCAGATATCCTGAAGAAGATTGGGGACACCCCGATGGTGAGGATCAACAAGATTGGGAGGAACTTTGGCCTGAAGTGTGAGCTCTTGGCCAAGTGTGAGTTCTTCAACGCGGGCGGGAGTGTGAAGGACCGCATCAGCCTGCGGATGATCGAAGACGCCGAGCGCGAGGGGACGCTGAAGCCCGGGGACACGATCATCGAGCCGACCTCGGGGAACACAGGGATCGGGCTGGCTCTGGCTGCCGCTGTGAAGGGCTACCGCTGCATCATCGTGATGCCAGAGAAGATGAGCA-GGAGAAGGTGGATGTCCTGCGCGCCCTGGGGGCTGAGATCGTGAGAACTCCCACCCAAGCCAGATTCGACTCCCCCGAGTCACATGTAGGGGTTGCCTGGAGGCTGAAGAATGAGATCCCCAATTCCCACATCCTGGACCAGTACCGCAACGCCAGCAACCCCCTTGCCCACTATGACATCACGGCCGAGGAGATCCTGCAGCAGTGTGACGGGAAGCTGGACATGCTGGTGGCTTCCGCGGGCACGGGCGGCACCATCACGGGCATCGCCAGGAAGCTGAAGGAGAAGTGCCCGGGGTGCCAGATCATTGGGGTGGACCCCGAAGGCTCCATCCTTGCAGAGCCCGAGGAGCTGAACCGGACGGAGCAGACGGTCTACGAGGTGGAGGGGATCGGCTATGACTTTGTCCCCACAGTGCTGGACCGGACGGTGGTGGACAAGTGGTTCAAGAGCAACGACCAGGACGCCTTCGCCTTCGCCCGCATGCTGATTGCGCAGGAGGGGCTGCTGTGCGGTGGCAGTGCCGGCAGTGCCATGTCCGTGGCCGTGAAGGCCGCCCGGGAGCTGCAGGAGGGCCAGCGCTGCGTGGTGATCCTGCCCGACTCCGTGCGGAACTACATGTCCAAGTTCCTGAGTGACAAGTGGATGTTGCAGAAGGGCTTCATGAAGGAGGAGGACCTTACGGTGAAGAAGCCATGGTGGTGGCACCTCAGAGTTCAGGAGCTGAGCCTGTCGGCTCCGCTGACAGTGCTGCCCACGGTCACCTGTGAGCACACCATCGAGATCCTCCGGGAGAAGGGCTTCGACCAGGCGCCCGTGGTGGACGAATCGGGGGCCGTCCTGGGGATGGTGACTCTGGGGAACATGCTGTCGTCCCTGCTCGCGGGGAAGGTGCGGCCGTCGGACCAAGTTCGCAAAGTCGTCTCCAGGCAGTTCAAGCAGATCTTCCTGACGGACCCGCTGGGCAAGCTCTCACACATCCTGGAGACTGACCACTTCGTCCTGGTGGTCCACGAGCAGATCCAGTACCACAGCCACCGGGAGGCCAGTAAGAGGCAGACAGTGTTCGGGGTTGTCAGCGCCATTGACCTGCTGAACTTCGTGGCCACCCGCGAGCGGAACCAGAAGACAAAGCTAGGAAGCAGAGGCATGGGGGCCGGGGCCCAGCCC
>Camelus_dromedarius
ATGCCTTCTGAGACACCCCAAGCGGAAGAGAGGGCTGCAGGGTGCCCCCACCTCTCAGGGGCACACTTGGGGAAAGGGAGCCTTGAAAAGGGGCCTCCGGGGGACAAGGAAGCCAAAGAGCACGTGTGGATCCGTCCTGATGCCCCGAGCAGGTGCTGCTGGCAGCTGGGCAAGCCTGTCAGCGACTCTCCACATCACCACGCTGCCCTGGCAAAATCCCCCCAAATCTTGCCAGATATCCTGAAGAAGATTGGGGACACCCCGATGGTGAGGATCAACAAGATTGGGAGGAACTTTGGCCTGAAGTGTGAGCTTTTGGCCAAGTGTGAGTTCTTCAACGCGGGCGGGAGTGTGAAGGACCGCATCAGCCTGCGGATGATCGAAGACGCCGAGCGCGAGGGGACGCTGAAGCCCGGGGACACGATCATCGAGCCGACCTCGGGGAACACGGGTGCTGGGGTGGCTGTGGCTGCCGCTGTGAAGGGCTACCGCTGCATCATCGTGATGCCAGAGAAGATGAGCACGGAGAAGGTGGATGTCCTGCGCGCCCTGGGGGCTGAGATCGTGAGAACTCCCACCCAAGCCAGATTCGACTCCCCCGAGTCACATGTAGGGGTTGCCTGGAGGCTGAAGAATGAGATCCCCAATTCCCACATCCTGGACCAGTACCGCAACGCCAGCAACCCCCTTGCCCACTATGACATCACGGCCGAGGAGATCCTGCAGCAGTGTGACGGGAAGCTGGACATGCTGGTGGCTTCCGCGGGCACGGGCGGCACCATCACGGGCATCGCCAGGAAGCTGAAGGAGAAGTGCCCGGGGTGCCAGATCATTGGGGTGGACCCCGAAGGCTCCATCCTTGCAGAGCCCGAGGAGCTGAACCGGACGGAGCAGACGGTCTACGAGGTGGAGGGGATCGGCTATGACTTTGTCCCCACAGTGCTGGACCGGACGGTGGTGGACAAGTGGTTCAAGAGCAATGACCAGGACGCCTTCGCCTTCGCCCGCATGCTGATCGCGCAGGAGGGGCTGCTGTGCGGTGGCAGTGCCGGCAGTGCCATGTCCGTGGCCGTGAAGGCCGCCCGGGAGCTGCAGGAGGGCCAGCGCTGCGTGGTGATCCTGCCCGACTCCGTGCGGAACTACATGTCCAAGTTCCTGAGTGACAAGTGGATGTTGCAGAAGGGCTTCATGAAGGAGGAGGACCTTACAGTGAAGAAGCCATGGTGGTGGCACCTCAGAGTTCAGGAGCTGAGCCTGTCGGCTCCGCTGACAGTGCTGCCCACGGTCACCTGTGAGCACACCATCGAGATCCTCCGGGAGAAGGGCTTCGACCAGGCGCCCGTGGTGGACGAATCGGGGGCCGTCCTGGGGATGGTGACTCTGGGGAACATGCTGTCGTCCCTGCTCGCGGGGAAGGTGCGGCCGTCGGACCAAGTTCGCAAAGTCGTCTCCAGGCAGTTCAAGCAGATCTTCCTGACGGACCCGCTGGGCAAGCTCTCACACATCCTGGAGACTGACCACTTCGTCCTGGTGGTCCACGAGCAGATCCAGT--------------------------------------------------------------CTGCTGAACTTCGTGGCCACCCGCGAGCGGAACCAGAAGACAAAGCCAGGAAGCAGAGGCATGGGGGCCGGGGCCCAGCCC
>Vicugna_pacos
ATGCCTTCTGAGACACCCCAAGTGGAAGAGAGGGCTGCAGGGTGCCCCCACCTCTCAGGGGCACACTTGGGGAAAGGGAGCCTTGAAAAGGGGCCTCCGGGGGACAAGGAAGCCAAGGAGCACGCGTGGATCCGTCCTGATGCCCCGAGCAGGTGCTCCTGGCAGCTGGGCAAGCCTGTCAGCGACTCTCCACATCACCACGCTGCCCTGGCAAAATCCCCCCAAATCTTGCCAGATATCCTGAAGAAGATTGGGGACACCCCGATGGTGAGGATCAACAAGATTGGGAGGAACTTTGGCCTGAAGTGTGAGCTCCTGGCCAAGTGTGAGTTCTTCAACGCGGGCGGGAGTGTGAAGGACCGCATCAGCCTGCGGATGATCGAAGACGCCGAGCGCGAGGGGACGCTGAAGCCCGGGGACACGATCATCGAGCCGACCTCGGGGAACACAGGGATCGGGCTGGCCCTGGCCGCCGCTGTGAAGGGCTACCGCTGCATCATCGTGATGCCAGAGAAGATGAGCACGGAGAAGGTGGATGTCCTGCGCGCCCTGGGGGCTGAGATCGTGAGAACTCCCACCCAAGCCAGATTCGACTCCCCCGAGTCACACGTAGGGGTTGCCTGGAGGCTGAAGAATGAGATCCCCAATTCCCACATCCTGGACCAGTACCGCAACGCCAGCAACCCCCTTGCCCACTATGACATCACGGCCGAGGAGATCCTGCAGCAGTGTGACGGGAAGCTGGACATGCTGGTGGCTTCCGCGGGCACGGGCGGCACCATCACGGGCATCGCCAGGAAGCTGAAGGAGAAGTGCCCGGGGTGCCAGATCATTGGGGTGGACCCCGAAGGCTCCATCCTCGCAGAGCCCGAGGAGCTGAACCAGACGGAGCAGACGGTCTACGAGGTGGAGGGGATTGGCTATGACTTCGTCCCCACGGTGCTGGACCGGACGGTGGTGGACAAGTGGTTCAAGAGCAACGACCAGGACGCCTTCGCCTTCGCCCGCATGCTGATCGCGCAGGAGGGGCTGCTGTGCGGTGGCAGTGCCGGCAGTGCCATGTCCGTGGCCGTGAAGGCCGCCCGGGAGCTGCGGGAGGGCCAGCGCTGCGTGGTGATCCTGCCCGACTCCGTGCGGAACTACATGTCCAAGTTCCTGAGTGACAAGTGGATGTTGCAGAAGGGCTTCATGAAGGAGGAGGACCTTACGGTGAAGAAGCCATGGTGGTGGCACCTCAGAGTTCAGGAGCTGAGCCTGTCGGCTCCGCTGACAGTGCTGCCCACGGTCACCTGTGAGCACACCATCGAGATCCTCCGGGAGAAGGGCTTCGACCAGGCACCCGTGGTGGACGAATCGGGGGCTGTCCTGGGGATGGTGACTCTGGGGAGCATGCTGTCGTCCCTGCTCGCGGGGAAGGTGCGGCCGTCGGACCAAGTTCGCAAAGTCGTCTCCAGGCAGTTCAAGCAGATCTGCCTGACGGACCCGCTGGGCAAGCTCTCGCACATCCTGGAGATGGACCACTTCGCCCTGGTGGTCCACGAGCAGATCCAGTACCACAGCCACCGGGAGGCCAGTAAGAGGCAGATGGTGTTCGGGGTCGTCAGTGCCATTGACCTGCTGAACTTCGTGGCCACCCGTGAGCGGAACCAGAAGACAAAGTCAGGAAGCAGAGGCGTGGGGGCCGGGGCCCAGCCC
