# Supplementary material for: Insights into body size variation in cetaceans from the evolution of body-size-related genes
Source: BMC Evol Biol. 2019 Jul 27;19:157. doi: 10.1186/s12862-019-1461-9 (PMC6660953; doi:10.1186/s12862-019-1461-9)
Supplement: Supplementary file 4 — Alignment sequences of 20 body-size related genes used for this study. These files are Fast format, please use MEGA or Clustal to open them. (ZIP 133 kb) [file 12862_2019_1461_MOESM4_ESM.zip › Additional file 4 6.2/CDKN1B.fas]

>Vicugna_pacos
ATGTCAAACGTGCGAGTGTCTAACGGGAGCCCGAGCCTGGAGCGGATGGACGCCAGACAGGCGGAGTACCCCAAGCCCTCGGCCTGCAGAAACCTCTTCGGCCCGGTCAATCACGAAGAGTTAACCCGGGACTTGGAGAAGCACTGCCGAGACATGGAAGAAGCCAGCCAGCTCAAGTGGAATTTTGATTTTCAGAATCACAAGCCCCTGGAGGGCAAATACGAGTGGCAAGAGGTGGAAAAGGGCAGCTTGCCCGAGTTCTACTACAGACCTCCGCGGCCACCCAAAGGCGCCTGCAAGGTGCCGGCGCAGGAGGGCCAGGATGTCAGCGGGACCCGCCAGGCGGTGCCTTTAATTGGGTCCCAGGCCAACTCAGAGGACACGCATTTGGTAGACCAAAAGACTGATGCACCGGACAGCCAGACGGGCTTAGCGGAGCAGTGCACTGGGATAAGGAAGCGACCTGCCACAGACGATTCCTCTCCTCAAAACAAAAGAGCCAACAGAACAGAAGAAAACGTTTCAGACGGTTCCCCCAACGCGGGTTCAGTGGAGCAGACGCCCAAGAAGCCCGGCCTCAGAAGGCGTCAAACG
>Bos_taurus
ATGTCAAACGTGCGAGTGTCTAACGGGAGTCCGAGCCTGGAGCGGATGGACGCCAGACAGGCGGAGTACCCCAAGCCCTCGGCTTGCAGAAACCTCTTTGGCCCGGTCAATCACGAAGAGTTAACCCGGGACTTGGAGAAGCACTGCAGAGACATGGAAGAGGCCAGCCAGCGCAAGTGGAATTTTGATTTTAAGAATCACAAGCCCCTGGAGGGCAAGTACGAGTGGCAGGAGGTAGAAAAGGGCAGCCTGCCCGAGTTCTACCACAGACCCCCGCGGCCACCCAAAGGCGCCTGCAAGGTGCCGGCGCAGGAAGGCCAGGATGCCAGCGGGGCCCGCCCGGCGGTCCCTTTACTTGGGTCTCAGGCAAACCCAGAGGACACGCATTTGGTCGATCAGAAGACTGATGCCCCGGACAGCCAGACCGGGTTAGCGGAGCAGTGCCCTGGGATAAGGAAGCGACCTGCCGCAGATGATTCCTCTCCTCAAAACAAAAGAGCCAACAGAACAGAAGAAAATGTTTCAGACGGTTCCCCCAACGCCGGTTCAGTGGAGCAGACGCCCAAGAAGCCTGGCCTCAGAAGGCGTCAGACG
>Sus_scrofa
ATGTCAAACGTGAGAGTGTCTAACGGGAGCCCGAGCCTGGAGCGGATGGACGCCAGACAGGCGGAGTACCCCAAGCCCTCGGCCTGCCGAAACCTCTTCGGCCCGGTCAATCACGAAGAGTTAACCCGGGACTTGGAGAAGCACTGCAGAGACATGGAAGAGGCCAGCCAGCGCAAGTGGAATTTTGATTTTCAGAATCACAAGCCCCTGGAGGGCAAATACGAGTGGCAGGAGGTGGAAAAGGGCAGCTTGCCCGAGTTCTACTACAGACCCCCGCGGCCACCCAAAGGCGCCTGCAAGGTGCCGGCGCAGGAGGGCCAGGGTGTCAGCGGGACCCGCCAGGCGGTGCCTTTAATTGGGTCTCAGGCCAACTCAGAGGACACACATTTGGTAGACCAAAAGACTGATGCACCGGACAGCCAGACGGGGTTAGCGGAGCAGTGCACTGGGATAAGGAAGCGACCTGCCACAGACGATTCCTCTCCTCAAAACAAAAGAGCCAACAGAACAGAAGAAAATGTTTCAGACGGTTCCCCGAACTCGGCTTCAGTGGAGCAGACGCCCAAGAAGCCCGGCCTCAGAAGGCGTCAAACG
>Ovis_aries
ATGTCAAACGTGCGAGTGTCTAACGGGAGCCCGAGCCTGGAGCGGATGGACGCCAGACATGCGGAGTACCCCAAGCCCTCGGCTTGCAGAAACCTCTTTGGCCCGGTCAATCACGAAGAGTTAACCCGGGACTTGGAGAAGCATTGCAGAGACATGGAAGAGGCCAGCCAGCGCAAGTGGAATTTTGATTTTCAGAATCACAAGCCCCTGGAGGGCAAGTACGAGTGGCAGGAGGTAGAAAAGGGCAACCTGCCCGAGTTCTACTACAGACCCCCGCGGCCACCCAAAGGCGCCTGCAAGGTGCCGGCGCAGGAAGGCCAGGATGCCAGCGGGGCCCGCCCGGCGGTGCCTTTACTTGGGTCTCAGGCAAACCCAGAGGACACGCATTTGGTCGATCAGAAGACTGATGCCCCGGACAGCCAGACCGGGTTAGCGGAGCAGTGCCCCGGGATAAGGAAGCGACCTGCCGCAGATGATTCCTCTCCTCAAAACAAAAGAGCCAACAGAACAGAAGAAAATGTTTCAGACGGTTCCCCCAACGCCGGTTCAGTGGAGCAGACGCCCAAGAAGCCTGGCCTCAGAAGGCGTCAGACG
>Camelus_bactrianus
ATGTCAAACGTGCGAGTGTCTAACGGGAGCCCGAGCCTGGAGCGGATGGACGCCAGACAGGCGGAGTACCCCAAGCCCTCGGCCTGCAGAAACCTCTTCGGCCCGGTCAATCACGAAGAGTTAACCCGGGACTTGGAGAAGCACTGCCGAGACATGGAAGAAGCCAACCAGCTCAAGTGGAATTTTGATTTTCAGAATCACAAGCCCCTGGAGGGCAAATACGAGTGGCAAGAGGTGGAAAAGGGCAGCTTGCCCGAGTTCTACTACAGACCCCCGCGGCCACCCAAAGGCGCCTGCAAGGTGCCGGCGCAGGAGGGCCAGGATGTCAGCGGGACCCGCCAGGCGGTGCCTTTAATTGGGTCCCAGGCCAACTCAGAGGACACGCATTTGGTAGACCAAAAGACTGATGCACCGGACAGCCAGACGGGCTTAGCGGAGCAGTGCACTGGGATAAGGAAGCGACCTGCCACAGACGATTCCTCTCCTCAAAACAAAAGAGCCAACAGATCAGAAGAAAACGTTTCAGACGGTTCCCCCAACGCGGGTTCAGTGGAGCAGACGCCCAAGAAGCCCGGCCTCAGAAGGCGTCAAACG
>Equus_caballus
------------------------------------------------------------------------------------------------------------------------------------------------------------------------------------------------------------------------------------------------------------------------------------------------------------------------------------------------CGCCAGGCGGTGCCTTTAATTGGGTCTCAGGCAAACTCAGAGGACACGCATTTGGTAGACCCAAAGACTGATACGTCGGACAGCCCCACGGGCTTAGCGGAGCCGTGCACTGGGATCAGGAAGCGACCTGCAGCAGACGATTCCTCTCCTCAAAACAAAAGAGCCAACAGAACAGAAGAAAATGTTTCAGACGGTTCCCCGAACGCGGGCTCAGTGGAGCAGACGCCCAAGAAGCCGGGCCTCCGAAGACGTCAAACG
>Balaena_mysticetus
ATGTCAAACGTGCGAGTGTCTAACGGGAGCCCGAGCCTGGAGCGGATGGACGCCAGACAGGCGGAGTACCCCAAGCCCTCGGCCTGCAGAAACCTCTTCGGCCCGGTCAATCACGAAGAGTTAACCCGGGACTTGGAGAAGCACTGCAGAGACATGGAAGAGGCCAGCCAGCGCAAGTGGAATTTTGATTTTCAGAATCACAAGCCCCTGGAGGGCAAATACGAGTGGCAAGAGGTGGAAAAGGGCAACTTGCCCGAGTTCTACTACAGACCCCCGCGGCCACCCAAAGGCGCCTGCAAGGTGCCGGCGCAGGAGGGCCAGGATGTCAGTGGGACCCGCCAGGCGGTGCCTTTAATTGGGTCTCAGGCAAACTCAGAGGACACGCATTTGGTAGACCAGAAGACTGATGCACCGGACAGCCAGACGGGGTTAGCGGAGCAGTGCACTGGGATTAGGAAGCGACCTGCCACAGACGATTCCTCTCCTCAAAACAAAAGAGCAAACAGAACAGAAGAAAATGTTTCAGACGGTTCCCCGAACGCGGGTTCAGTGGAGCAGACGCCCAAGAAGCCCGGCCTCAGAAGGCGTCAAACG
>Balaenoptera_acutorostrata
ATGTCAAACGTGCGAGTGTCTAACGGGAGCCCGAGCCTGGAGCGGATGGACGCCAGACAGGCGGAGTACCCCAAGCCCTCGGCCTGCAGAAACCTCTTCGGCCCGGTCAACCACGAAGAGTTAACCCGGGACTTGGAGAAGCACTGCAGAGACATGGAAGAGGCCAGCCAGCGCAAGTGGAATTTTGATTTTCAGAATCACAAGCCCCTGGAGGGCAAATACGAGTGGCAAGAGGTGGAAAAGGGCAACTTGCCCGAGTTCTACTACAGACCCCCGCGGCCACCCAAAGGCGCCTGCAAGGTGCCGGCGCAGGAGGGCCAGGATGTCAGTGGGACCCGCCAGGCGGTGCCTTTAATTGGGTCTCAGGCAAACTCAGAGGACACGCATTTGGTAGACCAGAAGACTGATGCACCGGACAGCCAGACGGGGTTAGCGGAGCAGTGCACTGGGATAAGGAAGCGACCTGCCACAGACGATTCCTCTCCTCAAAACAAAAGAGCAAACAGAACAGAAGAAAATGTTTCAGACGGTTCCCCGAACGCGGGTTCAGTGGAGCAGACGCCCAAGAAGCCCGGCCTCAGAAGGCGTCAAACG
>Physeter_catodon
ATGTCAAACGTGCGAGTGTCTAACGGGAGCCCGAGCCTGGAGCGGATGGACGCCAGACAGGCGGAGTATCCCAAGCCCTCGGCCTGCAGAAACCTCTTCGGCCCGGTCAATCACGAAGAGTTAACCCGGGACTTGGAGAAGCACTGCAGAGACATGGAAGAGGCCAGCCAGCGCAAGTGGAATTTTGATTTTCAGAATCACAAGCCCCTGGAGGGCAAATACGAGTGGCAAGAGGTGGAAAAGGGCAACTTGCCCGAGTTCTACTACAGACCCCCGCGGCCACCCAAAGGCGCCTGCAAGGTGCCGGCGCAGGAGGGCCAGGATGTCAGCGGGACCCGCCAGGCGGTGCCTTTAATTGGGTCTCAGGCAAACTCAGAGGACACGCATTTGGTAGACCAGAAGACTGATGCACCGGACAGCCAGACGGGGTTAGCGGAGCAGTGCACTGGGATAAGGAAGCGACCTGCCACAGACGATTCCTCTCCTCAAAACAAAAGAGCAAACAGAACAGAAGAAAATGTTTCAGACGGTTCCCCGAACGCGGGTTCAGTGGAGCAGACGCCCAAGAAGCCCGGCCTCAGAAGGCGTCAAACG
>Lipotes_vexillifer
ATGTCAAACGTGCGAGTGTCTAACGGGAGCCCGAGCTTGGAGCGGATGGACGCCAGACAGGCGGAGTACCCCAAGCCCTCGGCCTGCAGAAACCTCTTCGGCCCGGTCAATCACGAAGAGTTAACCCGGGACTTGGAGAAGCACTGTAGAGACATGGAAGAGGCCAGCCAGCGCAAGTGGAATTTTGATTTTCAGAATCACAAGCCCTTGGAGGGCAAATACGAGTGGCAAGAGGTGGAAAAGGGCAACTTGCCCGAGTTCTACTACAGACCCCCGCGGCCACCCAAAGGCGCCTGCAAGGTGCCGGCGCAGGAGGGCCAGGATGTCAGCGGGACCCGCCAGGCGGTGCCTTTAATTGGGTCTCAGGCAAACTCAGAGGACACGCATTTGGTAGACCAGAAGACTGATGCCCCGGACAGCCAGACGGGGTTAGCGGAGCAGTGCACTGGGATAAGGAAGCGACCTGCCACAGACGATTCCTCTTCTCAAAACAAAAGAGCAAACAGAACAGAAGAAAATGTTTCAGACGGTTCCCCGAACGCGGGTTCAGTGGAGCAGACGCCCAAGAAGCCGGGCCTCAGAAGGCGTCAAACG
>Neophocaena_phocaenoides
ATGTCAAACGTGCGAGTGTCTAATGGGAGCCCGAGCTTGGAGCGGATGGACGCCAGACAGGCGGAGTACCCCAAGCCCTCGGCCTGCAGAAACCTCTTCGGCCCGGTCAATCACGAAGAGTTAACCCGGGACTTGGAGAAGCACTGTAGAGACATGGAAGAGGCCAGCCAGCGCAAGTGGAATTTTGATTTTCAGAATCACAAGCCCTTGGAGGGCAAATACGAGTGGCAAGAGGTGGAAAAGGGCAACTTGCCCGAGTTCTACTACAGACCCCCGCGGCCACCCAAAGGCGCCTGCAAGGTGCCGGCGCAGGAGGGCCAGGATGTCAGCGGGACCCGCCAGGCGGTGCCTTTAATTGGGTCTCAGGCAAACTCAGAGGACACGCATTTGGTAGACCAGAAGACTGACGCACCGGACAGCCAGACGGGGTTAGCGGAGCAGTGCACTGGGATAAGGAAGCGACCTGCCACAGACGATTCCTCTACTCAAAACAAAAGAGCAAACAGAACAGAAGAAAATGTTTCAGACGGTTCCGCGAACGCGGGTTCAGTGGAGCAGACGCCCAAGAAGCCGGGCCTCAGAAGGCGTCAAACG
>Orcinus_orca
ATGTCAAACGTGCGAGTGTCTAACGGGAGCCCGAGCTTGGAGCGGATGGACGCCAGACAGGCGGAGTACCCCAAGCCCTCGGCCTGCAGAAACCTCTTCGGCCCGGTCAATCACGAAGAGTTAACCCGGGACTTGGAGAAGCACTGTAGAGACATGGAAGAGGCCAGCCAGCGCAAGTGGAATTTTGATTTTCAGAATCACAAGCCCTTGGAGGGCAAATACGAGTGGCAAGAGGTGGAAAAGGGCAACTTGCCCGAGTTCTACTACAGACCCCCGCGGCCACCCAAAGGCGCCTGCAAGGTGCCGGCGCAGGAGGGCCAGGATGTCAGCGGGACCCGCCAGGCGGTGCCTTTAATTGGGTCTCAGGCAAACTCAGAGGACACGCATTTGGTAGACCAGAAGACTGATGCACCGGACAGCCAGACGGGGTTAGCGGAGCAGTGCACTGGGATAAGGAAGCGACCTGCCACAGACGATTCCTCTTCTCAAAACAAAAGAGCAAACAGAACAGAAGAAAATGTTTCAGACGGTTCCCCGAACGCGGGATCAGTGGAGCAGACGCCCAAGAAGCCGGGCCTCAGAAGGCGTCAAACG
>Tursiops_truncatus
ATGTCAAACGTGCGAGTGTCTAACGGGAGCCCGAGCTTGGAGCGGATGGACGCCAGACAGGCGGAGTACCCCAAGCCCTCGGCCTGCAGAAACCTCTTCGGCCCGGTCAATCACGAAGAGTTAACCCGGGACTTGGAGAAGCACTGTAGAGACATGGAAGAGGCCAGCCAGCGCAAGTGGAATTTTGATTTTCAGAATCACAAGCCCTTGGAGGGCAACTACGAGTGGCAAGAGGTGGAAAAGGGCAACTTGCCCGAGTTCTACTACAGACCCCCGCGGCCACCCAAAGGCGCCTGCAAGGTGCCGGCGCAGGAGGGCCAGGATGTCAGCGGGACCCGCCAGGCGGTGCCTTTAATTGGGTCTCAGGCAAACTCAGAGGACACGCATTTGGTAGACCAGAAGACTGATGCACCGGACAGCCAGACGGGGTTAGCGGAGCAGTGCACTGGGATAAGGAAGCGACCTGCCACAGACGATTCCTCTTCTCAAAACAAAAGAGCAAACAGAACAGAAGAAAATGTTTCAGACGGTTCCCCGAACGCGGGATCAGTGGAGCAGACGCCCAAGAAGCCGGGCCTCAGAAGGCGTCAAACG
>Kogia_simus
ATGTCAAACGTGCGAGTGTCTAATGGGAGCCCGAGCTTGGAGCGGATGGACGCCAGACAGGCGGAGTACCCCAAGCCCTCGGCCTGCAGAAACCTCTTCGGCCCGGTCAATCACGAAGAGTTAACCCGGGACTTGGAGAAGCACTGTAGAGACATGGAAGAGGCCAGCCAGCGCAAGTGGAATTTTGATTTTCAGAATCACAAGCCCTTGGAGGGCAAATACGAGTGGCAAGAGGTGGAAAAGGGCAACTTGCCCGAGTTCTACTACAGACCCCCGCGGCCACCCAAAGGCGCCTGCAAGGTGCCGGCGCAGGAGGGCCAGGATGTCAGCGGGACCCGCCAGGCGGTGCCTTTAATTGGGTCTCAGGCAAACTCAGAGGACACGCATTTGGTAGACCAGAAGACTGACGCACCGGACAGCCAGACGGGGTTAGCGGAGCAGTGCACTGGGATAAGGAAGCGACCTGCCACAGACGATTCTTCTCCTCAAAACAAAAGAGCAAACAGAACAGAAGAAAAGGTTTCAGACGGTTCCCCGAACGCGGGTTCGGGGAAGCAAACGCCCAAGAAGCCCGGCCTCAGAAGGGGCCAAACG
>Delphinus_capensis
ATGTCAAACGTGCGAGTGTCTAACGGGAGCCCGAGCTTGGAGCGGATGGACGCCAGACAGGCGGAGTACCCCAAGCCCTCGGCCTGCAGAAACCTCTTCGGCCCGGTCAATCACGAAGAGTTAACCCGGGACTTGGAGAAGCACTGTAGAGACATGGAAGAGGCCAGCCAGCGCAAGTGGAATTTTGATTTTCAGAATCACAAGCCCTTGGAGGGCAAATACGAGTGGCAAGAGGTGGAAAAGGGCAACTTGCCCGAGTTCTACTACAGACCCCCGCGGCCACCCAAAGGCGCCTGCAAGGTGCCGGCGCAGGAGGGCCAGGATGTCAGCGGGACCCGCCAGGCGGTGCCTTTAATTGGGTCTCAGGCAAACTCAGAGGACACGCATTTGGTAGACCAGAAGACTGATGCACCGGACAGCCAGACGGGGTTAGCGGAGCAGTGCACTGGGATAAGGAAGCGACCTGCCACAGACGATTCCTCTTCTCAAAACAAAAGAGCAAACAGAACAGAAGAAAATGTTTCAGACGGTTCCCCGAACGCGGGATCAGTGGAGCAGACGCCCAAGAAGCCGGGCCTCAGAAGGCGTCAAACG
>Stenella_coeruleoalba
ATGTCAAACGTGCGAGTGTCTAACGGGAGCCCGAGCTTGGAGCGGATGGACGCCAGACAGGCGGAGTACCCCAAGCCCTCGGCCTGCAGAAACCTCTTCGGCCCGGTCAATCACGAAGAGTTAACCCGGGACTTGGAGAAGCACTGTAGAGACATGGAAGAGGCCAGCCAGCGCAAGTGGAATTTTGATTTTCAGAATCACAAGCCCTTGGAGGGCAAATACGAGTGGCAAGAGGTGGAAAAGGGCAACTTGCCCGAGTTCTACTACAGACCCCCGCGGCCACCCAAAGGCGCCTGCAAGGTGCCGGCGCAGGAGGGCCAGGATGTCAGCGGGACCCGCCAGGCGGTGCCTTTAATTGGGTCTCAGGCAAACTCAGAGGACACGCATTTGGTAGACCAGAAGACTGATGCACCGGACAGCCAGACGGGGTTAGCGGAGCAGTGCACTGGGATAAGGAAGCGACCTGCCACAGACGATTCCTCTTCTCAAAACAAAAGAGCAAACAGAACAGAAGAAAATGTTTCAGACGGTTCCCCGAACGCGGGATCAGTGGAGCAGACGCCCAAGAAGCCGGGCCTCAGAAGGCGTCAAACG
>Grampus_griseus
ATGTCAAACGTGCGAGTGTCTAACGGGAGCCCGAGCTTGGAGCGGATGGACGCCAGACAGGCGGAGTACCCCAAGCCCTCGGCCTGCAGAAACCTCTTCGGCCCGGTCAATCACGAAGAGTTAACCCGGGACTTGGAGAAGCACTGTAGAGACATGGAAGAGGCCAGCCAGCGCAAGTGGAATTTTGATTTTCAGAATCACAAGCCCTTGGAGGGCAAATACGAGTGGCAAGAGGTGGAAAAGGGCAACTTGCCCGAGTTCTACTACAGACCCCCGCGGCCACCCAAAGGCGCCTGCAAGGTGCCGGCGCAGGAGGGCCAGGATGTCAGCGGGACCCGCCAGGCGGTGCCTTTAATTGGGTCTCAGGCAAACTCAGAGGACACGCATTTGGTAGACCAGAAGACTGATGCACCGGACAGCCAGACGGGGTTAGCGGAGCAGTGCACTGGGATAAGGAAGCGACCTGCCACAGACGATTCCTCTTCTCAAAACAAAAGAGCAAACAGAACAGAAGAAAATGTTTCAGACGGTTCCCCGAACGCGGGATCAGTGGAGCAGACGCCCAAGAAGCCGGGCCTCAGAAGGCGTCAAACG
>Balaenoptera_omurai
ATGTCAAACGTGCGAGTGTCTAACGGGAGCCCGAGCCTGGAGCGGATGGACGCCAGACAGGCGGAGTACCCCAAGCCCTCGGCCTGCAGAAACCTCTTCGGCCCGGTCAATCACGAAGAGTTAACTCGGGACTTGGAGAAGCACTGCAGAGACATGGAAGAGGCCAGCCAGCGCAAGTGGAATTTTGATTTTCAAAATCACAAGCCCCTGGAGGGCAAGTACGAGTGGCAAGAGGTGGAAAAGGGCAACTTGCCCGAGTTCTACTACAGACCCCCGCGGCCACCCAAAGGCGCCTGCAAGGTGCCGGCGCAGGAGGGCCAGGATGTCAGTGGGACCCGCCAGGCGGTGCCTTTAATTGGGTCTCAGGCAAACTCAGAGGACACGCATTTGGTAGACCAGAAGACTGATGCACCGGACAGCCAGACGGGGTTAGCGGAGCAGTGCACTGGGATAAGGAAGCGACCTGCCACAGACGATTCCTCTCCTCAAAACAAAAGAGCAAACAGAACAGAAGAAAATGTTTCAGACGGTTCCCCGAACGCGGGTTCAGTGGAGCAGACGCCCAAGAAGCCCGGCCTCAGAAGGCGTCAAACG
>Stenella_attenuata
ATGTCAAACGTGCGAGTGTCTAACGGGAGCCCGAGCTTGGAGCGGATGGACGCCAGACAGGCGGAGTACCCCAAGCCCTCGGCCTGCAGAAACCTCTTCGGCCCGGTCAATCACGAAGAGTTAACCCGGGACTTGGAGAAGCACTGTAGAGACATGGAAGAGGCCAGCCAGCGCAAGTGGAATTTTGATTTTCAGAATCACAAGCCCTTGGAGGGCAAATACGAGTGGCAAGAGGTGGAAAAGGGCAACTTGCCCGAGTTCTACTACAGACCCCCGCGGCCACCCAAAGGCGCCTGCAAGGTGCCGGCGCAGGAGGGCCAGGATGTCAGCGGGACCCGCCAGGCGGTGCCTTTAATTGGGTCTCAGGCAAACTCAGAGGACACGCATTTGGTAGACCAGAAGACTGATGCACCGGACAGCCAGACGGGGTTAGCGGAGCAGTGCACTGGGATAAGGAAGCGACCTGCCACAGACGATTCCTCTACTCAAAACAAAAGAGCAAACAGAACAGAAGAAAATGTTTCAGACGGTTCCGCGAACGCGGGTTCAGTGGAGCAGACGCCCAAGAAGCCGGGCCTCAGAAGGCGTCAAACG
>Delphinapterus_leucas
ATGTCAAACGTGCGAGTGTCTAATGGGAGCCCGAGCTTGGAGCGGATGGACGCCAGACAGGCGGAGTACCCCAAGCCCTCGGCCTGCAGAAACCTCTTCGGCGCGGTCAATCACGAAGAGTTAACCCGGGACTTGGAGAAGCACTGTAGAGACATGGAAGAGGCCAGCCAGCGCAAGTGGAATTTTGATTTTCAGAATCACAAGCCCTTGGAGGGCAAATACGAGTGGCAAGAGGTGGAAAAGGGCAACTTGCCCGAGTTCTACTACAGACCCCCGCGGCCACCCAAAGGCGCCTGCAAGGTGCCGGCGCAGGAGGGCCAGGATGTCAGCGGGACCCGCCAGGCGGTGCCTTTAATTGGGTCTCAGGCAAACTCAGAGGACACGCATTTGGTAGACCAGAAGACTGATGCACCGGACAGCCAGACGGGGTTAGCGGAGCAGTGCACTGGGATAAGGAAGCGACCTGCCACAGACGATTCCTCTACTCAAAACAAAAGAGCAAACAGAACAGAAGAAAATGTTTCAGACGGTTCCCCGAACGCGGGTTCAGTGGAGCAGACGCCCAAGAAGCCGGGCCTCAGAAGGCGTCAAACG
>Balaenoptera_bonaerensis
ATGTCAAACGTGCGAGTGTCTAACGGGAGCCCGAGCCTGGAGCGGATGGACGCCAGACAGGCGGAGTACCCCAAGCCCTCGGCCTGCAGAAACCTCTTCGGCCCGGTCAACCACGAAGAGTTAACCCGGGACTTGGAGAAGCACTGCAGAGACATGGAAGAGGCCAGCCAGCGCAAGTGGAATTTTGATTTTCAGAATCACAAGCCCCTGGAGGGCAAATACGAGTGGCAAGAGGTGGAAAAGGGCAACTTGCCCGAGTTCTACTACAGACCCCCGCGGCCACCCAAAGGCGCCTGCAAGGTGCCGGCGCAGGAGGGCCAGGATGTCAGTGGGACCCGCCAGGCGGTGCCTTTAATTGGGTCTCAGGCAAACTCAGAGGACACGCATTTGGTAGACCAGAAGACTGATGCACCGGACAGCCAGACGGGGTTAGCGGAGCAGTGCACTGGGATAAGGAAGCGACCTGCCACAGACGATTCCTCTCCTCAAAACAAAAGAGCAAACAGAACAGAAGAAAATGTTTCAGACGGTTCCCCGAACGCGGGTTCAGTGGAGCAGACGCCCAAGAAGCCCGGCCTCAGAAGGCGTCAAACG
>Eschrichtius_robustus
ATGTCAAACGTGCGAGTGTCTAACGGGAGCCCGAGCCTGGAGCGGATGGACGCCAGACAGGCGGAGTACCCCAAGCCCTCGGCCTGCAGAAACCTCTTCGGCCCGGTCAATCACGAAGAGTTAACCCGGGACTTGGAGAAGCACTGCAGAGACATGGAAGAGGCCAGCCAGCGCAAGTGGAATTTTGATTTTCAGAATCACAAGCCCCTGGAGGGCAAGTACGAGTGGCAAGAGGTGGAAAAGGGCAACTTGCCCGAGTTCTACTACAGACCCCCGCGGCCACCCAAAGGCGCCTGCAAGGTGCCGGCGCAGGAGGGCCAGGATGTCAGTGGGACCCGCCAGGCGGTGCCTTTAATTGGGTCTCAGGCAAACTCAGAGGACACGCATTTGGTAGACCAGAAGACTGATGCACCGGACAGCCAGACGGGGTTAGCGGAGCAGTGCACTGGGATAAGGAAGCGACCTGCCACAGACGATTCCTCTCCTCAAAACAAAAGAGCAAACAGAACAGAAGAAAATGTTTCAGACGGTTCCCCGAACGCGGGTTCAGTGGAGCAGACGCCCAAGAAGCCCGGCCTCAGAAGGCGTCAAACG
>Camelus_ferus
ATGTCAAACGTGCGAGTGTCTAACGGGAGCCCGAGCCTGGAGCGGATGGACGCCAGACAGGCGGAGTACCCCAAGCCCTCGGCCTGCAGAAACCTCTTCGGCCCGGTCAATCACGAAGAGTTAACCCGGGACTTGGAGAAGCACTGCCGAGACATGGAAGAAGCCAACCAGCTCAAGTGGAATTTTGATTTTCAGAATCACAAGCCCCTGGAGGGCAAATACGAGTGGCAAGAGGTGGAAAAGGGCAGCTTGCCCGAGTTCTACTACAGACCCCCGCGGCCACCCAAAGGCGCCTGCAAGGTGCCGGCGCAGGAGGGCCAGGATGTCAGCGGGACCCGCCAGGCGGTGCCTTTAATTGGGTCCCAGGCCAACTCAGAGGACACGCATTTGGTAGACCAAAAGACTGATGCACCGGACAGCCAGACGGGCTTAGCGGAGCAGTGCACTGGGATAAGGAAGCGACCTGCCACAGACGATTCCTCTCCTCAAAACAAAAGAGCCAACAGATCAGAAGAAAACGTTTCAGACGGTTCCCCCAACGCGGGTTCAGTGGAGCAGACGCCCAAGAAGCCCGGCCTCAGAAGGCGTCAAACG
>Capra_hircus
ATGTCAAACGTGCGAGTGTCTAACGGGAGCCCGAGCCTGGAGCGGATGGACGCCAGACAGGCGGAGTACCCCAAGCCCTCGGCTTGCAGAAACCTCTTTGGCCCGGTCAATCACGAAGAGTTAACCCGGGACTTGGAGAAGCATTGCAGAGACATGGAAGAGGCCAGCCAGCGCAAGTGGAATTTTGATTTTCAGAATCACAAGCCCCTGGAGGGCAAGTACGAGTGGCAGGAGGTAGAAAAGGGCAACCTGCCCGAGTTCTACTACAGACCCCCGCGGCCACCCAAAGGCGCCTGCAAGGTGCCGGCGCAGGAAGGCCAGGATGCCAGCGGGGCCCGCCCGGCGGTGCCTTTACTTGGGTCTCAGGCAAACCCAGAGGACACGCATTTGGTCGATCAGAAGACTGATGCCCCGGACAGCCAGACCGGGTTAGCGGAGCAGTGCCCTGGGATAAGGAAGCGACCTGCCGCAGATGATTCCTCTCCTCAAAACAAAAGAGCCAACAGAACAGAAGAAAATGTTTCAGACGGTTCCCCCAACGCCGGTTCAGTGGAGCAGACGCCCAAGAAGCCTGGCCTCAGAAGGCGTCAGACG
>Camelus_dromedarius
---------------------------------------------ATGGACGCCAGACAGGCGGAGTACCCCAAGCCCTCGGCCTGCAGAAACCTCTTCGGCCCGGTCAATCACGAAGAGTTAACCCGGGACTTGGAGAAGCACTGCCGAGACATGGAAGAAGCCAACCAGCTCAAGTGGAATTTTGATTTTCAGAATCACAAGCCCCTGGAGGGCAAATACGAGTGGCAAGAGGTGGAAAAGGGCAGCTTGCCCGAGTTCTACTACAGACCCCCGCGGCCACCCAAAGGCGCCTGCAAGGTGCCGGCGCAGGAGGGCCAGGATGTCAGCGGGACCCGCCAGGCGGTGCCTTTAATTGGGTCCCAGGCCAACTCAGAGGACACGCATTTGGTAGACCAAAAGACTGATGCACCGGACAGCCAGACGGGCTTAGCGGAGCAGTGCACTGGGATAAGGAAGCGACCTGCCACAGACGATTCCTCTCCTCAAAACAAAAGAGCCAACAGATCAGAAGAAAACGTTTCAGACGGTTCCCCCAACGCGGGTTCAGTGGAGCAGACGCCCAAGAAGCCCGGCCTCAGAAGGCGTCAAACG
>Equus_przewalskii
ATGTCAAACGTGCGAGTGTCCAACGGGAGCCCGAGCCTGGAGCGGATGGACGCCAGACAGGCGGAGTACCCCAAGCCGTCCGCCTGCAGAAACCTCTTCGGTCCGGTGAATCACGAAGAGTTAACCCGGGACTTGGAGAAGCACTGCCGAGACATGGAAGAGGCCAGCCAGCGCAAGTGGAATTTTGATTTCCAGAATCACAAGCCCCTGGAGGGCAAATACGAGTGGCAGGAGGTGGAAAAGGGCAGCTTGCCCGAGTTCTACTACAGACCCCCGCGGCCACCCAAAGGCGCCTGCAAGGTGCCGGCGCAGGAGAGCCAGGATGCCAGCGCGAACCGCCAGGCGGTGCCTTTAATTGGGTCTCAGGCAAACTCAGAGGACACGCATTTGGTAGACCCAAAGACTGATACGTCGGACAGCCCCACGGGCTTAGCGGAGCCGTGCACTGGGATCAGGAAGCGACCTGCAGCAGACGATTCCTCTCCTCAAAACAAAAGAGCCAACAGAACAGAAGAAAATGTTTCAGACGGTTCCCCGAACGCGGGCTCAGTGGAGCAGACGCCCAAGAAGCCGGGCCTCCGAAGACGTCAAACG
>Bos_indicus
ATGTCAAACGTGCGAGTGTCTAACGGGAGTCCGAGCCTGGAGCGGATGGACGCCAGACAGGCGGAGTACCCCAAGCCCTCGGCTTGCAGAAACCTCTTTGGCCCGGTCAATCACGAAGAGTTAACCCGGGACTTGGAGAAGCACTGCAGAGACATGGAAGAGGCCAGCCAGCGCAAGTGGAATTTTGATTTTAAGAATCACAAGCCCCTGGAGGGCAAGTACGAGTGGCAGGAGGTAGAAAAGGGCAGCCTGCCCGAGTTCTACCACAGACCCCCGCGGCCACCCAAAGGCGCCTGCAAGGTGCCGGCGCAGGAAGGCCAGGATGCCAGCGGGGCCCGCCCGGCGGTCCCTTTACTTGGGTCTCAGGCAAACCCAGAGGACACGCATTTGGTCGATCAGAAGACTGATGCCCCGGACAGCCAGACCGGGTTAGCGGAGCAGTGCCCTGGGATAAGGAAGCGACCTGCCGCAGATGATTCCTCTCCTCAAAACAAAAGAGCCAACAGAACAGAAGAAAATGTTTCAGACGGTTCCCCCAACGCCGGTTCAGTGGAGCAGACGCCCAAGAAGCCTGGCCTCAGAAGGCGTCAGACG
