# Supplementary material for: Insights into body size variation in cetaceans from the evolution of body-size-related genes
Source: BMC Evol Biol. 2019 Jul 27;19:157. doi: 10.1186/s12862-019-1461-9 (PMC6660953; doi:10.1186/s12862-019-1461-9)
Supplement: Supplementary file 4 — Alignment sequences of 20 body-size related genes used for this study. These files are Fast format, please use MEGA or Clustal to open them. (ZIP 133 kb) [file 12862_2019_1461_MOESM4_ESM.zip › Additional file 4 6.2/EIF2AK3.fas]

>Camelus_bactrianus
ATGATCATCCCCTCCCTGGATGGAGACCTCTTCCAGTGGGACCGAGACCGCGAGAGCATGGAAACAGTTCCGTTTACAGTTGAATCACTTCTTGAATCGTCTTATAAGTTTGGAGATGATGTCGTCTTGGTTGGAGGAAAGTCCCTCACTACGTATGGACTCGGTGCATATAGTGGGAAGGTGAGGTACATCTGTTCAGCTCTGGGCTGTCGCCAGTGGGACAGTGATGAAGTGGAACCAGAAGAGGGCATCCTGCTTCTGCAGCGCACCCAGAAAACCGTGAGAGCGGTCGGACCTCGCAGTGGCAATGAGAAGTGGAATTTCAGTGTTGGCCACTTTGAACTTCGGTATATTCCAGACATGGAAACTAGAGCCGGATTTATTGAAAGCACTTTAAAACCCCATGGAAACAAAGAAGAGTCTAAAATTATTTCAGATGTGGACGAACAGGAAGCTGTCATGATGGACACAGTGATAAAGGTCTCCGTTGCCGACTGGAAAGTTATGGCGTTTAGTAAGAAGGGAGGACATCTCGAATGGGAATACCAGTTTTGTACGCCCATTGCCTCTGCCTGGTTGGTGAAGGATGGCAAAGTCGTTCCCATCAGTCTTTTCGATGATACGAGTTACGCCCCTAATGATGGAGTTTTAGAAGATGAAGAAGACATTGTGGAAGCTGCGCGAGGAGCCACGGAGAGCAGCGTCTACCTGGGAATGTACAGAGGCCAGCTGTATCTGCAGTCATCAGTCAGAATTTCAGAAAAATTTCCTACGAGTCCCAAGGCCTTGGAATCTGTCAATGGTGAAAATGCCATTATTCCTTTGCCAACAATCAAATGGAAACCCTTAATTCATTCTCCTTCCAGAACTCCTGTCTTGGTAGGGTCTGATGAATTCGACAAATGTCTAAGTAACGATAAGTTTTCTCATGAAGAGTACAGCAATGGTGCCCTTTCAATCTTACAGTATCCGTATGATAATGGATATTACCTGCCCTACTACAAGAGGGAAAGGAGCAAACGGAGCACGCAGATCACGGTCAGGTTTCTGGACAATCCAAATTACAGCAAGAATGTCCGCAGGAAGGACCCTGTCCTCCTCTTACACTGGTGGAAGGAAATCGTTGGAACTATCCTGTTTTGTATTGTAGCAACAACTTTCATCGTGCGCCGACTTTTCCATCCTCACCCTCACAGACAAAGGAAGGAGTCTGAAACTCAGTGTCAAACTGAAAATAAATATGATTCTGTAAGTGGAGAAGCTAATGACAGTAGCTGGAGTGACATAAAAAATTCTGGATATGTATCACGATATCTAACAGATTTTGAACCGGTTCAGTGCATGGGTCGCGGGGGGTTTGGAGTTGTCTTCGAAGCTAGAAACAAAGTAGATGACTGCAATTATGCTATCAAGAGAATCCGTCTCCCCAACAGAGAACTGGCTCGGGAGAAGGTAATGCGAGAAGTGAAAGCTTTGGCCAAGCTTGAGCACCCAGGAATTGTCAGGTATTTCAATGCTTGGTTGGAAGCACCACCAGAGAAGTGGCAAGAAAAAATGGACGAAATCTGGCTGAAAGATGAAAGCACAGACTGGCCGCTCAGCTCTCCCAGTCCGGTGGATGCCCCCTCCGTTAAAATACGCAGAATGGATCCTTTCTCTACGAAGGAGCGTATCGAAATCATAGCTCCTTCGCCACGAAGCGGCAGATCTTTTTCAGTAGGGATCTCCTGTGGCCGGACAAGTTCGTCTGAGAGCCAGTTCTCTCCACTGGAATTTTCCGGAATGGACCACAGAGACACGAGTGAGTCGGTGGATGCTGTGAACAACCTCCCGGACAGTTGCCTTACAGACTGCGATGTGGAAGATGGTACTATGGATGGCAATGATGAGGGGCACTCCTTTGAACTTTGTCCTTCTGAAGCTTCTCCCAACATAAGGTCAAGGGAGCGAACATCCTCTTCTATAGTATTTGAAGATTCCGGCTGTGATAACGCGTCCAGCAAAGAAGAGCCCAGAACGAACCGACCGCCTCTGGGCAACCATTATGCTAATAAACTAACTGCTGTCCAGCATTCCAGCAGCAGGCCTTCTTCAGAACCTACCTTTTCTATTTCTCCTCCGAGACCAACCACTTTAAGTTTAGATCTCACTACAAACCCTGCGGAAAAACCGCAGCCCAGTTCGCCGAAGGTGTATCTTTACATCCAGATGCAGCTGTGCAGAAAGGAAAACCTCAAAGACTGGCTGAACAGCCGCTGCACCATAGAGGAGAGAGAGAGGAGCGCGTGTCTGCACATCTTCCTGCAGATCGCCGAGGCGGTGGAGTTTCTGCACAGCAAAGGGCTCATGCACAGGGACCTCAAGCCTTCCAACATATTCTTTACAATGGACGACGTGGTCAAGGTTGGAGATTTTGGCTTAGTGACTGCGATGGACCAGGATGAGGAGGACCAGATGGTTCTGACCCCAATGCCGGGGTACGCCAGACACACCGGACAAGTGGGGACCAAGCTGTATATGAGCCCAGAGCAGATTCATGGAAACAACTACTCTCATAAAGTGGACATCTTTTCTTTGGGCCTCATTCTGTTTGAATTGCTCTACCCGTTCGCCACGCAGATGGAGAGGGTCAGGATCTTAACTGATGTCAGAGATCTCAAATTTCCACCACTATTTACTCAGAAATATCCTCGTGAGTACGCGATGGTACAAGACATGCTCTCCCCATGCCCCACGGAACGGCCTGAAGCTGCCAACATCATTGAAAACGCTATATTTGAGGACTTGGAGTTTCCAGGAAAGACGGTGCTCAGACAGAGGTCTCGCTCCCTGAGCTCATCAGGAACGAAACATTCAAGACACTCCAGCAGCTCCCACAACCCTTTGCCAAGCAAT
>Camelus_ferus
ATGATCATCCCCTCCCTGGATGGAGACCTCTTCCAGTGGGACCGAGACCGCGAGAGCATGGAAACAGTTCCGTTTACAGTTGAATCACTTCTTGAATCGTCTTATAAGTTTGGAGATGATGTCGTCTTGGTTGGAGGAAAGTCCCTCACTACGTATGGACTCGGTGCATATAGTGGGAAGGTGAGGTACATCTGTTCAGCTCTGGGCTGTCGCCAGTGGGACAGTGATGAAGTGGAACCAGAAGAGGGCATCCTGCTTCTGCAGCGCACCCAGAAAACCGTGAGAGCGGTCGGACCTCGCAGTGGCAATGAGAAGTGGAATTTCAGTGTTGGCCACTTTGAACTTCGGTATATTCCAGACATGGAAACTAGAGCCGGATTTATTGAAAGCACTTTAAAACCCCATGGAAACAAAGAAGAGTCTAAAATTATTTCAGATGTGGACGAACAGGAAGCTGTCATGATGGACACAGTGATAAAGGTCTCCGTTGCCGACTGGAAAGTTATGGCTTTTAGTAAGAAGGGAGGACATCTCGAATGGGAATACCAGTTTTGTACGCCCATTGCCTCTGCCTGGTTGGTGAAGGATGGCAAAGTCGTTCCCATCAGTCTTTTTGATGATACGAGTTACGCCCCTAATGATGGAGTTTTAGAAGATGAAGAAGACATTGTGGAAGCTGCGCGAGGAGCCACGGAGAGCAGCGTCTACCTGGGAATGTACAGAGGCCAGCTGTATCTGCAGTCATCAGTCAGAATTTCAGAAAAATTTCCTACGAGTCCCAAGGCCTTGGAATCTGTCAATGGTGAAAATGCCATTATTCCTTTGCCAACAATCAAATGGAAACCCTTAATTCATTCTCCTTCCAGAACTCCTGTCTTGGTAGGGTCTGATGAATTCGACAAATGTCTAAGTAACGATAAGTTTTCTCATGAAGAGTACAGCAATGGTGCCCTTTCAATCTTACAGTATCCGTATGATAATGGATATTACCTGCCCTACTACAAGAGGGAAAGGAGCAAACGGAGCACGCAGATCACGGTCAGGTTTCTGGACAATCCAAATTACAGCAAGAATGTCCGCAGGAAGGACCCTGTCCTCCTCTTACACTGGTGGAAGGAAATCGTTGGAACTATCCTGTTTTGTATTGTAGCAACAACTTTCATTGTGCGCCGACTTTTCCATCCTCACCCTCACAGACAAAGGAAGGAGTCTGAAACTCAGTGTCAAACTGAAAATAAATATGATTCTGTAAGTGGAGAAGCTAATGACAGTAGCTGGAGTGACATAAAAAATTCTGGATATGTATCACGATATCTAACAGATTTTGAACCGGTTCAGTGCATGGGTCGCGGGGGGTTTGGAGTTGTCTTCGAAGCTAGAAACAAAGTAGATGACTGCAATTATGCTATCAAGAGAATCCGTCTCCCCAACAGAGAACTGGCTCGGGAGAAGGTAATGCGAGAAGTGAAAGCTTTGGCCAAGCTTGAGCACCCAGGAATTGTCAGGTATTTCAATGCTTGGTTGGAAGCACCACCAGAGAAGTGGCAAGAAAAAATGGACGAAATCTGGCTGAAAGATGAAAGCACAGACTGGCCGCTCAGCTCTCCCAGTCCGGTGGATGCCCCCTCCGTTAAAATACGCAGAATGGATCCTTTCTCTACGAAGGAGCGTATCGAAATCATAGCTCCTTCGCCACGAAGCGGCAGATCTTTTTCAGTAGGGATCTCCTGTGGCCGGACAAGTTCGTCTGAGAGCCAGTTCTCTCCACTGGAATTTTCCGGAATGGACCACAGAGACACGAGTGAGTCGGTGGATGCTGTGAACAACCTCCCGGACAGTTGCCTTACAGACTGCGATGTGGAAGATGGTACTATGGATGGCAATGATGAGGGGCACTCCTTTGAACTTTGTCCTTCTGAAGCTTCTCCCAACATAAGGTCAAGGGAGCGAACATCCTCTTCTATAGTATTTGAAGATTCCGGCTGTGATAACGCGTCCAGCAAAGAAGAGCCCAGAACGAACCGACCGCCTCTGGGCAACCATTATGCTAATAAACTAACTGCTGTCCAGCATTCCAGCAGCAGGCCTTCTTCAGAACCTACCTTTTCTATTTCTCCTCCGAGACCAACCACTTTAAGTTTAGATCTCACTACAAACCCTGCGGAAAAACCGCAGCCCAGTTCGCCGAAGGTGTATCTTTACATCCAGATGCAGCTGTGCAGAAAGGAAAACCTCAAAGACTGGCTGAACAGCCGCTGCACCATAGAGGAGAGAGAGAGGAGCGCGTGTCTGCACATCTTCCTGCAGATCGCCGAGGCGGTGGAGTTTCTGCACAGCAAAGGGCTCATGCACAGGGACCTCAAGCCTTCCAACATATTCTTTACAATGGACGACGTGGTCAAGGTTGGAGATTTTGGCTTAGTGACTGCGATGGACCAGGATGAGGAGGACCAGATGGTTCTGACCCCAATGCCGGGGTACGCCAGACACACCGGACAAGTGGGGACCAAGCTGTATATGAGCCCAGAGCAGATTCATGGAAACAACTACTCTCATAAAGTGGACATCTTTTCTTTGGGCCTCATTCTGTTTGAATTACTCTACCCGTTCGCCACGCAGATGGAGAGGGTCAGGATCTTAACTGATGTCAGAGATCTCAAATTTCCACCACTATTTACTCAGAAATATCCTCGTGAGTACGCGATGGTACAAGACATGCTCTCCCCATGCCCCACGGAACGGCCTGAAGCTGCCAACATCATTGAAAACGCTATATTTGAGGACTTGGAGTTTCCAGGAAAGACGGTGCTCAGACAGAGGTCTCGCTCCCTGAGCTCATCAGGAACGAAACATTCAAGACACTCCAGCAGCTCCCACAACCCTTTGCCAAGCAAT
>Camelus_dromedarius
ATGATCATCCCCTCCCTGGATGGAGACCTCTTCCAGTGGGACCGAGACCGCGAGAGCATGGAAACAGTTCCGTTTACAGTTGAATCACTTCTTGAATCGTCTTATAAGTTTGGAGATGATGTCGTCTTGGTTGGAGGAAAGTCCCTCACTACGTATGGACTCGGTGCATATAGTGGGAAGGTGAGGTACATCTGTTCAGCTCTGGGCTGTCGCCAGTGGGACAGTGATGAAGTGGAACCAGAAGAGGGCATCCTGCTTCTGCAGCGCACCCAGAAAACCGTGAGAGCGGTCGGACCTCGCAGTGGCAATGAGAAGTGGAATTTCAGTGTTGGCCACTTTGAACTTCGGTATATTCCAGACATGGAAACTAGAGCCGGATTTATTGAAAGCACTTTAAAACCCCATGGAAACAAAGAAGAGTCTAAAATTATTTCAGATGTGGACGAACAGGAAGCTGTCATGATGGACACAGTGATAAAGGTCTCCGTTGCCGACTGGAAAGTTATGGCGTTTAGTAAGAAGGGAGGACATCTCGAATGGGAATACCAGTTTTGTACGCCCATTGCCTCTGCCTGGTTGGTGAAGGATGGCAAAGTCGTTCCCATCAGTCTTTTCGATGATACGAGTTACGCCCCTAATGATGGAGTTTTAGAAGATGAAGAAGACATTGTGGAAGCTGCGCGAGGAGCCACGGAGAGCAGCGTCTACCTGGGAATGTACAGAGGCCAGCTGTATCTGCAGTCATCAGTCAGAATTTCAGAAAAATTTCCTACGAGTCCCAAGGCCTTGGAATCTGTCAATGGTGAAAATGCCATTATTCCTTTGCCAACAATCAAATGGAAACCCTTAATTCATTCTCCTTCCAGAACTCCTGTCTTGGTAGGGTCTGATGAATTCGACAAATGTCTAAGTAACGATAAGTTTTCTCATGAAGAGTACAGCAATGGTGCCCTTTCAATCTTACAGTATCCGTATGATAATGGATATTACCTGCCCTACTACAAGAGGGAAAGGAGCAAACGGAGCACGCAGATCACGGTCAGGTTTCTGGACAATCCAAATTACAGCAAGAATGTCCGCAGGAAGGACCCTGTCCTCCTCTTACACTGGTGGAAGGAAATCGTTGGAACTATCCTGTTTTGTATTGTAGCAACAACTTTCATTGTGCGCCGACTTTTCCATCCTCACCCTCACAGACAAAGGAAGGAGTCTGAAACTCAGTGTCAAACTGAAAATAAATATGATTCTGTAAGTGGAGAAGCTAATGACAGTAGCTGGAGTGACATAAAAAATTCTGGATATGTATCACGATATCTAACAGATTTTGAACCGGTTCAGTGCATGGGTCGCGGGGGGTTTGGAGTTGTCTTCGAAGCTAGAAACAAAGTAGATGACTGCAATTATGCTATCAAGAGAATCCGTCTCCCCAACAGAGAACTGGCTCGGGAGAAGGTAATGCGAGAAGTGAAAGCTTTGGCCAAGCTTGAGCACCCAGGAATTGTCAGGTATTTCAATGCTTGGTTGGAAGCACCACCAGAGAAGTGGCAAGAAAAAATGGACGAAATCTGGCTGAAAGATGAAAGCACAGACTGGCCGCTCAGCTCTCCCAGTCCGGTGGATGCCCCTTCCGTTAAAATACGCAGAATGGATCCTTTCTCTACGAAGGAGCGTATCGAAATCATAGCTCCTTCGCCACGAAGCGGCAGATCTTTTTCAGTAGGGATCTCCTGTGGCCGGACAAGTTCGTCTGAGAGCCAGTCCTCTCCACTGGAATTTTCCGGAATGGACCACAGAGACACGAGTGAGTCGGTGGATGCTGTGAACAACCTCCCGGACAGTTGCCTTACAGACTGCGATGTGGAAGATGGTACTATGGATGGCAATGATGAGGGGCACTCCTTTGAACTTTGTCCTTCTGAAGCTTCTCCCAACATAAGGTCAAGGGAGCGAACATCCTCTTCTATAGTATTTGAAGATTCCGGCTGTGATAACGCGTCCAGCAAAGAAGAGCCCAGAACGAACCGACCGCCTCTGGGCAACCATTATGCTAATAAACTAACTGCCGTCCAGCATTCCAGCAGCAGGCCTTCTTCAGAACCTACCTTTTCTATTTCTCCTCCGAGACCAACCACTTTAAGTTTAGATCTCACTACAAACCCTGCGGAAAAACCGCAGCCCAGTTCACCGAAGGTGTATCTTTACATCCAGATGCAGCTGTGCAGAAAGGAAAACCTCAAAGACTGGCTGAACAGCCGCTGCACCATAGAGGAGAGAGAGAGGAGCGCGTGTCTGCACATCTTCCTGCAGATCGCCGAGGCGGTGGAGTTTCTGCACAGCAAAGGGCTCATGCACAGGGACCTCAAGCCTTCCAACATATTCTTTACAATGGACGACGTGGTCAAGGTTGGAGATTTTGGCTTAGTGACTGCGATGGACCAGGATGAGGAGGACCAGATGGTTCTGACCCCAATGCCAGGGTACGCCAGACACACCGGACAAGTGGGGACCAAGCTGTATATGAGCCCAGAGCAGATTCATGGAAACAACTACTCTCATAAAGTGGACATCTTTTCTTTGGGCCTCATTCTGTTTGAATTGCTCTACCCGTTCGCCACGCAGATGGAGAGGGTCAGGATCTTAACTGATGTCAGAGATCTCAAATTTCCACCACTATTTACTCAGAAATATCCTCGTGAGTACGCGATGGTACAAGACATGCTCTCCCCATGCCCCACGGAACGGCCTGAAGCTGCCAACATCATTGAAAACGCTATATTTGAGGACTTGGAGTTTCCAGGAAAGACGGTGCTCAGACAGAGGTCTCGCTCCCTGAGCTCATCAGGAACGAAACATTCAAGACACTCCAGCAGCTCCCACAACCCTTTGCCAAGCAAT
>Vicugna_pacos
ATGATCATCCCTTCCCTGGATGGAGACCTCTTCCAGTGGGACCGAGACCGCGAGAGCATGGAAACAGTTCCGTTTACAGTTGAATCACTTCTTGAATCGTCTTATAAGTTTGGAGATGATGTCGTCTTGGTTGGAGGAAAGTCCCTCACTACGTATGGACTTGGTGCATATAGTGGGAAGGTGAGGTACATCTGTTCAGCTCTGGGCTGTCGCCAGTGGGACAGTGATGAAGTGGAACCAGAAGAGGGCATCCTGCTTCTGCAGCGCACCCAGAAAACCGTGAGAGCGGTCGGACCTCGCAGTGGCAATGAGAAGTGGAATTTCAGTGTTGGCCACTTTGAACTTCGGTATATTCCAGACATGGAAACTAGAGCCGGATTTATTGAAAGCACTTTAAAACCCCATGGAAACAAAGAACAGTCTAAAATTATTTCAGATGTGGATGAACAGGAAGCTGTCATGATGGACACAGTGATAAAGGTCTCCGTAGCCGACTGGAAAGTTATGGCGTTTAGTAAGAAGGGAGGACATCTCGAATGGGAATACCAGTTTTGTACGCCCATTGCCTCTGCCTGGTTGGTGAAGGATGGCAAAGTCGTTCCCATCAGTCTTTTTGATGATACGAGTTACGCCCCTAATGATGGAGTTTTAGAAGATGAAGAAGACATTGTAGAGGCTGCGCGAGGAGCCACGGAGAGCAGCGTCTACCTGGGAATGTACAGAGGCCAGCTGTATCTGCAGTCATCAGTCAGAATTTCAGAAAAATTTCCTACGAGTCCCAAGGCCTTGGAATCTGTCAATGGTGAAAATGCCATTATTCCTTTGCCAACAATCAAATGGAAACCCTTAATTCATTCTCCTTCCAGAACTCCTGTCTTGGTAGGGTCTGATGAATTCGACAAATGTCTAAGTAACGATAAGTTTTCTCATGAAGAGTACAGCAATGGTGCCCTTTCAATCTTACAGTATCCGTATGATAATGGATATTACCTGCCCTACTACAAGAGGGAAAGGAGCAAACGGAGCACGCAGATCACGGTCAGGTTTCTGGACAATCCGAATTACAGCAAGAATGTCCGCAGGAAGGACCCTGTCCTCCTCTTACACTGGTGGAAGGAAATCGTTGGAACTATCCTGTTTTGTATCGTAGCAACAACTTTCATTGTGCGCCGACTTTTCCATCCTCACCCTCACAGACAAAGGAAGGAGTCTGAAACTCAGTGTCAAACTGAAAATAAATATGATTCTGTAAGTGGAGAAGCTAATGACAGTAGCTGGAGTGACATAAAAAATTCTGGATATGTATCACGATATCTAACAGATTTTGAACCGGTTCAGTGCATGGGTCGCGGGGGGTTTGGAGTTGTCTTCGAAGCTAGAAACAAAGTAGATGACTGCAATTATGCTATCAAGAGAATCCGTCTCCCCAACAGGGAACTGGCTCGGGAGAAGGTAATGCGAGAAGTGAAAGCTTTGGCCAAGCTTGAGCACCCAGGAATTGTCAGGTATTTCAATGCTTGGTTGGAAGCACCACCAGAGAAGTGGCAAGAAAAAATGGATGAAATCTGGCTGAAAGATGAAAGCACAGACTGGCCGCTCAGCTCTCCCAGTCCGGTGGATGCCCCCTCCGTTAAAGTACGCAGAATGGATCCTTTCTCTACGAAGGAACGTATCGAAATCATAGCTCCTTCGCCACGAAGTGGCAGATCTTTTTCAGTAGGGATCTCCTGTGGCCGGACAAGTTCGTCTGAGAGCCAGTTCTCTCCACTGGAATTTTCCGGAATGGACCACAGAGACATGAGTGAGTCGGTGGATGCTGTGAACAACCTCCCGGACAGTTGCCTTACGGACTGCGATGTGGAAGATGGTACTATGGATGGCAATGATGAGGGGCACTCCTTTGAACTTTGTCCCTCTGAAGCTTCTCCTAATATAAGGTCAAGGGAGCGAACATCCTCTTCCATAGTATTTGAAGACTCCGGCTGTGATAACGCGTCCAGCAAAGAAGAGCCCAGAACGAACCGACCGCCTCTGGGCAACCATTATGCTAATAAACTAACTGCTGTCCAGCATTCCAACAGCAGGCCTTCTTCAGAACCCACCTTTTCTATTTCTCCTCCGAGGCCAACCACTTTAAGTTTAGATCTCACTACAAACCCTGCGGAAAAACCGCAGCCCAGTTCACCGAAGGTGTATCTTTACATCCAGATGCAGCTGTGCAGAAAGGAAAACCTCAAAGACTGGCTGAACAGCCGCTGCACCATAGAGGAGAGAGAGAGGAGTGCGTGTCTGCACATCTTCCTGCAGATCGCCGAGGCGGTGGAGTTTCTGCACAGCAAAGGGCTCATGCACAGGGACCTCAAGCCTTCCAACATATTCTTTACAATGGACGACGTGGTCAAGGTTGGAGATTTTGGCTTAGTGACTGCGATGGACCAGGATGAGGAGGACCAGATGGTTCTGACCCCAATGCCGGGGTACGCCAGACACACCGGACAAGTGGGGACCAAGCTGTATATGAGCCCAGAGCAGATTCATGGAAACAACTACTCTCATAAAGTGGACATCTTTTCTTTGGGCCTCATTCTGTTTGAATTGCTCTACCCATTCGCCACGCAGATGGAGAGGGTCAGGATCTTAACTGATGTCAGAGATCTCAAATTTCCACCACTGTTTACTCAGAAATATCCTCGTGAGTACGCGATGGTACAAGACATGCTCTCCCCATGCCCCACGGAACGGCCTGAAGCTGCCAACATCATTGAAAATGCTATATTTGAGGACTTGGAGTTTCCAGGAAAGACGGTGCTCAGACAGAGGTCTCGCTCCCTGAGCTCATCAGGAACGAAACATTCAAGACACTCCAGCAGCTCCCACAGCCCTTTGCCAAGCAAT
>Equus_caballus
ATGATCATTCCTTCCCTGGATGGAGACCTCTTCCAGTGGGACCGAGACCGTGAGAGCATGGAAACAGTTCCTTTTACCGTTGAGTCACTTCTTGAATCTTCTTATAAATTTGGAGATGATGTTGTTTTGGTTGGAGGAAAGTCTCTCACTACATATGGACTCAGTGCATATAGTGGAAAGGTGAGGTATATCTGTTCAGCTTTGGGTTGTCGCCGATGGGATAATGATGAAATGGAAC---AAGAGGACATCCTGCTTCTGCAGCGCACCCAGAAAACCGTTCGAGCTGTTGGACCTCGTAGTGGCAATGAGAAGTGGAATTTCAGTGTTGGCCACTTTGAACTTCGGTATATTCCAGACATGGAAACTAGAGCCGGATTTATTGAAAGCACCCTAAAACCCAGTGGAAGCAAAGAAGAGTCTAAAATTATTTCAGATCTGGAAGAACAGGAAGCTGCCATGTTGGACACAGTGATAAAGGTCTCAGTTGCTGATTGGAAGGTTATGGCGTTTAGTAAAAAGGGCGGACATCTGGAATGGGAGTACCAGTTTTGTACTCCCATTGCATCTGCCTGGTTGGTTAAGGATGGCAAAGTCATTCCCATCAGTCTTTTTGATGATACGAGTTATACATCTAATAATGAAGTTTTAGAAGATGAAGAAGACATTGTGGAAGCTGCCCGAGGAGCCACAGAGAACAGCGTTTACTTGGGAATGTACAGAGGCCAGCTGTATCTGCAGTCGTCAGTCAGAATTTCAGAAAAGTTTCCCACAAGCCCCAAGGCCTTGGAAAACGTCAATGATGAAAATGCGATTATCCCTTTGCCAACAATCAAATGGAAACCCTTAATTCATTCTCCTTCCAGAACTCCTGTCTTGGTAGGGTCTGATGAATTTGACAAATGTCTTAGTAATGATAAGTTTTCTCATGAAGAGTACAGTAATGGAGCACTTTCAATCTTGCAGTATCCATATGATAATGGTTACTATCTACCATACTACAAGAGGGAGAGGAACAAGCGGAGCACTCAGATCACAGTCAGGTTTCTTGACAACCCAAACTACAGCAAGACCATCCGCAAAAAGGATCCGGTTCTCCTCTTGCCCTGGTGGAAAGAAATAGTTGCAACTATTCTGTTTTGTATCATAGCAACAACTTTTATCGTGCGCAGACTTTTCCATCCTCATCCTCACAGGCAAAGGAAAGAATCTGAAACTCAGTGTCAAACTGAAAATAAATATGACTCTTTAAGTGGAGAAGTTAATGACAGTGGCTCGAATGACGTAAAAAATTCTGGCTACGTATCACGGTATCTGACAGATTTTGAACCGGTTCAGTGCATGGGTCGTGGCGGGTTTGGAGTTGTCTTTGAAGCTAAAAACAAAGTAGATGACTGCAATTATGCTATCAAGAGAATCCGTCTCCCCAACAGGGAATTGGCTCGGGAAAAGGTAATGCGAGAGGTTAAAGCCTTAGCCAAGCTTGAACACCCAGGAATTGTTAGATATTTCAATGCTTGGTTGGAAGCACCACCAGAGAAGTGGCAAGAAGAAATGGACGAAATTTGGCTGAAAGATGAAAGCACAGACTGGCCACCCAGCTCTCCTAGCCCAATGGATGCACCATCAGTTAAAATACGCAGAATGGATCCTTTCTCAACAAAAGAACATATTGAAATCATAGCTCCTTCGCCAAAAAGGAGCAGGTCTTTTTCAGTAGGCATTTCCTGTGGCCAGACAAGTTCATCTGAGAGCCAGTTCTCTCCACTGGAATTTTCAGGAACGGACCATGGAGACATCAGTGGGTCGGTGGACGCAGTGTACAATCTCCAAGACAGTTGCCTTACAGACTGTGATGTGGGAGATGGTACTATAGATGGCAATGATGAGGGGCACTCCTTTGAACTTTGTCCTTCTGAAGCTTCTCCTTATGTCAGGTCAAGGGAGAGAACATCCTCTTCTATAGTATTTGAAGATTCTGGCTGTGATAATGCGTCCAGTAAAGAAGAGCTCAAAACTAACCCACTGCATATCGGCAGCCATGATGCTGATAAACTGACTGCTTTGAAGCATTCCAGTAGCAACTCTCCTTCTGAACCTACTTTATCTGTTTCTCCTCCAAGACCAACCACTTTAAGTTTAGATCTCACTAAAAACACTACGGAAAAACTCCAGCCCAGTTCGCCGAAAGTGTATCTTTACATTCAGATGCAGCTATGCAGAAAGGAAAACCTCAAAGACTGGATGAACAGTCGATGCACCATAGAGGAGAGAGAGAGGAGCATGTGTTTGCACATCTTCCTGCAGATCGCGGAGGCAGTAGAATTTCTGCACAGTAAAGGGCTCATGCACAGGGACCTCAAGCCTTCCAACATATTCTTTACAATGGACGACGTGGTCAAGATCGGAGACTTTGGGTTAGTGACTGCAATGGACCAGGACGAGGAAGAGCAGATGGTTCTGACCCCAATGCCAGCATACGCCAGACACACAGGACAAGTGGGGACCAAACTTTATATGAGCCCAGAGCAGATTCATGGAAACAACTACTCTCACAAAGTGGACATCTTTTCTTTAGGCCTCATCCTATTTGAATTGCTATACCCATTTGGCACTCAGATGGAGAGAGTCAGGATCTTAACCGATGTAAGAAATCTCAAATTTCCACCACTATTTACTCAGAAATATCCTCGTGAGCACGTGATGGTTCAAGACATGCTGTCTCCATCCCCCATGGAACGGCCTGAAGCTACAAACATCATTGAAAATGCTGTGTTTGAGGACTTGGAGTTTCCAGGGAAAACAGTGCTCAGACAGAGGTCTCGCTCCGTGAGCTCATCAGGAACAAAACCTTCCAGACAGCCCAGCAACTCCCAGAGCCCTTTGCCGAGCAGT
>Equus_przewalskii
ATGATCATTCCTTCCCTGGATGGAGACCTCTTCCAGTGGGACCGAGACCGTGAGAGCATGGAAACAGTTCCTTTTACCGTTGAGTCACTTCTTGAATCTTCTTATAAATTTGGAGATGATGTTGTTTTGGTTGGAGGAAAGTCTCTCACTACATATGGACTCAGTGCATATAGTGGAAAGGTGAGGTATATCTGTTCAGCTTTGGGTTGTCGCCGATGGGATAATGATGAAATGGAAC---AAGAGGACATCCTGCTTCTGCAGCGCACCCAAAAAACCGTTCGAGCTGTTGGACCTCGTAGTGGCAATGAGAAGTGGAATTTCAGTGTTGGCCACTTTGAACTTCGGTATATTCCAGACATGGAAACTAGAGCCGGATTTATTGAAAGCACCCTAAAACCCAGTGGAAGCAAAGAAGAGTCTAAAATTATTTCAGATCTGGAAGAACAGGAAGCTGCCATGTTGGACACAGTGATAAAGGTCTCAGTTGCTGATTGGAAGGTTATGGCGTTTAGTAAAAAGGGCGGACATCTGGAATGGGAGTACCAGTTTTGTACTCCCATTGCATCTGCCTGGTTGGTTAAGGATGGCAAAGTCATTCCCATCAGTCTTTTTGATGATACGAGTTATACATCTAATAATGAAGTTTTAGAAGATGAAGAAGACATTGTGGAAGCTGCCCGAGGAGCCACAGAGAACAGCGTTTACTTGGGAATGTACAGAGGCCAGCTGTATCTGCAGTCGTCAGTCAGAATTTCAGAAAAGTTTCCCACAAGCCCCAAGGCCTTGGAAAACGTCAATGATGAAAATGCGATTATCCCTTTGCCAACAATCAAATGGAAACCCTTAATTCATTCTCCTTCCAGAACTCCTGTCTTGGTAGGGTCTGATGAATTTGACAAATGTCTTAGTAATGATAAGTTTTCTCATGAAGAGTACAGTAATGGAGCACTTTCAATCTTGCAGTATCCATATGATAATGGTTACTATCTACCATACTACAAGAGGGAGAGGAACAAGCGGAGCACTCAGATCACAGTCAGGTTTCTTGACAACCCAAACTACAGCAAGACCATCCGCAAAAAGGATCCGGTTCTCCTCTTGCCCTGGTGGAAAGAAATAGTTGCAACTATTCTGTTTTGTATCATAGCAACAACTTTTATCGTGCGCAGACTTTTCCATCCTCATCCTCACAGGCAAAGGAAAGAATCTGAAACTCAGTGTCAAACTGAAAATAAATATGACTCTTTAAGTGGAGAAGCTAATGACAGTGGCTCGAATGACGTAAAAAATTCTGGCTACGTATCACGGTATCTGACAGATTTTGAACCGGTTCAGTGCATGGGTCGTGGCGGGTTTGGAGTTGTCTTTGAAGCTAAAAACAAAGTAGATGACTGCAATTATGCTATCAAGAGAATCCGTCTCCCCAACAGGGAATTGGCTCGGGAAAAGGTAATGCGAGAGGTTAAAGCCTTAGCCAAGCTTGAACACCCAGGAATTGTTAGATATTTCAATGCTTGGTTGGAAGCACCACCAGAGAAGTGGCAAGAAGAAATGGACGAAATTTGGCTGAAAGATGAAAGCACAGACTGGCCACCCAGCTCTCCTAGCCCAATGGATGCACCATCAGTTAAAATACGCAGAATGGATCCTTTCTCAACAAAAGAACATATTGAAATCATAGCTCCTTCGCCAAAAAGGAGCAGGTCTTTTTCAGTAGGCATTTCCTGTGGCCAGACAAGTTCATCTGAGAGCCAGTTCTCTCCACTGGAATTTTCAGGAACGGACCATGGAGACATCAGTGGGTCGGTGGACGCAGTGTACAATCTCCAAGACAGTTGCCTTACAGACTGTGATGTGGGAGATGGTACTATAGATGGCAATGATGAGGGGCACTCCTTTGAACTTTGTCCTTCTGAAGCTTCTCCTTATGTCAGGTCAAGGGAGAGAACATCCTCTTCCATAGTATTTGAAGATTCTGGCTGTGATAATGCGTCCAGTAAAGAAGAGCTCAAAACTAACCCACTGCATATCGGCAGCCATGATGCTGATAAACTGACTGCTTTGAAGCATTCCAGTAGCAACTCTCCTTCTGAACCTACTTTATCTGTTTCTCCTCCAAGACCAACCACTTTAAGTTTAGATCTCACTAAAAACACTACGGAAAAACTCCAGCCCAGTTCGCCGAAAGTGTATCTTTACATTCAGATGCAGCTATGCAGAAAGGAAAACCTCAAAGACTGGATGAACAGTCGATGCACCATAGAGGAGAGAGAGAGGAGCATGTGTTTGCACATCTTCCTGCAGATCGCGGAGGCAGTAGAATTTCTGCACAGTAAAGGGCTCATGCACAGGGACCTCAAGCCTTCCAACATATTCTTTACAATGGACGACGTGGTCAAGATCGGAGACTTTGGGTTAGTGACTGCAATGGACCAGGACGAGGAAGAGCAGATGGTTCTGACCCCAATGCCAGCATACGCCAGACACACAGGACAAGTGGGGACCAAACTGTATATGAGCCCAGAGCAGATTCATGGAAACAACTACTCTCACAAAGTGGACATCTTTTCTTTAGGCCTCATCCTATTTGAATTGCTATACCCATTTGGCACTCAGATGGAGAGAGTCAGGATCTTAACCGATGTAAGAAATCTCAAATTTCCACCACTATTTACTCAGAAATATCCTCGTGAGCACGTGATGGTTCAAGACATGCTGTCTCCATCCCCCATGGAACGGCCTGAAGCTACAAACATCATTGAAAATGCTGTGTTTGAGGACTTGGAGTTTCCAGGGAAAACAGTGCTCAGACAGAGGTCTCGCTCCGTGAGCTCATCAGGAACAAAACCTTCCAGACAGCCCAGCAACTCCCAGAGCCCTTTGCCGAGCAGT
>Tursiops_truncatus
ATGATCATTCCTTCCCTGGATGGAGACCTCTTCCAGTGGGACCGGGACCGTGAGAGCATGGAAACAGTTCCGTTTACAGTTGAATCGCTTCTTGAATCTTCTTATAAATTTGGAGATGATGTTGTCTTGGTTGGAGGAAAGTCTCTCACTACATATGGACTCAGTGCATATAGCGGAAAGGTGAGG---------------------------------------------------------------------------------------------------------------------------------TGGAATTTCAGTGTTGGCCACTTTGAACTTCGGTATATTCCAGACATGGAAACTAGAGCCGGATTTATTGAAAGCACCTTAAAGCCCAGTGGAAACAAAGAACAGTCTAAAATTATTTCAGACGTGGAAGAACAGGAAGCTGCCGTGATGGACACAGTGATAAAGGTCTCCGTTGCTGATTGGAAAGTTATGGCCTTTAGTAAGAAAGGAGGACATCTGGAGTGGGAATACCAG------------------------------------------------------------------------------------------------------------------------------------------------------------------GGAATGTACAGAGGCCAGCTGTATCTGCAGTCATCAGTCAGAATTTCAGAAAAGTTTCCTACGAGTCCCAAGGCCTTGGAATCTGTCAACAGTGAAAATGCAATTATTCCTTTGCCAACAATCAAATGGAAACCCTTAATTCATTCTCCTTCCAGAACTCCTGTCTTGGTGGGGTCTGATGAATTTGACAAATGTCTTAGTAATGATAAGTTTTCTCACGAAGAGTACAGTAATGGTGCACTTTCAATCTTGCAGTATCCATATGATAATGGTTATTACCTGCCATACTACAAGAGGGAAAGGAACAAACGGAGCACACAGATCACAGTCCGATTTCTCGACAACCCAAATTACAGCAAGAGTGTCCGCAAAAAGGATCCCGTGCTCCTCTTACACTGGTGGAAAGAAATAGTTGGAACCATTCTGTTTTGTATCGTAGCAACAACTTTCATTGTGCGCAGACTCTTCCATCCTCATCCTCACAGACAAAGGAAAGAATCTGAAACTCAGTGTCAAACTGAAAATAAATACGATTCTGTCAGTGGAGAAGCGAATGACAGTAGCTGGAATGACATAAAAAATTCTGGATACGTATCACGCTATCTAACAGATTTCGAACCGATTCAGTGCATGGGTCGTGGAGGGTTTGGAGTTGTCTTTGAAGCTAGAAACAAAGTTGATGACTGCAATTATGCTATCAAGAGAATCCGTCTCCCAAACAGGGAATTGGCTCGGGAAAAGGTCATGCGAGAAGTTAAAGCCTTAGCCAAGCTTGAACACCCAGGAATTGTTAGATATTTCAATGCTTGGTTGGAAGCACCACCAGAGAAGTGGCAAGAAAAAATGGATGAAATTTGGCTGAAAGATGAAAGCACAGACTGGCCGCTCACCTCTCCTAGTCCCGTGGATGCACCATCCGTTAAAATATGCAGAATGGATCCTTTCTCTACAAAGGAACGCGTTGAAATCATAGCCCCTTCTCCAAGAAGCAGTAGTTCTTTTTCGGTCGGAATTTCCTGTGGCCAGACAGGTTCATCCAAGAGCCAGTTCTCTCCACTGGAATTTTCCGGAATGGACCACAGAGACACGAGTGAGTCGGTGGACGCAGTGTGCAACCTCCAGGACAGCTGCCTTACAGACTGCAAGGGGGAAGACGGTACTAGGGATGGCAATGATGAGGGACACTCTTTTGAACTTTGTCCTTCTGAAGCTTCCCCTTATGTAAGGTCAAGGGAGCGAACCTCCTCTTCTATAGTATTTGAAGATTCCGGCTGTGATAACGCATCCAGCAAA---GAGCCCAAAACGAACCGACCGCCTATTGGCAACCATTGTGCTGATAAACTAACTGCAGTCCAGCATTCCAGTAGCAAGTCTTCCTCGGAACCTACTTTGTCTATTTCTCGTTCAAGACCAACCACTTTAAGTTTAGATCTCACTAAAAACTCTGTAGAAAAACTCCAACCCAGTTCACCAAAGGTGTATCTTTACATCCAGATGCAGCTGTGCAGAAAGGAAAACCTCAAAGACTGGCTGAACAGCCGCTGCACCATTGAGGAAAGAGAGAGGAGCGTGTGTCTGCACATCTTCCTGCAGATCGCGGAGGCGGTGGAGTTTCTGCACGGCAAAGGGCTCATGCACAGGGACCTCAAGCCTTCCAACATATTCTTTACAATGGATGATGTGGTCAAGGTTGGAGACTTTGGATTGGTGACTGCAATGGACCAGGATGAAGAAGACCAGCTGGTTCTGACCCCAATGCCAGGGTACGCCAGACACACAGGACAAGTGGGGACCAAGCTGTATATGAGCCCAGAACAGATTCATGGCAACAACTACTCTCATAAAGTGGACATCTTTTCTTTAGGCCTCATTCTATTTGAATTGCTGTACCCGTTCGGCACTCATATGGAGAGGGTCAGGATCTTAACTGATGTAAGAGATCTCAAATTTCCACCACTATTTACTCAGAAATATCCTTGTGAGTATGTAATGGTGCAAGACATGCTCTCCCCATCCCCTACGGAACGGCCTGAAGCTGCAAACATTATTGAAAATGCTATATTCGAGGACTTGGAGTTTCCAGGAAAAACAGTTCTCAGACAGAGGTCTCGCTCCATGAGCTCATCAGGAACAAAACAGTCAAGACACTCCAGCAGCTCCCACAGCCCTTTGCCAAGCAAT
>Grampus_griseus
ATGATCATTCCTTCCCTGGATGGAGACCTCTTCCAGTGGGACCGGGACCGTGAGAGCATGGAAACAGTTCCGTTTACAGTTGAATCGCTTCTTGAATCTTCTTATAAATTTGGAGATGATGTTGTCTTGGTTGGAGGAAAGTCTCTCACTACATATGGACTCAGTGCATATAGTGGAAAGGTGAGG---------------------------------------------------------------------------------------------------------------------------------TGGAATTTCAGTGTTGGCCACTTTGAACTTCGGTATATTCCAGACATGGAAACTAGAGCCGGATTTATTGAAAGCACCTTAAAGCCCAGTGGAAACAAAGAACAGTCTAAAATTATTTCAGACGTGGAAGAACAGGAAGCTGCCGTGATGGACACAGTGATAAAGGTCTCCGTTGCTGATTGGAAAGTTATGGCCTTTAGTAAGAAAGGAGGACATCTGGAGTGGGAATACCAG------------------------------------------------------------------------------------------------------------------------------------------------------------------GGAATGTACAGAGGCCAGCTGTATCTGCAGTCATCAGTCAAAATTTCAAAAAAGTTTCCTACGAGTCCCAAGGCCTTGGAATCTGTCAACAGTGAAAATGCAATTATTCCTTTGCCAACAATCAAATGGAAACCCTTAATTCATTCTCCTTCCAGAACTCCTGTCTTGGTGGGGTCTGATGAATTTGACAAATGTCTTAGTAATGATAAGTTTTCTCACGAAGAGTACAGTAATGGTGCACTTTCAATCTTGCAGTATCCATATG-----------------------------------------------------------------------------------------------------------------------------------------------------------------------------------------------------------------------------CAAAGGAAAGAATCTGAAACTCAGTGTCAAACTGAAAATAAATACGATTCTGTCAGTGGAGAAGCGAATGACAGTAGCTGGAATGACATAAAAAATTCTGGATACGTATCACGCTATCTAACAGATTTTGAACCGATTCAGTGCATGGGTCGTGGAGGGTTTGGAGTTGTCTTTGAAGCTAGAAACAAAGTTGATGACTGCAATTATGCTATCAAGAGAATCCGTCTCCCAAACAGGGAATTGGCTCGGGAAAAGGTCATGCGAGAAGTTAAAGCCTTAGCCAAGCTTGAACACCCAGGAATTGTTAGATATTTCAATGCTTGGTTGGAAGCACCACCAGAGAAGTGGCAAGAAAAAATGGATGAAATTTGGCTGAAAGATGAAAGCACAGACTGGCCGCTCACCTCTCCTAGTCCCGCGGATGCACCATCCGTTAAAATATGCAGAATGGATCCTTTCTCTACAAAGGAACGCGTTGAAATCATAGCCCCTTCTCCAAGAAGCAGTAGGTCTTTTTCGGTCGGGATTTCCTGTGGCCAGACAGGTTCATCCAAGAGCCAGTTCTCTCCACTGGAATTTTCCGGAATGGACCACAGAGACACGAGTGAGTCGGTGGACGCGGTGTGCAACCTCCAGGACAGCTGCCTTACAGACTGCAAGGGGGAAGACGGTACTAGGGATGGCAATGATGAGGGACACTCTTTTGAACTTTGTCCTTCTGAAGCTTCCCCTTATGTAAGGTCAAGGGAGCGAACCTCCTCTTCTATAGTATTTGAAGATTCCGGCTGTGATAACGCATCCAGCAAA---GAGCCCAAAACGAACCGACCGCCTATTGGCAACCATTGTGCTGATAAACTAACTGCAGTCCAGCATTCCAGTAGCAAGTCTTCCTCGGAACCTACTTTGTCTATTTCTCCTTCAAGACCAACCACTTTAAGTTTAGATCTCACTAAAAACTCTGTGGAAAAACTCCAACCCAGTTCACCGAAGGTGTATCTTTACATCCAGATGCAGCTGTGCAGAAAGGAAAACCTCAAAGACTGGCTGAACAGCCGCTGCACCATTGAGGAAAGAGAGAGGAGCGTGTGTCTGCACATCTTCCTGCAGATCGCGGAGGCGGTGGAGTTTCTGCACAGCAAAGGGCTCATGCACAGGGACCTCAAGCCTTCCAACATATTCTTTACAATGGATGATGTGGTCAAGGTTGGAGACTTTGGATTGGTGACTGCAATGGACCAGGATGAAGAAGACCAGCTGGTTCTGACCCCAATGCCAGGGTACGCCAGACACACAGGACAAGTGGGGACCAAGCTGTATATGAGCCCAGAACAGATTCATGGCAACAACTACTCTCATAAAGTGGACATCTTTTCTTTAGGCCTCATTCTGTTTGAATTGCTGTATCCGTTCGGCACTCATATGGAGAGGGTCAGGATCTTAACTGATGTAAGAGATCTCAAATTTCCACCACTATTTACTCAGAAATATCCTTGTGAGTATGTAATGGTGCAAGACATGCTCTCCCCATCCCCTACGGAACGGCCTGAAGCTGCAAACATTATTGAAAATGCTATATTCGAGGACTTGGAGTTTCCAGGAAAAACAGTTCTCAGACAGAGGTCTCGCTCCATGAGCTCATCAGGAACAAAACAGTCAAGACACTCCAGCAGCTCCCACAGCCCTTTGCCAAGCAAT
>Orcinus_orca
ATGATCATTCCTTCCCTGGATGGAGACCTCTTCCAGTGGGACCGGGACCGTGAGAGCATGGAAACAGTTCCGTTTACAGTTGAATCGCTTCTTGAATCTTCTTATAAATTTGGAGATGATGTTGTCTTGGTTGGAGGAAAGTCTCTCACTACATATGGACTCAGTGCATATAGCGGAAAGGTGAGG---------------------------------------------------------------------------------------------------------------------------------TGGAATTTCAGTGTTGGCCACTTTGAACTTCGGTATATTCCAGACATGGAAACTAGAGCCGGATTTATTGAAAGCACCTTAAAGCCCAGTGGAAACAAAGAACAGTCTAAAATTATTTCAGACGTGGAAGAACAGGAAGCTGCCGTGATGGACACAGTGATAAAGGTCTCCGTTGCTGATTGGAAAGTTATGGCCTTTAGTAAGAAAGGAGGACATCTGGAGTGGGAATACCAG------------------------------------------------------------------------------------------------------------------------------------------------------------------GGAATGTACAGAGGCCAGCTGTATCTGCAGTCATCAGTCAGAATTTCAGAAAAGTTTCCTACGAGTCCCAAGGCCTTGGAATCTGTCAACAGTGAAAATGCAATTATTCCTTTGCCAACAATCAAATGGAAACCCTTAATTCATTCTCCTTCCAGAACTCCTGTCTTGGTGGGGTCTGATGAATTTGACAAATGTCTTAGTAATGATAAGTTTTCTCACGAAGAGTACAGTAATGGTGCACTTTCAATCTTGCAGTATCCATATGATAATGGTTATTACCTGCCATACTACAAGAGGGAAAGGAACAAACGGAGCACACAGATCACAGTCCGATTTCTCGACAACCCGAATTACAGCAAGAGTATCCGCAAAAAGGATCCCGTGCTCCTCTTACACTGGTGGAAAGAAATAGTTGGAACCATTCTGTTTTGTATCGTAGCAACAACTTTCATTGTGCGCAGACTCTTCCATCCTCATCCTCACAGACAAAGGAAAGAATCTGAAACTCAGTGTCAAACTGAAAATAAATACGATTCTGTCAGTGGAGAAGCGAATGACAGTAGCTGGAATGACATAAAAAATTCTGGATACGTATCACGCTATCTAACAGATTTTGAACCGATTCAATGCATGGGTCGTGGAGGGTTTGGAGTTGTCTTTGAAGCTAGAAACAAAGTTGATGACTGCAATTATGCTATCAAGAGAATCCGTCTCCCAAACAGGGAATTGGCTCGGGAAAAGGTCATGCGAGAAGTTAAAGCCTTAGCCAAGCTTGAACACCCAGGAATTGTTAGATATTTCAATGCTTGGTTGGAAGCACCACCAGAGAAGTGGCAAGAAAAAATGGATGAAATTTGGCTGAAAGATGAAAGCACAGACTGGCCGCTCACCTCTCCTAGTCCCGCGGATGCACCATCCGTTAAAATATGCAGAATGGATCCTTTCTCTACAAAGGAACGCGTTGAAATCATAGCCCCTTCTCCAAGAAGCAGTAGGTCTTTTTCGGTCGGGATTTCCTGTGGCCAGACAGGTTCATCCAAGAGCCAGTTCTCTCCACTGGAATTTTCCGGAATGGACCACAGAGACACGAGTGAGTCGGTGGACGCGGTGTGTAACCTCCAGGACAGCTGCCTTACAGACTGCAAGGGGGAAGACGGTACTAGGGATGGCAATGATGAGGGACACTCTTTTGAACTTTGTCCTTCTGAAGCTTCCCCTTATGTAAGGTCAAGGGAGCGAACCTCCTCTTCTATAGTATTTGAAGATTCCGGCTGTGATAACGCATCCAGCAAA---GAGCCCAAAACGAACCGACCGCCTATTGGCAACCATTGTGCTGATAAACTAACTGCAGTCCAGCATTCCAGTAGCAAGTCTTCCTCGGAACCTACTTTGTCTATTTCTCCTTCAAGACCAACCACTTTAAGTTTAGATCTCACTAAAAACTCTGTGGAAAAACTCCAACCCAGTTCACCAAAGGTGTATCTTTACATCCAGATGCAGCTGTGCAGAAAGGAAAACCTCAAAGACTGGCTGAACAGCCGCTGCACCATTGAGGAAAGAGAGAGGAGCGTGTGTCTGCACATCTTCCTGCAGATCGCGGAGGCGGTGGAGTTTCTGCACAGCAAAGGGCTCATGCACAGGGACCTCAAGCCTTCCAACATATTCTTTACAATGGATGATGTGGTCAAGGTTGGAGACTTTGGATTGGTGACTGCAATGGACCAGGATGAAGAAGACCAGCTGGTTCTGACCCCAATGCCAGGGTACGCCAGACACACAGGACAAGTGGGGACCAAGCTGTATATGAGCCCAGAACAGATTCATGGCAACAACTACTCTCATAAAGTGGACATCTTTTCTTTAGGCCTCATTCTGTTTGAATTGCTGTATCCGTTCGGCACTCATATGGAGAGGGTCAGGATCTTAACTGATGTAAGAGATCTCAAATTTCCACCACTATTTACTCAGAAATATCCTCGTGAGTATGTAATGGTGCAAGACATGCTCTCCCCATCCCCTACGGAACGGCCTGAAGCTGCAAACATTATTGAAAATGCTATATTCGAGGACTTGGAGTTTCCAGGAAAAACAGTTCTCAGACAGAGGTCTCGCTCCATGAGCTCATCAGGAACAAAACAGTCAAGACACTCCAGCAGCTCCCACAGCCCTTTGCCAAGC---
>Stenella_coeruleoalba
ATGATCATTCCTTCCCTGGATGGAGACCTCTTCCAGTGGGACCGGGACCGTGAGAGCATGGAAACAGTTCCGTTTACAGTTGAATCGCTTCTTGAATCTTCTTATAAATTTGGAGATGATGTTGTCTTGGTTGGAGGAAAGTCTCTCACTACATATGGACTCAGTGCATATAGCGGAAAGGTGAGG---------------------------------------------------------------------------------------------------------------------------------TGGAATTTCAGTGTTGGCCACTTTGAACTTCGGTATATTCCAGACATGGAAACTAGAGCCGGATTTATTGAAAGCACCTTAAAGCCCAGTGGAAACAAAGAACAGTCTAAAATTATTTCAGACGTGGAAGAACAGGAAGCTGCCGTGATGGACACAGTGATAAAGGTCTCCGTTGCTGATTGGAAAGTTATGGCCTTTAGTAAGAAAGGAGGACATCTGGAGTGGGAATACCAG------------------------------------------------------------------------------------------------------------------------------------------------------------------GGAATGTACAGAGGCCAGCTGTATCTGCAGTCATCAGTCAGAATTTCAGAAAAGTTTCCTACGAGTCCCAAGGCCTTGGAATCTGTCAACAGTGAAAATGCAATTATTCCTTTGCCAACAATCAAATGGAAACCCTTAATTCATTCTCCTTCCAGAACTCCTGTCTTGGTGGGGTCTGATGAATTTGACAAATGTCTTAGTAATGATAAGTTTTCTCACGAAGAGTACAGTAATGGTGCACTTTCAATCTTGCAGTATCCATATG-----------------------------------------------------------------------------------------------------------------------------------------------------------------------------------------------------------------------------CAAAGGAAAGAATCTGAAACTCAGTGTCAAACTGAAAATAAATACGATTCTGTCAGTGGAGAAGCGAATGACAGTAGCTGGAATGACATAAAAAATTCTGGATACGTATCACGCTATCTAACAGATTTTGAACCGATTCAGTGCATGGGTCGTGGAGGGTTTGGAGTTGTCTTTGAAGCTAGAAACAAAGTTGATGACTGCAATTATGCTATCAAGAGAATCCGTCTCCCAAACAGGGAATTGGCTCGGGAAAAGGTCATGCGAGAAGTTAAAGCCTTAGCCAAGCTTGAACACCCAGGAATTGTTAGATATTTCAATGCTTGGTTGGAAGCACCACCAGAGAAGTGGCAAGAAAAAATGGATGAAATTTGGCTGAAAGATGAAAGCACAGACTGGCCGCTCACCTCTCCTAGTCCCGCGGATGCGCCGTCCGTTAAAATATGCAGAATGGATCCTTTCTCTACAAAGGAACGCATTGAAATCATAGCCCCTTCTCCAAGAAGCAGTAGGTCTTTTTCGGTCGGGATTTCCTGTGGCCAGACAGGTTCATCCAAGAGCCAGTTCTCTCCACTGGAATTTTCCGGAATGGACCACAGAGACACGAGTGAGTCGGTGGACGCGGTGTGCAACCTCCAGGACAGCTGCCTTACAGACTGCAAGGGGGAAGACGGGACTAGGGATGGCAGTGATGAGGGACACTCTTTTGAACTTTGTCCTTCTGAAGCTTCCCCTTATGTAAGGTCAAGGGAGCGAACCTCCTCTTCTATAGTATTTGAAGATTCCGGCTGTGATAACGCATCCAGCAAA---GAGCCCAAAACGAACCGACCGCCTATTGGCAACCATTGTGCTGATAAACTAACTGCAGTCCAGCATTCCAGTAGCGAGTCTTCCTCGGAACCTACTTTGTCTATTTCTCCTTCAAGACCAACCACTTTAAGTTTAGATCTCACTAAAAACTCTGTGGAAAAACTCCAACCCAGTTCACCAAAGGTGTATCTTTACATCCAGATGCAGCTGTGCAGAAAGGAAAACCTCAAAGACTGGCTGAACAGCCGCTGCACCATTGAGGAAAGAGAGAGGAGCGTGTGTCTGCACATCTTCCTGCAGATCGCGGAGGCGGTGGAGTTTCTGCACGGCAAAGGGCTCATGCACAGGGACCTCAAGCCTTCCAACATATTCTTTACAATGGATGATGTGGTCAAGGTTGGAGACTTTGGATTGGTGACTGCAATGGACCAGGATGAAGAAGACCAGCTGGTTCTGACCCCAATGCCAGGGTACGCCAGACACACAGGACAAGTGGGGACCAAGCTGTATATGAGCCCAGAACAGATTCATGGCAACAACTACTCTCATAAAGTGGACATCTTTTCTTTAGGCCTCATTCTATTTGAATTGCTGTACCCGTTCGGCACTCATATGGAGAGGGTCAGGATCTTAACTGATGTAAGAGATCTCAAATTTCCACCACTATTTACTCAGAAATATCCTTGTGAGTATGTAATGGTGCAAGACATGCTCTCCCCATCCCCTACGGAACGGCCTGAAGCTGCAAACATTATTGAAAATGCTATATTCGAGGACTTGGAGTTTCCAGGAAAAACAGTTCTCAGACAGAGGTCTCGCTCCATGAGCTCATCAGGAACAAAACAGTCAAGACACTCCAGCAGCTCCCACAGCCCTTTGCCAAGCAAT
>Delphinus_capensis
ATGATCATTCCTTCCCTGGATGGAGACCTCTTCCAGTGGGACCGGGACCGTGAGAGCATGGAAACAGTTCCGTTTACAGTTGAATCGCTTCTTGAATCTTCTTATAAATTTGGAGATGATGTTGTCTTGGTTGGAGGAAAGTCTCTCACTACATATGGACTCAGTGCATATAGCGGAAAGGTGAGG---------------------------------------------------------------------------------------------------------------------------------TGGAATTTCAGTGTTGGCCACTTTGAACTTCGGTATATTCCAGACGTGGAAACTAGAGCCGGATTTATTGAAAGCACCTTAAAGCCCAGTGGAAACAAAGAACAGCCTAAAATTATTTCAGACGTGGAAGAACAGGAAGCTGCCGTGATGGACACAGTGATAAAGGTCTCCGTTGCTGATTGGAAAGTTATGGCCTTTAGTAAGAAAGGAGGACATCTGGAGTGGGAATACCAG------------------------------------------------------------------------------------------------------------------------------------------------------------------GGAATGTACAGAGGCCAGCTGTATCTGCAGTCATCAGTCAAAATTTCAAAAAAGTTTCCTACGAGTCCCAAGGCCTTGGAATCTGTCAACAGTGAAAATGCAATTATTCCTTTGCCAACAATCAAATGGAAACCCTTAATCCATTCTCCTTCCAGAACTCCTGTCTTGGTGGGGTCTGATGAATTTGACAAATGTCTTAGTAATGATAAGTTTTCTCACGAAGAGTACAGTAATGGTGCACTTTCAATCTTGCAGTATCCATATGATAATGGTTATTACCTGCCATACTACAAGAGGGAAAGGAACAAACGGAGCACACAGATCACAGTCAGATTTCTCGACAACCCGAATTACAGCAAGAATATCCGCAAAAAGGATCCCGTTCTCCTCTTACACTGGTGGAAAGAAATAGTTGGAACGCTTCTGTTTTGTATCGTGGCAACAACTTTCATCGTGCGCAGACTCTTCCATCCTCATCCTCACAGACAAAGGAAAGAATCTGAAACTCAGTGTCAAACTGAAAATAAATACGATTCTGTCAGTGGAGAAGCGAATGACAGTAGCTGGAATGACATAAAAAATTCTGGATACGTATCACGGTATCTAACAGATTTCGAACCGATTCAGTGCATGGGTCGTGGAGGGTTTGGAGTTGTCTTTGAAGCTAGAAACAAAGTTGATGACTGCAATTATGCTATCAAGAGAATCCGTCTCCCAAACAGGGAATTGGCTCGGGAAAAGGTCATGCGAGAAGTTAAAGCCTTAGCCAAGCTTGAACACCCAGGAATTGTTAGATATTTCAATGCTTGGTTGGAAGCACCACCAGAGAAGTGGCAAGAAAAAATGGATGAAATTTGGCTGAAAGATGAAAGCACAGACTGGCCGCTCACCTCTCCTAGTCCCGCGGATGCGCCGTCCGTTAAAATATGCAGAATGGATCCTTTCTCTACAAAGGAACGCATTGAAATCATAGCCCCTTCTCCAAGAAGCAGTAGGTCTTTTTCGGTCGGGATTTCCTGTGGCCAGACAGGTTCATCCAAGAGCCAGTTCTCTCCACTGGAATTTTCCGGAATGGACCACAGAGACACGAGTGAGTCGGTGGACGCAGTGTGCAACCTCCAGGACAGCTGCCTTACAGACTGCAAGGGGGAAGACGGGACTAGGGATGGCAGTGATGAGGGACACTCTTTTGAACTTTGTCCTTCTGAAGCTTCCCCTTATGTAAGGTCAAGGGAGCGAACCTCCTCTTCTATAGTATTTGAAGATTCCGGCTGTGACAACGCATCCAGCAAA---GAGCCCAAAACGAACCGACCGCCTATTGGCAACCATTGTGCTGATAAACTAACTGCAGTCCAGCATTCCAGTAGCAAGTCTTCCTCGGAACCTACTTTGTCTATTTCTCCTTCAAGACCAACCACTTTAAGTTTAGATCTCACTAAAAACTCTGTAGAAAAACTCCATCCCAGTTCACCAAAGGTGTATCTTTACATCCAGATGCAGCTGTGCAGAAAGGAAAACCTCAAAGACTGGCTGAACAGCCGCTGCACCATTGAGGAAAGAGAGAGGAGCGTGTGTCTGCACATCTTCCTGCAGATCGCGGAGGCGGTGGAGTTTCTGCACGGCAAAGGGCTCATGCACAGGGACCTCAAGCCTTCCAACATATTCTTTACAATGGATGATGTGGTCAAGGTTGGAGACTTTGGATTGGTGACTGCAATGGACCAGGATGAAAAAGACCAGCTGGTTCTGACCCCAATGCCAGGGTACGCCAGACACACAGGACAAGTGGGGACCAAGCTGTATATGAGCCCAGAACAGATTCATGGCAACAACTACTCTCATAAAGTGGACATCTTTTCTTTAGGCCTCATTCTGTTTGAATTGCTGTATCCGTTCGGCACTCATATGGAGAGGGTCAGGATCTTAACTGATGTAAGAGATCTCAAATTTCCACCACTATTTACTCAGAAATATCCTTGTGAGTATGTAATGGTGCAAGACATGCTCTCCCCATCCCCTACGGAACGGCCTGAAGCTGCAAACATTATTGAAAATGCTATATTCGAGGACTTGGAGTTTCCAGGAAAAACAGTTCTCAGACAGAGGTCTCGCTCCATGAGCTCATCAGGAACAAAACAGTCAAGACACTCCAGCAGCTCCCACAGCCCTTTGCCAAGCAAT
>Stenella_attenuata
ATGATCATTCCTTCCCTGGATGGAGACCTCTTCCAGTGGGACCGGGACCGTGAGAGCATGGAAACAGTTCCGTTTACAGTTGAATCGCTTCTTGAATCTTCTTATAAATTTGGAGATGATGTTGTCTTGGTTGGAGGAAAGTCTCTCACTACATATGGACTCAGTGCATATAGCGGAAAGGTGAGG---------------------------------------------------------------------------------------------------------------------------------TGGAATTTCAGTGTTGGCCACTTTGAACTTCGGTATATTCCAGACATGGAAACTAGAGCCGGATTTATTGAAAGCACCTTAAAGCCCAGTGGAAACAAAGAACAGTCTAAAATTATTTCAGACGTGGAAGAACAGGAAGCTGCCGTGATGGACACAGTGATAAAGGTCTCCGTTGCTGATTGGAAAGTTATGGCCTTTAGTAAGAAAGGAGGACATCTGGAGTGGGAATACCAG------------------------------------------------------------------------------------------------------------------------------------------------------------------GGAATGTACCAAAGCCCGCTGGATCTGGAATCATCAGTCCAAATTTCCAAAAAGTTTCCTACGAATCCCCAGGCCCTGGAATCTGTCCACCGGGAAAATGGAATTTTTCCTTTGCCCACAATCCAATGGAAACCCTTAATTCATTCTCCTTCCAGAACTCCTGTCTTGGTGGGGTCTGATGAATTTGACAAATGTCTTAGTAATGATAAGTTTTCTCACGAAGAGTACAGTAATGGTGCACTTTCAATCTTGCAGTATCCATATGATAATGGTTATTACCTGCCATACTACAAGAGGGAAAGGAACAAACGGAGCACACAGATCACAGTCAGATTTCTCGACAACCCGAATTACAGCAAGAATATCCGCAAAAAGGATCCCGTTCTCCTCTTACACTGGTGGAAAGAAATAGTTGGAACGCTTCTGTTTTGTATCGTGGCAACAACTTTCATCGTGCGCAGACTCTTCCATCCTCATCCTCACAGACAAAGGAAAGAATCTGAAACTCAGTGTCAAACTGAAAATAAATACGATTCTGTCAGTGGAGAAGCGAATGACAGTAGCTGGAATGACATAAAAAATTCTGGATACGTATCACGCTATCTAACAGATTTTGAACCGATTCAGTGCATGGGTCGTGGAGGGTTTGGAGTTGTCTTTGAAGCTAGAAACAAAGTTGATGACTGCAATTATGCTATCAAGAGAATCCGTCTCCCCAACAGGAAATTGGCTCGGGAAAAGGTAATGCGAGAAGTTAAAGCCCTAGCCAAGCTTGAACCCCCAGGAATTGGTAGATATTTCCATGGTTGGGTGGAAACACCACCAGAGAAGTGGCAAGAAAAAATGGATGAAATTTGGCTGAAAGAAGAAAGCACAGACTGGCCGCTCACCTCTCCTAGTCCCGCGGATGCGCCGTCCGTTAAAATATGCAGAATGGATCCTTTCTCTACAAAGGAACGCATTGAAATCATAGCCCCTTCTCCAAGAAGCAGTAGGTCTTTTTCGGTCGGGATTTCCTGTGGCCAGACAGGTTCATCCAAGAGCCAGTTCTCTCCACTGGAATTTTCCGGAATGGACCACAGAGACACGAGTGAGTCGGTGGACGCGGTGTGCAACCTCCAGGACAGCTGCCTTACAGACTGCGAGGGGGAAGACGGTACTAGGGATGGCAGTGATGAGGGACACTCCTTTGAACTTTGTCCTGCTGAAGCTTCCCCTTATGTAAGGTCAAGGGAGCGAACCTCCTCTTCTATAGTGTTTGAAGATTCCGGCTGTGATAACGCATCCAGCAAA---GAGCCCAAAACGAACCGACCGCCTGTTGGCAACCATTGTGCTGATAAACTAACTGCAGTCCAGCATTCCAGTAGCAAGTCTTCCTCGGAACCTACTTTGTCTATTTCTCCTTCAAGACCAACCACTTTAAGTTTAGATCTCACTAAAAACTCTGTGGAAAAACTCCAACCCAGTTCACCAAAGGTGTATCTTTACATCCAGATGCAGCTGTGCAGAAAGGAAAACCTCAAAGACTGGCTGAATAGCCGCTGCACCATTGAGGAGAGAGAGAGGAGCGCGTGTCTGCACATCTTCCTGCAGATCGCAGAGGCGGTGGAGTTTCTGCACGGCAAAGGCCTCATGCACAGGGACCTCAAGCCTTCCAACATATTCTTTACAATGGATGATGTGGTCAAGGTTGGAGACTTTGGATTGGTGACTGCAATGGACCAGGATGAAGAAGACCAGCTGGTTCTGACCCCAATGCCAGGGTACGCCAGACACACAGGACAAGTGGGGACCAAGCTGTATATGAGCCCAGAACAGATTCATGGCAACAACTACTCTCATAAAGTGGACATCTTTTCTTTAGGCCTCATTCTGTTTGAATTGCTGTATCCGTTCGGCACTCATATGGAGAGGGTCAGGATCTTAACTGATGTAAGAGATCTCAAATTTCCACCACTATTTACTCAGAAATATCCTTGTGAGTATGTAATGGTGCAAGACATGCTCTCCCCATCCCCTACGGAACGGCCTGAAGCTGCAAACATTATTGAAAATGCTATATTCGAGGACTTGGAGTTTCCAGGAAAAACAGTTCTCAGACAGAGGTCTCGCTCCATGAGCTCATCAGGAACAAAACAGTCAAGACACTCCAGCAGCTCCCACAGCCCTTTGCCAAGCAAT
>Kogia_simus
ATGATCATTCCTTCCCTGGATGGAGACCTCTTCCAGTGGGACCGGGACCGTGAGAGCATGGAAACAGTTCCGTTTACAGTTGAATCGCTTCTTGAATCTTCTTATAAATTTGGAGATGATGTTGTCTTGGTTGGAGGAAAGTCTCTCACTACATATGGACTCAGTGCATATAGCGGAAAGGTGAGG---------------------------------------------------------------------------------------------------------------------------------TGGAATTTCAGTGTTGGCCACTTTGAACTTCGGTATATTCCAGACATGGAAACTAGAGCCGGATTTATTGAAAGCACCTTAAAGCCCAGTGGAAACAAAGAACAGTCTAAAATTATTTCAGACGTGGAAGAACAGGAAGCTGCCACGATGGACACAGTGATAAAGGTCTCTGTTGCTGATTGGAAAGTTATGGCCTTTAGTAAGAAAGGAGGACATCTGGAGTGGGAATATCAG------------------------------------------------------------------------------------------------------------------------------------------------------------------GGAATGTACAGAGGCCAGCTGTATCTGCAGTCATCAGTCAAAATTTCAAAAAAGTTTCCTACGAGTCCCAAGGCCTTGGAATCTGTCAACAGTGAAAATGCAATTATTCCTTTGCCAACAATCAAATGGAAACCCTTAATTCATTCTCCTTCCAGAACTCCTGTCTTGGTGGGGTCTGATGAATTTGACAAATGTCTTAGTAATGATAAGTTTTCTCATGAAGAGTACAGTAATGGTGCACTTTCAATCTTGCAGTATCCATATGATAATGGTTATTACCTGCCATACTACAAGAGGGAAAGGAACAAACGGAGCACACAGATCACAGTCAGATTTCTCGACAACCCGAATTACAGCAAGAATATCCGCAAAAAGGATCCCGTTCTCCTCTTACACTGGTGGAAAGAAATAGTTGGAACGCTTCTGTTTTGTATCGTGGCAACAACTTTCATCGTGCGCAGACTCTTCCATCCTCATCCTCACAGACAAAGGAAAGAATCTGAAACTCAGTGTCAAACTGAAAATAAATATGATTCTGTCAGTGGAGAAGCTAATGACAGTAGCTGGAGTGACATAAAAAATTCTGGATATGTATCACGCTATCTAACAGATTTTGAACCGATTCAGTGCATGGGTCGTGGAGGGTTTGGAGTTGTCTTTGAAGCTAGAAACAAAGTTGATGACTGCAATTATGCTATCAAGAGAATCCGCCTCCCAAACAGGGAATTGGCTCGGGAAAAGGTAATGCGAGAAGTTAAAGCCTTAGCCAAACTTGAACACCCAGGAATTGTTAGATATTTCAATGCTTGGTTGGAAGCACCACCAGAGAAGTGGCAAGAAAAAATGGATGAAATTTGGCTGAAAGATGAAAGCACAGACTGGCCGCTCACCTCTCCTAGTCCCGCGGATGCGCCGTCCGTTAAAATATGCAGAATGGATCCTTTCTCTACAAAGGAACGCATTGAAATCATAGCCCCTTCTCCAAGAAGCAGTAGGTCTTTTTCGGTCGGGATTTCCTGTGGCCAGACAGGTTCATCCAAGAGCCAGTTCTCTCCACTGGAATTTTCCGGAATGGACCACAGAGACACGAGTGAGTCGGTGGACGCGGTGTGCAACCTCCAGGACAGCTGCCTTACAGACTGCGAGGGGGAAGACGGTACTAGGGATGGCAGTGATGAGGGACACTCCTTTGAACTTTGTCCTGCTGAAGCGTCCCCTTATGTAAGGTCAAGGGAGCGAACCTCCTCTTCTATAGTGTTTGAAGATTCCGGCTGTGATAACGCATCCAGCAAA---GAGCCCAAAACGAACCGACCGCCTGTTGGCAACCATTGTGCTGATAAACTAACTGCAGTCCAGCATTCCTGTAGCAAGTCTTCCTCGGAACCTACTTTGTCTATTTCTCCTTCAAGACCAACCACTTTAAGTTTAGATCTCACTAAAAACTCTGTGGAAAAACTCCAACCCAGTTCACCAAAGGTGTATCTTTACATCCAGATGCAGCTGTGCAGAAAGGAAAACCTCAAAGACTGGCTGAATAGCCGCTGCACCATTGAGGAGAGAGAGAGGAGCGCGTGTCTGCACATCTTCCTGCAGATCGCAGAGGCGGTGGAGTTTCTGCACGGCAAAGGCCTCATGCACAGGGACCTCAAGCCTTCCAACATATTCTTTACAGTGGATGATGTGGTCAAGGTTGGAGACTTTGGATTGGTGACGGCAATGGACCAGGATGAAGAAGACCAGCAAGTTCTGACCCCAATGCCAGGGTACGCCAGGCACACAGGACAAGTGGGCACCAAGCTGTATATGAGCCCAGAACAGATTCATGGCAACAACTACTCTCATAAAGTGGACATCTTTTCTTTAGGCCTCATTCTGTTTGAATTGCTGTACCCGTTCGGCACTCATATGGAGAGGGTCAGGATCTTAACTGATGTAAGAGATCTCAAATTTCCACCACTATTTACTCAGAAATATCCTTGTGAGTATGTAATGGTGCAAGACATGCTCTCCCCATCCCCTATGGAACGGCCTGAAGCTGCAAACATTATTGAAAATGCTATATTCGAGGACTTGGAGTTTCCAGGAAAAACACTTCTCAGACAGAGGTCTCGCTCCATGAGCTCATCAGGAACAAAACAGTCAAGACACTCCAGCAGCTCCCATAGCCCTTTGCCAAGCAAA
>Neophocaena_phocaenoides
ATGATCATTCCTTCCCTGGATGGAGACCTCTTCCAGTGGGACCGGGACCGTGAGAGCATGGAAACAGTTCCGTTTACAGTTGAATCGCTTCTTGAATCTTCTTATAAATTTGGAGATGATGTTGTCTTGGTTGGAGGAAAGTCTCTCACTACATATGGACTCAGTGCATATAGCGGAAAGGTGAGGTACATCTGTTCAGCTTTGGGTTGTCGCCAATGGGATAATGATGAAATGGAACAAGAAGAAGATATCCTGCTTCTGCAGCGCACCCAGAAAACCGTTAGAGCCGTCGGCCCTCGTAGTGGCAGTGAGAAGTGGAATTTCAGTGTTGGCCACTTTGAACTTCGGTATATTCCAGACATGGAAACTAGAGCCGGATTTATTGAAAGCACCTTAAAGCCCAGTGGAAACAAAGAACAGTCTAAAATTATTTCAGACGTGGAAGAACAGGAAGCTGCCGTGATGGACACAGTGATAAAGGTCTCCGTTGCTGATTGGAAAGTTATGGCCTTTAGTAAGAAAGGAGGACGTCTGGAGTGGGAATACCAGTTTTGTACTCCCATTGCATCTGCCTGGTTGGTTAAGGACGGCAAAGTCATTCCCATCAGTCTTTTTGATGATACAAGTTACACCACTAATGACGGAGTTTTAGAGGATGAAGAAGACATCGTAGAAGCCGCCCGAGGAGCCACAGAAAACAGTGTTTACTTGGGAATGTACAGAGGCCAGCTGTATCTGCAGTCATCAGTCAGAATTTCAGAAAAGTTTCCTACGAGTCCCAAGGCCTTGGAATCTGTCAACAGTGAAAATGCAATTATTCCTTTGCCAACAATCAAATGGAAACCCTTAATTCATTCTCCTTCCAGAACTCCTGTCTTGGTGGGGTCTGATGAATTTGACAAATGTCTTAGTAACGATAAGTTTTCTCACGAAGAGTATAGTAACGGTGTGCTTTCAATCTTGCAGTATCCATATGATAATGGTTATTACCTGCCATACTACAAGAGGGAAAGGAACAAACGGAGCACACAGATCACAGTCCGATTTCTCGACAACCCGAATTACAGCAGGAGTATCCGCAGAAAGGATCCCGTTCTCCTCTTACACTGGTGGAAGGAAATAGCTGGAACCATTCTGTTTTGTATCGTAGCAACAACTTTCATTGTGCGCAGACTCTTCCATCCTCATCCTCACAGACAAAGGAAAGAATCTGAAACTCAGTGTCAAACTGAAAATAAATATGAGTCTGTCAGTGGAGAAGCTAATGACAGTAGCTGGAATGACATAAAAAATTCTGGATATGTATCACGCTATCTAACAGATTTTGAACCGATTCAGTGCATGGGTCGTGGAGGGTTTGGAGTTGTCTTTGAAGCTAGAAACAAAGTTGATGACTGCAATTATGCCATCAAGAGAATCCGTCTCCCCAACAGGGAATTAGCTCGGGAAAAGGTCATGCGAGAAGTTAAAGCCTTAGCCAAGCTTGAACACCCAGGAATTGTTAGATATTTCAATGCTTGGTTGGAAGCACCACCAGAGAAGTGGCAAGAGAAAATGGATGAAATTTGGCTGAAAGATGAAAGCACAGACTGGCCGCTCACCTCTCCTAGTCCCGCGGATGCGCCATCCGTTAAAATATGCAGAATGGATCCTTTCTCTACAAAGGAACGCATTGAAATCATAGCCCCTTCTCCAAGAAGCAGTAGGTCTTATTCGGTCGGGATTTCCTGTGGCCAGACAGGTTCATCCCAGAGCCAGTTCTCTCCACTGGAATTTTCCGGAATGGACCACAGAGACACGAGTGAGTCGGTGGACGCGGTGTGCAACCTCCAGGACAGCTGCATTACAGACTGCGAGGGGGAAGACGGTACTAGGGATGGCAGTGATGAGGGACACTCTTTTGAACTTTGTCCTTCTGAAGCTTCCCCTTATGTAAGGTCAAGGGAGCGAACCTCCTCTTCTATAGTATTTGAAGATTCCGGCTGTGATAACGCATCCAGCAAA---GAGCCCAAAACGAACCGACCGCCTGTGGGCAACCATTGTGTTGATAAACTAACTGCAGTCCAGCATTCCAGTAGCAAGTCTTCCTCGGAACCTACTTTGTCTATTTCTCCTTCAAGACCAACCACTTTAAGTTTAGATCTCACTAAAAACTCTGTGGAAAAACTCCAACCCAGTTCACCAAAGGTGTATCTTTACATCCAGATGCAGCTGTGCAGAAAGGAAAACCTCAAAGACTGGCTGAACAGCCGCTGCACCATTGAGGAAAGAGAGAGGAACGTATGTCTGCACATCTTCCTGCAGATCGCGGAGGCGGTGGAGTTTCTGCACGGCAAAGGGCTCATGCACAGGGACCTCAAGCCTTCCAACATATTCTTTACAATGGATGATGTGGTCAAGGTTGGAGACTTTGGATTGGTGACTGCAATGGACCAGGATGAAGAAGACCAGCTGGTTCTGACCCCAATGCCAGGGTACGCCAGACACACAGGACAAGTGGGGACCAAGCTGTATATGAGCCCAGAACAGATTCATGGCAACAACTACTCTCATAAAGTGGACATCTTTTCTTTAGGCCTCATTCTATTTGAATTGCTGTACCCATTCGGCACTCATATGGAGAGGGTCAGGATCTTAACTGATGTAAGAGATCTCAAATTTCCACCACTATTTACTCAGAAATGTCCTCGTGAGTATGTAATGGTGCAAGACATGCTCTCCCCATCCCCTACGGACCGGCCTGAAGCTGCAAACATTATTGAAAATGCTATATTCGAGGACTTGGAGTTTCCAGGAAAAACAGTTCTCAGACAGAGGTCTCGCTCCATGAGCTCATCAGGAACAAAACAGTCAAGACACTCCAGCAGCTCCCACAGCCCTTTGCCAAGC---
>Delphinapterus_leucas
ATGATCATTCCTTCCCTGGATGGAGACCTCTTCCAGTGGGACCGGGACCGTGAGAGCATGGAAACAGTTCCGTTTACAGTTGAATCGCTTCTTGAATCTTCTTATAAATTTGGAGATGATGTTGTCTTGGTTGGAGGAAAGTCTCTCACTACATATGGACTCAGTGCATATAGCGGAAAGGTGAGGTACATCTGTTCAGCTTTGGGTTGTCGCCAATGGGATAATGATGAAATGGAACAAGAAGAAGATATCCTGCTTCTGCAGCGCACCCAGAAAACCGTTAGAGCCGTCGGCCCTCGTAGTGGCAGTGAGAAGTGGAATTTCAGTGTTGGCCACTTTGAACTTCGGTATATTCCAGACATGGAAACTAGAGCCGGATTTATTGAAAGCACCTTAAAGCCCAGTGGAAACAAAGAACAGCCTAAAATTATTTCAGACGTGGAAGAACAGGAAGCTGCCGTGAGGGACACAGTGATAAAGGTCTCCGTTGCTGATTGGAAAGTTATGGCCTTTAGTAAGAAAGGAGGACGTCTGGAGTGGGAATACCAGTTTTGTACTCCCATTGCATCTGCCTGGTTGGTTAAGGACGGCAAAGTCATTCCCATCAGTCTTTTTGATGATACAAGTTACACCACTAATGACGGAGTTTTAGAGGATGAAGAAGACATCGTAGAAGCCGCCCGAGGAGCCACAGAAAACAGTGTTTACTTGGGAATGTACAGAGGCCAGCTGTATCTGCAGTCATCAGTCAGAATTTCAGAAAAGTTTCCTACGAGTCCCAAGGCCTTGGAATCTGTCAACAGTGAAAATGCAATTATTCCTTTGCCAACAATCAAATGGAAACCCTTAATTCATTCTCCTTCCAGAACTCCTGTCTTGGTGGGGTCTGATGAATTTGACAAATGTCTTAGTAATGATAAGTTTTCTCACGAAGAGTACAGTAATGGTGCGCTTTCAATCTTGCAGTATCCATATGATAATGGTTATTACCTGCCATACTACAAGAGGGAAAGGAACAAACGGAGCACACAGATCACAGTCCGATTTCTCGACAACCCGAATTACAGCAAGAGTATCCGCAAAAAGGATCCCGTTCTCCTCTTACACTGGTGGAAAGAAATAGTTGGAACCATTCTGTTTTGTATCGTAGCAACAACTTTCATTGTGCGCAGACTCTTCCATCCTCATCCTCACAGACAAAGGAAAGAATCTGAAACTCAGTGTCAAACTGAAAATAAATATGATTCTGTCAGTGGAGAAGCTAATGACAGTAGCCGGAATGACATAAAAAATTCTGGATATGTATCACGCTATCTAACAGATTTTGAACCAATTCAGTGCATGGGTCGTGGAGGGTTTGGAGTTGTCTTTGAAGCTAGAAACAAAGTTGATGACTGCAATTATGCTATCAAGAGAATCCGTCTCCCCAACAGGGAATTAGCTCGGGAAAAGGTCATGCGAGAAGTTAAAGCCTTAGCCAAGCTTGAACACCCAGGAATTGTTAGATATTTCAATGCTTGGTTGGAAGCACCACCAGAGAAGTGGCAAGAGAAAATGGATGAAATTTGGCTGAAAGATGAAAGCACAGACTGGCCGCTCACCTCTCCTAGTCCCGCGGATGCGCCGTCCGTTAAAATATGCAGAATGGATCCTTTCTCTACAAAGGAACGCATTGAAATCATAGCCCCTTCTCCAAGAAGCAGTAGGTCTTTTTCGGTCGGGATTTCCTGTGGCCAGACAGGTTCATCCAAGAGCCAGTTCTCTCCACTGGAATTTTCCGGAATGGACCACAGAGACACGAGTGAGTCGGTGGACGCGGTGTGCAACCTCCAGGACAGCTGCATTACAGACTGCGAGGGGGAAGACGGTACTAGGGATGGCAATGATGAGGGACACTCTTTTGAACTTTGTCCTTCTGAAGCTTCCCCTTACGTAAGGTCAAGGGAGCGAACCTCCTCTTCTATAGTATTTGAAGATTCCGGCTGTGATAACGCATCCAGCAAA---GAGCCCAAAACGAACCGACCGCCTGTGGGCAACCATTGTGCTGATAAACTAACTGCAGTCCAGCATTCCAGTAGCAAGTCTTCCTCGGAACCTACTTTGTCTATTTCTCCTTCAAGACCAACCACTTTAAGTTTAGATCTCACTAAAAACTCTGTGGAAAAACTCCAACCCAGTTCACCAAAGGTGTATCTTTACATCCAGATGCAGCTGTGCAGAAAGGAAAACCTCAAAGACTGGTTGAACAGCCGCTGCACCATTGAGGAAAGAGAGAGGAGCGTGTGTCTGCACATCTTCCTGCAGATCGCGGAGGCGGTGGAGTTTCTGCACGGCAAAGGGCTCATGCACAGGGACCTCAAGCCTTCCAACATATTCTTTACAATGGATGATGTGGTCAAGGTTGGAGACTTTGGATTGGTGACTGCAATGGACCAGGATGAAGAAGACCAGCTGGTTCTGACCCCAATGCCAGGGTACGCCAGACACACAGGACAAGTGGGGACCAAGCTGTATATGAGCCCAGAACAGATTCATGGCAACAACTACTCTCATAAAGTGGACATCTTTTCTTTAGGCCTCATTCTATTTGAATTGCTGTACCCATTCGGCACTCATATGGAGAGGGTCAGGATCTTAACTGATGTAAGAGATCTCAAATTTCCACCACTATTTACTCAGAAATATCCTCGTGAGTATGTAATGGTGCAAGACATGCTCTCCCCATCCCCTACGGACCGGCCTGAAGCTGCAAACATTATTGAAAATGCTATATTCGAGGACTTGGAGTTTCCAGGAAAAACAGTTCTCAGACAGAGGTCTCGCTCCATGAGCTCATCAGGAACAAAACAGTCAAGACACTCCAGCAGCTCCCACAGCCCTTTGCCAAGCAAT
>Lipotes_vexillifer
ATGATCATTCCTTCCCTGGATGGAGACCTCTTCCAGTGGGACCGGGACCGTGAGAGCATGGAAACAGTTCCGTTTACAGTTGAATCGCTTCTTGAATCTTCTTATAAATTTGGAGATGATGTTGTCTTGGTTGGAGGAAAGTCTCTCACTACATATGGACTCAGTGCATATAGTGGAAAGGTGAGGTACATCTGTTCAGCTTTGGGTTGTCGCCAATGGGATAATGATGAAATGGAGCAAGAAGAAGATATCCTGCTTCTGCAGCGCACCCAGAAAACCGTTAGAGCCGTCGGCCCTCGTAGTGGCAGTGAGAAGTGGAATTTCAGTGTTGGCCACTTTGAACTTCGGTATATTCCAGACATGGAAACTAGAGCCGGATTTATTGAAAGCACCTTAAAGCCCAGTGGAAACAAAGAACAGTCTAAAATTATTTCAGACGTGGAAGAACAGGAAGCTGCCGTGATGGACACAGTGATAAAGGTCTCTGTTGCTGATTGGAAAGTTATGGCCTTTAGTAAGAAAGGAGGACGTCTGGAGTGGGAATACCAGTTTTGTACTCCCATTGCATCTGCCTGGTTGGTTAAGGATGGCAAAGTCATTCCCATCAGTCTTTTTGATGATACAAGTTACGCCACTAATGATGGAGTTTTAGAAGATGAAGAAGACATCGTAGAAGCCGCCCGAGGAGCCACAGAAAACAGTGTTTACTTGGGAATGTACAGAGGCCAGCTGTATCTGCAGTCATCAGTCAGAATTTCAGAAAAGTTTCCTACAAGTCCCAAGGCCTTGGAATCTGTCAACAGTGAAAACGCAATTATTCCTTTGCCAACAATCAAATGGAAACCCTTAATTCATTCTCCTTCCAGAACTCCTGTCTTGGTGGGGTCTGATGAATTTGACAAATGTCTTAGTAATGATAAATTTTCTCACGAAGAGTACAGTAATGGTGCACTTTCAATCTTGCAGTATCCATATGATAATGGTTATTACCTGCCATACTACAAGAGGGAAAGGAACAAACGCAGCACACAGATAACAGTCAGATTTCTCGACAACCCGAATTACAGCAAGAATATCCGCAAAAAGGATCCCGTTCTCCTCTTACACTGGTGGAAAGAAATAGTTGGAACCATTCTGTTTTGTATCATAGCAACAACTTTCATTGTGCGCAGACTCTTCCATCCTCATCCTCACAGACAAAGGAAAGAATCTGAAACTCAGTGTCAAACTGAAAATAAATATGATTCTGTCAGTGGAGAAGCTAATGACAGTAGCTGGAATGACATAAAAAATTCTGGATATGTATCACGCTATCTAACAGATTTTGAACCAATTCAGTGCATGGGTCGTGGAGGGTTTGGAGTTGTCTTTGAAGCTAGAAACAAAGTTGATGACTGCAATTATGCTATCAAGAGAATCCGTCTCCCCAACAGGGAATTGGCTCGGGAAAAGGTAATGCGAGAAGTTAAAGCCTTAGCCAAGCTTGAACACCCAGGAATTGTCAGATATTTCAATGCTTGGTTGGAAGCACCACCAGAGAAGTGGCAAGAAAAAATGGATGAAATTTGGCTGAAAGATGAAAGCACAGACTGGCCGCTCACCTCTCCTAGTCCCGCGGATGCGCCATCCGTTAAAATATGCAGAATGGATCCTTTCTCTACAAAGGAACGCATTGAAATCATAGCCCCTTCTCCAAGGAGCAGTAGGTCTTTTTCGGTCGGGATTTCCTGTGGCCGGACAGGTTCATCCAAGAGCCAGTTCTCTCCACTGGAATTTTCCGGAATGGACCACAGAGACACGAGTGAGTCGGTGGACGCGGTGTGCAACCTCCAGGACAGCTGCCTTACAGACTGCGAGGGGGAAGACGGTACTAGGGATGGCAACGATGAGGGACACTCTTTTGAACTTTGTCCTTCTGAAGCTTCCCCTTATGTAAGGTCAAGGGAGCGAACCTCCTCTTCTATAGTATTTGAAGATTCCGGCTGTGATAACGCATCCAGCAAA---GAGCCCAAAACGAACCGACCGCCTATTGGCAACCATTGTGCTGATAAACTAACTGCAGTCCAGCATTCCAGTAGCAAGTCTTCCTCGGAACCTACTTTGTCTATTTCTCCTTCAAGACCGACCACTTTAAGTTTAGATCTCACTAAAAACTCTGTGGAAAAACTCCAACCCAGTTCACCAAAGGTGTATCTTTACATCCAGATGCAGCTGTGCAGAAAGGAAAACCTCAAAGACTGGCTGAACAGCCGCTGCACCATTGAGGAAAGAGAGAGGAGCGTGTGTCTGCACATCTTTCTGCAGATCGCGGAGGCGGTGGAGTTTCTGCACAGCAAAGGGCTCATGCACAGGGACCTCAAGCCTTCCAACATATTCTTTACAGTGGATGATGTGGTCAAGGTCGGAGACTTTGGATTGGTGACTGCAATGGACCAGGATGAAGAAGACCAGCTGGTTCTGACCCCAATGCCAGGGTACGCCAGACACACAGGACAAGTGGGGACCAAGCTGTACATGAGCCCAGAACAGATTCATGGCAACAACTACTCTCATAAAGTGGACATCTTTTCTTTAGGCCTCATTCTATTTGAATTGCTTTACCCATTCGGCACTCATATGGAGAGGGTCACGATCTTAACTGATGTAAGAGATCTCAAATTTCCACCACTATTTACTCAGAAATATCCTCGTGAGTATGTAATGGTGCAAGACATGCTCTCCCCATCCCCTACGGAACGGCCTGAAGCTGCAAACATTATTGAAAATGCTATATTCGAGGACTTGGAGTTTCCAGGAAAAACAGTTCTCAGACAGAGGTCTCGCTCCATGAGCTCATCAGGAACAAAACAGTCAAGACACTCCAGCAGCTCCCACAGCCCTTTGCCAAGCAAT
>Physeter_catodon
ATGATCATTCCTTCCCTGGATGGAGACCTCTTCCAGTGGGACCGGGACCGTGAGAGCATGGAAACAGTTCCGTTTACAGTTGAATCACTTCTTGAATCTTCTTATAAATTTGGAGATGATGTTGTCTTGGTTGGAGGAAAGTCTCTCACTACATATGGACTCAGTGCATATAGCGGAAAGGTGAGGTACATCTGTTCAGCTCTGGGTTGTCGCCAGTGGGATAATGATGAAATGGAGCAAGAAGAAGATATCCTGCTTCTGCAGCGCACCCAGAAAACCGTTAGAGCCGTCGGCCCTCGTAGTGGCAGTGAGAAGTGGAATTTCAGTGTTGGCCACTTTGAACTTCGGTATATTCCAGACATGGAAACTAGAGCCGGATTTATTGAAAGCACCTTAAAGCCCAGTGGAAACAAAGAACAGTCTAAAATTATTTCAGACGTGGAAGAACAGGAAGCTGCCATGATGGACACAGTGATAAAGGTCTCTGTTGCTGATTGGAAAGTTATGGCCTTTAGTAAGAAAGGAGGACATCTGGAGTGGGAATACCAGTTTTGTACTCCCATTGCATCTGCCTGGTTGGTTAAGGATGGCAAAGTCATTCCCATCAGTCTTTTTGATGATACAAGTTACACCACTAATGATGGAGTTTTAGAAGATGAAGAAGACATCGTAGAAGCCGCCCGAGGAGCCACAGAAAACAGTGTTTACTTGGGAATGTACAGAGGCCAGCTGTATCTGCAGTCATCAGTCAGAATTTCAGAAAAGTTTCCTACGAGTCCCAAGGCCTTGGAATCTGTCAACAGTGAAAATGCAATTATTCCTTTGCCAACAATCAAATGGAAACCCTTAATTCATTCTCCTTCCAGAACTCCTGTCTTGGTGGGGTCTGATGAATTTGACAAATGTCTTAGTAATGATAAGTTTTCTCACGAAGAGTACAGTAATGGTGCACTTTCAATCTTGCAGTATCCATATGATAATGGTTATTACCTGCCATACTACAAGAGGGAAAGGAACAAACGGAGCACACAGATCACAGTCAGAGTCCTCGACAACCCGAATTACAGCAAGAATATCCGCAAAAAGGATCCCGTTCTCCTCTTACACTGGTGGAAAGAAATAGTTGGAACGATTCTGTTTTGTATCGTAGCAACAACTTTCATTGTGCGCAGACTCTTCCATCCTCATCCTCACAGACAAAGGAAAGAATCTGAAACTCAGTGTCAAACTGAAAATAAATATGATTCTGTCAGTGGAGAAGCTAATGACAGTAGCTGGAGTGACATAAAAAATTCTGGATATGTATCACGA------------------------------------------------------------------------------------------------------------------------AGGGAATTGGCTCGGGAAAAGGTAATGCGAGAAGTTAAAGCCTTAGCCAAGCTTGAACACCCAGGAATTGTTAGATATTTCAATGCTTGGTTGGAAGCACCACCAGAGAAGTGGCAAGAAAAAATGGATAAAATTTGGCTGAAAGATGAAAGCACAGACTGGCCGCTCAGCTCTCCTAGTCCCGCGGATGCGCCATCCGTTAAAATGTGCAGAATGGATCCTTTCTCTACAAAGGAACGCATTGAAATCATAGCCCCTTCTCCACGAAGCAGGAGGTCTTTTTCGGTCGGGATTTCCTGTGGCCAGACAGGTTCATCCAAGAGCCAGTTCTCTCCGCCGGAATTTTCCGGAATGGACCACAGAGACACGAGT---------GACGCGGTGTGCAACCTCCAGGACAGCTGCCTTACAGACTGCGAGGGGGAAGACGGGACTAGGGATGGCAGTGATGAGGGACACTCCTTTGAACTTTGTCCTTCTGAAGCTTCCCCTTACGTAAGGTCAAGGGAGCGAACCTCCTCTTCTATAGTATTTGAAGATTCCGGCTGTGATAACGCATCCAGCAAA---GAGCCCAAAACGAACCGACCGCCTCTTGGCAACCATTGTGCTGATAAACTAACTGCAGTCCAGCATTCCAGTAGCAAGTCTTCCTCGGAACCTACTTTGTCTATTTCTCCTTCAAGACCAACCACTTTAAGTTTAGATCTCACTAAAAACTCTGTGGAAAAACTCCAACCCAGTTCACCAAAGGTGTATCTTTACATCCAGATGCAGCTGTGCAGAAAGGAAAACCTCAAAGACTGGCTGAATAGCCGCTGCACCATTGAGGAGAGAGAGAGAAGCGTGTGTCTGCACATCTTCCTGCAGATCGCAGAGGCGGTGGAGTTTCTGCACGGCAAAGGGCTCATGCACAGGGACCTCAAGCCTTCCAACATATTCTTTACAGTGGATGATGTGGTCAAGGTTGGAGACTTTGGATTGGTGACTGCAATGGACCAGGATGAAGAAGACCAGCTGGTTCTGACCCCAATGCCAGGGTACGCCAGACACACAGGACAAGTGGGCACCAAGCTGTATATGAGCCCAGAACAGATTCATGGCAACAACTACTGTCATAAAGTGGACATCTTTTCTTTAGGCCTCATTCTGTTTGAATTGCTGTACCCATTCGGCACTCACATGGAGAGGGTCAGGATCTTAACTGATGTAAGAGATCTCAAATTTCCACCACTGTTTACTCAGAAATATCCTCGTGAGTATGTAATGGTGCAAGACATGCTCTCCCCATCCCCTACGGAACGGCCTGAAGCTGCAAACATTATTGAAAACGCTATATTTGAGGACTTGGAGTTTCCAGGAAAAACAGTTCTCAGACAGAGGTCTCGCTCCCTGAGCTCATCGGGAACGAAACAGTCAAGACACTCCAGCAGCTCCCATAGCCCTTTGCCAAGCAAT
>Balaena_mysticetus
ATGATCATTCCTTCCCTGGATGGAGACCTCTTCCAGTGGGACCGGGACCGTGAGAGCATGGAAACAGTTCCGTTTACAGTYGAATCACTTCTTGAATCTTCTTATAAATTTGGAGATGATGTTGTCTTGGTTGGAGGAAAGTCTCTCACTACATATGGACTCAGTGCATATAGCGGAAAGGTGAGGTACATCTGTTCAGCTTTGGGTTGTCGCCAGTGGGATAATGATGAAATGGAACAAGAAGAAGATATCCTGCTTCTGCAGCGCACACAGAAAACCGTTAGAGCCGTCGGCCCTCGTAGTGGCAGTGAGAAGTGGAATTTCAGTGTTGGCCACTTTGAACTTCGGTATATTCCAGACATGGAAACTAGAGCCGGATTTATTGAAAGCACCTTAAAGCCCAGTGGAAGCAAAGAACAGTCTAAAATTATTTCAGACGTGGAAGAACAGGAAGCTGCCATAATGGACACAGTGATAAAGGTCTCCGTTGCTGATTGGAAAGTTATGGCCTTTAGTAAGAAAGGAGGACATCTGGAGTGGGAATACCAGTTTTGTACTCCCATTGCATCTGCCTGGTTGGTTAAAGATGGCAAAGTCATTCCCATCAGTCTTTTTGATGATACAAGTTACGCCACTAATGATGGAGTTTTAGAAGATGAAGAAGACATCGTAGAAGCTGCCCGAGGAGCCACAGAAAACAGTGTTTACTTGGGAATGTACAGAGGCCAGCTGTATCTGCAGTCATCAGTCAGAATTTCAGAAAAGTTTCCTACGAGTCCCAAGGCCTTGGAATCTGTCAACAGTGAAAATGCAATTATTCCTTTGCCAACAATCAAATGGAAACCCTTAATTCAT---------------------------------------------------------------------------------------------------------------------------AATGGTTATTACCTGCCATACTACAAGAGGGAAAGAAACAAACGGAGCACACAGATCACAGTCAGATTTCTCGACAACCCGAATTACAACAAGAATATCCGCAAAAAGGATCCCGTTCTCCTCTTACACTGGTGGAAAGAAATAGTTGGAACCATTCTGTTTTGTATCGTAGCAACAACTTTCATTGTGCGCAGACTCTTCCATCCTCATCCTCACAGACAAAGGAAAGAATCTGAAACTCAGTGTCAAACTGAAAATAAATATGATTCTGTCAGTGGAGAAGCTAATGACAGTAGCTGGAATGACATAAAAAATTCTGGATATGTATCACGATATCTAACAGATTTTGAACCGATTCAGTGCATGGGTCGTGGAGGGTTTGGAGTTGTCTTTGAAGCTAGAAACAAAGTTGATGACTGCAATTATGCTATCAAGAGAATCCGTCTCCCCAACAGGGAATTGGCTCGGGAAAAGGTAATGCGAGAAGTTAAAGCCTTAGCCAAGCTTGAACACCCAGGAATTGTTAGATATTTCAATGCTTGGTTGGAAGCACCACCAGAGAAGTGGCAAGAAAAAATGGATGAAATTTGGCTGAAAGATGAAAGCACAGACTGGCCGCTCAGCTCTCCTAGTCCCGCGGATGCGCCATCCGTTAAAATATGCAGAATGGATCCTTTCTCTACAAAGGAACGCATTGAAATCATAGCCCCTTCTCCACGAAGCAGTAGGTCTTTTTCGGTCGGGATTTCCTGTGGCCAGACAGGTTCATCCAAGAGCCAGTTCTCTCCGCTGGAATTTTCCAGAATGGACCACAGAGACACGAGTGAGTCGGTGGACGCGGTGTGCAACCTCCAGGACAGCTGCCTTACAGACTGCGAGGGGGAAGACAGTACTAGGGATGGCAATGACGAGGGACACTCCTTTGAACTTTGTCCTTCTGAAGCTTCCCCTTATGTAAGGTCAAGGGAGCGAACCTCCTCTTCTATAGTATTTGAAGATTCCGGCTGTGATAACGCATCCAGCAAA---GAGCCCAAAACGAACCGACCGCCTGTTGGCAACCATTGTGCTAATAAACTAACCGCAGTCCAGCATTCCAGTAGCAAGTCTTCCTCGGAACCTACTTTGTCTATTTCTCCTTCAAGACCAACCACTTTAAGTTTAGCTCTCACTAAAAACTCTGTGGAAAAACTCCAACCCAGTTCACCGAAGGTGTATCTTTACATCCAGATGCAGCTGTGCCGAAAGGAAAACCTCAAGGACTGGCTGAACAGCCGCTGCACCATTGAGGAAAGAGAGAGGAACGTGTGTCTGCACATCTTCCTGCAGATCGCGGAGGCGGTGGAGTTTCTGCACGGCAAAGGGCTCATGCACAGGGACCTCAAGCCTTCCAACATATTCTTTACAATGGATGATGTGGTCAAGGTTGGAGACTTTGGATTGGTGACTGCAATGGACCAGGATGAAGAAGACCAGCTGGTTCTGACCCCAATGCCAGGGTACGCCAGACACACAGGACAAGTGGGGACCAAGCTGTATATGAGCCCAGAACAGATTCATGGCAACAACTACTCTCATAAAGTGGACATCTTTTCTTTAGGCCTCATTCTGTTTGAATTGCTGTACCCATTCGGCACTCATATGGAGAGGGTCAGGATCTTAACTG------------------------------------------------------ATGTAATGGTGCAAGACATGCTCTCCCCATCCCCTACGGAACGGCCTGAAGCTGCAAACATTATTGAAAATGCTATATTCGAGGACTTGGAGTTTCCAGGAAAAACAGTTCTCAGACAGAGGTCTCGCTCCATGAGCTCATCAGGAACAAAGCAGTCAAGACACTCCAGCAGCTCCCATAGCCCTTTGCCAAGCAAT
>Balaenoptera_acutorostrata
ATGATCATTCCTTCCCTGGATGGAGACCTCTTCCAGTGGGACCGGGACCGTGAGAGCATGGAAACAGTTCCGTTTACAGTTGAATCACTTCTTGAATCTTCTTATAAATTTGGAGATGATGTTGTCTTGGTTGGAGGAAAGTCTCTCACTACATATGGACTCAGTGCATATAGTGGAAAGGTGAGGTACATCTGTTCAGCTTTGGGTTGTCGCCAGTGGGATAATGATGAAATGGAACAAGAAGAAGATATCCTGCTTCTGCAGCGCACCCAGAAAACCGTTAGAGCCGTCGGCCCTCGTAGTGGCAGTGAGAAGTGGAATTTCAGTGTTGGCCACTTTGAACTTCGGTATATTCCAGACATGGAAACTAGAGCGGGATTTATTGAAAGCACCTTAAAGCCCAGTGGAAACAAAGAACAGTCTAAAATTATTTCAGACGTGGAAGAACAGGAAGCTGCCGTGATGGACACAGTGATAAAGGTCTCCGTTGCTGATTGGAAAGTTATGGCCTTTAGTAAGAAAGGAGGACATCTGGAGTGGGAATACCAGTTTTGTACTCCCATTGCATCTGCCTGGTTGGTTAAGGATGGCAAAGTCATTCCCATCAGTCTTTTTGATGATACAAGTTACGCCACTAATGATGGAGTTTTAGAAGATGAAGAAGACATCGTAGAAGCTGCCCGAGGAGCCACAGAAAACAGTGTTTACTTGGGAATGTACAGAGGCCAGCTGTATCTGCAGTCATCAGTCAGAATTTCAGAAAAGTTTCCTACGAGTCCCAAGGCCTTGGAATCTGTCAACAGTGAAAATGCAATTATTCCTTTGCCAACAATCAAATGGAAACCCTTAATTCATTCTCCTTCCAGAACTCCTGTCTTGGTGGGGTCTGATGAATTTGACAAATGTCTCAGTAACGATAAGTTTTCTCATGAAGAGTACAGTAATGGTGCACTTTCAATCTTGCAGTATCCATATGATAATGGTTATTACCTGCCATACTACAAGAGAGAAAGAAACAAACGGAGCACACAGATCACAGTCAGATTTCTCGACAACCCGAGTTACAACAAGAATATCCGCAAAAAGGATCCCGTTCTCCTCTTACACTGGTGGAAAGAAATAGTTGGAACCATTCTGTTTTGTATCGTAGCAACAACTTTCATTGTGCGCAGACTCTTCCATCCTCATCCTCACAGACAAAGGAAAGAATCTGAAACTCAGTGTCAAACTGAAAATAAATATGATTCTGTCAGTGGAGAAGCTAATGACAGTAGCTGGAATGACATAAAAAATTCTGGATATGTATCACGATATCTAACAGATTTTGAACCGATTCAGTGCATGGGTCGTGGAGGGTTTGGAGTTGTCTTTGAAGCTAGAAACAAAGTTGATGACTGCAATTATGCTATCAAGAGAATCCGTCTCCCCAACAGGGAATTGGCTCGGGAAAAGGTAATGCGAGAAGTTAAAGCCTTAGCCAAGCTTGAACACCCAGGAATTGTTAGATATTTCAATGCTTGGTTGGAAGCACCACCAGAGAAGTGGCAAGAAAAAATGGATGAAATTTGGCTGAAAGATGAAAGCACAGACTGGCCGCTCAGCTCTCCTAGTCCCGCGGATGCGCCGTCCGTTAAAATATGCAGAATGGATCCTTTCTCTACAAAGGAACGCATTGAAATCATAGCCCCTTCTCCACGAAGCAGTAGGTCTTTTTCGGTCGGGATTTCCTGTGTCCAGACAGGTTCATCCAAGAGCCAGTTCTCTCCGCTGGAATTTTCCGGGATGGACCACAGAGACACGAGTGAGTCGGTGGACGCGGTGTGCAACCTCCAGGACAGCTGCCTTACAGACTGCGAGGGGGAAGACGGTACTAGGGATGGCAATGACGAGGGACACTCCTTTGAACTTTGTCCTTCTGAAGCTTCCCCTTATGTAAGGTCAAGGGAGCGAACCTCCTCTTCTATAGTATTTGAAGATTCCGGCTGTGATAACGCATCCAGCAAA---GAGCCCAAAACGAACCGACCGCCTATTGGCAACCATTGTGCTGATAAACTAACCGCAGTCCAGCATTCCAGTAGCAAGTCTTTCTCGGAACCTACTTTGTCTGTTTCTCCTTCAAGACCAACCACTTTAAGTTTAGCTCTCGCTAAAAACTCTGTGGAAAAACTCCAACCCAGTTCACCGAAGGTGTATCTTTACATCCAGATGCAGCTGTGCCGAAAGGAAAACCTCAAGGACTGGCTGAACAGCCGCTGCACCATTGAGGAAAGAGAGAGGAACGTGTGTCTGCACATCTTCCTGCAGATCGTGGAGGCGGTGGAGTTTCTGCACGGCAAAGGGCTCATGCACAGGGACCTCAAGCCTTCCAACATATTCTTTACAATGGATGATGTGGTCAAGGTTGGAGACTTTGGATTGGTGACTGCAATGGACCAGGATGAAGAAGACCAGCTGGTTCTGACCCCAATGCCAGGGTACGCCAGACACACAGGACAAGTGGGGACCAAGCTGTATATGAGCCCAGAACAGATTCATGGCAACAACTACTCTCATAAAGTGGACATCTTTTCTTTAGGCCTCATTCTGTTTGAATTGCTGTACCCATTCGGCACTCATATGGAGAGGGTCAGGATCTTAACTGATGTAAGAGATCTCAAATTTCCACCACTATTTACTCAGAAATATCCTCGTGAGTATGTAATGGTGCAAGACATGCTCTCCCCATCCCCTACGGAACGGCCTGAAGCTGCAAACATTATTGAAAATGCTATATTCGAGGACTTGGAGTTTCCAGGAAAAACAGTTCTCAGACAGAGGTCTCGCTCCATGAGCTCATCAGGAACAAAGCAGTCAAGACACTCCAGCAGCTCCCATAGCCCTTTGCCAAGCAAT
>Eschrichtius_robustus
ATGATCATTCCTTCCCTGGATGGAGACCTCTTCCAGTGGGACCGGGACCGTGAGAGCATGGAAACAGTTCCGTTTACGGTTGAATCACTTCTTGAATCTTCTTATAAATTTGGAGATGATGTTGTCTTGGTTGGAGGAAAGTCTCTCACTACATATGGACTCAGTGCATATAGCGGAAAGGTGAGGTACATCTGTTCAGCTTTGGGTTGTCGCCAGTGGGATAATGATGAAATGGAACAAGAAGAAGATATCCTGCTTCTGCAGCGCACCCAGAAAACCGTTAGAGCCGTCGGTCCTCGTAGTGGCAGTGAGAAGTGGAATTTCAGTGTTGGCCACTTTGAACTTCGGTATATTCCAGACATGGAAACTAGAGCCGGATTTATTGAAAGCACCTTAAAGCCCAGTGGAAACAAAGAACAGTCTAAAATTATTTCAGACGTGGAAGAACAGGAAGCTGCCGTGATGGACACAGTGATAAAGGTCTCCGTTGCTGATTGGAAAGTTATGGCCTTTAGTAAGAAAGGAGGACATCTGGAGTGGGAATACCAGTTTTGTACTCCCATTGCATCTGCCTGGTTGGTTAAGGATGGCAAAGTCATTCCCATCAGTCTTTTTGATGATACAAGTTACGCCACTAATGATGGAGTTTTAGAAGATGAAGAAGACATCGTAGAAGCTGCCCGAGGAGCCACAGAAAACAGTGTTTACTTGGGAATGTACAGAGGCCAGCTGTATCTGCAGTCATCAGTCAGAATTTCAGAAAAGTTTCCTACGAGTCCCAAGGCCTTGGAATCTGTCAACAGTGAAAATGCAATTATTCCTTTGCCAACAATCAAATGGAAACCCTTAATTCATTCTCCTTCCAGAACTCCTGTCTTGGTGGGGTCTGATGAATTTGACAAATGTCTCAATAACGATAAGTTTTCTCATGAAGAGTACAGTAATGGTGCACTTTCAATCTTGCAGTATCCATATGATAATGGTTATTACCTGCCATACTACAAGAGGGAAAGAAACAAACGGAGCACACAGATCACAGTCAGATTTCTCGACAACCCGAGTTACAACAAGAATATCCGCAAAAAGGATCCCGTTCTCCTCTTACACTGGTGGAAAGAAATAGTTGGAACCATTCTGTTTTGTATCGTAGCAACAACTTTCATTGTGCGCAGACTCTTCCATCCTCATCCTCACAGACAAAGGAAAGAATCTGAAACTCAGTGTCAAACTGAAAATAAATATGATTCTGTCAGTGGAGAAGCTAATGACAGTAGCTGGAATGACATAAAAAATTCTGGATATGTATCACGATATCTAACAGATTTTGAACCAATTCAGTGCATGGGTCGTGGAGGGTTTGGAGTTGTCTTTGAAGCTAGAAACAAAGTTGATGACTGCAATTATGCTATCAAGAGAATCCGTCTCCCCAACAGGGAATTGGCTCGGGAAAAGGTAATGCGAGAAGTTAAAGCCTTAGCCAAGCTTGAACACCCAGGAATTGTTAGATATTTCAATGCTTGGTTGGAAGCACCACCAGAGAAGTGGCAAGAAAAAATGGATGAAATTTGGCTGAAAGATGAAAGCACAGACTGGCCGCTCAGCTCTCCTAGTCCCGCGGATGCGCCATCCGTTAAAATATGCAGAATGGATCCTTTCTCTACAAAGGAACGCATTGAAATCATAGCCCCTTCTCCAAGAAGCAGTAGGTCTTTTTCGGTCGGGATTTCCTGTGGCCAGACAGGTTCGTCCAAGAGCCAGTTCTCTCCGCTGGAATTTTCCGGAATGGACCACAGAGACACGAGTGAGTCGGTGGACGCGGTGTGCAACCTCCAGGACAGCTGCCTTACAGACTGCGAGGGGGAAGACGGTACTAGGGATGGCAATGACGAGGGACACTCCTTTGAACTTTGTCCTTCTGAAGCTTCCCCTTATGTAAGGTCAAGGGAGCGAACCTCCTCTTCTATAGTATTTGAAGATTCCGGCTGTGATAATGCGTCCAGCAAA---GAGCCCAAAACGAACCGACCGCCTATTGGCAACCATTGTGCTGATAAACTAACCGCAGTCCAGCATTCCAGTAGCAAGTCTTCCTCGGAACCTACTTTGTCTATTTCTCCTTCAAGACCAACCACTTTAAGTTTAGCTCTCGCTAAAAACTCTGCGGAAAAACTCCAACCCAGTTCACCGAAGGTGTATCTTTACATCCAGATGCAGCTGTGCAGAAAGGAAAACCTCAAAGACTGGCTGAACAGCCGCTGCACCATTGAGGAAAGAGAGAGGAACGTGTGTCTGCACATCTTCCTGCAGATCGCGGAGGCGGTGGAGTTTCTGCACGGCAAAGGGCTCATGCACAGGGACCTCAAGCCTTCCAACATATTCTTTACAATGGATGATGTGGTCAAGGTTGGAGACTTTGGATTGGTGACTGCAATGGACCAGGATGAAGAAGACCAGCTGGTTCTGACCCCAATGCCAGGGTACGCCAGACACACAGGACAAGTGGGGACCAAGCTGTATATGAGCCCAGAACAGATTCATGGCAACAACTACTCTCATAAAGTGGACATCTTTTCTTTAGGCCTCATTCTGTTTGAATTGCTGTACCCATTCGGCACTCATATGGAGAGGGTCAGGATCTTAACTGATGTAAGAGATCTCAAATTTCCACCACTGTTTACTCAGAAATATCCTCGTGAGTATGTAATGGTGCAAGACATGCTCTCCCCATCCCCTACGGAACGGCCTGAAGCTGCAAACATTATTGAAAATGCTATATTCGAAGACTTGGAGTTTCCAGGAAAAACAGTTCTCAGACAGAGGTCTCGCTCTATGAGCTCATCAGGAACAAAGCAGTCAAGACACTCCAGCAGCTCCCATAGCCCTTTGCCAAGTAAT
>Balaenoptera_omurai
ATGATCATTCCTTCCCTGGATGGAGACCTCTTCCAGTGGGACCGGGACCGTGAGAGCATGGAAACAGTTCCGTTTACAGTTGAATCACTTCTTGAATCTTCTTATAAATTTGGAGATGATGTTGTCTTGGTTGGAGGAAAGTCTCTCACTACATATGGACTCAGTGCATATAGTGGAGAGGTGAGGTACATCTGTTCAGCTTTGGGTTGTCGCCAGTGGGATAATGATGAAATGGAACAAGAAGAAGATATCCTGCTTCTGCAGCGCACCCAGAAAACCGTTAGAGCCGTCGGCCCTCGTAGTGGCAGTGAGAAGTGGAATTTCAGTGTTGGCCACTTTGAACTTCGGTATATTCCAGACATGGAAACTAGAGCCGGATTTATTGAAAGCACCTTAAAGCCCAGTGGAAACAAAGAACAGTCTAAAATTATTTCAGACGTGGAAGAACAGGAAGCTGCCGTGATGGACACAGTGATAAAGGTCTCCGTTGCTGATTGGAAAGTTATGGCCTTTAGTAAGAAAGGAGGACATCTGGAGTGGGAATACCA------------------------------------------------------------------------------------------------------------------------------------------------------------------GGGAATGTACAGAGGCCAGCTGTATCTGCAGTCATCAGTCAGAATTTCAGAAAAGTTTCCTACGAGTCCCAAGGCCTTGGAATCTGTCAACAGTGAAAATGCAATTATTCCTTTGCCAACAATCAAATGGAAACCCTTAATCCATTCTCCTTCCAGAACTCCTGTCTTGGTGGGGTCTGATGAATTTGACAAATGTCTCAGTAATGATAAGTTTTCTCATGAAGAGTACAGTAATGGTGCACTTTCAATCTTGCAGTATCCATATGG----------------------------------------------------------------------------------------------------------------------------------------------------------------------------------------------------------------------------CAAAGGAAAGAATCTGAAACTCAGTGTCAAACTGAAAATAAATATGATTCTGTCAGTGGAGAAGCTAATGACAGTAGCTGGAATGACATAAAAAATTCTGGATATGTATCACG------------------------------------------------------------------------------------------------------------------------CAGGGAATTGGCTCGGGAAAAGGTAATGCGAGAAGTTAAAGCCTTAGCCAAGCTTGAACACCCAGGAATTGTTAGATATTTCAATGCTTGGTTGGAAGCACCACCAGAGAAGTGGCAAGAAAAAATGGATGAAATTTGGCTGAAAGATGAAAGCACAGACTGGCCGCTCAGCTCTCCTAGTCCCGTGGATGCGCCATCCGTTAAAATATGCCGAATGGATCCTTCCTCTACAAAGGAACGCATTGAAATCATAGCCCCTTCTCCACGAAGCAGTAGGTCTTTTTCGGTCGGGATTTCCTGTGGCCAGACAGATTCATCCAACAGCCAGTTCTCTCCGCTGGAATTTTCCGGGATGGACCACAGAGACACGAGTGAGTCGGTGGACGCGGTGTGCAACCTCCAGGACAGCTGCCTTACAGACTGCGAGGGGGAAGACTGTACTAGGGATGGCAATGACGAGGGACACTCCTTTGAACTTTGTCCTTCTGAAGCTTCCCCTTATGTAAGGTCAAGGGAGCGAACCTCCTCTTCTATAGTATTTGAAGATTCCGGCTGTGATAACGCATCCAGCAAA---GAGCCCAAAACGAACCGACCGCCTATTGGCAACCATTGTGCTGATAAACTAACCGCAGTCCAGCATTCCAGTAGCAAGTCTTCCTCGGAACCTACTTTGTCTATTTCTCCTTCAAGACCAACCACTTTAAGTTTAGCTCTCGCTAAAAACTCTGTGGAAAAACTCCAACCCAGTTCACCAAAGGTGTATCTTTACATTCAGATGCAGCTGTGCCGAAAGGAAAACCTCAAGGACTGGCTGAACAGCCGCTGCACCATTGAGGAAAGAGAGAGGAACGTGTGTCTGCACATCTTCCTGCAGATCGCGGAGGCGGTGGAGTTTCTGCACGGCAAAGGGCTCATGCACAGGGACCTCAAGCCTTCCAACATATTCTTTACAATGGATGATGTGGTCAAGGTTGGAGACTTTGGATTGGTGACTGCAATGGACCAGGATGAAGAAGACCAGCTGGTTCTGACCCCAATGCCAGGGTACGCCAGACACACAGGACAAGTGGGGACCAAGCTGTATATGAGCCCAGAGCAGATTCATGGCAACAACTACTCTCATAAAGTGGACATCTTTTCTTTAGGCCTCATTCTGTTTGAATTGCTGTATCCGTTCGGCACTCATATGGAGAGGGTCAGGATCTTAACTGATGTAAGAGATCTCAAATTTCCACCACTATTTACTCAGAAATATCCTTGTGAGTATGTAGTGGTGCAAGACGTGCTCTCCCCATCCCCTACGGAACGGCCTGAAGCTGCAAACATTATTGAAAATGCTATATTCGAGGACTTGGAGTTTCCAGGAAAAACAGCTCTCAGACAGAGGTCTCGCTCCATGAGCTCATCAAGAACAAAACAGTCAAGACACTCCAGCAGCTCCCACAGCCCTTTGCCAAGCAAT
>Balaenoptera_bonaerensis
ATGATCATTCCTTCCCTGGATGGAGACCTCTTCCAGTGGGACCGGGACCGTGAGAGCATGGAAACAGTTCCGTTTACAGTTGAATCACTTCTTGAATCTTCTTATAAATTTGGAGATGACGTTGTCTTGGTTGGAGGAAAGTCTCTCACTACATATGGACTCAGTGCATATAGCGGAAAGGTGAGGTACATCTGTTCAGCTTTGGGTTGTCGCCAGTGGGATAATGATGAAATGGAACAAGAAGAAGATACCCTGCTTCTGCAGCGCACCCAGAAAACCGTTAGAGCCGTCGGCCCTCGTAGTGGCAGTGAGAAGTGGAATTTCAGTGTTGGCCACTTTGAACTTCGGTATATTCCAGACATGGAAACTAGAGCGGGATTTATTGAAAGCACCTTAAAGCCCAGTGGAAACAAAGAACAGTCTAAAATTATTTCAGACGTGGAAGAACAGGAAGCTGCCGTGATGGACACAGTGATAAAGATCTCCGTTGCTGATTGGAAAGTTATGGCCTTTAGTAAGAAAGGAGGACATCTGGAGTGGGAATACCAGTTTTGTACTCCCATTGCATCTGCCTGGTTGGTTAAGGATGGCAAAGTCATTCCCATCAGTCTTTTTGATGATACAAGTTACGCCACTAATGATGGAGTTTTAGAAGATGAAGAAGACATCGTAGAAGCTGCCCGAGGAGCCACAGAAAACAGTGTTTACTTGGGAATGTACAGAGGCCAGCTGTATCTGCAGTCATCAGTCAGAATTTCAGAAAAGTTTCCTACGAGTCCCAAGGCCTTGGAATCTGTCAACAGTGAAAATGCAATTATTCCTTTGCCAACAATCAAATGGAAACCCTTAATTCATTCTCCTTCCAGAACTCCTGTCTTGGTGGGGTCTGATGAATTTGACAAATGTCTCAGTAACGATAAGTTTTCTCATGAAGAGTACAGTAATGGTGCACTTTCAATCTTGCAGTATCCATATGGTAA-------------------------------------------------------------------------------------------------------------------------------------------------------------------------------------------------------------------------------------------------------------------------------------------------------------------------------------------------------------------------------------------------------------------------------------------------------------------------------------------------------------------------------------------------------------------------------------------------------------------------------------------------------------------------------------------------------------------------------------------------------------------------------------------------------------------------------------------------------------------------------------------------------------------------------------------------------------------------------------------------------------------------------------------------------------------------------------------------------------------------------------------------------------------------------------------------------------------------------------------------------------------------------------------------------------------------------------------------------------------------------------------------------------------------------------------------------------------------------------------------------------------------------------------------------------------------------------------------------------------------------------------------------------------------------------------------------------------------------------------------------------------------------------------------------------------------------------------------------------------------------------------------------------------------------------------------------------------------------------------
>Ovis_aries
ATGATCATTCCTTCCCTGGATGGAGACCTCTTCCAGTGGGACCGGGATCGTGAGAGCATGGAAACAGTTCCGTTTACAGTCGAATCACTTCTTGAATCGTCTTATAAATTTGGAGATGATGTTGTCTTGGTTGGAGGAAAGTCTCTCACTACATATGGACTCAGTGCATATAGTGGAAAGGTGAGGTACATCTGTTCGGCTCTGGGTTGTCGCCAGTGGGATAATGATGAAATGGAACAAGAAGAAGACATCTTGCTTCTGCAGCGCACCCAGAAAACTGTGAGAGCCGTTGGACCTCGCAGTGGCAATGAGAAGTGGAATTTCAGTGTTGGCCACTTTGAACTTCGGTATATTCCAGACATGGAAACTAGAGCCGGATTTATTGAAAGCACCTTAAAGCCCAGTGGAAACAAAGAACAGTCTAAAATTATTTCAGACGTGGAAGAGCAGGAAGCTGTCATGATGGATACAGTGATAAAGGTCTCCGTTGCAGATTGGAAAGTTGTGGCGTTTAATAAGAAGGGAGGACACCTGGAGTGGGAATACCAGTTTTGTACTCCCATTGCATCTGCCTGGTTGGTTAAGGATGGCAAAGTCATTCCCATCAGTCTTTTTGATGATACAAGTTACACCCCCAGTGATGGAGTTTTAGAAGATGAAGAAGATATTGTAGAAGCTGCCCGGGGAGCCACAGAAAACAGTGTTTACTTGGGAATGTACAGAGGCCAACTGTATCTGCAGTCATCAGTCAGAATTTCAGAAAAGTTTCCTACGAGTCCCAAGGCCTTGGAATCTGTCAATAGTGAAAATGCTATCATTCCTTTGCCAACCATCAAATGGAAACCTCTAATCCATTCTCCTTCTAGAACTCCTGTCTTGGTGGGGTCTGACGAATTTGACAAATGTCTCAGTAATGATAAGTTTTCTCACGAAGAGTACAGTAACGGTGCACTTTCAATCTTGCAGTATCCTTATGATAATGGTTATTATCTGCCATACTATAAGAGGGAAAGAAACAAACGGAGCACGCAGATCACGGTCAGATTTCTTGACAACCCAAATTA---CAAGAACATCCGCAAAAAGGACCCTGTTCTTCTCCTACACTGGTGGAAAGAAATAGTTGGAACCATCGTGTTTTGTATTGTAGCAACAACTTTCATTGTACGCAGACTCTTCCATCCTCATCCTCACAGACAAAGGAAGGAATCTGAAACTCAGTGTCAAACTGAAAATAAATATGATGCTGTCAGTGGAGAAGCTAATGACAGTAGCTGGAATGACATAAAAAATTCTGGATACGTGTCACGGTATCTAACAGACTTTGAACCAATTCAGTGCATGGGCCGTGGCGGGTTCGGAGTTGTCTTTGAAGCTAGAAACAAGGTTGATGACTGCAATTATGCTATCAAGAGAATCCGTCTCCCCAACAGGGAATTGGCTCGGGAGAAGGTAATGCGAGAAGTGAAAGCCTTAGCCAAGCTTGAACACCCAGGAATTGTGAGATATTTCAATGCTTGGTTGGAAGCGCCACCAGAGAAGTGGCAAGAAAAAATGGATGAAATTTGGCTAAAAGATGACAGCACGGACTGGCCGCTCAGCTCTCCTAGTCCCATGGATGTACCTTCTGTTAAAATACGCAGAATGGATCCTTTCTCTTCAAAGGAACGTATTGAAATCATAGCTCCTTCGCCACACAGCAGCAGGTCTTTTTCAGTTGGGATTTCCTGTGGCCAGACCAGTTCGTCCGATAGCCAGTTCTCTCCGCTGGAGTTTTCCGGGATGGACCACGGAAATGTGAGCAAGTCAGCAGATGCAGTATGCCAACTCCAGGACAGCTGCCTTACAGACTGCGATGGGGAGGATGGTACCATGGATGGTAATGATGAAGGGCACTCCTTTGAACTTTGTCCTTCGGAAGCTTCTCCTTATGTAGGGTCCAGGGAGCGAACCTCCTCGTCTATAGTATTTGAAGATTCTGGCTGTGATAACGCGTCCAGCAAAGAGGAGCCCAGAATGAACCAACCGCCTGTGGGCAACCATTGTGGGAATAAACTAACTGCGCTCCGGCATGCCGGTAGCAAATCTTCTTCCGAACCTGCTGTGTCTGTTTCTCCGTCAAGACCGACCACTTTAAGTTTAGACCTCACTAAAAGCTCGGTGGGGAAACTCCAGCCCAGTTCGCCCAAGGTGTATCTGTACATCCAGATGCAGCTGTGCAGAAAGGAAAACCTCAAAGACTGGCTGAACAGCCGCTGCACCATTGAGGCGAGAGAAAGGAGCGTATGTTTGCACATCTTTCTGCAGATTGCAGAGGCGGTGGAGTTTCTGCACAGCAAAGGGCTCATGCACAGGGACCTCAAGCCTTCCAACATATTCTTTACAATGGATGATGTGGTCAAGGTTGGAGATTTTGGATTGGTGACGGCAATGGACCAAGATGAGGAAGATCAGATGGTTCTGACCCCAATGCCAGGTTACGCCAGACACACGGGACAAGTGGGGACCAAGCTGTATATGAGCCCAGAACAGATTCATGGCAACAGCTATTCTCATAAAGTGGACATCTTTTCTTTGGGCCTCATTCTGTTTGAATTACTATACCCGTTCGGCACTCAGATGGAAAGGGTCAGGATCCTAACTGATGTAAGAGATCTCAAATTTCCACCACTATTTACTCAAAAATACCCTCGTGAGTATGCCATGGTGCAAGACATGCTGTCCCCATCCGCTACTGAACGGCCAGAAGCTGCGAGCATCATTGAAAACGCGATCTTCGAGGACTTGGAGTTTCCAGGAAAGACGGTCCTCAGACAGAGGTCTCGCTCCATGAGCTCACCCGGAGTGAAACATTCAAGACACTCCAGCAGCCCCCACAGCCCTTTGCCCAGCAAT
>Capra_hircus
ATGATCATTCCTTCCCTGGATGGAGACCTCTTCCAGTGGGACCGGGATCGTGAGAGCATGGAAACAGTTCCGTTTACAGTCGAATCACTTCTTGAATCGTCTTATAAATTTGGAGATGATGTTGTCTTGGTTGGAGGAAAGTCTCTCACTACATATGGACTCAGTGCATATAGTGGAAAGGTGAGGTACATCTGTTCAGCTCTGGGTTGTCGCCAGTGGGATAATGATGAAATGGAACAAGAAGAAGACATCTTGCTTCTGCAGCGCACCCAGAAAACTGTGAGAGCCGTTGGACCTCGCAGTGGCAATGAGAAGTGGAATTTCAGTGTTGGCCACTTTGAACTTCGGTATATTCCAGACATGGAAACTAGAGCCGGATTTATTGAAAGCACCTTAAAGCCCAGTGGAAACAAAGAACAGTCTAAAATTATTTCAGACGTGGAAGAGCAGGAAGCTGTCATGATGGATACAGTGATAAAGGTCTCCGTGGCGGATTGGAAAGTTGTGGCGTTTAATAAGAAGGGAGGACACCTGGAGTGGGAATACCAGTTTTGTACTCCCATTGCATCTGCCTGGTTGGTTAAGGATGGCAAAGTCATTCCCATCAGTCTTTTTGATGATACAAGTTACGCCCCCAGTGATGGAGTTTTAGAAGATGAAGAAGATATTGTAGAAGCTGCCCGGGGAGCCACAGAAAACAGTGTTTACTTGGGAATGTACAGAGGCCAACTGTATCTGCAGTCATCAGTCAGAATTTCAGAAAAGTTTCCTACGAGTCCCAAGGCCTTGGAATCTGTCAATAGTGAAAATGCTATCATTCCTTTGCCAACCATCAAATGGAAACCTCTAATCCATTCTCCTTCTAGAACTCCTGTCTTGGTGGGGTCTGATGAATTTGACAAATGTCTTAGTAATGATAAGTTTTCTCATGAAGAGTACAGTAACGGTGCACTTTCAATCTTGCAGTATCCTTATGATAATGGTTATTATCTGCCATACTATAAGAGGGAAAGAAACAAACGGAGCACGCAGATCACGGTCAGATTTCTTGACAACCCAAATTA---CAAGAACATCCGCAAAAAGGACCCTGTTCTTCTCTTACACTGGTGGAAAGAAATAGTTGGAACCATCGTGTTTTGTATTGTAGCAACAACTTTCATTGTACGCAGACTCTTCCATCCTCATCCTCACAGACAAAGGAAGGAATCTGAAACTCAGTGTCAAACTGAAAATAAATATGATGCTGTCAGTGGAGAAGCTAATGACAGTAGCTGGAATGACATAAAAAATTCTGGATACGTGTCACGGTATCTAACAGACTTTGAACCAATTCAGTGCATGGGCCGTGGCGGGTTTGGAGTTGTCTTTGAAGCTAGAAACAAGGTTGATGACTGCAATTATGCTATCAAGAGAATCCGTCTCCCCAACAGGGAATTGGCCCGGGAGAAGGTAATGCGAGAAGTGAAAGCCTTAGCCAAGCTTGAACACCCAGGAATTGTGAGATATTTCAATGCTTGGTTGGAAGCGCCACCAGAGAAGTGGCAAGAAAAAATGGATGAAATTTGGCTAAAAGATGACAGCACGGACTGGCCGCTCAGCTCTCCTAGTCCCGTGGATGTACCTTCTGTTAAAATACGCAGAATGGATCCTTTCTCTTCAAAGGAACGTATTGAAATCATAGCTCCTTCGCCACACAGCAGCAGGTCTTTTTCAGTTGGGATTTCCTGTGGCCAGACCAGTTCGTCCGATAGCCAGTTCTCTCCGCTGGAGTTTTCCGGGATGGACCACGGAAATGTGAGCAAGTCAGCAGATGCAGTATGCCAACTCCAGGACAGCTGCCTTACAGACTGCGATGGGGAGGATGGTACCATGGATGGTAATGATGAAGGGCACTCCTTTGAACTTTGTCCTTCGGAAGCTTCTCCTTATGTAGGGTCCAGGGAGCGAACCTCCTCGTCTATAGTATTTGAAGATTCTGGCTGTGATAACGCGTCCAGCAAAGAGGAGCCCAGAATGAACCAACCGCCTGTGGGCAACCATTGTGCGAATAAACTAACTGCGCTCCGGCATGCCGGTAGCAAATCTTCTTCCGAACCTACTGTGTCTGTTTCTCCGTCAAGACCGACCACTTTAAGTTTAGACCTCACTAAAAGCTCTGTGGGGAAACTCCAGCCCAGTTCGCCCAAGGTGTATCTGTACATCCAGATGCAGCTGTGCAGAAAGGAAAACCTCAAAGACTGGCTGAACAGCCGCTGCACCATTGAGGCGAGAGAAAGGAGCGTATGTTTGCACATCTTTCTGCAGATTGCAGAGGCGGTGGAGTTTCTGCACAGCAAAGGGCTCATGCACAGGGACCTCAAGCCTTCCAACATATTCTTTACAATGGATGATGTGGTCAAGGTTGGAGATTTTGGATTGGTGACGGCAATGGACCAAGATGAGGAAGATCAGATGGTTCTGACCCCAATGCCAGGTTATGCCAGGCACACGGGCCAAGTGGGGACCAAGCTGTATATGAGCCCAGAACAGATTCATGGCAACAGCTATTCTCATAAAGTGGACATCTTTTCTTTGGGCCTCATTCTGTTTGAATTACTATACCCGTTCGGCACTCAGATGGAAAGGGTCAGGATCCTAACTGATGTAAGAGATCTCAAATTTCCACCACTATTTACTCAAAAATACCCTCGTGAGTATGCCATGGTGCAAGACATGCTGTCCCCATCCGCTACTGAACGGCCAGAAGCTGCGAGCATCATTGAAAACGCGATCTTCGAGGACTTGGAGTTTCCAGGAAAGACGGTCCTCAGACAGAGGTCTCGCTCCATGAGCTCGCCCGGAGTGAAACATTCAAGACACTCCAGCAGCCCCCACAGCCCTTTGCCCAGCAAT
>Pantholops_hodgsonii
ATGATCATTCCTTCCCTGGATGGAGACCTCTTCCAGTGGGACCGGGATCGTGAGAGCATGGAAACAGTTCCGTTTACAGTTGAATCACTTCTTGAATCGTCTTATAAATTTGGAGATGATGTTGTCTTGGTTGGAGGAAAGTCTCTCACTACATATGGACTCAGTGCATATAGTGGAAAGGTGAGGTACATCTGTTCGGCTCTGGGTTGTCGCCAGTGGGATAATGATGAAATGGAACAAGAAGAAGACATCTTGCTTCTGCAGCGCACCCAGAAAACTGTGAGAGCCGTTGGACCTCGCAGTGGCAATGAGAAGTGGAATTTCAGTGTTGGCCACTTTGAACTTCGGTATATTCCAGACATGGAAACTAGAGCCGGATTTATTGAAAGCACCTTAAAGCCCAGTGGAAACAAAGAACAGTCTAAGATTATTTCAGACGTGGAAGAGCAGGAAGCTGTCATGATGGATACAGTGATAAAGGTCTCCGTTGCGGATTGGAAAGTTGTGGCGTTTAATAAGAAGGGAGGACACCTGGAGTGGGAATACCAGTTTTGTACTCCCATTGCATCTGCCTGGTTGGTTAAGGATGGCAAAGTCATTCCCATCAGTCTTTTTGATGATACAAGTTACGCCCCCAGTGATGGAGTTTTAGAAGATGAAGAAGATATTGTAGAAGCTGCCCGGGGAGCCACAGAAAACAGTGTTTACTTGGGAATGTACAGAGGCCAACTGTATCTGCAGTCATCAGTCAGAATTTCAGAAAAGTTTCCTACGAGTCCCAAGGCCTTGGAATCTGTCAATAGTGAAAATGCTGTTATTCCTTTGCCAACCATCAAATGGAAACCTCTAATCCATTCTCCTTCTAGAACTCCTGTCTTGGTGGGGTCTGACGAATTTGACAAATGTCTTAGTAATGATAAGTTTTCTCACGAAGAGTACAGTAACGGTGCACTTTCTATCTTGCAGTATCCTTATGATAATGGTTATTACTTGCCATACTATAAGAGGGAAAGAAACAAACGGAGCACACAGATCACAGTCAGATTTCTTGACAACCCGAATTA---CAAGAACATTCGCAAAAAGGACCCTGTTCTTCTCTTACACTGGTGGAAAGAAATAGTTGGAACCATCGTGTTTTGTATTGTAGCAACAACTTTCATTGTACGCAGACTCTTCCATCCTCATCCTCACAGACAAAGGAAGGAATCTGAAACTCAGTGTCAAACTGAAAATAAATATGATGCTGTCAGTGGAGAAGCTAATGACAGTAGCTGGAATGACATAAAAAATTCTGGATACGTGTCACGGTATCTAACAGACTTTGAACCAATTCAGTGCATGGGCCGTGGCGGGTTTGGAGTTGTCTTTGAAGCTAGAAACAAGGTTGATGACTGCAATTATGCTATCAAGAGAATCCGTCTCCCCAACAGGGAATTGGCTCGGGAGAAGGTAATGCGAGAAGTGAAAGCCTTAGCCAAGCTTGAACACCCAGGAATTGTGAGATATTTCAATGCTTGGTTGGAAGCGCCACCAGAGAAGTGGCAAGAAAAAATGGATCAAATTTGGCTAAAAGATGACAGCACGGACTGGCCGCTCAGCTCTCCTAGTCCTGTGGATGCGCCTTCTGTTAAAATACGCAGAATGGATCCTTTCTCTTCAAAGGAACGTATTGAAATCATAGCTCCTTCGCCACACAGCAGCAGGTCTTTTTCAGTTGGGATTTCCTGCGGCCAGACCAGTTCATCTGATAGCCAGTTCTCTCCACTGGAGTTTTCCGGGATGGACCACGGAAATGTGAGCAAGTCAGCAGATGCAGTATGCCAACTCCAGGACAGCTGCCTTACAGACTGCGATGGGGAGGATGGTACCATGGATGGTAATGATGAAGGGCACTCCTTTGAACTTTGTCCTTCGGAAGCTTCTCCTTATGTAGGGTCCAGGGAGCGAACCTCCTCGTCTATAGTATTTGAAGATTCTGGCTGTGATAACGCGTCCAGCAAAGAGGAGCCCAGAATGAACCAACTGCCTGTGGGCAACCATTGTGTGAATAAACTAACTGCGCTCCAGCAGGCCGGTAGCAAATCTTCTTCCGAACCTACTGTGTCTGTTTCTCCGCCAAGACCGACCACTTTAAGTCTAGACCTCACTAAAAGCTCGGTGGGGAAACTCCAGCCCAGTTCGCCCAAGGTGTATCTGTACATCCAGATGCAGCTGTGCAGAAAGGAAAACCTCAAAGACTGGCTGAACAGCCGCTGCACCATTGAGGCGAGAGAAAGGAGCGTGTGTTTGCACATCTTTCTGCAGATTGCAGAGGCGGTGGAGTTTCTGCACAGCAAAGGGCTCATGCACAGGGACCTCAAGCCTTCCAACATATTCTTTACAATGGATGATGTGGTCAAGGTTGGAGATTTTGGATTGGTGACAGCAATGGACCAAGATGAGGAAGATCAGATGGTTCTGACCCCAATGCCAGGTTACGCCAGGCACACGGGACAAGTGGGGACCAAGCTGTATATGAGCCCAGAACAGATTCATGGCAACAGCTACTCTCATAAAGTGGACATCTTTTCTTTGGGCCTCATTCTGTTTGAATTACTATACCCGTTCGGCACTCAGATGGAAAGGGTCAGGATCCTAACTGATATAAGAGATCTCAAATTTCCACCACTATTTACTCAAAAATACCCTCGTGAGTATGCCATGGTGCAAGACATGCTGTCCCCATCCCCTACTGAACGGCCAGAAGCTGCGAGCATCATTGAAAACGCGATCTTCGAGGACCTGGAGTTTCCAGGAAAGACGGTCCTCAGACAGAGGTCTCGCTCCATGAGCTCGCCCGGAGTGAAACATTCAAGACACTCCAGCAGCCCCCATAGCCCTTTGCCCAGCAAT
>Bos_taurus
ATGATCATTCCTTCCCTGGATGGAGACCTCTTCCAGTGGGACCGGGACCGTGAGAGCATGGAAACAGTTCCGTTTACAGTTGAATCACTTCTCGAATCGTCTTATAAGTTTGGAGATGATGTTGTCTTGGTTGGAGGAAAGTCTCTCACTACATATGGACTCAGTGCATATAGTGGAAAGGTGAGGTACATTTGTTCAGCTCTGGGTTGTCGCCAGTGGGATAATGATGAAATGGAACAAGAAGAAGACATCTTGCTTCTGCAGCGCACCCAGAAAACTGTGAGAGCCGTTGGACCTCGCAGTGGCAATGAGAAGTGGAATTTCAGTGTTGGCCACTTTGAACTTCGGTATATTCCAGACATGGAAACTAGAGCCGGATTTATTGAAAGCACCTTAAAGCCCAGTGGAAACAAAGAACAGTCTAAAATTATTTCAGACGTGGAAGAGCAGGAAGCTGTCATGATGGATACAGTGATAAAGGTCTCCGTTGCAGATTGGAAAGTTATGGCGTTTAATAAGAAGGGAGGACACCTGGAGTGGGAATACCAGTTTTGTACTCCCATTGCATCTGCCTGGTTGGTTAAGGATGGCAAAGTCATTCCCATCAGTCTTTTTGATGATACAAGTTACGCGCCCAATGATGGAGTTTTAGAAGATGAAGAAGATATTGTAGAAGCTGCCCGGGGAGCCACAGAAAACAGTGTTTACTTGGGAATGTACAGAGGCCAGCTGTATCTGCAATCATCAGTCAGAATTTCAGAAAAGTTTCCTACGAGTCCCAAGGCCTTGGAATCTGTCAGTAGTGAAAATGCTATTATTCCTTTGCCAACCATCAAATGGAAACCTCTAATTCATTCTCCTTCTAGAACTCCTGTCTTGGTGGGCTCTGATGAATTTGACAAATGTCTTAGTAATGATAAGTTTTCTCACGAAGAGTACAGTAATGGTGCGCTTTCAATCTTGCAGTATCCTTACGATAATGGTTATTATCTGCCATACTATAAGAGGGAAAGAAACAAACGGAGCACGCAGATCACGGTCAGATTTCTTGACAACCCGAATTA---CAAGAACATCCGCAAGAAGGACCCTGTTCTTCTCTTACACTGGTGGAAAGAAATAGTTGGAACCATCGTGTTTTGTATTGTAGCAACAACTTTCATTGTACGCAGACTCTTCCATCCTCATCCTCACAGACAAAGGAAGGAATCTGAAACTCAGTGTCAAACTGAAAATAAATATGATGCTGTCAGTGGAGAAGCTAATGACAGTAGCTGGAATGACATAAAAAATTCTGGATACGTGTCACGGTATCTAACAGACTTTGAACCAATTCAGTGCATGGGCCGTGGGGGGTTTGGAGTTGTCTTTGAAGCTAGAAACAAGGTTGATGACTGCAATTATGCTATCAAGAGAATCCGTCTCCCCAACAGGGAACTGGCTCGGGAGAAGGTAATGCGAGAAGTGAAAGCCTTAGCCAAGCTTGAACACCCAGGAATTGTGAGATATTTCAATGCTTGGTTGGAAGCGCCACCAGAAAAGTGGCAAGAAAAAATGGATGAAATTTGGCTGAAAGATGACAGCACAGACTGGCCGCTCAGCTCTCCTAGTCCCGTGGACGCGCCTTCTGTTAAAATACGCAGAATGGATCCTTTCTCTACAAAGGAATGTATTGAAATCATAGCTCCTTCGCCACACAGCAGCAGGTCTTTTTCAGTTGGGATTTCTTGCAGCCAGACCAGTTCATCCGAGAGCCAGTTCTCTCCGCTGGAGTTTTCCGGGATGGACCACGGAAATGTGAGCAAGTCAGCAGATGCAGTATGCCAACTCCAGGACAGCTGCCTTACAGACTGCGAGGGGGAGGATGGTACCATGGATGGTAATGATGAAGGGCACTCCTTTGAACTTTGTCCTTCGGAAGCTTCTCCTTACATAAGGTCCAGGGAGCGAACCTCCTCGTCTATAGTATTTGAAGATTCTGGCTGTGATAACGCGTCCAGCAAAGAGGAGCCCAGAATGAACCAACCCCCTGTGGGCAACCATTATGCGAATAAACTGTCTGCACTCCGGCATTCCGGTAGCAAATCTTCG---GAACCTACTGTGTCTGTTTCTCCGTCAAGACCAACCACTTTAAGTTTAGACCTCACTAAAAGCTCGGTGGGGAAACTCCAGCCCAGTTCGCCCAAGGTGTATCTGTACATCCAGATGCAGCTGTGCAGAAAGGAAAACCTCAAAGACTGGCTGAACAGCCGCTGCACCATTGAGGCGAGAGAGAGGAGCGTATGTTTGCACATCTTTCTGCAGATTGCAGAGGCGGTGGAGTTTCTGCACAGCAAAGGGCTCATGCACAGGGACCTCAAGCCTTCCAACATATTCTTTACAATGGATGATGTGGTCAAGGTTGGGGATTTTGGACTGGTGACAGCAATGGACCAAGACGAGGAAGATCAGATGGTTCTGACCCCAATGCCGGGCTACGCCAGGCACACGGGACAGGTGGGGACCAAGCTGTATATGAGCCCGGAACAGATTCATGGCAACAGCTACTCTCATAAAGTGGACATCTTTTCTTTGGGCCTCATTCTGTTTGAATTACTATACCCGTTCGGCACTCAAATGGAAAGGGTCAGGATCCTAACTGATGTAAGAGATCTCAAATTTCCACCACTATTTGCTCAAAAATATCCTCGTGAGTATGCCATGGTGCAAGACATGCTGTCCCCATCCCCTACTGAACGGCCAGAAGCGGCGAGCATCATTGAAAACGCGATCTTCGAGGACTTGGAGTTTCCAGAAAAGACACTCCTCAGACAGAGGTCTCGCTCCATGAGCTCGCCCGGAGCAAAACATTCAAGACACTCCAGCAGCCCCCACAGCCCTTTGCCCAGCAAT
>Bos_indicus
ATGATCATTCCTTCCCTGGATGGAGACCTCTTCCAGTGGGACCGGGACCGTGAGAGCATGGAAACAGTTCCGTTTACAGTTGAATCACTTCTCGAATCGTCTTATAAGTTTGGAGATGATGTTGTCTTGGTTGGAGGAAAGTCTCTCACTACATATGGACTCAGTGCATATAGTGGAAAGGTGAGGTACATCTGTTCAGCTCTGGGTTGTCGCCAGTGGGATAATGATGAAATGGAACAAGAAGAAGACATCTTGCTTCTGCAGCGCACYCAGAAAACTGTGAGAGCCGTTGGACCTCGCAGTGGCAATGAGAAGTGGAATTTCAGTGTTGGCCACTTTGAACTTCGGTATATTCCAGACATGGAAACTAGAGCCGGATTTATTGAAAGCACCTTAAAGCCCAGTGGAAACAAAGAACAGTCTAAAATTATTTCAGAYGTGGAAGAGCAGGAAGCTGTCATGATGGATACAGTGATAAAGGTCTCCGTTGCAGATTGGAAAGTTATGGCGTTTAATAAGAAGGGAGGACACCTGGAGTGGGAATACCAGTTTTGTACTCCCATTGCATCTGCCTGGTTGGTTAAGGATGGCAAAGTCATTCCCATCAGTCTTTTTGATGATACAAGTTACGCGCCCAATGATGGARTTTTAGAAGATGAAGAAGATATTGTAGAAGCTGCCCGGGGAGCCACAGAAAACAGTGTTTACTTGGGAATGTACAGAGGCCAGCTGTATCTGCAATCATCAGTCAGAATTTCAGAAAAGTTTCCTACGAGTCCCAAGGCCTTGGAATCTGTCAATAGTGAAAATGCTATTATTCCTTTGCCAACCATCAAATGGAAACCTCTAATTCATTCTCCTTCTAGAACTCCTGTCTTGGTGGGCTCTGATGAATTTGACAAATGTCTTAGTAATGATAAGTTTTCTCACGAAGAGTACAGTAATGGTGCKCTTTCAATCTTGCAGTAYCCTTACGATAATGGTTATTATCTGCCATACTATAAGAGGGAAAGAAACAAACGGAGCACGCAGATCACGGTCAGATTTCTTGACAACCCGAATTA---CAAGAACATCCGCAAGAAGGACCCTGTTCTTCTCTTACACTGGTGGAAAGAAATAGTTGGAACCATMGTGTTTTGTATTGTAGCAACAACTTTCATTGTACGCAGACTCTTCCATCCTCATCCTCACAGACAAAGGAAGGAATCTGAAACTCAGTGTCAAACTGAAAATAAATATGATGCTGTCAGTGGAGAAGCTAATGACAGTAGCTGGAATGACATAAAAAATTCTGGATAYGTGTCACGGTATCTAACAGACTTTGAACCAATTCAGTGCATGGGCCGTGGGGGGTTTGGAGTTGTCTTTGAAGCTAGAAACAAGGTTGATGACTGCAATTATGCTATCAAGAGAATCCGTCTCCCCAACAGGGAACTGGCTCGGGAGAAGGTAATGCGAGAAGTGAAAGCCTTAGCCAAGCTTGAACACCCAGGAATTGTGAGATATTTCAATGCTTGGTTGGAAGCGCCACCAGAAAAGTGGCAAGAAAAAATGGATGAAATTTGGCTGAAAGATGACAGCACAGACTGGCCGCTCAGCTCTCCTAGTCCCGTGGACGCGCCTTCTGTTAAAATACGCAGAATGGATCCTTTCTCTACAAAGGAATGTATTGAAATCATAGCTCCTTCGCCACACAGCAGCAGGTCTTTTTCAGTTGGGATTTCTTGCAGCCAGACCAGTTCATCCGAGAGCCAGTTCTCTCCGCTGGAGTTTTCYGGGATGGACCACGGAAATGTGAGCAAGTCAGCAGATGCAGTATGCCAACTCCAGGACAGCTGCCTTACAGACTGCGAGGGGGAGGATGGTACCATGGATGGTAATGATGAAGGGCACTCCTTTGAACTTTGTCCTTCGGAAGCTTCTCCTTACATAAGGTCCAGGGAGCGAACCTCCTCGTCTATAGTATTTGAAGATTCTGGCTGTGATAACGCGTCCAGCAAAGAGGAGCCCAGAATGAACCAACCCCCTGTGGGCAACCATTATGCGAATAAACTGTCTGCACTCCGGCATTCCGGTAGCARATCTTCG---GAACCTACTGTGTCTGTTTCTCCGTCAAGACCAACCACTTTAAGTTTAGACCTCACTAAAAGCTCGGTGGGGAAACTCCAGCCCAGTTCGCCCAAGGTGTATCTGTACATCCAGATGCAGCTGTGCAGAAAGGAAAACCTCAAAGACTGGCTGAACAGCCGCTACACCATTGAGGCGAGAGAGAGGAGCGTATGTTTGCACATCTTTCTGCAGATTGCAGAGGCGGTGGAGTTTCTGCACAGCAAAGGGCTCATGCACAGGGACCTCAAGCCTTCCAACATATTCTTTACAATGGATGATGTGGTCAAGGTTGGGGATTTTGGACTGGTGACAGCAATGGACCAAGACGAGGAAGATCAGATGGTTCTGACCCCAATGCCRGGCTACGCCAGGCACACGGGACAGGTGGGGACCAAGCTGTATATGAGCCCGGAACAGATTCATGGCAACAGCTACTCTCATAAAGTGGACATCTTTTCTTTGGGCCTCATTCTGTTTGAATTACTATACCCGTTCGGCACTCARATGGAAAGGGTCAGGATCCTAACTGATGTAAGAGATCTCAAATTTCCACCACTATTTGCTCAAAAATATCCTCGTGAGTATGCCATGGTGCAAGACATGCTGTCCCCATCCCCTACTGAACGGCCAGAAGCGGCGAGCATCATTGAAAACGCGATCTTCGAGGACTTGGAGTTTCCAGAAAAGACACTCCTCAGACAGAGGTCTCGCTCCATGAGCTCGCCCGGAGCAAAACATTCAAGACACTCCAGCAGCCCCCACAGCCCTTTGCCCAGCAAT
>Sus_scrofa
ATGATCATCCCTTCCCTGGATGGAGACCTCTTCCAGTGGGACCGGGACCGGGAGAGTATGGAAACAGTTCCGTTTACAGTTGAATCACTTCTTGAATCTTCTTATAAATTTGGAGATGATGTTGTCTTGGTTGGAGGAAAGTCTCTCACTACATACGGACTCAGTGCATATAGTGGAAAGGTGAGGTACATCTGCTCAGCTTTGGGTTGTCGCCAATGGGATAATGACGAAATGGAACAAGAAGAAGACATCCTGCTTTTGCAGCGCACCCAGAAAACCGTGAGAGCTGTCGGACCTCGCAGTGGCAACGAGAAGTGGAATTTCAGCGTTGGCCACTTTGAACTTCGGTATATTCCAGACATGGAAACTAGAGCGGGATTTATTGAAAGCACCTTAAAACCCAGTGGAAACAAAGAACAGTCTAAAATTATTGTAGATGTGGAAGAACAGGAAGCTGCCACGACGGACACCGTGATAAAGGTCTCGGTTGCTGATTGGAAAGTTATGGCGTTTAGTAAGAAGGGAGGACAACTGGAGTGGGAATACCAGTTTTGTACTCCTATTGCATCTGCCTGGTTGGTCAAGGATGGCAAAGTCATTCCCATCAGCCTTTTTGATGATACAAGTTACGTCACCAATGATGGAGTTTTAGAAGATGAAGAAGACATTGTAGAAGCTGCCCGAGGAGCCACAGAAAACAGCGTTTACTTGGGAATGTACAGAGGCCAGCTGTATCTGCAGTCATCAGTTAGAATTTCAGAGAAGTTTCCTACAAGTCCTAAGGCCTTGGAATCTGTCAATAGTGAAAATACAATTATTCCTTTGCCAACAATCAAATGGAAACCCTTAATTCATTCTCCTTCCAGAACTCCAGTCTTGGTAGGGTCTGATGAATTCGACAAGTGTCTTAGTAATGATAAGTTTTCTCATGAAGAGTACAGTAATGGTGCCCTCTCAATCTTGCAGTATCCCTATGATAATGGTTATTACCTGCCATACTACAAGCGGGAAAGGAGCAAACGGAGCACGCAGATCACAGTCAGATTTCTCGACAACCCGAATTACAACAAGAACATCCGCAAAAAGGACCCTGTGCTCCTTTTGCACTGGTGGAAGGAAATAGTTGGGACCATCCTCTTTTGTATCATAGCAACAACTTTCATCGTGCGCAGACTCTTCCATCCTCATCCTCACCGACAAAGGAAGGAATCTGAAACTCAGTGTCAAACTGAAAACAAGTATGATTCTGTAAGTGCCGAAGCTAACGACAGTAACTGGAATGACGTAAAAAATTCCGGATATGTATCACGATATCTAACAGATTTTGAACCAATTCAGTGCATGGGTCGTGGGGGGTTTGGAGTTGTCTTTGAAGCTAGAAACAAAGTAGACGACTGCAATTATGCCATCAAGAGAATCCGTCTCCCGAACAGGGAATTGGCTCGGGAAAAGGTAATGCGAGAAGTTAAAGCCTTAGCCAAGCTTGAACACCCAGGAATTGTTAGATATTTCAATGCTTGGCTGGAAGCACCACCAGAGAAGTGGCAAGAAAAAATGGATGAAATTTGGCTGAAAGATGAAAGCACAGACTGGCCACTCAGTTCGCCGAGTCCAATGGATGCACCATCCGTTAAAATACGCAGAGTGGATCCTGGCTCTACCAAGGAACATATTGAAATCATAGCTCCTTCACCACGAAGCAGCAGGTCTTTCTCTATGGGGATTTCCTGTGGCCAGACGAGTTCATCGGAGAGCCAGTTCTCTCCCCTGGAACTTTCCGGAATGGACCATGGAGATGCCAGCCAGTCAGTGGATGCAGCGTACAACCTCCAGGACAGCTGCCTTACAGACTGTGACTTGGAGGACGGTACTCTGGACGGCAGCAATGATGGGCACTCCTTTGAACTTTGTCCTTCTGAATCTTCTCCCTACATCAGGTCTAGGGAGCGAACCTCCTCTTCCATAGTGTTTGAAGATTCTGGCTGTGATAACGCATCCAGCAAAGAAGAGCCCAGAATGAACCGACTGCCTATTGGCAACCACTGTGCTAATAAACTCACTGCACTCCAGCATTCCAGTAGCAAATCTTCCTCTGAACCTACTCTGTCTATTTCTCCTCCAAGACCGACCACTTTAAGTTTAGACCTCACTAAAAACACTACGGAAAAACTCCAGCCCAGTTCACCGAAAGTGTATCTGTACATCCAGATGCAGCTGTGCAGAAAGGAAAACCTCAAAGACTGGCTGAACAGCCGCTGCACCATCGAGGAGCGAGAGAGGAGCGTGTGTCTGCACATCTTCCTGCAGATTGTGGAGGCGGTAGAATTTCTGCACAGCAAAGGGCTCATGCACAGGGACCTCAAGCCTTCCAATATATTCTTTGCAATGGATGATGTGGTCAAGGTTGGAGACTTTGGATTGGTGACTGCAATGGACCAGGATGAGGAAGACGAGATGGTTCTGACCCCAATGCCAGGGTACGCCAGACACACGGGACAAGTGGGGACCAAGCTATATATGAGCCCAGAGCAGATTCATGGAAACAGCTACTCTCATAAAGTGGACATCTTTTCTTTAGGCCTCATTCTGTTTGAATTGCTGTACCCATTCGGCACTCAGATGGAGAGGGTCCGGATCTTAACTGATGTAAGAGATCTCAAATTTCCACCACTGTTTACTCAGAAATATCCTCGGGAGTTTGCGATGGTGCAGGACATGCTCTCCCCATCCCCCACCGAGCGGCCCGAAGCTGCAAACATCATTGAAAATGCAATATTTGAGGACTTGGAGTTTCCGGGAAAAACAGTGCTCAGACAGAGGTCTCGCTCCATGAGCTCATCAGGAACGAAACATTCAAGACACTCCAGCAGTTGCCATAGCCCTTTGCCAAGCAAT
