# Supplementary material for: Insights into body size variation in cetaceans from the evolution of body-size-related genes
Source: BMC Evol Biol. 2019 Jul 27;19:157. doi: 10.1186/s12862-019-1461-9 (PMC6660953; doi:10.1186/s12862-019-1461-9)
Supplement: Supplementary file 4 — Alignment sequences of 20 body-size related genes used for this study. These files are Fast format, please use MEGA or Clustal to open them. (ZIP 133 kb) [file 12862_2019_1461_MOESM4_ESM.zip › Additional file 4 6.2/FBN1.fas]

>Camelus_ferus
ATGCGGCGAGGGGGGCTGCTGGAGGTCGCCCTGGGATTTACCGTGCTCTTAGCGTCTTACACGAGCCATGGGGCGGACGCCAATTTGGAGGCTGGGAACGTGAAGGAAACCAGAGCCAGCCGGGCCAAGAGAAGAGGCGGCGGAGGACACGACGCGCTTAAAGGACCCAATGTCTGTGGATCACGTTATAATGCTTACTGTTGCCCTGGATGGAAAACCTTACCTGGTGGAAATCAGTGTATTGTCCCCATTTGCCGGCATTCCTGTGGGGATGGATTTTGTTCTAGGCCAAATATGTGCACTTGCCCATCTGGTCAGATAGCTCCTTCCTGTGGCTCCAGATCCATCCAGCACTGTAATATTCGCTGCATGAATGGAGGTAGCTGCAGTGATGATCACTGTCTGTGCCAGAAAGGATACATAGGGACCCACTGCGGACAGCCTGTCTGTGAAAGCGGCTGCCTCAACGGAGGCAGGTGTGTGGCCCCAAATCGATGCGCGTGCACGTACGGCTTCACTGGACCCCAGTGTGAACGAGATTACAGGACAGGTCCGTGTTTTACTGTGATCAGCAACCAGATGTGCCAGGGACAGCTCAGCGGGATCGTCTGCACAAAGACGCTGTGCTGTGCCACCGTCGGCCGCGCCTGGGGCCACCCCTGTGAGATGTGCCCGGCCCAGCCCCACCCCTGTCGCCGCGGCTTCATCCCAAATGTCCGCACAGGAGCTTGTCAAGATGTGGATGAATGCCAGGCCATCCCTGGGCTCTGTCAAGGAGGAAATTGCATTAATACTGTTGGGTCTTTTGAGTGCAAATGCCCTGCTGGACACAAATTTAATGAAGTGACACAAAAATGTGAAGATATTGATGAATGCAGCACTATTCCTGGAATCTGTGATGGGGGCGAATGCACAAACACAGTCAGCAGTTACTTTTGCAAATGCCCCCCTGGCTTTTATACCTCTCCTGATGGTACCAGATGCATAGATGTTCGCCCAGGATACTGTTACACGGCCCTGGCAAACGGGCGCTGTTCTAACCAGCTGCCGCAGTCCATAACCAAGATGCAGTGCTGCTGCGACGTCGGTCGGTGCTGGTCTCCAGGGGTCACCATCGCCCCCGAGATGTGTCCCATCAGAGCAACTGAGGATTTCAACAAGCTGTGCTCCGTTCCTGTGGTCATTCCCGAGAGACCGGGATATCCTCCCCCACCCCTTGGCCCCATTCCTCCAGTTCACCCTGTTCCTCCTGGCTTTCCTCCTGGACCTCAAATTACAGTCCCTCGACCACCAGTGGAGTATCCATATCCATCTCGGGAGCCACCAAGGGTTCTGCCAGTCAACATCACTGATTACTGCCAGCTGTTCCGCTATCTCTGTCAGAATGGACGCTGCATTCCAACCCCTGGGAGCTACCGGTGTGAGTGCAACAAAGGATTCCAGCTGGACCTCCGTGGGGAGTGCATTGATGTTGACGAATGTGAGAAGAACCCTTGTGCTGGTGGAGAGTGTATTAATAACCAGGGCTCCTACACCTGTCAGTGCCGCCCAGGCTATCAGAGCACGCTCACCCGCACGGAGTGCCGAGACATTGATGAGTGTTTACAGAATGGCCGGATCTGCAATAACGGACGTTGCATCAACACAGATGGCAGTTTCCACTGTGTGTGCAATGCGGGATTTCACGTCACGCGAGATGGGAAGAACTGTGAAGATATGGATGAATGCAGCATAAGGAACATGTGCCTTAATGGGATGTGTATCAATGAAGATGGCAGTTTTAAATGTATTTGCAAACCTGGATTTCAGCTGGCATCAGATGGGCGTTATTGTAAAGATATTAATGAGTGTGAAACGCCTGGGATCTGCATGAATGGGCGCTGTGTCAACACTGATGGCTCCTACAGATGTGAATGCTTTCCTGGACTGGCCGTGGGCCTGGATGGACGCGTGTGTGTCGACACACACATGCGGAGCACATGCTATGGTGGATACAAGAGAGGCCAGTGTGTCAAACCCTTGTTTGGTGCTGTTACCAAATCTGAATGCTGCTGCGCCAGCACTGAGTATGCTTTCGGGGAGCCTTGCCAGCCGTGTCCTTCACAGAATTCAGCGGAGTACCAGGCGCTCTGCAGCAGTGGGCCGGGAATAACGTCGGCAGGCAGTGATATAAATGAATGTGCATTAGATCCTGATATTTGCCCAAATGGAATTTGTGAAAATCTCCGTGGGACCTACAAATGTATATGCAATTCAGGATATGAAGTGGACTCAACTGGAAAGAACTGTGTTGATATTAATGAATGTGTACTGAATAGTCTACTTTGTGACAATGGACAATGTAGAAACACTCCGGGAAGTTTTGTCTGTACCTGCCCCAAGGGATTTATATACAAACCTGACCTAAAAACCTGTGAAGACATCGATGAATGTGAATCAAGTCCTTGCATTAATGGAGTCTGCAAGAACAGCCCAGGCTCTTTTATTTGTGAATGTTCTTCTGAAAGCACTTTGGATCCAACAAAAACCATCTGCATAGAAACCATCAAGGGCACGTGCTGGCAGACTATCATCAATGGGCGGTGTGAGATCAACATCAATGGGGCCACACTGAAGTCCCAGTGCTGTTCCTCCCTCGGTGCTGCCTGGGGGAGCCCGTGTACCCCGTGCCAAGTCGATCCCATATGCGGTAAAGGCTATTCACGAATTAAAGGAACACAGTGTGAAGATATAGATGAATGTGAAGTGTTCCCGGGAGTATGCAAAAATGGCTTATGTGTTAACTCTAAGGGATCATTTAAATGTCAGTGTCCCAGTGGGATGACTTTGGATGCCACGGGGAGGATCTGCCTAGTTNNN------------------------------------------------------GTCGGCCGCCACCGCATGGACGCCTGCTGCTGCTCCGTTGGGGCCGCCTGGGGCACCGACGAGTGTGAGGAGTGTCCCGTGAAAAACACGCCCGAGTACGACGAGCTGTGCCCCAGAGGGTCCGGCTTCGCCACCAAAGAAATTACAAATGGAAAACCTTTCTTCAAAGATATCAACGAGTGCAAGATGATCCCCAACCTCTGCACCCATGGCAAGTGCAGAAACACCATCGGCAGCTTCAAGTGCAGGTGTGACAGTGGCTTTGCTCTGGATTCTGAAGAGAGGAACTGCACAGACATTGACGAATGCCGCATATCTCCAGACCTCTGTGGCCGAGGCCAGTGCGTGAACACCCCAGGGGACTTTGAATGCAAGTGCGATGAAGGCTATGAAAGCGGATTCATGATGATGAAGAACTGCATGGATATCGATGAGTGTCAGAGAGACCCTCTGCTGTGCCGAGGAGGCGTTTGCCTAAACACTGAGGGAAGTTACCGCTGTGAATGTCCTTCTGGTCATCAGCTGTCCCCCAACATCTCAGCGTGTATAGACATCAACGAGTGCGAGCTGAGCGCGCACCTCTGCCCGCACGGCCGCTGCGTCAACCTCATCGGGAAGTACCAGTGTGCCTGCAACCCCGGCTACCACTCCACCCCGGACAGGCTCTTCTGTGTTGACATTGATGAATGCAGCATCATGAATGGTGGTTGTGAGACTTTCTGCACAAACTCTGAAGGCAGCTATGAATGTAGCTGTCAGCCGGGATTCGCGCTCATGCCTGACCAGAGGTCATGCACTGACATTGATGAGTGTGAAGATAACCCCAACATCTGTGATGGCGGTCAGTGTACAAACATACCTGGAGAGTACAGGTGCTTGTGTTACGATGGCTTCATGGCATCTGAAGACATGAAGACTTGTGTAGATGTCAATGAATGTGACCTGAATCCAAATATCTGCCTGAGTGGAACCTGTGAAAACACTAAAGGCTCATTTATCTGCCACTGTGATATGGGATATTCCGGCAAAAAAGGGAAAACCGGCTGCACAGACATCAATGAGTGTGAAATTGGAGCACACAACTGCCACAGACATGCTGTATGTACCAACACGGCAGGAAGCTTCAAATGTAGCTGCAGCCCTGGGTGGATCGGAGATGGCATCAAGTGCACCGATCTGGACGAATGCTCCAATGGAACTCACATGTGCAGCCAACATGCAGACTGCAAGAACACCATGGGCTCCTACCGCTGCCTCTGTAAGGAGGGGTACACAGGCGATGGCTTCACTTGTACAGATCTTGATGAGTGCTCCGAGAATCTGAATCTGTGTGGCAACGGCCAGTGCCTGAACGCCCCGGGAGGATACCGCTGTGAGTGCGACATGGGCTTTGTGCCCAGTGCTGACGGCAAAGCCTGCGAAGATATCGATGAGTGCTCTCTTCCGAACATCTGTGTTTTCGGAACTTGCCACAACCTCCCTGGCCTGTTCCGCTGTGAGTGTGAGATAGGCTACGAGCTGGACAGAAGCGGCGGGAACTGCACAGATGTTAACGAATGTCTGGATCCAACCACGTGTATCAGTGGGAACTGTGTCAACACTCCAGGCAGCTATACCTGTGACTGTCCACCCGATTTTGAGCTGAATCCAACTCGAGTTGGCTGTGTTGACACCCGCTCAGGAAATTGCTATTTGGATGTTCGACCTCGAGGAGACAATGGGGATACAGCCTGTAGCAATGAAATTGGAGTTGGTGTTTCCAAAGCGTCCTGCTGCTGTTCTCTGGGTAAAGCCTGGGGTACTCCCTGTGAGCTGTGCCCTCCTGTGAACACAACTGAGTACAAAATTCTTTGTCCTGGAGGAGAAGGCTTTCGACCCAACCCGATCACTGTTATTCTGGAAGATATTGACGAGTGCCAGGAGCTCCCAGGGTTGTGCCAGGGTGGGAAATGCATCAACACCTTTGGCAGTTTCCAGTGCCGCTGTCCAACGGGCTACTATCTGAATGAAGATACCCGAGTGTGCGATGATGTGAATGAATGTGAAACTCCAGGAATCTGTGGTCCAGGGACATGTTACAACACCGTTGGCAACTACACCTGTATTTGCCCTCCGGACTACATGCAAGTGAACGGGGGCAATAACTGCATGGATATGAGGAGGAGCTTGTGCTACAGGAACTATTACGCTGACAACCAGACCTGCGATGGGGAGCTGTTGTTCAACATGACCAAGAAGATGTGCTGTTGTTCCTACAACATTGGCCGGGCCTGGAATAAGCCCTGTGAGCAGTGTCCCATCCCGAGCACAGATGAGTTTGCTACGCTCTGTGGAAGTCAGAGGCCCGGCTTCGTCATCGACATTTACACCGGCTTACCTGTTGATATCGATGAGTGCCGGGAGATCCCAGGGGTCTGTGAAAACGGTGTGTGTATCAACATGGTTGGCAGCTTCCGATGTGAATGTCCAGTGGGCTTCTTCTATAATGACAAGTTACTGGTTTGTGAAGATATCGACGAGTGTCAGAACGGCCCGGTGTGCCAGCGCAACGCGGAGTGCATCAACACGGCGGGCAGCTACCGCTGCGACTGCAAG------------------------------------NNNCGCAATGAATGTCAAGAAATCCCCAATATCTGCAGCCATGGACAGTGTATTGACACAGTTGGAAGCTTTTATTGCATTTGCCACACTGGTTTTAAAACAAATGCTGATCAAACCATGTGTTTGGACATAAACGAGTGTGAGAGAGATGCCTGTGGGAACGGAACTTGCCGAAACACAATTGGTTCCTTCAACTGCCGCTGCAATCACGGTTTCATCCTTTCCCACAACAATGACTGCATAGACGTTGATGAATGTGCAACTGGAAATGGGAACCTGTGCAGAAATGGCCAATGCATCAATACAGTGGGGTCCTTCCAGTGTCAGTGCAACGAAGGCTATGAGGTGGCTCCAGACGGGAGGACCTGTGTGGATATCAACGAATGTCTCCTAGAACCTGGAAAATGTGCACCAGGTACCTGTCAAAATTTGGATGGGTCCTACAGATGCATTTGTCCACCTGGATACAGTCTTCAGAACGACAAGTGTGAAGATATTGATGAGTGTGTTGAAGAGCCAGAAATCTGTGCCTTGGGCACGTGCAGTAACACTGAAGGCAGCTTCAAATGTCTGTGTCCAGATGGATTCTCCTTGTCCTCTACTGGGAGAAGGTGCCAAGATTTAAGAATGAGCTACTGTTACGCGAAGTTTGAAGGAGGAAAGTGTTCTTCACCCAAATCCAGAAATCACTCCAAGCAGGAGTGCTGCTGCGCCCTGAAGGGAGAAGGCTGGGGAGATCCCTGTGAGCTGTGCCCCACTGAGCCCGACGAGGCCTTCCGCCAGATCTGCCCCTACGGGAGTGGGATCATCGTGGGGCCTGATGATTCAGCAGTTGATATGGATGAGTGCAAAGAACCTGATGTCTGTAAGCACGGGCAGTGCATCAACACCGACGGCTCCTATCGCTGCGAGTGTCCCTTCGGCTACATTCTGGAAGGGAATGAATGCGTGGATACCGATGAGTGTTCCGTGGGCAACCCTTGTGGAAATGGAACCTGCAAGAATGTGATTGGAGGTTTTGAATGCACCTGTGAGGAGGGATTTGAGCCGGGTCCAATGATGACTTGTGAAGATATAAATGAGTGTGCCCAGAATCCTCTGCTCTGTGCTTTCCGATGTGTGAACACTTATGGGTCCTATGAATGCAAGTGTCCGGCTGGATATGTTCTGAGAGAAGACAGAAGGATGTGCAAAGATGAGGACGAGTGTGAGGAGGGAAAACACGACTGTGCAGAAAAGCAAATGGAATGCAAGAACCTCATTGGCACATACATCTGCATCTGCGGACCTGGGTATCAGCGGAGGCCTGACGGAGAAGGCTGCGTAGATGAGAATGAATGTCAGACCAAGCCTGGGATCTGTGAGAACGGCCGCTGCCTCAACACCAGGGGGAGCTATACCTGCGAGTGCAATGACGGCTTCACAGCCAGCCCCAACCAGGACGAGTGCCTTGACAACCGGGAAGGGTACTGCTTCACAGAGGTGCTCCAAAACATGTGTCAGATCGGCTCAAGCAACAGGAACCCCGTCACCAAGTCGGAATGCTGCTGCGACGGAGGGAGAGGCTGGGGACCCCACTGTGAGATCTGCCCTTTCCAGGGCACTGTGGCTTTCAAAAAACTCTGCCCTCACGGCCGAGGGTTTATGACCAACGGAGCAGATATTGATGAGTGCAAGGTTATTCATGATGTTTGCCGAAATGGAGAATGTGTCAATGACAGAGGATCCTATCACTGCATCTGTAAAACGGGCTATACTCCAGATATAACTGGAACGGCCTGTGTAGATCTGAACGAGTGCAACCAGGCCCCCAAGCCCTGCAATTTTATCTGCAAAAACACGGAAGGGAGCTACCAGTGTTCATGCCCCAAAGGCTACATTCTGCAGGAGGATGGAAGGAGCTGCAAAGATCTCGACGAGTGTGCAACTAAGCAGCACAACTGCCAGTTCCTGTGTGTTAACACCATTGGCAGCTTCACATGTAAATGTCCTCCTGGATTTACCCAGCACCACACTGCCTGCATTGATAATAACGAATGCACCACTGACATCAACCTGTGTGGGGCTAAGGGCATTTGCCAGAATACTCCTGGGAGCTTCACCTGTGAATGCCAGCGGGGGTTCTCACTTGATCAGACTGGTGCCAGCTGTGAAGACGTGGACGAGTGTGAAGGAAACCATCGCTGCCAGCACGGCTGCCAGAACATCATCGGGGGCTACAGGTGCAGCTGCCCCCAGGGCTACCTCCAGCACTACCAGTGGAACCAGTGTGTTGATGAAAATGAATGTCTCAGTGCTCACATCTGTGGAGGAGCCTCCTGTCACAACACCCTGGGGAGCTACAAGTGCATGTGTCCTGCCGGCTTCCAGTACGAACAGTTCAGTGGTGGGTGTCAAGACATCAATGAATGCGGCTCTTCGCAGGCCCCCTGCAGTTACGGCTGCTCCAACACTGAGGGCGGCTACCTGTGCGGCTGTCCACCTGGCTACCTCCGAATAGGCCAAGGGCACTGTGTTTCCGGGATGGGCATGGGCCGAGGAAACCCAGAGCCACCTGCCAGCAGTGAAATGGATGACAATTCACTCTCCCCAGAGGCTTGTTACGAGTGTAAGATCAACGGCTACCCCAAACGGGGCCGGAAGCGGAGAAGCACGAACGAAACAGATGCTTCCAACATCGAGGATCAGCCTGAGATAGAAGCCAATGTGAGTCTTGCGAGTTGGGATGTTGAGAAGACAGCCATGTTTGCTTTCAATATTTCCCACATCAGTAACAAGGTCCGAATCCTAGAGCTCCTTCCGGCCCTTACGACTCTGACGAATCACAACAGATACTTGATTGAATCTGGAAATGAAAACGGCTTCTTTAAAATTAACCAAAAGGAAGGGATCAGCTACCTCCACTTCACAAAGAAGAAGCCAGTGGCTGGAACCTATTCATTACAAATCAGTAGTACTCCACTTTATAAAAAGAAAGAACTTAATCAGCTAGAAGATAAATATGACAAAGACTACCTCAGTGGTGAACTGGGTGACAATCTGAAGATGAAAATTCAGATTTTGCTTCAT
>Camelus_bactrianus
ATGCGGCGAGGGGGGCTGCTGGAGGTCGCCCTGGGATTTACCGTGCTCTTAGCGTCTTACACGAGCCATGGGGCGGACGCCAATTTGGAGGCTGGGAACGTGAAGGAAACCAGAGCCAGCCGGGCCAAGAGAAGAGGCGGCGGAGGACACGACGCGCTTAAAGGACCCAATGTCTGTGGATCACGTTATAATGCTTACTGTTGCCCTGGATGGAAAACCTTACCTGGTGGAAATCAGTGTATT------------CCTCATTCCTGTGGGGATGGATTTTGTTCTAGGCCAAATATGTGCACTTGCCCATCTGGTCAGATAGCTCCTTCCTGTGGCTCCAGATCCATCCAGCACTGTAATATTCGCTGCATGAATGGAGGTAGCTGCAGTGATGATCACTGTCTGTGCCAGAAAGGATACATAGGGACCCACTGCGGACAGCCTGTCTGTGAAAGCGGCTGCCTCAACGGAGGCAGGTGTGTGGCCCCAAATCGATGCGCGTGCACGTACGGCTTCACTGGACCCCAGTGTGAACGAGATTACAGGACAGGTCCGTGTTTTACTGTGATCAGCAACCAGATGTGCCAGGGACAGCTCAGCGGGATCGTCTGCACAAAGACGCTGTGCTGTGCCACCGTCGGCCGCGCCTGGGGCCACCCCTGTGAGATGTGCCCGGCCCAGCCCCACCCCTGTCGCCGCGGCTTCATCCCAAATGTCCGCACAGGAGCTTGTCAAGATGTGGATGAATGCCAGGCCATCCCTGGGCTCTGTCAAGGAGGAAATTGCATTAATACTGTTGGGTCTTTTGAGTGCAAATGCCCTGCTGGACACAAATTTAATGAAGTGACACAAAAATGTGAAGATATTGATGAATGCAGCACTATTCCTGGAATCTGTGATGGGGGCGAATGCACAAACACAGTCAGCAGTTACTTTTGCAAATGCCCCCCTGGCTTTTATACCTCTCCTGATGGTACCAGATGCATAGATGTTCGCCCAGGATACTGTTACACGGCCCTGGCAAACGGGCGCTGTTCTAACCAGCTGCCGCAGTCCATAACCAAGATGCAGTGCTGCTGCGACGTCGGTCGGTGCTGGTCTCCAGGGGTCACCATCGCCCCCGAGATGTGTCCCATCAGAGCAACTGAGGATTTCAACAAGCTGTGCTCCGTTCCTGTGGTCATTCCCGAGAGACCGGGATATCCTCCCCCACCCCTTGGCCCCATTCCTCCAGTTCACCCTGTTCCTCCTGGCTTTCCTCCTGGACCTCAAATTACAGTCCCTCGACCACCAGTGGAGTATCCATATCCATCTCGGGAGCCACCAAGGGTTCTGCCAGTCAACATCACTGATTACTGCCAGCTGTTCCGCTATCTCTGTCAGAATGGACGCTGCATTCCAACCCCTGGGAGCTACCGGTGTGAGTGCAACAAAGGATTCCAGCTGGACCTCCGTGGGGAGTGCATTGATGTTGACGAATGTGAGAAGAACCCTTGTGCTGGTGGAGAGTGTATTAATAACCAGGGCTCCTACACCTGTCAGTGCCGCCCAGGCTATCAGAGCACGCTCACCCGCACGGAGTGCCGAGACATTGATGAGTGTTTACAGAATGGCCGGATCTGCAATAACGGACGTTGCATCAACACAGATGGCAGTTTCCACTGTGTGTGCAATGCGGGATTTCACGTCACGCGAGATGGGAAGAACTGTGAAGATATGGATGAATGCAGCATAAGGAACATGTGCCTTAATGGGATGTGTATCAATGAAGATGGCAGTTTTAAATGTATTTGCAAACCTGGATTTCAGCTGGCATCAGATGGGCGTTATTGTAAAGATATTAATGAGTGTGAAACGCCTGGGATCTGCATGAATGGGCGCTGTGTCAACACTGATGGCTCCTACAGATGTGAATGCTTTCCTGGACTGGCCGTGGGCCTGGATGGACGCGTGTGTGTCGACACACACATGCGGAGCACATGCTATGGTGGATACAAGAGAGGCCAGTGTGTCAAACCCTTGTTTGGTGCTGTTACCAAATCTGAATGCTGCTGCGCCAGCACTGAGTATGCTTTCGGGGAGCCTTGCCAGCCGTGTCCTTCACAGAATTCAGCGGAGTACCAGGCGCTCTGCAGCAGTGGGCCGGGAATAACGTCGGCAGGCAGTGATATAAATGAATGTGCATTAGATCCTGATATTTGCCCAAATGGAATTTGTGAAAATCTCCGTGGGACCTACAAATGTATATGCAATTCAGGATATGAAGTGGACTCAACTGGAAAGAACTGTGTTGATATTAATGAATGTGTACTGAATAGTCTACTTTGTGACAATGGACAATGTAGAAACACTCCGGGAAGTTTTGTCTGTACCTGCCCCAAGGGATTTATATACAAACCTGACCTAAAAACCTGTGAAGACATCGATGAATGTGAATCAAGTCCTTGCATTAATGGAGTCTGCAAGAACAGCCCAGGCTCTTTTATTTGTGAATGTTCTTCTGAAAGCACTTTGGATCCAACAAAAACCATCTGCATAGAAACCATCAAGGGCACGTGCTGGCAGACTATCATCAATGGGCGGTGTGAGATCAACATCAATGGGGCCACACTGAAGTCCCAGTGCTGTTCCTCCCTCGGTGCTGCCTGGGGGAGCCCGTGTACCCCGTGCCAAGTCGATCCCATATGCGGTAAAGGCTATTCACGAATTAAAGGAACACAGTGTGAAGATATAGATGAATGTGAAGTGTTCCCGGGAGTATGCAAAAATGGCTTATGTGTTAACTCTAAGGGATCATTTAAATGTCAGTGTCCCAGTGGGATGACTTTGGATGCCACGGGGAGGATCTGCCTAGATATCCGCCTGGAGACCTGCTTCCTGAGGTACGAGGACGAGGAGTGCACCCTGCCCGTGGTCGGCCGCCACCGCATGGACGCCTGCTGCTGCTCCGTTGGGGCCGCCTGGGGCACCGACGAGTGTGAGGAGTGTCCCGTGAAAAACACGCCCGAGTACGACGAGCTGTGCCCCAGAGGGTCCGGCTTCGCCACCAAAGAAATTACAAATGGAAAACCTTTCTTCAAAGATATCAACGAGTGCAAGATGATCCCCAACCTCTGCACCCATGGCAAGTGCAGAAACACCATCGGCAGCTTCAAGTGCAGGTGTGACAGTGGCTTTGCTCTGGATTCTGAAGAGAGGAACTGCACAGACATTGACGAATGCCGCATATCTCCAGACCTCTGTGGCCGAGGCCAGTGCGTGAACACCCCAGGGGACTTTGAATGCAAGTGCGATGAAGGCTATGAAAGCGGATTCATGATGATGAAGAACTGCATGGATATCGATGAGTGTCAGAGAGACCCTCTGCTGTGCCGAGGAGGCGTTTGCCTAAACACTGAGGGAAGTTACCGCTGTGAATGTCCTTCTGGTCATCAGCTGTCCCCCAACATCTCAGCGTGTATAGACATCAACGAGTGCGAGCTGAGCGCGCACCTCTGCCCGCACGGCCGCTGCGTCAACCTCATCGGGAAGTACCAGTGTGCCTGCAACCCCGGCTACCACTCCACCCCGGACAGGCTCTTCTGTGTTGACATTGATGAATGCAGCATCATGAATGGTGGTTGTGAGACTTTCTGCACAAACTCTGAAGGCAGCTATGAATGTAGCTGTCAGCCGGGATTCGCGCTCATGCCTGACCAGAGGTCATGCACTGACATTGATGAGTGTGAAGATAACCCCAACATCTGTGATGGCGGTCAGTGTACAAACATACCTGGAGAGTACAGGTGCTTGTGTTACGATGGCTTCATGGCATCTGAAGACATGAAGACTTGTGTAGATGTCAATGAATGTGACCTGAATCCAAATATCTGCCTGAGTGGAACCTGTGAAAACACTAAAGGCTCATTTATCTGCCACTGTGATATGGGATATTCCGGCAAAAAAGGGAAAACCGGCTGCACAGACATCAATGAGTGTGAAATTGGAGCACACAACTGCCACAGACATGCTGTATGTACCAACACGGCAGGAAGCTTCAAATGTAGCTGCAGCCCTGGGTGGATCGGAGATGGCATCAAGTGCACCGATCTGGACGAATGCTCCAATGGAACTCACATGTGCAGCCAACATGCAGACTGCAAGAACACCATGGGCTCCTACCGCTGCCTCTGTAAGGAGGGGTACACAGGCGATGGCTTCACTTGTACAGATCTTGATGAGTGCTCCGAGAATCTGAATCTGTGTGGCAACGGCCAGTGCCTGAACGCCCCGGGAGGATACCGCTGTGAGTGCGACATGGGCTTTGTGCCCAGTGCTGACGGCAAAGCCTGCGAAGATATCGATGAGTGCTCTCTTCCGAACATCTGTGTTTTCGGAACTTGCCACAACCTCCCTGGCCTGTTCCGCTGTGAGTGTGAGATAGGCTACGAGCTGGACAGAAGCGGCGGGAACTGCACAGATGTTAACGAATGTCTGGATCCAACCACGTGTATCAGTGGGAACTGTGTCAACACTCCAGGCAGCTATACCTGTGACTGTCCACCCGATTTTGAGCTGAATCCAACTCGAGTTGGCTGTGTTGACACCCGCTCAGGAAATTGCTATTTGGATGTTCGACCTCGAGGAGACAATGGGGATACAGCCTGTAGCAATGAAATTGGAGTTGGTGTTTCCAAAGCGTCCTGCTGCTGTTCTCTGGGTAAAGCCTGGGGTACTCCCTGTGAGCTGTGCCCTCCTGTGAACACAACTGAGTACAAAATTCTTTGTCCTGGAGGAGAAGGCTTTCGACCCAACCCGATCACTGTTATTCTGGAAGATATTGACGAGTGCCAGGAGCTCCCAGGGTTGTGCCAGGGTGGGAAATGCATCAACACCTTTGGCAGTTTCCAGTGCCGCTGTCCAACGGGCTACTATCTGAATGAAGATACCCGAGTGTGCGATGATGTGAATGAATGTGAAACTCCAGGAATCTGTGGTCCAGGGACATGTTACAACACCGTTGGCAACTACACCTGTATTTGCCCTCCGGACTACATGCAAGTGAACGGGGGCAATAACTGCATGGATATGAGGAGGAGCTTGTGCTACAGGAACTATTACGCTGACAACCAGACCTGCGATGGGGAGCTGTTGTTCAACATGACCAAGAAGATGTGCTGTTGTTCCTACAACATTGGCCGGGCCTGGAATAAGCCCTGTGAGCAGTGTCCCATCCCGAGCACAGATGAGTTTGCTACGCTCTGTGGAAGTCAGAGGCCCGGCTTCGTCATCGACATTTACACCGGCTTACCTGTTGATATCGATGAGTGCCGGGAGATCCCAGGGGTCTGTGAAAACGGTGTGTGTATCAACATGGTTGGCAGCTTCCGATGTGAATGTCCAGTGGGCTTCTTCTATAATGACAAGTTATTGGTTTGTGAAGATATCGACGAGTGTCAGAACGGCCCGGTGTGCCAGCGCAACGCGGAGTGCATCAACACGGCGGGCAGCTACCGCTGCGACTGCAAG------------------------------------GATCGCAATGAATGTCAAGAAATCCCCAATATCTGCAGCCATGGACAGTGTATTGACACAGTTGGAAGCTTTTATTGCATTTGCCACACTGGTTTTAAAACAAATGCTGATCAAACCATGTGTTTGGACATAAACGAGTGTGAGAGAGATGCCTGTGGGAACGGAACTTGCCGAAACACAATTGGTTCCTTCAACTGCCGCTGCAATCATGGTTTCATCCTTTCCCACAACAATGACTGCATAGACGTTGATGAATGTGCAACTGGAAATGGGAACCTGTGCAGAAATGGCCAATGCATCAATACAGTGGGGTCCTTCCAGTGTCAGTGCAACGAAGGCTATGAGGTGGCTCCAGACGGGAGGACCTGTGTGGATATCAACGAATGTCTCCTAGAACCTGGAAAATGTGCACCAGGTACCTGTCAAAATTTGGATGGGTCCTACAGATGCATTTGTCCACCTGGATACAGTCTTCAGAACGACAAGTGTGAAGATATTGATGAGTGTGTTGAAGAGCCAGAAATCTGTGCCTTGGGCACGTGCAGTAACACTGAAGGCAGCTTCAAATGTCTGTGTCCAGATGGATTCTCCTTGTCCTCTACTGGGAGAAGGTGCCAAGATTTAAGAATGAGCTACTGTTACGCGAAGTTTGAAGGAGGAAAGTGTTCTTCACCCAAATCCAGAAATCACTCCAAGCAGGAGTGCTGCTGCGCCCTGAAGGGAGAAGGCTGGGGAGATCCCTGTGAGCTGTGCCCCACTGAGCCCGACGAGGCCTTCCGCCAGATCTGCCCCTACGGGAGTGGGATCATCGTGGGGCCTGATGATTCAGCAGTTGATATGGATGAGTGCAAAGAACCTGATGTCTGTAAGCACGGGCAGTGCATCAACACCGACGGCTCCTATCGCTGCGAGTGTCCCTTCGGCTACATTCTGGAAGGGAATGAATGCGTGGATACCGATGAGTGTTCCGTGGGCAACCCTTGTGGAAATGGAACCTGCAAGAATGTGATTGGAGGTTTTGAATGCACCTGTGAGGAGGGATTTGAGCCGGGTCCAATGATGACTTGTGAAGATATAAATGAGTGTGCCCAGAATCCTCTGCTCTGTGCTTTCCGATGTGTGAACACTTATGGGTCCTATGAATGCAAGTGTCCGGCTGGATATGTTCTGAGAGAAGACAGAAGGATGTGCAAAGATGAGGACGAGTGTGAGGAGGGAAAACACGACTGTGCAGAAAAGCAAATGGAATGCAAGAACCTCATTGGCACATACATCTGCATCTGCGGACCTGGGTATCAGCGGAGGCCTGACGGAGAAGGCTGCGTAGATGAGAATGAATGTCAGACCAAGCCTGGGATCTGTGAGAACGGCCGCTGCCTCAACACCAGGGGGAGCTATACCTGCGAGTGCAATGACGGCTTCACAGCCAGCCCCAACCAGGACGAGTGCCTTGACAACCGGGAAGGGTACTGCTTCACAGAGGTGCTCCAAAACATGTGTCAGATCGGCTCAAGCAACAGGAACCCCGTCACCAAGTCGGAATGCTGCTGCGACGGAGGGAGAGGCTGGGGACCCCACTGTGAGATCTGCCCTTTCCAGGGCACTGTGGCTTTCAAAAAACTCTGCCCTCACGGCCGAGGGTTTATGACCAACGGAGCAGATATTGATGAGTGCAAGGTTATTCATGATGTTTGCCGAAATGGAGAATGTGTCAATGACAGAGGATCCTATCACTGCATCTGTAAAACGGGCTATACTCCAGATATAACTGGAACGGCCTGTGTAGATCTGAACGAGTGCAACCAGGCCCCCAAGCCCTGCAATTTTATCTGCAAAAACACGGAAGGGAGCTACCAGTGTTCATGCCCCAAAGGCTACATTCTGCAGGAGGATGGAAGGAGCTGCAAAGATCTCGACGAGTGTGCAACTAAGCAGCACAACTGCCAGTTCCTGTGTGTTAACACCATTGGCAGCTTCACATGTAAATGTCCTCCTGGATTTACCCAGCACCACACTGCCTGCATTGATAATAACGAATGCACCACTGACATCAACCTGTGTGGGGCTAAGGGCATTTGCCAGAATACTCCTGGGAGCTTCACCTGTGAATGCCAGCGGGGGTTCTCACTTGATCAGACTGGTGCCAGCTGTGAAGACGTGGACGAGTGTGAAGGAAACCATCGCTGCCAGCACGGCTGCCAGAACATCATCGGGGGCTACAGGTGCAGCTGCCCCCAGGGCTACCTCCAGCACTACCAGTGGAACCAGTGTGTTGATGAAAATGAATGTCTCAGTGCTCACATCTGTGGAGGAGCCTCCTGTCACAACACCCTGGGGAGCTACAAGTGCATGTGTCCTGCCGGCTTCCAGTACGAACAGTTCAGTGGTGGGTGTCAAGACATCAATGAATGCGGCTCTTCGCAGGCCCCCTGCAGTTACGGCTGCTCCAACACTGAGGGCGGCTACCTGTGCGGCTGTCCACCTGGCTACCTCCGAATAGGCCAAGGGCACTGTGTTTCCGGGATGGGCATGGGCCGAGGAAACCCAGAGCCACCTGCCAGCAGTGAAATGGATGACAATTCACTCTCCCCAGAGGCTTGTTACGAGTGTAAGATCAACGGCTACCCCAAACGGGGCCGGAAGCGGAGAAGCACGAACGAAACAGATGCTTCCAACATCGAGGATCAGCCTGAGATAGAAGCCAATGTGAGTCTTGCGAGTTGGGATGTTGAGAAGACAGCCATGTTTGCTTTCAATATTTCCCACATCAGTAACAAGGTCCGAATCCTAGAGCTCCTTCCGGCCCTTACGACTCTGACGAATCACAACAGATACTTGATTGAATCTGGAAATGAAAACGGCTTCTTTAAAATTAACCAAAAGGAAGGGATCAGCTACCTCCACTTCACAAAGAAGAAGCCAGTGGCTGGAACCTATTCATTACAAATCAGTAGTACTCCACTTTATAAAAAGAAAGAACTTAATCAGCTAGAAGATAAATATGACAAAGACTACCTCAGTGGTGAACTGGGTGACAATCTGAAGATGAAAATTCAGATTTTGCTTCAT
>Camelus_dromedarius
---------GGGGGGCTGCTGGAGGTCGCCCTGGGATTTACCGTGCTCTTAGCGTCTTACACGAGCCATGGGGCGGACGCCAATTTGGAGGCTGGGAACGTGAAGGAAACCAGAGCCAGCCGGGCCAAGAGAAGAGGCGGCGGAGGACACGACGCGCTTAAAGGACCCAATGTCTGTGGATCACGTTATAATGCTTACTGTTGCCCTGGATGGAAAACCTTACCTGGTGGAAATCAGTGTATTGTCCCCATTTGCCGGCATTCCAAAAGGGATGGATTTTGTTCTAGGCCAAATATGTGCACTTGCCCATCTGGTCAGATAGCTCCTTCCTGTGGCTCCAGATCCATCCAGCACTGTAATATTCGCTGCATGAATGGAGGTAGCTGCAGTGATGATCACTGTCTGTGCCAGAAAGGATACATAGGGACCCACTGCGGACAGCCTGTCTGTGAAAGCGGCTGCCTCAACGGAGGCAGGTGTGTGGCCCCAAATCGATGCGCGTGCACGTACGGCTTCACTGGACCCCAGTGTGAACGAGATTACAGGACAGGTCCGTGTTTTACTGTGATCAGCAACCAGATGTGCCAGGGACAGCTCAGCGGGATCGTCTGCACAAAGACGCTGTGCTGTGCCACCGTCGGCCGCGCCTGGGGCCACCCCTGTGAGATGTGCCCGGCCCAGCCCCACCCCTGTCGCCGCGGCTTCATCCCAAATGTCCGCACAGGAGCTTGTCAAGATGTGGATGAATGCCAGGCCATCCCTGGGCTCTGTCAAGGAGGAAATTGCATTAATACTGTTGGGTCTTTTGAGTGCAAATGCCCTGCTGGACACAAATTTAATGAAGTGACACAAAAATGTGAAGATATTGATGAATGCAGCACTATTCCTGGAATCTGTGATGGGGGCGAATGCACAAACACAGTCAGCAGTTACTTTTGCAAATGCCCCCCTGGCTTTTATACCTCTCCTGATGGTACCAGATGCATAGATGTTCGCCCAGGATACTGTTACACGGCCCTGGCAAACGGGCGCTGTTCTAACCAGCTGCCGCAGTCCATAACCAAGATGCAGTGCTGCTGCGACGTCGGTCGGTGCTGGTCTCCAGGGGTCACCATCGCCCCCGAGATGTGTCCCATCAGAGCAACTGAGGATTTCAACAAGCTGTGCTCCGTTCCTGTGGTCATTCCCGAGAGACCGGGATATCCTCCCCCACCCCTTGGCCCCATTCCTCCAGTTCACCCTGTTCCTCCTGGCTTTCCTCCTGGACCTCAAATTACAGTCCCTCGACCACCAGTGGAGTATCCATATCCATCTCGGGAGCCACCAAGGGTTCTGCCAGTCAACATCACTGATTACTGCCAGCTGTTCCGCTATCTCTGTCAGAATGGACGCTGCATTCCAACCCCTGGGAGCTACCGGTGTGAGTGCAACAAAGGATTCCAGCTGGACCTCCGTGGGGAGTGCATTGATGTTGACGAATGTGAGAAGAACCCTTGTGCTGGTGGAGAGTGTATTAATAACCAGGGCTCCTACACCTGTCAGTGCCGCCCAGGCTATCAGAGCACGCTCACCCGCACAGAGTGCCGAGACATTGATGAGTGTTTACAGAATGGCCGGATCTGCAATAACGGACGTTGCATCAACACAGATGGCAGTTTCCACTGTGTGTGCAATGCGGGATTTCACGTCACGCGAGATGGGAAGAACTGTGAAGATATGGATGAATGCAGCATAAGGAACATGTGCCTTAATGGGATGTGTATCAATGAAGATGGCAGTTTTAAATGTATTTGCAAACCTGGATTTCAGCTGGCATCAGATGGGCGTTATTGTAAAGATATTAATGAGTGTGAAACGCCTGGGATCTGCATGAATGGGCGCTGTGTCAACACTGATGGCTCCTACAGATGTGAATGCTTTCCTGGACTGGCCGTGGGCCTGGATGGACGCGTGTGTGTCGACACACACATGCGGAGCACATGCTATGGTGGATACAAGAGAGGCCAGTGTGTCAAACCCTTGTTTGGTGCTGTTACCAAATCTGAATGCTGCTGCGCCAGCACTGAGTATGCTTTCGGGGAGCCTTGCCAGCCGTGTCCTTCACAGAATTCAGCGGAGTACCAGGCGCTCTGCAGCAGTGGGCCGGGAATAACGTCGGCAGGCAGTGATATAAATGAATGTGCATTAGATCCTGATATTTGCCCAAATGGAATTTGTGAAAATCTCCGTGGGACCTACAAATGTATATGCAATTCAGGATATGAAGTGGACTCAACTGGAAAGAACTGTGTTGATATTAATGAATGTGTACTGAATAGTCTACTTTGTGACAATGGACAATGTAGAAACACTCCGGGAAGTTTTGTCTGTACCTGCCCCAAGGGATTTATATACAAACCTGACCTAAAAACCTGTGAAGACATCGATGAATGTGAATCAAGTCCTTGCATTAATGGAGTCTGCAAGAACAGCCCAGGCTCTTTTATTTGTGAATGTTCTTCTGAAAGCACTTTGGATCCAACAAAAACCATCTGCATAGAAACCATCAAGGGCACGTGCTGGCAGACTATCATCAATGGGCGGTGTGAGATCAACATCAATGGGGCCACGCTGAAGTCCCAGTGCTGTTCCTCCCTCGGTGCTGCCTGGGGGAGCCCGTGTACCCCGTGCCAAGTCGATCCCATATGCGGTAAAGGCTATTCACGAATTAAAGGAACACAGTGTGAAGATATAGATGAATGTGAAGTGTTCCCGGGAGTATGCAAAAATGGCTTATGTGTTAACTCTAAGGGATCATTTAAATGTCAGTGTCCCAGTGGGATGACTTTGGATGCCACGGGGAGGATCTGCCTAGATATCCGCCTGGAGACCTGCTTCCTGAGGTACGAGGACGAGGAGTGCACCCTGCCCGTGGTCGGCCGCCACCGCATGGACGCCTGCTGCTGCTCCGTTGGGGCCGCCTGGGGCACCGACGAGTGTGAGGAGTGTCCCGTGAAAAACACGCCCGAGTACGACGAGCTGTGCCCCAGAGGGTCCGGCTTCGCCACCAAAGAAATTACAAATGGAAAACCTTTCTTCAAAGATATCAACGAGTGCAAGATGATCCCCAACCTCTGCACCCATGGCAAGTGCAGAAACACCATCGGCAGCTTCAAGTGCAGGTGTGACAGTGGCTTTGCTCTGGATTCTGAAGAGAGGAACTGCACAGACATTGACGAATGCCGCATATCTCCAGACCTCTGTGGCCGAGGCCAGTGCGTGAACACCCCAGGGGACTTTGAATGCAAGTGCGATGAAGGCTATGAAAGCGGATTCATGATGATGAAGAACTGCATGGATATCGATGAGTGTCAGAGAGACCCTCTGCTGTGCCGAGGAGGCGTTTGCCTAAACACTGAGGGAAGTTACCGCTGTGAATGTCCTTCTGGTCATCAGCTGTCCCCCAACATCTCAGCGTGTATAGACATCAACGAGTGCGAGCTGAGCGCGCACCTCTGCCCGCACGGCCGCTGCGTCAACCTCATCGGGAAGTACCAGTGCGCCTGCAACCCCGGCTACCACTCCACCCCGGACAGGCTCTTCTGTGTTGACATTGATGAATGCAGCATCATGAATGGTGGTTGTGAGACTTTCTGCACAAACTCTGAAGGCAGCTATGAATGTAGCTGTCAGCCGGGATTCGCGCTCATGCCTGACCAGAGGTCATGCACTGACATTGATGAGTGTGAAGATAACCCCAACATCTGTGATGGCGGTCAGTGTACAAACATACCTGGAGAGTACAGGTGCTTGTGTTACGATGGCTTCATGGCATCTGAAGACATGAAGACTTGTGTAGATGTCAATGAATGTGACCTGAATCCAAATATCTGCCTGAGTGGAACCTGTGAAAACACTAAAGGCTCATTTATCTGCCACTGTGATATGGGATATTCCGGCAAAAAAGGGAAAACCGGCTGCACAGACATCAATGAGTGTGAAATTGGAGCACACAACTGCCACAGACATGCTGTATGTACCAACACGGCAGGAAGCTTCAAATGTAGCTGCAGCCCTGGGTGGATCGGAGATGGCATCAAGTGCACTGATCTGGACGAATGCTCCAATGGAACCCACATGTGCAGCCAACATGCAGACTGCAAGAACACCATGGGCTCCTACCGCTGCCTCTGTAAGGAGGGCTACACAGGCGATGGCTTCACTTGTACAGATCTTGATGAGTGCTCCGAGAATCTGAATCTGTGTGGCAACGGCCAGTGCCTGAACGCCCCGGGAGGATACCGCTGTGAGTGCGACATGGGCTTTGTGCCCAGTGCTGACGGCAAAGCCTGCGAAGATATCGATGAGTGCTCTCTTCCGAACATCTGTGTTTTCGGAACTTGCCACAACCTCCCCGGCCTGTTCCGCTGTGAGTGTGAGATAGGCTACGAGCTGGACAGAAGCGGCGGGAACTGCACAGATGTTAACGAATGTCTGGATCCAACCACGTGTATCAGTGGGAACTGTGTCAACACTCCAGGCAGCTATACCTGTGACTGTCCACCCGATTTTGAGCTGAATCCAACTCGAGTTGGCTGTGTTGACACCCGCTCAGGAAATTGCTATTTGGATGTTCGACCTCGAGGAGACAATGGGGATACAGCCTGTAGCAATGAAATTGGAGTTGGTGTTTCCAAAGCGTCCTGCTGCTGTTCTCTGGGTAAAGCCTGGGGTACTCCCTGTGAGCTGTGCCCTCCTGTGAACACAACTGAGTACAAAATTCTTTGTCCTGGAGGAGAAGGCTTTCGACCCAACCCGATCACTGTTATTCTGGAAGATATTGACGAGTGCCAGGAGCTCCCAGGGTTGTGCCAGGGTGGGAAATGCATCAACACCTTTGGCAGTTTCCAGTGCCGCTGTCCAACGGGCTACTATCTGAATGAAGATACCCGAGTGTGCGATGATGTGAATGAATGTGAAACTCCAGGAATCTGTGGTCCAGGGACATGTTACAACACCGTTGGCAACTACACCTGTATTTGCCCTCCGGACTACATGCAAGTGAACGGGGGCAATAACTGCATGGATATGAGGAGGAGCTTGTGCTACAGGAACTATTACGCTGACAACCAGACCTGCGATGGGGAGCTGTTGTTCAACATGACCAAGAAGATGTGCTGTTGTTCCTACAACATTGGCCGGGCCTGGAATAAGCCCTGTGAGCAGTGTCCCATCCCGAGCACAGATGAGTTTGCTACGCTCTGTGGAAGTCAGAGGCCCGGCTTCGTCATCGACATTTACACCGGCTTACCTGTTGATATCGATGAGTGCCGGGAGATCCCAGGGGTCTGTGAAAACGGTGTGTGTATCAACATGGTTGGCAGCTTCCGATGTGAATGTCCAGTGGGCTTCTTCTATAATGACAAGTTACTGGTTTGTGAAGATATCGACGAGTGTCAGAACGGCCCGGTGTGCCAGCGCAACGCGGAGTGCATCAACACGGCGGGCAGCTACCGCTGCGACTGCAAGCCCGGCTACCGCTTCACGTCCACCGGCCAGTGCAACGATCGCAATGAATGTCAAGAAATCCCCAATATCTGCAGCCATGGACAGTGTATTGACACAGTTGGAAGCTTTTATTGCATTTGCCACACTGGTTTTAAAACAAATGCTGATCAAACCATGTGTTTGGACATAAACGAGTGTGAGAGAGATGCCTGTGGGAACGGAACTTGCCGAAACACAATTGGTTCCTTCAACTGCCGCTGCAATCACGGTTTCATCCTTTCCCACAACAATGACTGCATAGACGTTGATGAATGTGCAACTGGAAATGGGAACCTGTGCAGAAATGGCCAATGCATCAATACAGTGGGGTCCTTCCAGTGTCAGTGCAACGAAGGCTATGAGGTGGCTCCAGACGGGAGGACCTGTGTGGATATCAATGAATGTCTCCTAGAACCTGGAAAATGTGCACCAGGTACCTGTCAAAATTTGGATGGGTCCTACAGATGCATTTGTCCACCTGGATACAGTCTTCAGAACGACAAGTGTGAAGATATTGATGAGTGTGTTGAAGAGCCAGAAATCTGTGCCTTGGGCACGTGCAGTAACACTGAAGGCAGCTTCAAATGTCTGTGTCCAGATGGATTCTCCTTGTCCTCTACTGGGAGAAGGTGCCAAGATTTAAGAATGAGCTACTGTTACGCGAAGTTTGAAGGAGGAAAGTGTTCTTCACCCAAATCCAGAAATCACTCCAAGCAGGAGTGCTGCTGTGCCCTGAAGGGAGAAGGCTGGGGAGATCCCTGTGAGCTGTGCCCCACTGAGCCCGACGAGGCCTTCCGCCAGATCTGCCCCTACGGGAGTGGGATCATCGTGGGGCCTGATGATTCAGCAGTTGATATGGATGAGTGCAAAGAACCTGATGTCTGTAAGCACGGGCAGTGCATCAACACCGACGGCTCCTATCGCTGCGAGTGTCCCTTTGGCTACATTCTGGAAGGGAATGAATGCGTGGATACCGATGAGTGTTCCGTGGGCAACCCTTGTGGAAATGGAACCTGCAAGAATGTGATTGGAGGTTTTGAATGCACCTGTGAGGAGGGATTTGAGCCGGGTCCAATGATGACTTGTGAAGATATAAATGAGTGTGCCCAGAATCCTCTGCTCTGTGCTTTCCGATGTGTGAACACTTATGGGTCCTATGAATGCAAGTGTCCGGCTGGATATGTTCTGAGAGAAGACAGAAGGATGTGCAAAGATGAGGACGAGTGTGAGGAGGGAAAACACGACTGTGCAGAAAAGCAAATGGAATGCAAGAACCTCATTGGCACATACATCTGCATCTGCGGACCTGGGTATCAGCAGAGGCCTGACGGAGAAGGCTGCGTAGATGAGAATGAATGTCAGACCAAGCCTGGGATCTGTGAGAACGGCCGCTGCCTCAACACCAGGGGGAGCTATACCTGCGAGTGCAATGACGGCTTCACAGCCAGCCCCAACCAGGACGAGTGCCTTGACAACCGGGAAGGGTACTGCTTCACAGAGGTGCTCCAAAACATGTGTCAGATCGGCTCAAGCAACAGGAACCCCGTCACCAAGTCGGAATGCTGCTGCGACGGAGGGAGAGGCTGGGGCCCCCACTGTGAGATCTGCCCTTTCCAGGGCACTGTGGCTTTCAAAAAACTCTGCCCTCACGGCCGAGGGTTTATGACCAACGGAGCAGATATTGATGAGTGCAAGGTTATTCATGATGTTTGCCGAAATGGAGAATGTGTCAATGACAGAGGATCCTATCACTGCATCTGTAAAACGGGCTATACTCCAGATATAACTGGAACGGCCTGTGTAGATCTGAACGAGTGCAACCAGGCCCCCAAGCCCTGCAATTTTATCTGCAAAAACACGGAAGGGAGCTACCAGTGTTCATGCCCCAAAGGCTACATTCTGCAGGAGGATGGAAGGAGCTGCAAAGATCTCGACGAGTGTGCAACTAAGCAGCACAACTGCCAGTTCCTGTGTGTTAACACCATTGGCAGCTTCACATGTAAATGTCCTCCTGGATTTACCCAGCACCACACTGCCTGCATTGATAATAACGAATGCACCACTGACATCAACCTGTGTGGGGCTAAGGGCATTTGCCAGAATACTCCTGGGAGCTTCACCTGTGAATGCCAGCGGGGGTTCTCACTTGATCAGACTGGTGCCAGCTGTGAAGACGTGGACGAGTGTGAAGGAAACCATCGCTGCCAGCACGGCTGCCAGAACATCATCGGGGGCTACAGGTGCAGCTGCCCCCAGGGCTACCTCCAGCACTACCAGTGGAACCAGTGTGTTGATGAAAATGAATGTCTCAGTGCTCACATCTGTGGAGGAGCCTCCTGTCACAACACCCTGGGGAGCTACAAGTGCATGTGTCCTGCCGGCTTCCAGTACGAACAGTTCAGTGGTGGGTGTCAAGACATCAATGAATGCGGCTCTTCGCAGGCCCCCTGCAGTTATGGCTGCTCCAACACTGAGGGCGGCTACCTGTGCGGCTGTCCACCTGGCTACCTCCGAATAGGCCAAGGGCACTGTGTTTCCGGGATGGGCATGGGCCGAGGAAACCCAGAGCCACCTGCCAGCAGTGAAATGGATGACAATTCACTCTCCCCAGAGGCTTGTTACGAGTGTAAGATCAACGGCTACCCCAAACGGGGCCGGAAGCGGAGAAGCACGAACGAAACAGATGCTTCCAACATCGAGGATCAGCCTGAGATAGAAGCCAATGTGAGTCTTGCGAGTTGGGATGTTGAGAAGACAGCCATGTTTGCTTTCAATATTTCCCACATCAGTAACAAGGTCCGAATCCTAGAGCTCCTTCCGGCCCTTACGACTCTGACGAATCACAACAGATACTTGATTGAATCTGGAAATGAAAACGGCTTCTTTAAAATTAACCAAAAGGAAGGGATCAGCTACCTCCACTTCACAAAGAAGAAGCCAGTGGCTGGAACCTATTCATTACAAATCAGTAGTACTCCACTTTATAAAAAGAAAGAACTTAATCAGCTAGAAGATAAATATGACAAAGACTACCTCAGTGGTGAACTGGGTGACAATCTGAAGATGAAAATTCAGATTTTGCTTCAT
>Vicugna_pacos
ATGCGGCGAGGGGGGCTGCTGGAGGTCGCCCTGGGATTTACCGTGCTCTTAGCGTCTTACACGAGCCATGGGGCGGACGCCAATTTGGAGGCTGGGAACGTGAAGGAAACCAGAGCCAGCCGGGCCAAGAGAAGAGGCGGCGGAGGACACGACGCGCTTAAAGGACCCAATGTCTGTGGATCACGTTATAATGCTTACTGTTGCCCTGGATGGAAAACCTTACCCGGTGGAAATCAGTGTATTGTCCCCATTTGCCGGCATTCCTGTGGGGATGGATTTTGTTCTAGGCCAAATATGTGCACTTGCCCATCTGGTCAGATAGCTCCTTCCTGTGGCTCCAGATCCATCCAGCACTGTAATATTCGCTGCATGAATGGAGGTAGCTGCAGTGATGATCACTGTCTGTGCCAGAAGGGATACATAGGGACCCACTGCGGACAGCCTGTCTGTGAAAGCGGCTGCCTCAACGGAGGCAGGTGTGTGGCCCCAAATCGATGCGCGTGCACGTACGGCTTTACTGGACCCCAGTGTGAACGAGATTACAGGACAGGTCCGTGTTTTACTGTGATCAGCAACCAGATGTGCCAGGGACAGCTCAGCGGGATCGTCTGCACAAAGACGCTGTGCTGTGCCACTGTCGGCCGCGCCTGGGGCCACCCCTGTGAGATGTGCCCGGCCCAGCCCCACCCCTGTCGCCGCGGCTTCATCCCAAATGTCCGCACAGGAGCTTGTCAAGATGTGGATGAATGCCAGGCCATCCCTGGGCTCTGTCAAGGAGGAAATTGCATTAATACTGTTGGGTCTTTTGAGTGCAAATGCCCTGCTGGACACAAATTTAATGAAGTGACACAAAAATGTGAAGATATTGACGAATGCAGCACTATTCCTGGAATCTGTGATGGGGGCGAATGCACAAACACAGTCAGCAGTTACTTTTGCAAATGCCCCCCTGGCTTTTATACCTCTCCTGATGGTACCAGATGCATAGATGTTCGCCCAGGATACTGTTACACGGCCCTGGCAAACGGGCGCTGTTCTAACCAGCTGCCGCAGTCCATAACCAAGATGCAGTGCTGCTGCGACGTCGGTCGGTGCTGGTCTCCAGGGGTCACCATCGCCCCCGAGATGTGTCCCATCAGAGCGACTGAGGATTTCAACAAGCTGTGCTCCGTTCCTGTGGTCATTCCCGAGAGACCGGGATATCCTCCCCCACCCCTTGGCCCCATTCCTCCAGTTCACCCTGTTCCTCCTGGCTTTCCTCCTGGACCTCAAATTACAGTCCCTCGACCACCAGTGGAGTATCCATATCCATCTCGGGAGCCACCAAGGGTGCTGCCAGTCAACATCACTGATTACTGCCAGCTATTCCGCTATCTCTGTCAGAATGGACGCTGCATTCCAACCCCTGGGAGCTACCGGTGTGAGTGCAACAAAGGATTCCAGCTGGACCTCCGTGGGGAGTGCATTGATGTTGACGAATGTGAGAAGAACCCTTGTGCTGGTGGAGAGTGTATTAATAACCAGGGCTCCTACACCTGTCAGTGCCGCCCGGGCTATCAGAGCACGCTCACCCGCACGGAGTGCCGAGACATTGATGAGTGTTTACAGAATGGCCGGATCTGCAATAATGGACGTTGCATCAACACAGACGGCAGTTTCCACTGTGTGTGCAATGCGGGATTTCATGTCACGCGAGATGGGAAGAACTGTGAAGATATGGATGAATGCAGCATAAGGAACATGTGCCTTAATGGGATGTGTATCAATGAAGATGGCAGTTTTAAATGTATTTGCAAACCTGGATTTCAGCTGGCATCAGATGGGCGTTATTGTAAAGATATTAATGAGTGTGAAACGCCTGGGATCTGCATGAATGGGCGCTGTGTCAACACTGATGGCTCCTACAGATGTGAATGCTTTCCTGGACTGGCCGTAGGCCTGGATGGACGCGTGTGTGTCGACACACACATGCGGAGCACATGCTATGGTGGATACAAGAGAGGCCAGTGTGTCAAGCCCTTGTTTGGTGCTGTTACCAAATCTGAATGCTGCTGCGCCAGCACTGAATATGCCTTTGGGGAGCCTTGCCAGCCGTGTCCTTCACAGAATTCAGCGGAGTACCAGGCGCTCTGCAGCAGTGGGCCGGGAATAACGTCGGCAGGCAGTGATATAAATGAATGTGCATTAGATCCTGATATTTGCCCAAATGGAATTTGTGAAAATCTCCGTGGGACCTACAAATGTATATGCAATTCAGGATATGAAGTGGACTCGACTGGGAAGAACTGTGTTGATATTAATGAATGTGTACTGAATAGTCTACTTTGTGACAATGGACAATGTAGAAACACTCCGGGAAGTTTTGTCTGTACCTGCCCCAAGGGATTTATATACAAACCTGACCTAAAAACCTGTGAAGACATCGATGAATGTGAATCAAGTCCTTGCATTAATGGAGTCTGCAAGAACAGCCCAGGCTCTTTTATTTGTGAGTGTTCTTCTGAAAGCACTTTGGATCCAACAAAAACCATCTGCATAGAAACCATCAAGGGCACGTGCTGGCAGACCATCATCAATGGGCGGTGTGAGATCAACATCAATGGAGCCACGCTGAAGTCCCAGTGCTGTTCCTCCCTCGGTGCTGCCTGGGGGAGCCCGTGTACCCCGTGCCAACTCGATCCCATATGCGGTAAAGGCTATTCACGAATTAAAGGAACACAGTGTGAAGATATAGATGAATGTGAAGTGTTCCCGGGAGTATGCAAAAATGGCTTATGTGTTAACTCTAAGGGATCATTTAAATGTCAGTGTCCCAGTGGGATGACTTTGGATGCCACAGGGAGGATCTGCCTAGATATCCGCCTGGAGACCTGCTTCCTGAGGTACGAGGACGAGGAGTGCACCCTGCCCGTGGTCGGCCGCCACCGCATGGACGCCTGCTGCTGCTCCGTTGGGGCCGCCTGGGGCACCGATGAGTGTGAGGAGTGCCCCGTGAAAAACACCCCTGAGTACGACGAGCTGTGCCCCAGAGGATCCGGCTTCGCCACCAAAGAAATTACAAATGGAAAACCTTTCTTCAAAGATATCAACGAGTGCAAGATGATCCCCAACCTCTGCACCCATGGCAAGTGCAGAAACACCATCGGCAGCTTCAAGTGCAGGTGTGACAGTGGCTTTGCTCTGGATTCTGAAGAGAGGAACTGCACAGACATTGATGAATGCCGCATATCTCCCGACCTCTGCGGCCGAGGCCAGTGCGTGAACACCCCAGGGGACTTTGAATGCAAGTGCGATGAAGGCTATGAAAGCGGATTCATGATGATGAAGAACTGCATGGATATCGATGAGTGTCAGAGAGACCCTCTGCTGTGCCGAGGAGGCGTTTGCCTAAACACTGAGGGAAGTTACCGCTGTGAATGTCCTTCTGGTCATCAGCTGTCCCCCAACATCTCAGCGTGTATAGACATCAACGAGTGCGAGCTGAGCGCGCACCTCTGCCCGCACGGCCGCTGCGTCAACCTCATCGGGAAGTACCAGTGCGCCTGCAACCCCGGCTACCACTCCACCCCGGACAGGCTCTTCTGTGTTGACATTGATGAATGCAGCATCATGAACGGTGGTTGTGAGACCTTCTGCACAAACTCTGAAGGCAGCTATGAATGTAGCTGTCAGCCGGGATTCGCACTTATGCCTGACCAGAGGTCATGCACTGACATTGATGAGTGTGAAGATAACCCCAACATCTGTGATGGCGGTCAGTGTACAAACATACCTGGAGAGTACAGGTGCTTGTGTTACGATGGCTTCATGGCATCTGAAGACATGAAGACTTGTGTAGATGTCAATGAATGTGACCTGAATCCAAATATCTGCCTGAGTGGAACCTGTGAAAACACTAAAGGCTCATTTATCTGCCACTGTGAAATGGGATATTCCGGCAAAAAAGGGAAAACCGGCTGCACAGACATCAATGAGTGTGAAATTGGAGCACACAACTGCCACAGACATGCTGTATGTACCAACACGGCAGGAAGCTTCAAATGTAGCTGCAGCCCCGGGTGGATCGGAGATGGCATTAAGTGCACCGATCTGGACGAATGCTCCAATGGAACCCACATGTGCAGCCAACATGCAGACTGCAAGAACACCATGGGCTCCTACCGCTGCCTCTGTAAGGAGGGCTACACGGGCGATGGCTTCACTTGTACAGATCTTGATGAGTGCTCCGAGAATCTGAATCTGTGTGGCAACGGCCAGTGCCTGAACGCCCCGGGAGGATACCGCTGTGAATGCGACATGGGCTTTGTGCCCAGTGCTGACGGCAAAGCCTGTGAAGATATCGATGAGTGCTCTCTTCCGAACATCTGTGTTTTCGGAACTTGCCACAACCTCCCCGGCCTGTTCCGCTGTGAGTGTGAGATAGGCTACGAGCTGGACAGAAGCGGCGGGAACTGCACAGACGTTAACGAATGTCTGGATCCAACCACGTGTATCAGTGGGAACTGTGTCAACACTCCAGGCAGCTATACCTGTGACTGTCCCCCCGATTTTGAGCTGAATCCAACTCGAGTTGGCTGTGTTGACACCCGCTCAGGAAATTGCTATTTGGATGTTCGACCTCGAGGAGACAATGGGGATACAGCCTGTAGCAATGAAATTGGAGTTGGTGTTTCCAAAGCGTCCTGCTGCTGTTCTCTGGGTAAAGCCTGGGGTACTCCCTGTGAGCTGTGCCCTCCTGTGAACACAACTGAGTACAAAATTCTTTGTCCTGGAGGAGAAGGCTTTCGACCCAACCCGATCACTGTTATTCTGGAAGATATTGACGAGTGCCAGGAGCTCCCAGGGTTGTGCCAGGGCGGGAAATGCATCAACACCTTTGGCAGTTTCCAGTGCCGCTGTCCAACGGGCTACTATCTGAATGAAGATACCCGAGTGTGCGATGATGTGAATGAATGTGAAACTCCAGGAATCTGTGGTCCAGGGACATGTTACAACACCGTTGGCAACTACACCTGTATTTGCCCTCCGGACTACATGCAAGTGAACGGGGGCAATAACTGCATGGATATGAGGAGGAGTTTGTGCTACAGGAACTATTACGCTGACAACCAGACCTGCGATGGGGAGCTGTTGTTCAACATGACCAAGAAGATGTGCTGTTGTTCCTACAACATTGGCCGGGCCTGGAATAAACCCTGTGAGCAGTGTCCCATCCCGAGTACAGATGAGTTTGCTACGCTCTGTGGAAGTCAGAGGCCCGGCTTCGTCATCGACATTTACACCGGCTTACCTGTTGATATCGATGAGTGCCGGGAGATCCCAGGGGTCTGTGAAAACGGCGTGTGTATCAACATGGTTGGCAGCTTCCGATGTGAATGTCCAGTGGGCTTCTTCTATAATGACAAGTTATTGGTTTGTGAAGATATCGACGAGTGTCAGAATGGCCCGGTGTGCCAGCGCAACGCGGAGTGCATCAACACGGCGGGCAGCTACCGCTGCGACTGCAAGCCCGGCTACCGCTTCACGTCCACCGGCCAGTGC------------------------------------------------------------------------------------------------------------------------------------------GAGTGTGAGAGAGATGCCTGTGGGAACGGAACTTGCCGAAACACAATTGGCTCCTTCAACTGCCGCTGCAATCACGGTTTCATCCTTTCCCACAACAATGACTGCATAGACGTTGATGAATGTGCAACTGGAAATGGGAACCTGTGCAGAAATGGCCAATGCATCAATACAGTGGGGTCCTTCCAGTGTCAGTGCAACGAAGGCTATGAGGTGGCTCCAGACGGGAGGACCTGTGTGGATATCAACGAATGTCTCCTAGAACCTGGAAAATGTGCACCAGGTACCTGTCAGAATTTGGATGGGTCCTACAGATGCATTTGTCCACCTGGATACAGTCTTCAGAACGACAAGTGTGAAGATATTGATGAGTGTGTTGAAGAGCCAGAAATCTGTGCCTTGGGCACGTGCAGTAACACTGAAGGCAGCTTCAAATGTCTGTGTCCAGATGGGTTCTCCTTGTCCTCTACCGGGAGAAGGTGCCAAGATTTACGAATGAGCTACTGTTACGCGAAGTTTGAAGGAGGAAAGTGTTCTTCACCCAAATCCAGAAATCACTCCAAGCAGGAGTGCTGCTGCGCCCTGAAGGGAGAAGGCTGGGGAGATCCCTGTGAGCTGTGCCCCACTGAGCCCGACGAGGCCTTCCGCCAGATCTGTCCCTACGGGAGTGGGATCATCGTGGGGCCTGATGATTCAGCAGTTGATATGGATGAGTGCAAAGAACCTGATGTCTGTAAGCATGGGCAGTGCATCAACACCGACGGCTCCTATCGCTGCGAGTGTCCCTTCGGCTACATTCTGGAAGGGAATGAATGTGTGGATACCGATGAGTGTTCCGTGGGCAACCCTTGTGGAAATGGAACCTGCAAGAATGTGATTGGAGGTTTTGAATGCACCTGTGAGGAGGGATTTGAGCCGGGTCCAATGATGACCTGTGAAGATATAAATGAGTGTGCCCAGAATCCTCTGCTCTGTGCTTTCCGATGTGTGAACACTTATGGGTCCTATGAATGCAAGTGTCCCGCTGGATATGTTCTGAGAGAAGACAGAAGGATGTGCAAAGATGAGGATGAGTGTGAGGAGGGAAAACACGACTGTGCGGAAAAGCAAATGGAATGTAAGAACCTCATCGGCACATACATCTGCATCTGCGGACCTGGGTATCAGCGGAGGCCTGACGGAGAAGGCTGCGTAGATGAGAATGAATGTCAGACCAAGCCTGGGATCTGTGAGAACGGCCGCTGCCTCAACACCAGGGGGAGCTATACCTGCGAGTGCAATGACGGCTTCACAGCCAGCCCCAACCAGGACGAGTGCCTTGACAACCGGGAAGGGTACTGCTTCACAGAGGTGCTCCAAAATATGTGTCAGATCGGCTCGAGCAACAGGAACCCCGTCACCAAGTCGGAATGCTGCTGCGACGGAGGGAGAGGCTGGGGACCCCACTGTGAGATCTGCCCTTTCCAGGGCACTGTGGCTTTCAAAAAACTCTGCCCTCACGGCCGAGGGTTTATGACCAACGGAGCAGATATCGATGAGTGCAAGGTTATTCATGATGTTTGCCGAAATGGAGAATGTGTCAATGACAGAGGATCCTATCACTGCATCTGTAAAACGGGCTACACTCCAGATATAACTGGAACTGCCTGTGTAGATCTGAACGAGTGCAACCAGGCCCCCAAGCCCTGCAATTTTATCTGCAAAAACACAGAAGGGAGCTACCAGTGTTCATGCCCCAAAGGCTACATTCTGCAGGAGGATGGAAGGAGCTGCAAAGATCTCGACGAGTGTGCAACTAAGCAGCACAACTGCCAGTTCCTATGTGTTAACACCATTGGCAGCTTCACATGTAAATGTCCTCCTGGATTTACCCAGCACCACACAGCCTGCATTGATAATAACGAATGCACCACTGACATCAACCTGTGTGGGGCTAAGGGCATTTGCCAGAATACTCCTGGGAGCTTCACCTGTGAATGCCAGCGGGGATTCTCACTTGATCAGACTGGTGCCAGCTGTGAAGACGTGGACGAGTGTGAAGGAAACCATCGCTGCCAGCACGGCTGCCAGAACATCATCGGGGGCTACAGGTGCAGCTGCCCCCAGGGCTACCTCCAGCACTACCAGTGGAACCAGTGTGTTGATGAAAATGAATGTCTCAGTGCTCACATTTGTGGAGGAGCCTCCTGTCACAACACCCTGGGGAGCTACAAGTGCATGTGTCCTGCCGGCTTCCAGTACGAACAGTTCAGTGGTGGGTGTCAAGACATCAATGAATGTGGCTCTTCGCAGGCCCCCTGCAGTTATGGGTGTTCCAACACTGAGGGCGGCTACCTGTGCGGCTGTCCACCTGGCTACCTCCGAATAGGCCAAGGGCACTGTGTTTCCGGGATGGGCATGGGCCGAGGAAACCCAGAGCCACCTGCCAGCAGTGAAATGGATGACAATTCACTCTCCCCAGAGGCTTGTTACGAGTGTAAGATCAACGGCTACCCCAAACGGGGCCGGAAGCGGAGAAGCACGAACGAAACAGATGCTTCCAACATCGAGGATCAGCCTGAGATAGAAGCCAATGTGAGTCTTGCGAGTTGGGATGTTGAGAAGACAGCCATGTTTGCTTTCAATATTTCCCACATCAGTAACAAGGTCCGAATCCTAGAGCTCCTTCCGGCCCTTACGACTCTGACGAATCACAACAGATACCTGATTGAATCTGGAAATGAAAACGGCTTCTTTAAAATTAACCAAAAGGAAGGGATCAGCTACCTCCACTTCACAAAGAAGAAGCCAGTGGCTGGAACCTATTCATTACAAATCAGTAGTACTCCACTTTATAAAAAGAAAGAACTTAATCAGCTAGAAGATAAATATGACAAAGACTACCTCAGTGGTGAACTGGGTGACAATCTGAAGATGAAAATTCAGATTTTGCTTCAT
>Equus_caballus
ATGCGGCGAGGGGGGCTGCTGGAGGTCGCCCTGGGATTTACCGTGCTCTTAGCGTCCTACACGAGCCATGGGGCGGACGCCAATTTGGAGGCTGGGAACGTGAAGGAAACCAGAGCCAGCCGGGCCAAGAGAAGAGGCGGCGGAGGACACGACGCGCTTAAAGGACCCAATGTCTGTGGATCACGTTATAATGCTTACTGTTGCCCTGGATGGAAAACCTTACCAGGTGGAAATCAGTGTATTGTCCCCATTTGCCGGCATTCCTGTGGGGATGGATTCTGTTCTAGGCCAAATATGTGCACTTGCCCATCTGGTCAGATAGCTCCTTCCTGTGGCTCCAGATCCATCCAACACTGTAATATCCGCTGTATGAATGGAGGTAGCTGCAGTGACGATCACTGTATATGCCAGAAAGGATACATAGGGACTCACTGTGGACAACCTGTCTGTGAAAGTGGCTGTCTCAACGGAGGCAGGTGTGTGGCCCCAAATCGATGCGCATGCACTTACGGCTTTACTGGACCCCAGTGTGAAAGAGATTACAGGACAGGCCCGTGTTTTACTGTGATCAGCAACCAGATGTGCCAGGGACAGCTCAGCGGGATTGTCTGTACAAAAACGCTCTGCTGTGCCACAGTCGGCCGAGCCTGGGGCCACCCCTGTGAGATGTGCCCTGCCCAGCCCCACCCCTGTCGCCGAGGCTTCATTCCAAATATCCGCACAGGAGCTTGTCAAGATGTGGATGAATGCCAGGCCATCCCTGGGCTCTGTCAAGGAGGAAATTGCATTAATACTGTTGGGTCTTTTGAGTGCAAATGCCCGGCTGGACACAAATTTAATGAAGTGACACAAAAATGTGAAGATATTGATGAATGCAGCACCATTCCTGGAATCTGTGATGGAGGTGAATGTACGAACACAGTCAGCAGTTACTTTTGCAAATGTCCCCCCGGTTTTTACACTTCCCCCGATGGTACCAGATGCATAGATGTTCGCCCAGGATACTGTTACACAGCTCTGGCGAATGGGCGTTGTTCTAACCAGCTGCCACAGTCCATAACCAAGATGCAGTGCTGCTGTGACGTCGGCCGATGCTGGTCTCCTGGGGCCACCATCGCCCCTGAGATGTGTCCCATCAGAGCAACAGAGGATTTCAACAAGCTATGCTCTGTCCCTATGGTAATTCCCGAGAGACCAGGATATCCTCCTCCGCCCCTTGGCCCTGTTCCTCCAGTTCATCCCGTTCCTCCTGGCTTTCCTCCTGGACCTCCACTTCCGGCCCCTCGACCACCAGTGGAATATCCATATCCATCTCGGGAACCACCAAGGGTGCTGCCAGTCAATGTCACTGATTACTGTCAGTTGTTTCGCTATCTCTGTCAAAATGGACGCTGCATTCCAACTCCTGGGAGCTACCGGTGTGAATGCAACAAAGGATTCCAGCTGGACCTCCGTGGGGAGTGCATTGATGTTGATGAATGTGAGAAAAACCCTTGTGCTGGTGGAGAGTGTATCAATAACCAGGGCTCGTACACCTGTCAGTGCCGGACCGGCTACCAGAGCACGCTCACCAGGACAGAGTGCCGAGACATTGATGAATGTTTGCAGAATGGCCGTATCTGCAATAACGGACGCTGCATCAACACAGATGGCAGTTTCCATTGTGTGTGTAATGCAGGCTTTCACGTTACACGGGATGGGAAGAACTGTGAAGATATGGATGAATGCAGCATAAGAAACATGTGCCTTAATGGAATGTGTATCAATGAAGATGGCAGTTTTAAATGTATTTGCAAACCTGGATTTCAGCTGGCGTCAGATGGGCGTTATTGCAAAGATATTAATGAGTGTGAAACACCTGGAATCTGTATGAACGGGCGCTGCGTCAACACTGACGGCTCCTACAGATGTGAATGCTTTCCTGGACTGGCCGTGGGTCTGGATGGACGTGTGTGTGTTGACACACACATGCGGAGCACGTGCTATGGTGGATACAAAAGAGGCCAGTGTGTCAAACCCTTGTTTGGTGCTGTTACTAAGTCTGAATGCTGTTGCGCCAACACCGAATATGCATTTGGGGAACCTTGCCAGCCGTGTCCTGCACAGAATTCAGCGGAATATCAGGCACTGTGCAGCAGTGGGCCAGGAATGACGTCAGCAGGCAGTGATATAAATGAATGTGCATTGGATCCTGATATTTGCCCAAATGGAATTTGCGAAAATCTCCGTGGGACCTACAAATGTATATGCAATTCAGGATATGAAGTAGATTCAACTGGGAAAAACTGTGTTGATATTAATGAATGTGTATTAAACAGTCTACTTTGTGACAATGGACAATGTAGAAACACTCCGGGAAGTTTCGTGTGTACCTGCCCCAAGGGATTTATATACAAACCCGACCTAAAAACCTGTGAAGACATTGATGAATGTGAATCCAGTCCTTGCATTAACGGAGCCTGCAAGAACAGCCCGGGCTCTTTTATTTGTGAATGTACTTCTGAAAGTTCCTTGGATCCAACAAAAACCATCTGCATAGAAACCACCAAGGGCACATGTTGGCAGACTATCATCGATGGACGGTGTGAGATCAACATCAATGGAGCCATCTTAAAGTCCCAGTGCTGTTCCTCCCTTGGTGCTGCCTGGGGAAGCCCATGTAGCAAATGCCAAGTCGATCCCATATGTGGTAGAGGCTATTCAAGAATTAAAGGAACACAATGTGAAGACATAGATGAATGTGAAGTGTTCCCGGGAGTATGCAAAAATGGCTTATGTATTAACTCTAAGGGATCATTTAAGTGTGAATGTCCCAGTGGAATGACTTTGGATGCTACAGGGAGGATCTGCTTAGATATCCGCCTGGAAACCTGCTTCCTGAGGTACGAGGACGAGGAGTGCACTCTGCCCATTGCTGGCCGCCACCGCATGGACGCCTGCTGCTGCTCTGTCGGGGCAGCCTGGGGTACTGAGGAATGTGAGGAGTGTCCTGTAAGAAACACACCTGAGTATGAGGAGCTCTGTCCCAGAGGACCCGGATTCGCCACAAAAGAAATTACAAACGGAAAGCCTTTCTTCAAAGATATCAATGAGTGCAAGATGATTCCCAGCCTCTGCACCCACGGCAAGTGCAGAAACACCATCGGCAGCTTTAAGTGCAGGTGTGACAGTGGCTTTGCTCTTGATTCTGAAGAAAGGAACTGCACAGACATTGATGAATGCCGCATATCTCCCGACCTCTGTGGCCGAGGCCAGTGCGTGAACACCCCAGGGGACTTTGAATGCAAGTGTGACGAAGGCTATGAAAGTGGGTTCATGATGATGAAGAACTGCATGGATATCGATGAGTGTCAGAGAGATCCTCTCCTATGCCGAGGAGGCGTTTGCCTAAACACCGAGGGAAGTTACCGCTGTGAATGTCCTGCTGGTCATCAGCTGTCCCCCAACATCTCAGCATGTATAGACATCAACGAGTGTGAGCTGAGCGCGCACCTCTGCCCCCATGGCCGCTGTGTGAACCTCATCGGGAAGTATCAGTGCGCCTGCAACCCTGGCTATCATTCAACTCCCGACAGGCTGTTTTGTGTTGACATTGATGAATGCAGTATAATGAACGGTGGTTGCGAGACCTTCTGTACAAACTCTGAAGGCAGCTATGAATGTAGCTGTCAGCCAGGATTCGCACTAATGCCTGACCAGAGGTCGTGCACCGACATTGATGAGTGTGAAGATAACCCCAATATCTGTGATGGCGGTCAGTGTACAAACATACCTGGAGAATACAGATGCTTGTGTTATGATGGATTCATGGCATCTGAAGACATGAAGACTTGTGTTGATGTCAATGAATGTGACCTGAATCCGAATATCTGCCTAAGTGGAACCTGTGAAAACACCAAGGGCTCATTTATCTGCCACTGTGATATGGGATATTCAGGCAAAAAAGGAAAAACTGGCTGTACAGACATCAATGAATGTGAAATCGGAGCACACAACTGCGACAGACATGCCGTGTGTACCAACACAGCAGGAAGCTTCAAATGTAGCTGCAGCCCCGGGTGGATTGGAGATGGCATTAAGTGCACTGATCTGGACGAATGCTCCAATGGGACCCACATGTGCAGCCAACATGCAGACTGCAAGAACACCATGGGCTCTTACCGCTGCCTCTGTAAGGAAGGATACACGGGTGATGGCTTCACTTGTACAGATCTTGATGAGTGCTCCGAGAATCTGAATCTGTGTGGCAACGGCCAGTGCCTAAATGCCCCGGGAGGATACCGCTGTGAATGCGACATGGGCTTTGTGCCCAGTGCTGACGGGAAAGCCTGTGAAGATATCGATGAGTGCTCCCTTCCAAACATCTGTGTTTTTGGAACTTGCCACAACCTTCCCGGCCTATTCCGCTGTGAATGTGAGATAGGCTATGAACTGGACAGAAGTGGCGGGAACTGCACAGATGTTAATGAATGTCTGGATCCAACCACATGCATCAGCGGGAACTGTGTCAACACTCCAGGCAGCTATACCTGTGATTGTCCACCCGATTTTGAGCTGAATCCAACTCGAGTAGGCTGTGTTGATACCCGCTCTGGAAATTGCTATTTGGATGTTCGACCTCGGGGAGACAATGGAGATACAGCCTGTAGCAATGAAATTGGAGTTGGTGTTTCCAAGGCTTCCTGCTGTTGTTCTCTGGGTAAAGCCTGGGGTACTCCTTGTGAGCTGTGCCCTCCTGTGAACACATCCGAGTACAAAATTCTCTGCCCTGGAGGAGAAGGTTTCCGACCCAACCCCATCACTGTTATCTTGGAAGATATTGACGAGTGCCAGGAGCTTCCAGGGCTGTGCCAAGGCGGGAAATGTATCAACACCTTTGGTAGTTTCCAGTGCCGTTGTCCAACGGGTTACTACCTGAATGAAGATACCCGAGTGTGTGATGATGTGAATGAATGTGAAACTCCCGGAATCTGTGGTCCAGGGACGTGTTACAACACTGTTGGCAACTACACCTGTATTTGCCCTCCAGACTACATGCAAGTGAATGGGGGGAATAACTGCATGGATATGAGAAGAAGTTTGTGCTACAGAAACTATTACGCTGATAACCAGACCTGTGATGGCGAACTCTTATTCAATATGACCAAGAAGATGTGCTGTTGTTCCTACAACATTGGCCGAGCCTGGAATAAGCCCTGTGAACAGTGTCCCATCCCAAGCACAGATGAATTTGCTACACTGTGTGGAAGTCAAAGGCCAGGCTTCGTCATTGACATTTACACCGGCTTGCCTGTTGATATTGATGAATGCCGGGAGATCCCAGGGGTCTGTGAAAATGGAGTGTGTATCAACATGGTTGGCAGCTTCAGATGTGAATGTCCGGTGGGCTTCTTCTATAATGACAAGTTGTTGGTTTGTGAAGATATTGACGAGTGTCAGAACGGGCCGGTGTGCCAGCGCAATGCCGAGTGCATCAACACCGCTGGCAGCTACCGCTGTGACTGCAAGCCCGGCTACCGCTTCACGTCCACGGGGCAGTGCAATGATCGCAATGAATGTCAAGAAATCCCCAATATATGCAGCCATGGACAGTGTATTGACACAGTTGGAAGCTTTTATTGCATTTGCCACACTGGTTTTAAAACGAATGCTGATCAAACCATGTGTTTGGACATAAATGAGTGTGAAAGAGATGCCTGTGGGAACGGAACTTGTCGAAACACAATTGGTTCCTTCAACTGCCGCTGCAACCATGGTTTCATCCTTTCTCACAACAATGACTGTATAGATGTTGATGAATGTGCAACTGGAAATGGGAACCTTTGCAGAAATGGCCAGTGCATCAATACAGTGGGGTCCTTCCAGTGTCAGTGCAATGAAGGCTATGAGGTGGCTCCAGATGGGAGAACCTGTGTGGATATCAATGAATGTCTTCTAGAACCTGGAAAATGTGCACCAGGCACCTGTCAAAACTTGGATGGGTCCTACAGATGCATTTGTCCACCTGGATACAGTCTGCACAATGACAAGTGTGAAGATATTGATGAGTGTGTTGAAGAGCCAGAAATCTGTGCCTTGGGCACGTGCAGTAACACAGAAGGCAGCTTCAAATGTCTGTGTCCAGATGGGTTCTCCTTGTCCTCCACTGGAAGAAGGTGCCAAGATTTGCGAACGAGCTACTGCTATGCGAAGTTTGAAGGAGGAAAGTGTTCGTCACCCAAATCCAAAAATCACTCCAAACAGGAATGCTGCTGTGCCTTGAAGGGAGAAGGTTGGGGCGATCCCTGTGAGCTGTGCCCCACTGAACCAGACGAGGCCTTCCGCCAGATCTGTCCCTATGGAAGCGGGATCATTGTGGCAATTGATGATTCAGCAGTTGATATGGATGAATGCGGAGAACCTGATGTCTGTAAACATGGGCAGTGCATCAATACAGATGGCTCCTATCGCTGCGAGTGTCCCTTTGGTTATATTCTAGAAGGGAACGAATGTGTGGATATTGATGAATGTTCTGTGGGCAATCCTTGCGGCAATGGAACCTGCAAGAATGTGATTGGAGGTTTTGAATGCACCTGTGAGGAGGGATTTGAGCCTGGTCCAATGATGACTTGTGAAGATATAAACGAATGTGCCCAGAATCCTCTGCTCTGTGCTTTCCGATGTGTAAACACCTATGGGTCATATGAATGCAAATGTCCCACTGGATATGTTCTGAGAGAAGACAGGAGGATGTGCAAAGATGAGGATGAGTGTGAAGAGGGGAAGCATGATTGTGCTGAAAAACAAATGGAGTGCAAGAACCTCATCGGCACGTACATATGTATCTGCGGACCTGGGTATCAGCGGAGACCTGACGGAGAAGGCTGTGTCGATGAGAATGAATGTCAGACCAAGCCGGGGATCTGCGAGAATGGGCGCTGCCTCAACACCCGGGGAAGCTATACCTGCGAGTGCAATGACGGCTTCACAGCCAGCCCCGCCCAGGACGAGTGCCTGGACAATCGGGAAGGGTACTGCTTCACAGAGGTGCTCCAAAACATGTGTCAGATCGGCTCGAGCAACAGGAACCCAGTCACCAAGTCTGAATGCTGCTGTGACGGAGGGAGAGGCTGGGGTCCCCACTGTGAGATCTGCCCTTTTCAGGGTACTGTGGCTTTCAAAAAACTCTGCCCCCATGGCCGAGGATTTATGACCAACGGAGCAGATATTGATGAATGCAAGGTTATTCATGATGTTTGCCGACACGGAGAATGTGTCAATGACAGGGGATCCTATCATTGCATTTGTAAAACTGGCTACACTCCAGATATAACTGGGACTTCCTGTGTCGATCTGAACGAGTGCAACCAGGCTCCCAAACCCTGCAATTTTATCTGCAAAAACACTGAAGGGAGTTACCAGTGTTCTTGCCCGAAAGGCTACATTCTGCAGGAGGATGGAAGGAGCTGTAAAGATCTTGACGAGTGTGCAACTAAACAGCACAACTGCCAGTTCCTGTGTGTGAACACCATTGGAAGCTTCACATGTAAATGTCCTCCTGGGTTTACCCAACACCATACTTCCTGCATTGATAACAATGAATGCACCTCTGACATCAACCTGTGCGGGTCTCGGGGAATTTGCCAGAATACTCCTGGAAGCTTCACCTGTGAATGCCAGCGAGGATTCTCACTTGATCAGAGTGGCGCCAGCTGTGAAGATGTGGATGAGTGCGAAGGAAACCATCGCTGCCAGCATGGCTGCCAGAACATCATCGGGGGCTACAGGTGCAGCTGCCCCCAGGGCTATCTCCAGCACTACCAGTGGAACCAGTGTGTTGATGAAAACGAATGCCTCAGTGCTCACATTTGCGGAGGAGCCTCCTGTCACAACACCCTGGGGAGCTACAAGTGCATGTGTCCCGCCGGCTTCCAGTACGAACAGTTCAGCGGAGGATGCCAAGACATCAATGAATGTGGCTCTTCGCAGGCCCCCTGCAGCTACGGCTGTTCCAACACTGAGGGCGGCTACCTGTGTGCCTGCCCACCTGGTTACTTCCGAATAGGCCAAGGGCACTGTGTTTCTGGAATGGGCATGGGCCGAGGAGGCACAGAGCCACCTTCCAGCAGTGAAATGGATGACAATTCACTCTCCCCGGAGGCTTGTTATGAGTGTAAGATCAACGGCTATCCCAAACGGGGCAGGAAACGGAGAAGCACAAACGAGACAGATGCCTCCAACATCAAGAATCAGCCTGAGATAGAAGCCAATGTGAGTCTTGCAAGTTGGGACGTTGAGAAGACCGCCATGTTCGCTTTCAATATTTCCCACATCAGTAACAAGGTCCGAATCCTAGAACTCCTTCCGGCCCTTACGACTCTGACGAATCACAACAGATACTTGATTGAATCAGGAAATGAAAATGGTTTCTTTAAAATCAACCAAAAGGAAGGGATCAGCTACCTCCACTTCACAAAGAAGAAGCCAGTGGCTGGAACCTATTCATTACAAATCAGTAGTACTCCACTTTATAAAAAGAAAGAACTTAATCAGCTAGAAGATAAATATGACAAAGACTACCTCAGTGGTGAACTGGGTGATAATCTGAAGATGAAAATTCAGATTTTGCTTCAT
>Equus_przewalskii
ATGCGGCGAGGGGGGCTGCTGGAGGTCGCCCTGGGATTTACCGTGCTCTTAGCGTCCTACACGAGCCATGGGGCGGACGCCAATTTGGAGGCTGGGAACGTGAAGGAAACCAGAGCCAGCCGGGCCAAGAGAAGAGGCGGCGGAGGACACGACGCGCTTAAAGGACCCAATGTCTGTGGATCACGTTATAATGCTTACTGTTGCCCTGGATGGAAAACCTTACCAGGTGGAAATCAGTGTATTGTCCCCATTTGCCGGCATTCCTGTGGGGATGGATTCTGTTCTAGGCCAAATATGTGCACTTGCCCATCTGGTCAGATAGCTCCTTCCTGTGGCTCCAGATCCATCCAACACTGTAATATCCGCTGTATGAATGGAGGTAGCTGCAGTGACGATCACTGTATATGCCAGAAAGGATACATAGGGACTCACTGTGGACAACCTGTCTGTGAAAGTGGCTGTCTCAACGGAGGCAGGTGTGTGGCCCCAAATCGATGCGCATGCACTTACGGCTTTACTGGACCCCAGTGTGAAAGAGATTACAGGACAGGCCCGTGTTTTACTGTGATCAGCAACCAGATGTGCCAGGGACAGCTCAGCGGGATTGTCTGTACAAAAACGCTCTGCTGTGCCACAGTCGGCCGAGCCTGGGGCCACCCCTGTGAGATGTGCCCTGCCCAGCCCCACCCCTGTCGCCGAGGCTTCATTCCAAATATCCGCACAGGAGCTTGTCAAGATGTGGATGAATGCCAGGCCATCCCTGGGCTCTGTCAAGGAGGAAATTGCATTAATACTGTTGGGTCTTTTGAGTGCAAATGCCCGGCTGGACACAAATTTAATGAAGTGACACAAAAATGTGAAGATATTGATGAATGCAGCACCATTCCTGGAATCTGTGATGGAGGTGAATGTACGAACACAGTCAGCAGTTACTTTTGCAAATGTCCCCCCGGTTTTTACACTTCCCCCGATGGTACCAGATGCATAGATGTTCGCCCAGGATACTGTTACACAGCTCTGGCGAATGGGCGTTGTTCTAACCAGCTGCCACAGTCCATAACCAAGATGCAGTGCTGCTGTGACGTCGGCCGATGCTGGTCTCCTGGGGCCACCATCGCCCCTGAGATGTGTCCCATCAGAGCAACAGAGGATTTCAACAAGCTATGCTCTGTCCCTATGGTAATTCCCGAGAGACCAGGATATCCTCCTCCGCCCCTTGGCCCTGTTCCTCCAGTTCATCCCGTTCCTCCTGGCTTTCCTCCTGGACCTCCACTTCCGGCCCCTCGACCACCAGTGGAATATCCATATCCATCTCGGGAACCACCAAGGGTGCTGCCAGTCAATGTCACTGATTACTGTCAGTTGTTTCGCTATCTCTGTCAAAATGGACGCTGCATTCCAACTCCTGGGAGCTACCGGTGTGAATGCAACAAAGGATTCCAGCTGGACCTCCGTGGGGAGTGCATTGATGTTGATGAATGTGAGAAAAACCCTTGTGCTGGTGGAGAGTGTATCAATAACCAGGGCTCGTACACCTGTCAGTGCCGGACCGGCTACCAGAGCACGCTCACCAGGACAGAGTGCCGAGACATTGATGAATGTTTGCAGAATGGCCGTATCTGCAATAACGGACGCTGCATCAACACAGATGGCAGTTTCCATTGTGTGTGTAATGCAGGCTTTCACGTTACACGGGATGGGAAGAACTGTGAAGATATGGATGAATGCAGCATAAGAAACATGTGCCTTAATGGAATGTGTATCAATGAAGATGGCAGTTTTAAATGTATTTGCAAACCTGGATTTCAGCTGGCGTCAGATGGGCGTTATTGCAAAGATATTAATGAGTGTGAAACACCTGGAATCTGTATGAACGGGCGCTGCGTCAACACTGACGGCTCCTACAGATGTGAATGCTTTCCTGGACTGGCCGTGGGTCTGGATGGACGTGTGTGTGTTGACACACACATGCGGAGCACGTGCTATGGTGGATACAAAAGAGGCCAGTGTGTCAAACCCTTGTTTGGTGCTGTTACTAAGTCTGAATGCTGTTGCGCCAACACCGAATATGCATTTGGGGAACCTTGCCAGCCGTGTCCTGCACAGAATTCAGCGGAATATCAGGCACTGTGCAGCAGTGGGCCAGGAATGACGTCAGCAGGCAGTGATATAAATGAATGTGCATTGGATCCTGATATTTGCCCAAATGGAATTTGCGAAAATCTCCGTGGGACCTACAAATGTATATGCAATTCAGGATATGAAGTAGATTCAACTGGGAAAAACTGTGTTGATATTAATGAATGTGTATTAAACAGTCTACTTTGTGACAATGGACAATGTAGAAACACTCCGGGAAGTTTCGTGTGTACCTGCCCCAAGGGATTTATATACAAACCCGACCTAAAAACCTGTGAAGACATTGATGAATGTGAATCCAGTCCTTGCATTAACGGAGCCTGCAAGAACAGCCCGGGCTCTTTTATTTGTGAATGTACTTCTGAAAGTTCCTTGGATCCAACAAAAACCATCTGCATAGAAACCACCAAGGGCACATGTTGGCAGACTATCATCGATGGACGGTGTGAGATCAACATCAATGGAGCCATCTTAAAGTCCCAGTGCTGTTCCTCCCTTGGTGCTGCCTGGGGAAGCCCATGTAGCAAATGCCAAGTCGATCCCATATGTGGTAGAGGCTATTCAAGAATTAAAGGAACACAATGTGAAGACATAGATGAATGTGAAGTGTTCCCGGGAGTATGCAAAAATGGCTTATGTATTAACTCTAAGGGATCATTTAAGTGTGAATGTCCCAGTGGAATGACTTTGGATGCTACAGGGAGGATCTGCTTAGATATCCGCCTGGAAACCTGCTTCCTGAGGTACGAGGACGAGGAGTGCACTCTGCCCATTGCTGGCCGCCACCGCATGGACGCCTGCTGCTGCTCTGTCGGGGCAGCCTGGGGTACTGAGGAATGTGAGGAGTGTCCTGTAAGAAACACACCTGAGTATGAGGAGCTCTGTCCCAGAGGACCCGGATTCGCCACAAAAGAAATTACAAACGGAAAGCCTTTCTTCAAAGATATCAATGAGTGCAAGATGATTCCCAGCCTCTGCACCCACGGCAAGTGCAGAAACACCATCGGCAGCTTTAAGTGCAGGTGTGACAGTGGCTTTGCTCTTGATTCTGAAGAAAGGAACTGCACAGACATTGATGAATGCCGCATATCTCCCGACCTCTGTGGCCGAGGCCAGTGCGTGAACACCCCAGGGGACTTTGAATGCAAGTGTGATGAAGGCTATGAAAGTGGGTTCATGATGATGAAGAACTGCATGGATATCGATGAGTGTCAGAGAGATCCTCTCCTATGCCGAGGAGGCGTTTGCCTAAACACCGAGGGAAGTTACCGCTGTGAATGTCCTGCTGGTCATCAGCTGTCCCCCAACATCTCAGCATGTATAGACATCAACGAGTGTGAGCTGAGCGCGCACCTCTGCCCCCATGGCCGCTGTGTGAACCTCATCGGGAAGTATCAGTGCGCCTGCAACCCTGGCTATCATTCAACTCCCGACAGGCTGTTTTGTGTTGACATTGATGAATGCAGTATAATGAACGGTGGTTGCGAGACCTTCTGTACAAACTCTGAAGGCAGCTATGAATGTAGCTGTCAGCCAGGATTCGCACTAATGCCTGACCAGAGGTCGTGCACCGACATTGATGAGTGTGAAGATAACCCCAATATCTGTGATGGCGGTCAGTGTACAAACATACCTGGAGAATACAGATGCTTGTGTTATGATGGATTCATGGCATCTGAAGACATGAAGACTTGTGTTGATGTCAATGAATGTGACCTGAATCCGAATATCTGCCTAAGTGGAACCTGTGAAAACACCAAGGGCTCATTTATCTGCCACTGTGATATGGGATATTCAGGCAAAAAAGGAAAAACTGGCTGTACAGACATCAATGAATGTGAAATCGGAGCACACAACTGCGACAGACATGCCGTGTGTACCAACACAGCAGGAAGCTTCAAATGTAGTTGCAGCCCCGGGTGGATTGGAGATGGCATTAAGTGCACTGATCTGGACGAATGCTCCAATGGGACCCACATGTGCAGCCAACATGCAGACTGCAAGAACACCATGGGCTCTTACCGCTGCCTCTGTAAGGAAGGATACACGGGTGATGGCTTCACTTGTACAGATCTTGATGAGTGCTCCGAGAATCTGAATCTGTGTGGCAACGGCCAGTGCCTAAATGCCCCGGGAGGATACCGCTGTGAATGCGACATGGGCTTTGTGCCCAGTGCTGACGGGAAAGCCTGTGAAGATATCGATGAGTGCTCCCTTCCAAACATCTGTGTTTTTGGAACTTGCCACAACCTTCCCGGCCTATTCCGCTGTGAATGTGAGATAGGCTATGAACTGGACAGAAGTGGCGGGAACTGCACAGATGTTAATGAATGTCTGGATCCAACCACATGCATCAGCGGGAACTGTGTCAACACTCCAGGCAGCTATACCTGTGATTGTCCACCCGATTTTGAGCTGAATCCAACTCGAGTAGGCTGTGTTGATACCCGCTCTGGAAATTGCTATTTGGATGTTCGACCTCGGGGAGACAATGGAGATACAGCCTGTAGCAATGAAATTGGAGTTGGTGTTTCCAAGGCTTCCTGCTGTTGTTCTCTGGGTAAAGCCTGGGGTACTCCTTGTGAGCTGTGCCCTCCTGTGAACACATCCGAGTACAAAATTCTCTGCCCTGGAGGAGAAGGTTTCCGACCCAACCCCATCACTGTTATCTTGGAAGATATTGACGAGTGCCAGGAGCTTCCAGGGCTGTGCCAAGGCGGGAAATGTATCAACACCTTTGGTAGTTTCCAGTGCCGTTGTCCAACGGGTTACTACCTGAATGAAGATACCCGAGTGTGTGATGATGTGAATGAATGTGAAACTCCCGGAATCTGTGGTCCAGGGACGTGTTACAACACTGTTGGCAACTACACCTGTATTTGCCCTCCAGACTACATGCAAGTGAATGGGGGGAATAACTGCATGGATATGAGAAGAAGTTTGTGCTACAGAAACTATTACGCTGATAACCAGACCTGTGATGGCGAACTCTTATTCAATATGACCAAGAAGATGTGCTGTTGTTCCTACAACATTGGCCGAGCCTGGAATAAGCCCTGTGAACAGTGTCCCATCCCAAGCACAGATGAATTTGCTACACTGTGTGGAAGTCAAAGGCCAGGCTTCGTCATTGACATTTACACCGGCTTGCCTGTTGATATTGATGAATGCCGGGAGATCCCAGGGGTCTGTGAAAATGGAGTGTGTATCAACATGGTTGGCAGCTTCAGATGTGAATGTCCGGTGGGCTTCTTCTATAATGACAAGTTGTTGGTTTGTGAAGATATTGACGAGTGTCAGAACGGGCCGGTGTGCCAGCGCAATGCCGAGTGCATCAACACCGCTGGCAGCTACCGCTGTGACTGCAAGCCCGGCTACCGCTTCACGTCCACGGGGCAGTGCAATGATCGCAATGAATGTCAAGAAATCCCCAATATATGCAGCCATGGACAGTGTATTGACACAGTTGGAAGCTTTTATTGCATTTGCCACACTGGTTTTAAAACGAATGCTGATCAAACCATGTGTTTGGACATAAATGAGTGTGAAAGAGATGCCTGTGGGAACGGAACTTGTCGAAACACAATTGGTTCCTTCAACTGCCGCTGCAACCATGGTTTCATCCTTTCTCACAACAATGACTGTATAGATGTTGATGAATGTGCAACTGGAAATGGGAACCTTTGCAGAAATGGCCAGTGCATCAATACAGTGGGGTCCTTCCAGTGTCAGTGCAATGAAGGCTATGAGGTGGCTCCAGATGGGAGAACCTGTGTGGATATCAATGAATGTCTTCTAGAACCTGGAAAATGTGCACCAGGCACCTGTCAAAACTTGGATGGGTCCTACAGATGCATTTGTCCACCTGGATACAGTCTGCACAATGACAAGTGTGAAGATATTGATGAGTGTGTTGAAGAGCCAGAAATCTGTGCCTTGGGCACGTGCAGTAACACAGAAGGCAGCTTCAAATGTCTGTGTCCAGATGGGTTCTCCTTGTCCTCCACTGGAAGAAGGTGCCAAGATTTGCGAACGAGCTACTGCTATGCGAAGTTTGAAGGAGGAAAGTGTTCGTCACCCAAATCCAAAAATCACTCCAAACAGGAATGCTGCTGTGCCTTGAAGGGAGAAGGTTGGGGCGATCCCTGTGAGCTGTGCCCCACTGAACCAGACGAGGCCTTCCGCCAGATCTGTCCCTATGGAAGCGGGATCATTGTGGCAATTGATGATTCAGCAGTTGATATGGATGAATGCGGAGAACCTGATGTCTGTAAACATGGGCAGTGCATCAATACAGATGGCTCCTATCGCTGCGAGTGTCCCTTTGGTTATATTCTAGAAGGGAACGAATGTGTGGATATTGATGAATGTTCTGTGGGCAATCCTTGCGGCAATGGAACCTGCAAGAATGTGATTGGAGGTTTTGAATGCACCTGTGAGGAGGGATTTGAGCCTGGTCCAATGATGACTTGTGAAGATATAAACGAATGTGCCCAGAATCCTCTGCTCTGTGCTTTCCGATGTGTAAACACCTATGGGTCATATGAATGCAAATGTCCCACTGGATATGTTCTGAGAGAAGACAGGAGGATGTGCAAAGATGAGGATGAGTGTGAAGAGGGGAAGCATGATTGTGCTGAAAAACAAATGGAGTGCAAGAACCTCATCGGCACGTACATATGTATCTGCGGACCTGGGTATCAGCGGAGACCTGACGGAGAAGGCTGTGTCGATGAGAATGAATGTCAGACCAAGCCGGGGATCTGTGAGAATGGGCGCTGCCTCAACACCCGGGGAAGCTATACCTGCGAGTGCAATGACGGCTTCACAGCCAGCCCCGCCCAGGACGAGTGCCTGGACAATCGGGAAGGGTACTGCTTCACAGAGGTGCTCCAAAACATGTGTCAGATCGGCTCGAGCAACAGGAACCCAGTCACCAAGTCTGAATGCTGCTGTGACGGAGGGAGAGGCTGGGGTCCCCACTGTGAGATCTGCCCTTTTCAGGGTACTGTGGCTTTCAAAAAACTCTGCCCCCATGGCCGAGGATTTATGACCAACGGAGCAGATATTGATGAATGCAAGGTTATTCATGATGTTTGCCGACACGGAGAATGTGTCAATGACAGGGGATCCTATCATTGCATTTGTAAAACTGGCTACACTCCAGATATAACTGGGACTTCCTGTGTCGATCTGAACGAGTGCAACCAGGCTCCCAAACCCTGCAATTTTATCTGCAAAAACACTGAAGGGAGTTACCAGTGTTCTTGCCCGAAAGGCTACATTCTGCAGGAGGATGGAAGGAGCTGTAAAGATCTTGACGAGTGTGCAACTAAGCAGCACAACTGCCAGTTCCTGTGTGTGAACACCATTGGAAGCTTCACATGTAAATGTCCTCCTGGGTTTACCCAACACCATACTTCCTGCATTGATAACAATGAATGCACCTCTGACATCAACCTGTGCGGGTCTCGGGGAATTTGCCAGAATACTCCTGGAAGCTTCACCTGTGAATGCCAGCGAGGATTCTCACTTGATCAGAGTGGCGCCAGCTGTGAAGATGTGGATGAGTGCGAAGGAAACCATCGCTGCCAGCATGGCTGCCAGAACATCATCGGGGGCTACAGGTGCAGCTGCCCCCAGGGCTATCTCCAGCACTACCAGTGGAACCAGTGTGTTGATGAAAACGAATGCCTCAGTGCTCACATTTGCGGAGGAGCCTCCTGTCACAACACCCTGGGGAGCTACAAGTGCATGTGTCCCGCCGGCTTCCAGTACGAACAGTTCAGCGGAGGATGCCAAGACATCAATGAATGTGGCTCTTCGCAGGCCCCCTGCAGCTACGGCTGTTCCAACACTGAGGGCGGCTACCTGTGTGCCTGCCCACCTGGTTACTTCCGAATAGGCCAAGGGCACTGTGTTTCTGGAATGGGCATGGGCCGAGGAGGCACAGAGCCACCTTCCAGCAGTGAAATGGATGACAATTCACTCTCCCCGGAGGCTTGTTATGAGTGTAAGATCAACGGCTATCCCAAACGGGGCAGGAAACGGAGAAGCACAAACGAGACAGATGCCTCCAACATCAAGAATCAGCCTGAGATAGAAGCCAATGTGAGTCTTGCAAGTTGGGACGTTGAGAAGACCGCCATGTTCGCTTTCAATATTTCCCACATCAGTAACAAGGTCCGAATCCTAGAACTCCTTCCGGCCCTTACGACTCTGACGAATCACAACAGATACTTGATTGAATCAGGAAATGAAAATGGTTTCTTTAAAATCAACCAAAAGGAAGGGATCAGCTACCTCCACTTCACAAAGAAGAAGCCAGTGGCTGGAACCTATTCATTACAAATCAGTAGTACTCCACTTTATAAAAAGAAAGAACTTAATCAGCTAGAAGATAAATATGACAAAGACTACCTCAGTGGTGAACTGGGTGATAATCTGAAGATGAAAATTCAGATTTTGCTTCAT
>Sus_scrofa
ATGCGGCGAGGGAGGCTGCTGGAGGTCGCCCTGGGATTTACCGTGCTCTTAGCGTCCTACACGAGCCATAGGGCAGAAGCCAATTTGGAGGCTGGGAATGGGAAGGAAACCAGAGCCAGTCGGGCCAAGAGAAGAGGTGGCGGAGGACACGACGCGCTTAAAGGACCCAATGTCTGTGGATCACGTTATAATGCTTACTGTTGCCCTGGATGGAAAACCTTACCTGGTGGAAATCAATGTATTGTCCCCATTTGCCGGCATTCCTGTGGGGATGGATTCTGTTCTAGGCCAAATATGTGCACTTGCCCATCTGGTCAGATAGCTCCTTCCTGTGGCTCCAGATCCATCCAACACTGTAACATCCGCTGTATGAATGGAGGCAGCTGCAGTGATGACCACTGTCTGTGCCAGAAAGGATACATAGGAACGCACTGTGGACAACCTGTCTGCGAAAGTGGCTGTCTCAACGGAGGCAGGTGTGTGGCACCAAATCGATGTGCATGCACTTACGGCTTCACTGGACCTCAGTGTGAAAGAGATTATAGGACAGGTCCATGTTTCACTGTGGTCAGCAACCAGATGTGCCAGGGACAGCTCAGCGGGATCGTCTGCACAAAAACTCTCTGCTGTGCCACAGTCGGACGCGCCTGGGGCCACCCCTGTGAGATGTGCCCTGCCCAGCCCCACCCGTGTCGCCGAGGCTTCATTCCAAATATCCGCACAGGAGCTTGTCAAGATGTGGATGAATGCCAGGCCATCCCTGGGCTCTGTCAAGGAGGAAATTGCATTAATACTGTTGGGTCTTTTGAGTGCAAATGCCCTGCTGGACACAAATTTAATGAAGTGTCACAAAAATGTGAAGATATTGATGAATGCAGCACTATTCCTGGAATCTGTGATGGGGGTGAATGTACAAACACAGTCAGCAGTTACTTTTGCAAATGTCCCCCCGGCTTTTACACCTCTCCTGATGGTACCAGATGCATAGATGTCCGCCCAGGATACTGTTACACGGCACTAACAAACGGACGCTGTTCTAACCAGCTGCCACAGTCCATAACCAAGATGCAGTGCTGCTGTGACGTTGGCCGGTGCTGGTCTCCAGGGGTCACTGTCACCCCTGAGATGTGTCCCATCAGAGCAACTGAGGATTTCAACAAGCTGTGCTCTGTCCCTATGGTAGTTCCTGAGAGACCAGGGTATCCTTCTCCACCCCTCGGCCCCATTCCTCCAGTTCACCCTGTTCCTCCTGGCTTTCCTCCTGGACCGCAAATTCCAGTCCCTCGACCACCAGTGGAATATCCATATCCGTCTCGGGAACCACCAAGGGTGCTGCCTGTCAACGTCACTGATTACTGCCAGCTGTTCCGCTATCTCTGTCACAATGGACGCTGCATCCCAACTCCTGGGAGCTACCGGTGTGAGTGCAACAAAGGATTCCAACTGGACCTCCGTGGAGAGTGCATTGATGTGGATGAATGTGAGAAGAACCCCTGCGCTGGCGGAGAGTGTATTAATAACCAGGGCTCCTACACCTGTCAGTGCCGGCCTGGCTATCAGAGCACACTTACCAGGACAGAGTGCCGAGACATAGATGAATGTTTACAGAATGGCCGTATCTGCAATAACGGACGTTGCATCAACACAGATGGCAGTTTCCATTGTGTGTGTAATGCAGGATTTCATGTTACACGAGATGGGAAGAATTGTGAAGATATGGATGAATGCAGCATAAGGAACATGTGCCTTAATGGAATGTGTATCAATGAAGATGGCAGTTTTAAGTGTATTTGCAAACCTGGATTTCAGCTGGCATCAGATGGGCGTTATTGTAAAGATATTAATGAGTGTGAAACATCTGGAATCTGCATGAATGGGCGCTGTGTCAACACTGACGGCTCCTACAGATGTGAATGCTTTCCAGGACTGGCCGTGGGTCTGGATGGACGTGTGTGTGTTGACACACACATGCGGAGCACATGCTACGGTGGATACAAGAGAGGCCAGTGTGTCAAACCTTTGTTTGGTGCTGTTACCAAATCTGAATGCTGTTGTGCCAGCACCGAGTATGCCTTTGGGGAACCTTGCCAACCATGTCCTTCACAGAATTCAGCGGAGTATCAGGCACTCTGCAGCAGTGGGCCAGGAATGACGTCAGCAGGCAGCGATATAAACGAATGTGCATTAGATCCTGATATCTGCCCAAATGGAATTTGTGAAAATCTTCGTGGGACCTACAAATGTATATGCAATTCAGGCTATGAAGTGGATTCAACTGGAAAAAATTGTGTCGATATTAATGAATGTGTACTGAATAGTCTACTTTGTGACAATGGACAATGTAGAAATACTCCTGGAAGTTTTGTCTGTACCTGCCCCAAGGGATTTATATACAAACCTGACCTAAAAACCTGTGAAGACATCGATGAATGTGAATCAAGTCCTTGCATTAATGGGGTCTGCAAGAACAGCCCAGGCTCTTTTATTTGTGAATGTTCTTCTGAAAGTACTTTGGATCCAACAAAAACCATTTGCATAGAAACCATCAAGGGCACTTGCTGGCAGACTATCATTGATGGAAGATGTGAGATCAACATCAATGGAGCCACATTAAAGTCCCAGTGCTGTTCCTCCCTCGGTGCTGCCTGGGGGAGCCCATGCACCCCATGCCAAGTCGATCCCATATGTGGTAAAGGCTATTCAAGAATTAAAGGAACACAGTGTGAAGATATAGACGAATGTGAAGTGTTCCCAGGAGTGTGCAAAAATGGCTTATGTGTTAACTCTAAGGGATCATTTAAGTGTCAGTGTCCCAACGGGATGACCCTGGATGCCACAGGAAGGATCTGCCTGGATATACGCCTGGAAACCTGCTTCCTGAGGTATGAGGATGAGGAGTGCACCCTACCCGTGGTTGGCCGCCACCGCATGGATGCCTGCTGCTGCTCTGTGGGAGCGGCCTGGGGAACTGAGGAGTGTGAGGAGTGTCCCCCAAGGAACACACCCGAGTACGAGGAGCTCTGTCCCAGAGGACCTGGATTTGCCACAAAAGAAATTACCAATGGGAAACCCTTCTTCAAAGACATCAACGAGTGCAAGATGATCCCCAACCTCTGTACCCACGGCAAGTGCAGGAACACTATCGGCAGCTTCAAGTGCAGATGTGACAGTGGCTTTGCTCTGGACTCTGAAGAAAGGAACTGTATAGATATTGATGAATGCCGCATTTCTCCTGACCTCTGTGGCCGAGGCCAGTGTGTGAACACCCCTGGGGACTTCGAATGCAAGTGTGATGAAGGCTATGAAAGTGGATTCATGATGATGAAGAACTGCATGGATATCGATGAGTGTCAGAGAGATCCCCTGCTGTGCCGGGGAGGCGTGTGCCTAAACACCGAGGGAAGTTATCGCTGTGAATGTCCTTCTGGTCACCAGATGTCTCCCAACATCTCAGCGTGTATAGACATCAATGAGTGTGAACTGAGCGCCCACCTCTGCCCCCATGGCCGCTGCGTGAACCTCATAGGGAAATATCAGCGTGCCCGCAACCCCGGCTATCACTCAACCCCTGACAGGCTGTTCTGTGTTGACATTGATGAATGCAGCATAATGAATGGTGGCTGTGAGACCTTCTGCACAAACTCTGAAGGCAGCTATGAATGCAGCTGTCAGCCGGGATTCGCACTAATGCCTGACCAGAGGTCTTGTACTGACATTGATGAGTGTGAAGATAACCCCAATATCTGTGATGGCGGTCAGTGTACAAACATACCTGGAGAGTACAGGTGCTTGTGTTATGATGGATTCATGGCGTCTGAAGACATGAAGACTTGTGTAGATGTCAATGAATGTGACCTGAATCCAAATATCTGCCTAAGTGGAACCTGTGAAAACACTAAAGGTTCATTTATCTGCCATTGTGATATGGGATATTCAGGCAAAAAAGGAAAAACTGGCTGTACAGACATCAATGAATGTGAAATTGGAGCACACAACTGCGACAGGCACGCTGTATGTACCAACACGGCAGGAAGCTTCAACTGTAGCTGCAGCCCCGGGTGGATCGGAGATGGCATCAAGTGTACTGATCTGGATGAATGCTCCAATGGAACACACATGTGCAGCCAGCATGCAGACTGCAAGAATACCATGGGATCTTACCGCTGTCTCTGTAAGGAGGGCTACACCGGAGATGGCTTCACTTGTGCAGATCTGGATGAATGCTCTGAGAACGTGAAGCTGTGTGGCAATGTCCAGTGCCTATACGCGCCAGGAGGATACCACTGTGAATATGACATGGGCTTCGTGCCCAGTGCTGACAGGAAATCCTGTGTAGATAGTGATGAGTGCTCTCTACCGAATATCTGTGTCTTTGGAACTTGCCACAACCTCCCCGGGCTGTTCCGCTGTGAGTGTGAGATCGGCTATGAATTGGACAGAAGTGGCGGGAACTGCACAGATGTTAATGAATGTCTGGAGCCACCCACGTGTATCAGTGGAAACTGTGTCAACACTCCAGGCAGCTATACCTGTGTCTGTCCACCCGATTTTGAGCTGAATCCAACTCGAGTTGGCTGTGTTGATACCCGCTCTGGAAATTGCTATTTGGATGTTCGACCTCGAGGAGACAATGGAGATACAGCCTGTAGCAATGAAATTGGAGTTGGTGTTTCCAAGGCTTCCTGCTGCTGTTCTCTGGGTAAAGCCTGGGGAACTCCCTGTGAGCAGTGCCCTCCCGTGAACACGTCTGAGTACAAAATTCTTTGTCCTGGAGGAGAAGGTTTTCGACCCAACCCTATCACTGTTATATTGGAAGATATTGATGAGTGCCAGGAGCTCCCAGGGTTGTGCCAAGGCGGGAAATGTATCAACACCTTTGGCAGTTTCCAGTGCCGCTGTCCCACAGGCTACTACTTGAATGAAGATACCCGAGTGTGTGATGATGTGAATGAATGTGAAACTCCCGGAATCTGTGGTCCAGGGACCTGTTACAACACCGTTGGCAACTACACCTGTATTTGCCCTCCAGACTACATGCAAGTGAATGGGGGGAATAATTGCATGGATATGAGGAGAAGTTTGTGCTACAGGAACTATTACGCCGACAACCAGACCTGTGACGGAGAGCTATTGTTCAATATGACCAAGAAGATGTGCTGTTGTTCCTACAACATTGGCCGGGCCTGGAACAAGCCTTGCGAACAGTGTCCCATCCCAAGCACAGATGAATTTGCTACACTCTGTGGAAGTCAAAGGCCAGGCTTCGTCATCGACATTTATACCGGCTTACCTGTTGATATCGATGAATGCCGGGAGATCCCAGGGGTCTGTGAAAATGGTGTGTGTATCAACATGGTTGGCAGCTTCCGATGTGAATGTCCAGTGGGCTTCTTCTATAACGACAAGTTGTTGGTGTGTGAAGATATCGACGAGTGCCAGAATGGCCCAGTATGCCAGCGCAATGCAGAGTGCATCAACACGGCGGGCAGCTACCGCTGTGACTGCAAACCCGGCTACCGCTTCACCTCTACGGGCCAGTGCAATGATCGCAATGAATGTCAAGAGATCCCCAATATATGCAGCCATGGACAGTGTATTGACACAGTTGGAAGCTTTTACTGCCTTTGCCACACTGGTTTTAAAACAAATGCTGATCAAACCATGTGTTTGGACATAAATGAGTGTGAAAGAGATGCCTGTGGGAATGGAACTTGCCGAAACACCATTGGTTCCTTCAATTGTCGCTGCAACCATGGTTTCATCCTTTCTCACAATAACGACTGCATAGATGTTGATGAATGTGCAACTGGAAATGGGAACCTTTGCAGAAATGGCCAATGCATCAATACAGTGGGGTCCTTCCAGTGTCAATGCAATGAAGGCTATGAGGTGGCTCCAGATGGGAGAACCTGTGTGGATATCAATGAATGTCTCCTAGAACCTGGAAAATGTGCACCAGGCACCTGTCAAAATTTGGATGGGTCCTACAGGTGCATTTGTCCACCTGGATACAGTCTCCAGAATGATAAGTGTGAAGATATTGATGAGTGTGTTGAAGAGCCAGAAATTTGTGCCTTGGGCACATGCAGTAACACCGAAGGCAGCTTTAAATGTCTGTGTCCAGATGGGTTCTCCTTGTCCTCCACTGGAAGAAGGTGCCAAGATCTGCGAATGAGCTACTGTTATGCGAAGTTTGAAGGAGGAAAGTGTTCATCACCCAAATCCAGAAATCACTCCAAACAGGAATGCTGCTGCGCCTTGAAGGGAGAAGGTTGGGGAGATCCCTGTGAGCTGTGCCCTACTGAACCCGACGAGGCCTTCCGCCAGATCTGTCCCTATGGAAGCGGGATCATTGTGGGACCTGATGATTCAGCAGTTGACATGGATGAGTGCAAAGAACCGGATGTCTGTAAACACGGGCAGTGCATCAACACCGATGGCTCCTACCGCTGCGAGTGTCCCTTTGGTTACATTTTGGAAGGGAATGAGTGTGTGGACACTGATGAATGTTCTGTGGGCAATCCTTGTGGAAATGGAACCTGCAAGAATGTGATTGGAGGTTTTGAGTGCACCTGTGAGGAGGGCTTTGAGCCTGGTCCAATGATGACTTGTGAAGATATAAATGAATGTGCCCAGAATCCCCTTCTCTGTGCTTTCCGGTGTGTAAACACTTATGGGTCATATGAATGCAAATGTCCCACTGGATATGTTCTGAGAGAAGACAGAAGGATGTGCAAAGATGAGGACGAGTGTGAAGAGGGAAAACATGACTGTGCTGAAAAGCAAATGGAATGCAAGAATCTCATTGGCATGTACATCTGCATCTGTGGACCTGGGTATCAGCGGAGACCTGATGGAGAAGGCTGTGTAGATGAGAATGAATGTCAGACCAAGCCTGGGATCTGTGAGAATGGGCGCTGCCTCAACACCAGGGGGAGCTATACCTGCGAGTGCAATGATGGCTTCACGGCCAGCCCTACCCAAGACGAGTGCCTTGACAACCGGGAAGGGTACTGCTTCACGGAGGTGCTCCAAAACATGTGTCAGATCGGCTCCAGCAACAGGAACCCCGTCACCAAGTCTGAATGCTGCTGTGATGGAGGGAGAGGCTGGGGTCCCCATTGTGAGATATGCCCTTTCCAGGGCACCGTGGCCTTCAAAAAACTCTGCCCCCACGGCCGAGGGTTTATGACCAATGGAGCAGATATTGATGAGTGCAAGGTTATTCATGATGTTTGCCGAAATGGGGAATGTATCAATGACAGAGGATCATATCATTGCATTTGTAAAACTGGCTACACTCCAGATATTACTGGAACTGCCTGTGTAGATCTTAACGAGTGCAACCAGGCTCCCAAGCCCTGCAACTTTATCTGTAAGAACACAGAAGGGAGTTACCAGTGTTCATGCCCGAAAGGCTACATCCTGCAGGAAGATGGAAGAAGCTGTAAAGATCTCGATGAGTGTGCAACTAAGCAGCACAACTGCCAGTTTCTGTGTGTCAATACCATTGGCAGCTTCGCTTGCAAATGTCCTCCTGGATTTACCCAGCACCATACTGCCTGCATTGATAACAATGAATGCACTTCTGACATCAACCTGTGTGGGGCTAAGGGCATTTGCCAAAATACTCCTGGAAGCTTCACTTGTGAATGCCAGCGAGGATTCTCACTTGATCAGAGTGGCGCCAGCTGTGAAGATGTGGACGAGTGTGAAGGAAACCACCGCTGCCAGCACGGCTGCCAGAACATCATCGGGGGCTACAGGTGCAGCTGCCCTCAGGGGTATCTCCAGCACTACCAGTGGAACCAGTGTGTTGATGAAAACGAATGTCTCAGTGCTCACATTTGCGGAGGAGCCTCCTGTCACAACACCCTGGGGAGCTACAAGTGCATGTGTCCTGCTGGCTTCCAGTATGAACAGTTCAGTGGGGGGTGCCAAGACATCAATGAATGTGGCTCTTCTCAGGCCCCCTGCAGTTATGGCTGTTCCAATACTGAGGGTGGCTACCTGTGTGGCTGTCCACCGGGCTACTTCCGAATAGGCCAAGGGCACTGTGTTTCTGGGATGGGCATGGGCCGAGGAAGCCCAGAGCCACCTGCCAGTGGTGAAATGGATGACAACTCACTCTCCCCAGAGGCTTGTTATGAGTGTAAGATCAATGGCTACCCCAAACGGGGCAGGAAGCGGAGAAGTACGAACGAAACAGATGCCTTCAACATTGAGGATCAGCCTGAGACAGAATCCAATGTGAGCCTTGCGAGCTGGGATGTGGAGAAGACAGCCGTGTTTGCTTTCAATATTTCCCACATCAGTAACAAGGTCCGAATCCTAGAACTCCTTCCAGCCCTTACAACTCTGACGAATCACAACAGATACTTGATTGAATCTGGAAATGAAAACGGCTTCTTTAAAATCAACCAAAAGGAAGGGATCAGCTACCTCCACTTCACAAAGAAGAAGCCAGTGGCTGGAACCTATTCATTACAAATCAGTAGTACTCCACTTTACAAAAAGAAAGAACTTAATCAGCTAGAAGATAAATATGACAAAGACTACCTCAGTGGTGAACTGGGTGATAATCTGAAGATGAAAATTCAGATTTTGCTTCAT
>Bos_indicus
ATGCGGCGAGGGGGGCTGCTGGAGGTCGCCCTGGGATTTACCGTGCTCTTAGCGTCCTACACGAGCCATGGGGCGGATACCAATTTGGAGGCTGGGAACGTGAAGGAAACCAGAGCCAACCGGGCCAAGAGAAGAGGTGGCGGAGGACACGACGCGCTTAAAGGACCCAATGTCTGTGGATCACGTTATAATGCTTACTGTTGCCCTGGATGGAAGACTTTACCTGGTGGAAATCAGTGTATTGTCCCCATTTGCCGGCATTCCTGTGGGGATGGATTTTGTTCGAGGCCAAATATGTGCACTTGCCCATCTGGTCAGATAGCTCCTTCCTGTGGCTCCAGATCCATCCAACATTGTAACNNNCGCTGCATGAATGGAGGTAGCTGCAGTGATGATNNNTGTCTGTGCCAGAAAGGATACATAGGGACTCACTGTGGACAACCCGTCTGTGAAAGTGGCTGTCTTAACGGAGGCAGGTGCGTGGCCCCGAATCGATGTGCGTGCACTTACGGCTTTACTGGACCCCAGTGTGAAAGAGATTACAGGACAGGTCCATGTTTTACTGTGATCAGCAACCAGATGTGCCAGGGACAGCTCAGCGGGATTGTCTGCACGAAAACGCTCTGCTGTGCCACGGTCGGCCGTGCCTGGGGCCACCCCTGTGAGATGTGTCCTGCCCAGCCCCACCCCTGTCGCCGCGGCTTCATTCCAAATATCCGCACAGGAGCTTGTCAAGATGTGGACGAATGCCAGGCCATCCCTGGGCTCTGTCAAGGAGGAAATTGCATTAATACTGTTGGGTCTTTTGAGTGCAAATGCCCTGCTGGACACAAATTTAATGAAGTGTCACAAAAATGTGAAGATATTGACGAATGTAGCACTATTCCTGGAATCTGTGATGGGGGCGAATGTACGAACACAGTCAGCAGTTACTTTTGCAAATGTCCCCCTGGTTTTTACACCTCTCCAGACGGTACCAGATGCATAGATGTCCGCCCAGGATACTGTTACACGGCTCTGGCAAATGGGCGCTGTTCTAACCAGCTGCCACAGTCCATCACCAAGATGCAGTGCTGCTGTGACGTCGGCCGGTGCTGGTCTCCCGGGGTCACGGTCGCCCCCGAGATGTGTCCCATCAGAGCAACTGAGGATTTCAACAAGCTGTGCTCCGTCCCTATGGTAATTCCCGAGAGGCCAGGATATCCTCCTCCACCCCTTGGCCCCGTTCCTCCCGTTCAGCCTGTCCCTCCTGGCTTTCCTCCTGGGCCTCAAATCATGATCCCTCGACCACCAGTGGAATATCCGTATCCATCGCGGGAACCACCAAGGGTGCTGCCAGTCAACGTCACTGATTACTGCCAGCTCTTTCGCTATCTCTGTCAAAATGGACGCTGCATCCCAACCCCCGGGAGCTACCGGTGTGAGTGCAACAAAGGATTCCAGCTGGACCTCCGTGGGGAGTGCATTGATGTTGATGAATGTGAGAAGAACCCTTGTGCTGGTGGCGAGTGTATTAACACGCAGGGCTCTTACACCTGTCAGTGCCGACCTGGTTATCAGAGCACACTCACGCGGACAGAGTGCCGAGACATTGATGAATGTTTACAGAATGGCCGTATCTGTAATAATGGACGTTGTATCAACACGGATGGCAGTTTCCATTGTGTGTGTAATGCAGGATTTCACGTCACACGAGATGGGAAGAACTGTGAAGATATGGATGAATGCAGCATAAGGAATATGTGCCTTAATGGAATGTGTATCAACGAAGATGGCAGTTTCAAATGTATTTGCAAACCTGGATTTCAACTGGCATCAGATGGGCGTTATTGTAAAGATATTAATGAGTGTGAAACACCTGGGATCTGCATGAATGGGCGTTGCGTCAACACTGATGGCTCCTACCGATGTGAATGCTTTCCTGGACTGGCCGTGGGTCTGGACGGACGTGTGTGTGTTGACACACACATGCGGAGCACATGCTATGGTGGATACAAAAGAGGCCAGTGTGTCAAACCCTTGTTTGGTGCTGTTACCAAGTCTGAATGCTGTTGTGCCAGCACTGAGTATGCTTTCGGGGAACCTTGCCAACCATGTCCTTCACAGAATTCAGCGGAGTATCAGNNNCTCTGCAGCAGTGGGCCAGGAATAACGTCAGCAGGCAGCGATATAAATGAATGTGCATTAGATCCTGATATTTGCCCAAATGGAATTTGTGAAAATCTCCGTGGGACCTACAAATGTATATGCAACTCAGGATATGAAGTGGATTCAACTGGGAAAAACTGTGTTGATATTAATGAATGTGTATTGAATAGTCTGCTTTGTGACAATGGACAATGTAGAAATACTCCTGGAAGTTTTGTCTGTACCTGCCCCAAGGGATTTATATACAAACCTGAACTGAAAACCTGTGAAGACATCGATGAATGTGAATCAAGTCCTTGCATTAATGGAGTCTGCAAGAACAGTCCGGGCTCTTTCATTTGTGAATGTTCTTCTGAAAGTACTTTGGATCCAACAAAAACCATCTGCATAGAAACCATTAAGGGCACTTGTTGGCAGACTGTCATCGATGGGCGGTGTGAGATCAACATCNNNGGAGCCACATTGAAGTCCCAGTGCTGTTCATCCCTTGGTGCTGCCTGGGGGAGCCCATGCACCCCATGCCAAGTCGATCCCATATGTGGGAAAGGCTATTCAAGAATTAAAGGAACACAGTGTGAAGATATAGATGAATGTGAAGTGTTCCCAGGAGTCTGCAAGAATGGCTTGTGTGTTAACTCCAAGGGATCATTTAAATGTCAGTGTCCCAGTGGGATGACTTTGGATGCCACAGGGAGGATTTGCCTAGATATCCGCCTGGAAACCTGCTTCCTGAGGTACGAGGACGAGGAGTGCACCCTGCCCGTGGCTGGGCGCCACCGCATGGACGCCTGCTGCTGCTCAGTCGGGGCAGCCTGGGGCACCGAGGAGTGTGAGGAGTGTCCCGTGAGAAACACACCTGAGTACGAGGAGCTCTGTCCCAGAGGACCCGGATTCGCCACAAAAGAAATTACAAATGGCAAACGTTTTTTCAAAGACATCAACGAGTGTAAGATGATTCCCAACCTGTGCACCCACGGCAAGTGCAGGAACACCATTGGCAGCTTCAAGTGCAGGTGTGACAGCGGCTTTGCTCTGGATTCTGAAGAAAGGAACTGCACAGACATCGACGAATGCCGCATATCCCCTGACCTCTGTGGCCGAGGCCAGTGTGTGAACACCCCCGGGGACTTTGAGTGCAAGTGCGATGAAGGCTATGAAAGCGGATTCATGATGATGAAGAACTGCATG---------------------------------------------------------------------------------------------------------------------------NNNGACATCNNNGAGTGTGAACTAAGTGCACACCTCTGCCCCCATGGCCGCTGCGTGAACCTCATAGGGAAGTACCAGTGTGCCTGCAACCCTGGCTACCACTCTACCCCTGACAGGCTGTTTTGTGTTGACATTGATGAATGCAGCATAATGAACGGTGGCTGTGAGACCTTCTGCACAAACTCTGAAGGTAGCTACGAATGTAGCTGTCAGCCAGGATTTGCACTGATGCCTGACCAGAGGTCCTGCACAGACATTGATGAGTGTGAAGATAACCCCAATATCTGTGATGGTGGTCAGTGTACAAACATACCTGGAGAGTACAGGTGCTTGTGTTATGATGGATTCATGGCATCTGAAGACATGAAGACTTGTGTAGATGTCAATGAATGTGATCTGAATCCAAATATCTGCCTAAGTGGAACCTGTGAAAACACCAAAGGCTCATTTATCTGCCACTGTGATATGGGCTATTCAGGCAAAAAAGGAAAAACAGGCTGTACAGACATCAATGAATGTGAAATTGGAGCACACAACTGCGACAGACACGCTGTATGTACCAACACAGCAGGAAGCTTCAAATGCAGCTGTAGCCCCGGGTGGATTGGAGATGGCATTAAGTGCACTGACCTGGACGAATGCTCCAATGGAACCCACATGTGCAGCCAACATGCAGACTGCAAGAACACCATGGGCTCCTACCGCTGCCTCTGCAAAGAGGGGTACACGGGCGATGGCTTCACTTGTACAGATCTTGATGAGTGCTCTGAGAATCTAAACCTGTGTGGCAACGGCCAGTGCCTTAACGCCCCAGGAGGATACCGCTGTGAATGTGACATGGGCTTTGTGCCCAGTGCTGATGGGAAAGCCTGTGAAGATATCGATGAGTGCTCTCTTCCGAACATCTGTGTTTTTGGAACTTGCCACAACCTCCCTGGCCTCTTCCGCTGTGAATGTGAGATCGGCTATGAACTGGACAGAAGTGGTGGGAACTGCACAGACGTTAATGAATGCCTGGATCCAACCACGTGCATCAGTGGGAACTGTGTCAATACTCCAGGCAGCTATACCTGTGACTGTCCACCCGATTTTGAGCTGNNNCCAACTCGAGTTGGCTGTGTCGATACCCGCTCTGGAAACTGCTATTTGGATATCCGTCCTCGGGGAGACAATGGAGATACAGCCTGCAGCAATGAAATTGGGGTTGGAGTGTCCAAGGCTTCCTGCTGCTGCTCTCTGGGTAAAGCCTGGGGCACTCCTTGTGAGCTGTGCCCGCCTGTGAACACATCTGAGTACAAAATTCTTTGTCCTGGAGGAGAAGGTTTTCGACCCAACCCTATCACCGTTATATTGGAAGATATTGATGAGTGCCAGGAGCTTCCAGGGTTGTGCCAAGGCGGGAAATGTATCAATACCTTCGGCAGCTTCCAGTGCCGCTGTCCAACGGGCTACTACCTGAATGAAGATACCCGAGTGTGTGATGATGTGAATGAATGTGAAACTCCCGGAATCTGTGGTCCAGGGACATGTTACAACACTGTTGGCAACTACACCTGTATCTGCCCTCCAGACTACATGCAAGTGAATGGGGGGAATAATTGCATGGATATGAGGAGGAGTCTGTGCTACAGGAACTATTATGCTGACAACCAGACCTGCGATGGAGAACTGTTGTTCAACATGACCAAGAAGATGTGCTGTTGTTCCTACAACATTGGCCGGGCCTGGAACAAGCCCTGTGAACAGTGCCCCATTCCAAGCACAGATGAATTTGCTACACTCTGTGGAAGTCAACGGCCAGGCTTTGTCATCGACATCTATACCGGTTTACCTGTCGATATCNNNGAGTGTCGGGAGATCCCAGGGGTCTGTGAAAACGGTGTGTGTATCAACATGGTCGGCAGCTTCCGTTGTGAATGTCCAGTGGGCTTCTTCTATAATGACAAGTTGNNNGTTTGTGAAGACATTGACGAGTGTCAGAACGGCCCAGTGTGCCAGCGAAACGCAGAGTGCATCAACACCGCGGGCAGCTACCGCTGTGATTGCAAACCCGGCTACCGATTCACCTCCACGGGGCAGTGCAATGATCGCAATGAATGTCAAGAAATCCCCAATATATGCAGCCATGGACAGTGTATTGACACAGTTGGAAGCTTTTATTGCCTTTGCCACACTGGTTTTAAAACAAACGCTGATCAAACCATGTGTTTGGACATAAATGAGTGTGAAAGAGATGCCTGTGGGAATGGCACTTGCCGCAACACGATTGGTTCCTTCAACTGCCGCTGCAATCACGGTTTCNNNCTTTCCCACAACAATGACTGCATAGATGTTGATGAATGTGCAACTGGAAATGGGAACCTTTGCAGAAATGGCCAGTGTATCAATACAGTGGGGTCCTTCCAGTGTCAGTGCAATGAAGGCTATGAGGTGGCTCCAGATGGGAGAACCTGTGTGGATATCAATGAATGTCTCCTAGATCCCAGAAAATGTGCCCCAGGCACCTGTCAAAACTTGGATGGGTCCTACAGATGTATCTGTCCACCTGGATACAGTCTCCAGAATGACAAGTGTGAAGATATTGATGAATGTGTTGAAGAGCCAGAAATCTGTGCCTTGGGCACGTGCAGTAACACTGAAGGCAGCTTCAAATGTCTGTGTCCAGACGGGTTCTCCTTGTCCTCCACTGGAAGAAGGTGCCAAGATTTACGAATGAGCTACTGTTACGCGAAGTTTGAAGGAGGAAAGTGTTCATCACCCAAATCCAGAAATCACTCCAAACAGGAATGCTGCTGTGCCTTGAAGGGAGAAGGTTGGGGAGATCCCTGCGAGCTGTGCCCCACTGAACCCGATGAGGCCTTCCGCCAGATCTGTCCCTATGGAAGTGGCATCATCGTGGGACCTGATGATTCAGCAGTTGACATGGATGAGTGCAAAGAACCCGATGTCTGTAAACACGGGCAGTGCATCAACACCGATGGGTCCTATCGCTGCGAATGTCCCTTTGGCTACATTCTGCAAGGGAATGAATGTGTGGACACTGATGAATGTTCGGTAGGCAATCCTTGTGGAAATGGAACCTGCAAGAATGTGATTGGAGGTTTCGAATGCACCTGTGAGGAGGGATTTGAGCCTGGGCCAATGATGACTTGTGAAGACATAAATGAGTGTGCCCAGAATCCTCTGCTCTGTGCCTTCCGCTGTGTAAATACTTATGGGTCATATGAATGCAAGTGTCCTGCTGGATATGTTCTGAGAGAAGACAGAAGGATGTGCAAAGATGAGGATGAGTGTGAAGAGGGAAAACACGACTGTGCTGAAAAACAAATGGAGTGCAAGAACCTCATTGGCACATACCTCTGCATCTGTGGACCTGGGTATCAGCGAAGACCTGACGGAGAAGGCTGCNNNGATGAAAATGAATGTCAGACCAAGCCTGGGATCTGTGAGAACGGGCGCTGCCTCAACACCAGGGGGAGCTATACCTGCGAGTGCAATGACGGCTTTACAGCCAGCCCCAACCAGGATGAGTGCCTCGACAACCGAGAAGGGTACTGCTTCACGGAGGTGCTCCAGAACATGTGTCAGATCGGCTCAAGCAACAGGAACCCCGTCACTAAGTCTGAATGCTGCTGCGATGGAGGGAGAGGCTGGGGGCCCCACTGTGAGATCTGCCCTTTCCAGGGCACTGTGGCTTTCAAAAAACTCTGCCCCCATGGCCGAGGGTTTATGACCAATGGAGCAGATATTGATGAGTGCAAGGTTATTCATGATGTTTGCCGAAATGGGGAATGTGTCAATGACAGAGGATCATATCATTGCATTTGTAAAACTGGCTACACTCCAGATATAACTGGAACTGCCTGTGTAGATCTANNNGAGTGCAACCAGGCTCCCAAACCCTGCAATTTCATCTGTAAGAACACAGAAGGGAGTTACCAGTGTTCATGCNNNAAAGGCTACATTCTGCAGGAGGACGGAAGGAGCTGCAAAGATCTTGATGAGTGTGCAACTAAGCAGCACAACTGCCAGTTCCTGTGTGTTAACACCATTGGCAGCTTCACATGTAAATGTCCTCCTGGATTTACCCAACACCATACTGCCTGCATTGATAACAATGAATGCACCTCTGACATCAACCTGTGTGGGTCAAAGGGCATTTGCCAGAACACTCCTGGAAGCTTCACTTGTGAATGCCAGCGGGGATTCTCACTTGATCCGAGCGGCGCAAGCTGTGAAGATGTGGACGAGTGTGAGGGAAACCATCGCTGCCAGCACGGCTGCCAGAACATCATCGGCGGCTACAGGTGCAGCTGCCCCCAGGGCTATCTCCAGCACTACCAGTGGAACCAGTGTGTTGATGAAAATGAATGCCTCAGTGCTCACATCTGTGGAGGAGCCTCCTGTCACAACACCCTGGGGAGCTACAAGTGCATGTGCCCTGCCGGCTTCCAATACGAACAGTTCAGTGGAGGTTGCCAAGACATCAACGAATGTGGCTCTGCTCAGGCCCCCTGCAGTTATGGCTGTTCCAATACTGAGGGCGGCTACCTGTGTGCCTGTCCACCTGGCTACTTCCGAATAGGCCAAGGGCACTGTGTTTCTGGAATGGGCATGGGCCGGGGAAACCCAGAGCCACCTGCCAGCGGTGAAATGGATGACAACTCACTCTCCCCAGAGGCTTGTTATGAGTGTAAGATCAACGGCTACCCCAAACGCGGCAGGAAGCGGAGAAGCGCAAATGAAACAGATGCCTCCAACATTGAGGATCAACCTGAGATAGAAGCCAATGTGAGTCTTGCAAGTTGGGATGTTGAGAAGACAGCCGTGTTCGCTTTCAATATTTCCCACATCAGTAACAAGGTCCGAATCCTAGAACTCCTTCCAGCCCTCACGACTCTGACGAATCACAACAGATACTTGATTGAATCTGGAAATGAAAACGGCTTCTTTAAAATCAACCAAAAGGAAGGGATCAGCTACCTCCACTTCACAAAGAAGAAGCCAGTGGCTGGAACCTATTCATTACAAATCAGTAGTACTCCACTTTATAAAAAGAAAGAACTTAATCAGCTAGAAGATAAATATGACAAAGACTACCTCAGTGGTGAACTGGGTGATAATCTGAAGATGAAAATTCAGATTTTGCTTCAT
>Bos_taurus
ATGCGGCGAGGGGGGCTGCTGGAGGTCGCCTTGGGATTTACCGTGCTCTTAGCGTCCTACACGAGCCATGGGGCGGATACCAATTTGGAGGCTGGGAACGTGAAGGAAACCAGAGCCAACCGGGCCAAGAGAAGAGGTGGCGGAGGACACAACGCGCTTAAAGGACCCAATGTCTGTGGATCACGTTATAATGCTTACTGTTGCCCTGGATGGAAGACTTTACCTGGTGGAAATCAGTGTATTGTCCCCATTTGCCGGCATTCCTGTGGGGATGGATTTTGTTCGAGGCCAAATATGTGCACTTGCCCATCTGGTCAGATAGCTCCTTCCTGTGGCTCCAGATCCATCCAACATTGTAACATTCGCTGCATGAATGGAGGTAGCTGCAGTGATGATCATTGTCTGTGCCAGAAAGGATACATAGGGACTCACTGTGGACAACCCGTCTGTGAAAGTGGCTGTCTTAACGGAGGCAGGTGCGTGGCCCCGAATCGATGTGCGTGCACTTACGGCTTTACTGGACCCCAGTGTGAAAGAGATTACAGGACAGGTCCATGTTTTACTGTGATCAGCAACCAGATGTGCCAGGGACAGCTCAGCGGGATTGTCTGCACGAAAACGCTCTGCTGTGCCACGGTCGGCCGTGCCTGGGGCCACCCCTGTGAGATGTGTCCCGCCCAGCCCCACCCCTGTCGCCGCGGCTTCATTCCAAATATCCGCACAGGAGCTTGTCAAGATGTGGACGAATGCCAGGCCATCCCTGGGCTCTGTCAAGGAGGAAATTGCATTAATACTGTTGGGTCTTTTGAGTGCAAATGCCCTGCTGGACACAAATTTAATGAAGTGTCACAAAAATGTGAAGATATTGACGAATGTAGCACTATTCCTGGAATCTGTGATGGGGGCGAATGTACGAACACAGTCAGCAGTTACTTTTGCAAATGTCCCCCTGGTTTTTACACCTCTCCAGACGGTACCAGATGCATAGATGTCCGCCCAGGATACTGTTACACGGCTCTGGCAAATGGGCGCTGTTCTAACCAGCTGCCACAGTCCATCACCAAGATGCAGTGCTGCTGTGATGCCGGCCGGTGCTGGTCTCCGGGGGTCACGGTCGCCCCCGAGATGTGTCCCATCAGAGCAACTGAGGATTTCAACAAGCTGTGCTCCGTCCCTATGGTAATTCCCGAGAGGCCAGGATATCCTCCTCCACCCCTTGGCCCCGTTCCTCCCGTTCAGCCTGTCCCTCCTGGCTTTCCTCCTGGGCCTCAAATCATGATCCCTCGACCACCAGTGGAATATCCGTATCCATCGCGGGAACCACCAAGGGTGCTGCCAGTCAACGTCACTGATTACTGCCAGCTCTTTCGCTATCTCTGTCAAAATGGACGCTGCATCCCAACCCCCGGGAGCTACCGGTGTGAGTGCAACAAAGGATTCCAGCTGGACCTCCGTGGGGAGTGCATTGATGTTGATGAATGTGAGAAGAACCCTTGTGCTGGTGGCGAGTGTATTAACACGCAGGGCTCTTACACCTGTCAGTGCCGACCTGGTTATCAGAGCACACTCACGCGGACAGAGTGCCGAGACATTGATGAATGTTTACAGAATGGCCGTATCTGTAATAATGGACGTTGTATCAACACGGATGGCAGTTTCCATTGTGTGTGTAATGCAGGATTTCACGTCACACGAGATGGGAAGAACTGTGAAGATATGGATGAATGCAGCATAAGGAATATGTGCCTTAATGGAATGTGTATCAACGAAGATGGCAGTTTCAAATGTATTTGCAAACCTGGATTTCAGCTGGCATCAGATGGGCGTTATTGTAAAGATATTAATGAGTGTGAAACCCTTGGGATCTGCATGAACGGGCGTTGCGTCAACACTGATGGCTCCTACAGATGTGAATGCTTTCCTGGACTGGCCGTGGGTCTGGACGGACGTGTGTGTGTTGACACACACATGCGGAGCACATGCTATGGTGGATACAAAAGAGGCCAGTGTGTCAAACCCTTGTTTGGTGCTGTTACCAAGTCTGAATGCTGTTGTGCCAGCACTGAGTATGCTTTCGGGGAACCTTGCCAACCATGTCCTTCACAGAATTCAGCGGAGTATCAGGCGCTCTGCAGCAGTGGGCCAGGAATAACGTCAGCAGGCAGCGATATAAATGAATGTGCATTAGATCCTGATATTTGCCCAAATGGAATTTGTGAAAATCTTCGTGGGACCTACAAATGTATATGCAATTCAGGATATGAAGTGGATTCAACTGGGAAAAACTGTGTTGATATTAATGAATGTGTATTGAATAGTCTGCTTTGTGACAATGGACAATGTAGAAATACTCCTGGAAGTTTTGTCTGTACCTGCCCCAAGGGATTTATATACAAACCTGAACTGAAAACCTGTGAAGACATCGATGAATGTGAATCAAGTCCTTGCATTAATGGAGTCTGCAAGAACAGTCCGGGCTCTTTCATTTGTGAATGTTCTTCTGAAAGTACTTTGGATCCAACAAAAACCATCTGCATAGAAACCATTAAGGGCACTTGTTGGCAGACTGTCATCGATGGGCGGTGTGAGATCAACATCAATGGAGCCACATTGAAGTCCCAGTGCTGTTCATCCCTTGGTGCTGCCTGGGGGAGCCCATGCACCCCATGCCAAGTCGATCCCATATGTGGGAAAGGCTATTCAAGAATTAAAGGAACACAGTGTGAAGATATAGATGAATGTGAAGTGTTCCCAGGAGTCTGCAAGAATGGCTTGTGTGTTAACTCCAAGGGATCATTTAAATGTCAGTGTCCCAGTGGGATGACTTTGGATGCCACAGGGAGGATTTGCCTAGATATCCGCCTGGAAACCTGCTTCCTGAGGTACGAGGACGAGGAGTGCACCCTGCCCGTGGCTGGGCGCCACCGCATGGACGCCTGCTGCTGCTCAGTCGGGGCAGCCTGGGGCACCGAGGAGTGTGAGGAGTGTCCCGTGAGAAACACACCTGAGTACGAGGAGCTCTGTCCCAGAGGACCCGGATTCGCCACAAAAGAAATTACAAATGGCAAACGTTTTTTCAAAGACATCAACGAGTGTAAGATGATTCCCAACCTGTGCACCCACGGCAAGTGCAGGAACACCATTGGCAGCTTCAAGTGCAGGTGTGACAGCGGCTTTGCTCTGGATTCTGAAGAAAGGAACTGCACAGACATCGACGAATGCCGCATATCCCCTGACCTCTGTGGCCGAGGCCAGTGTGTGAACACCCCCGGGGACTTTGAGTGCAAGTGCGATGAAGGCTATGAAAGCGGATTCATGATGATGAAGAACTGCATGGATATCGATGAGTGTCAGAGAGATCCGCTGTTGTGCCGAGGAGGCGTGTGCCTGAACACTGAGGGAAGTTACCGCTGTGAATGTCCCCCTGGCCATCAGCTGGCCCCCAACATCTCGGCGTGTATAGACATCAACGAGTGTGAACTAAGTGCACACCTCTGCCCCCATGGCCGCTGCGTGAACCTCATAGGAAAGTACCAGTGTGCCTGCAACCCTGGCTACCACTCTACCCCTGACAGGCTGTTTTGTGTTGACATTGATGAATGCAGCATAATGAACGGTGGCTGTGAGACCTTCTGCACAAACTCTGAAGGTAGCTACGAATGTAGCTGTCAGCCAGGATTTGCACTGATGCCTGACCAGAGGTCCTGCACAGACATTGATGAGTGTGAAGATAACCCCAATATCTGTGATGGTGGTCAGTGTACAAACATACCTGGAGAGTACAGGTGCTTGTGTTATGATGGATTCATGGCATCTGAAGACATGAAGACTTGCGTAGATGTCAATGAATGTGACCTGAATCCAAATATCTGCCTAAGTGGAACCTGTGAAAACACCAAAGGCTCATTTATCTGCCACTGTGATATGGGCTATTCAGGCAAAAAAGGAAAAACAGGCTGTACAGACATCAATGAATGTGAAATTGGAGCACACAACTGCGACAGACATGCTGTATGTACCAACACAGCAGGAAGCTTCAAATGCAGCTGTAGCCCCGGGTGGATTGGAGATGGCATTAAGTGCACTGACCTGGACGAATGCTCCAATGGAACCCACATGTGCAGCCAACATGCAGACTGCAAGAACACCATGGGCTCCTACCGCTGCCTCTGCAAAGAGGGGTACACGGGCGATGGCTTCACTTGTACAGATCTTGATGAGTGCTCTGAGAATCTAAACCTGTGTGGCAACGGCCAGTGCCTTAACGCCCCAGGAGGATACCGCTGTGAATGTGACATGGGCTTTGTGCCCAGTGCTGATGGGAAAGCCTGTGAAGATATCGATGAGTGCTCTCTTCCGAACATCTGTGTTTTTGGAACTTGCCACAACCTCCCTGGCCTCTTCCGCTGTGAATGTGAGATCGGCTATGAACTGGACAGAAGTGGTGGGAACTGCACAGACGTTAATGAATGCCTGGATCCAACCACGTGCATCAGTGGGAACTGTGTCAATACTCCAGGCAGCTATACCTGTGACTGTCCACCCGATTTTGAGCTGAATCCAACTCGAGTTGGCTGTGTCGATACCCGCTCTGGAAACTGCTATTTGGATATCCGTCCTCGGGGAGACAATGGAGATACAGCCTGCAGCAATGAAATTGGGGTTGGAGTGTCCAAGGCTTCTTGCTGCTGCTCTCTGGGTAAAGCCTGGGGCACTCCTTGTGAGCTGTGCCCGCCTGTGAACACATCTGAGTACAAAATTCTTTGTCCTGGAGGAGAAGGTTTTCGACCCAACCCTATCACCGTTATATTGGAAGATATTGATGAGTGCCAGGAGCTTCCAGGGTTGTGCCAAGGCGGGAAATGTATCAATACCTTCGGCAGCTTCCAGTGCCGCTGTCCAACGGGCTACTACCTGAATGAAGATACCCGAGTGTGTGATGATGTGAATGAATGTGAAACTCCCGGAATCTGTGGTCCAGGGACATGTTACAACACTGTTGGCAACTACACCTGTATCTGCCCTCCAGACTACATGCAAGTGAATGGGGGGAATAATTGCATGGATATGAGGAGGAGTCTGTGCTACAGGAACTATTATGCTGACAACCAGACCTGCGATGGAGAACTGTTGTTCAACATGACCAAGAAGATGTGCTGTTGTTCCTACAACATTGGCCGGGCCTGGAACAAGCCCTGTGAACAGTGCCCCATTCCAAGCACAGATGAATTTGCTACACTCTGTGGAAGTCAACGGCCAGGCTTTGTCATCGACATCTATACCGGTTTACCTGTCGATATCGACGAGTGTCGGGAGATCCCAGGGGTCTGTGAAAACGGTGTGTGTATCAACATGGTCGGCAGCTTCCGTTGTGAATGTCCAGTGGGCTTCTTCTATAATGACAAGTTGCTGGTTTGTGAAGACATTGACGAGTGTCAGAACGGCCCAGTGTGCCAGCGAAACGCAGAGTGCATCAACACCGCGGGCAGCTACCGCTGTGATTGCAAACCCGGCTACCGATTCACCTCCACGGGGCAGTGCAATGATCGCAATGAATGTCAAGAAATCCCCAATATATGCAGCCATGGACAGTGTATTGACACAGTTGGAAGCTTTTATTGCCTTTGCCACACTGGTTTTAAAACAAACGCTGATCAAACCATGTGTTTGGACATAAATGAGTGTGAAAGAGATGCCTGTGGGAATGGCACTTGCCGGAACACGATTGGTTCCTTCAACTGCCGCTGCAATCACGGTTTCATCCTTTCCCACAACAATGACTGCATAGATGTTGATGAATGTGCAACTGGAAATGGGAACCTTTGCAGAAATGGCCAGTGTATCAATACAGTGGGGTCCTTCCAGTGTCAGTGCAATGAAGGCTATGAGGTGGCTCCAGATGGGAGAACCTGTGTGGATATCAATGAATGTCTCCTAGATCCCAGAAAATGTGCCCCAGGTACCTGTCAAAACTTGGATGGGTCCTACAGATGTATCTGTCCACCTGGATACAGTCTCCAGAATGACAAGTGTGAAGATATTGATGAATGTGTTGAAGAGCCAGAAATCTGTGCCTTGGGCACATGCAGTAACACTGAAGGCAGCTTCAAATGTCTGTGTCCAGACGGGTTCTCCTTGTCCTCCACTGGAAGAAGGTGCCAAGATTTACGAATGAGCTACTGTTACGCGAAGTTTGAAGGAGGAAAGTGTTCATCACCCAAATCCAGAAATCACTCCAAACAGGAATGCTGCTGTGCCTTGAAGGGAGAAGGTTGGGGAGATCCCTGCGAGCTGTGCCCCACTGAACCCGATGAGGCCTTCCGCCAGATCTGTCCCTATGGAAGTGGCATCATCGTGGGACCTGATGATTCAGCAGTTGACATGGATGAGTGCAAAGAACCCGATGTCTGTAAACACGGGCAGTGCATCAACACCGATGGGTCCTATCGCTGCGAATGTCCCTTTGGCTACATTCTGCAAGGGAATGAATGTGTGGACACTGATGAATGTTCGGTAGGCAATCCTTGTGGAAATGGAACCTGCAAGAATGTGATTGGAGGTTTCGAATGCACCTGTGAGGAGGGATTTGAGCCTGGGCCAATGATGACTTGTGAAGACATAAATGAGTGTGCCCAGAATCCTCTGCTCTGTGCCTTCCGCTGTGTAAATACTTATGGGTCATATGAATGCAAGTGTCCTGCTGGATATGTTCTGAGAGAAGACAGAAGGATGTGCAAAGATGAGGATGAGTGTGAAGAGGGAAAACACGACTGTGCTGAAAAACAAATGGAGTGCAAGAACCTCATTGGCACATACCTCTGCATCTGTGGACCTGGGTATCAGCGAAGACCTGACGGAGAAGGCTGCGTAGATGAAAATGAATGTCAGACCAAGCCTGGGATCTGTGAGAACGGGCGCTGCCTCAACACCAGGGGGAGCTATACCTGCGAGTGCAATGACGGCTTTACAGCCAGCCCCAACCAGGATGAGTGCCTCGACAACCGAGAAGGGTACTGCTTCACGGAGGTGCTCCAGAACATGTGTCAGATCGGCTCAAGCAACAGGAACCCCGTCACTAAGTCTGAATGCTGCTGCGATGGAGGGAGAGGCTGGGGGCCCCACTGTGAGATCTGCCCTTTCCAGGGGACTGTGGCTTTCAAAAAACTCTGTCCCCATGGCCGAGGGTTTATGACCAATGGAGCAGATATTGATGAATGCAAGGTTATTCATGATGTTTGCCGAAATGGGGAATGTGTCAATGACAGAGGATCATATCATTGCATTTGTAAAACTGGCTACACTCCAGATATAACTGGAACTGCCTGTGTAGATCTAAATGAGTGCAACCAGGCTCCCAAACCCTGCAATTTCATCTGTAAGAACACAGAAGGGAGTTACCAGTGTTCATGCCCGAAAGGCTACATTCTGCAGGAGGACGGAAGGAGCTGCAAAGATCTTGATGAGTGTGCAACTAAGCAGCACAACTGCCAGTTCCTGTGTGTTAACACCATTGGCAGCTTCACATGTAAATGTCCTCCTGGATTTACCCAACACCATACTGCCTGCATTGATAACAATGAATGCACCTCTGACATCAACCTGTGTGGGTCAAAGGGCATTTGCCAGAACACTCCTGGAAGCTTCACTTGTGAATGCCAGCGGGGATTCTCACTTGATCCGACCGGCGCCAGCTGTGAAGATGTGGACGAGTGTGAGGGAAACCATCGCTGCCAGCACGGCTGCCAGAACATCATCGGCGGCTACAGGTGCAGCTGCCCCCAGGGCTATCTCCAGCACTACCAGTGGAACCAGTGTGTTGATGAAAATGAATGCCTCAGTGCTCACATCTGTGGAGGAGCCTCCTGTCACAACACCCTGGGGAGCTACAAGTGCATGTGCCCTGCCGGCTTCCAATACGAACAGTTCAGTGGAGGTTGCCAAGACATCAACGAATGTGGCTCTGCTCAGGCCCCCTGCAGTTATGGCTGTTCCAATACTGAGGGCGGCTACCTGTGTGCCTGTCCACCTGGCTACTTCCGAATAGGCCAAGGGCACTGTGTTTCTGGAATGGGCATGGGCCGGGGAAACCCAGAGCCACCTGCCAGCGGTGAAATGGATGACAACTCACTCTCCCCAGAGGCTTGTTATGAGTGTAAGATCAACGGCTACCCCAAACGCGGCAGGAAGCGGAGAAGCGCAAATGAAACAGATGCCTCCAACATTGAGGATCAACCTGAGATAGAAGCCAATGTGAGTCTTGCAAGTTGGGATGTTGAGAAGACAGCCGTGTTCGCTTTCAATATTTCCCACATCAGTAACAAGGTCCGAATCCTAGAACTCCTTCCAGCCCTCACGACTCTGACGAATCACAACAGATACTTGATTGAATCTGGAAATGAAAACGGCTTCTTTAAAATCAACCAAAAGGAAGGGATCAGCTACCTCCACTTCACAAAGAAGAAGCCAGTGGCTGGAACCTATTCATTACAAATCAGTAGTACTCCACTTTATAAAAAGAAAGAACTTAATCAGCTAGAAGATAAATATGACAAAGACTACCTCAGTGGTGAACTGGGTGATAATCTGAAGATGAAAATTCAGATTTTGCTTCAT
>Ovis_aries
ATGCGGCGAGGGGGGCTGCTGGAGGTCGCCCTGGGATTTACCGTGCTCTTAGCGTCCTACACGAGCCATGGGGCGGATACCAATTTGGAGGCTGGGAACGTGAAGGAAACCAGAGCCAACCGGGCCAAGAGAAGAGGCGGCGGAGGACACGACGCGCTTAAAGGACCCAATGTCTGTGGATCACGTTATAATGCTTACTGCTGCCCTGGATGGAAGACTTTACCTGGGGGAAATCAGTGTATTGTCCCCATTTGCCGGCATTCCTGTGGGGATGGATTTTGTTCGAGGCCAAATATGTGCACTTGCCCATCTGGTCAGATAGCTCCTTCCTGTGGCTCCAGATCCATCCAACACTGTAACATTCGCTGTATGAATGGAGGTAGCTGCAGTGATGACCATTGTCTGTGCCAGAAAGGATACGTAGGGACTCACTGTGGACAACCTGTCTGTGAAAGTGGCTGTCTTAACGGAGGCAGGTGTGTGGCCCCGAATCGATGTGCATGTACTTATGGCTTTACTGGACCCCAGTGTGAAAGAGATTACAGGACAGGTCCATGTTTTACTGTGATCAGCAACCAGATGTGCCAGGGACAGCTCAGCGGGATTGTCTGCACGAAAACGCTCTGCTGTGCCACGGTCGGCCGCGCCTGGGGCCACCCCTGTGAGATGTGTCCTGCCCAGCCCCACCCCTGTCGCCGCGGCTTCATTCCAAATATCCGCACAGGAGCTTGTCAAGATGTGGACGAATGCCAGGCCATCCCTGGGCTCTGTCAAGGAGGAAATTGCATTAATACTGTTGGGTCTTTTGAGTGCAAATGCCCTGCTGGACACAAATTTAATGAAGTGTCACAAAAATGTGAAGATATTGACGAATGCAGCACTATTCCTGGAATCTGTGATGGGGGTGAATGTACGAACACAGTCAGCAGCTACTTTTGTAAATGTCCCCCCGGTTTTTACACCTCTCCAGACGGTACCAGATGCATAGATGTCCGCCCAGGATACTGTTACACGGCTCTGACGAACGGGCGCTGTTCTAACCAGCTGCCACAGTCCGTCACCAAGGTGCAGTGCTGCTGCGACGTCGGCCGGTGCTGGTCTCCTGGGGTCACAGTCGCCCCCGAGATGTGTCCCATCAGAGCAACTGAGGATTTCAACAAGCTGTGCTCCGTCCCTATGGTAATTCCTGAGAGGCCAGGATATCCTCCTCCACCCGTTGGCCCCGTTCCTCCCGTTCCCCCTGTCCCTCCTGGCTTTCCTCCTGGGCCTCAAATCATGATCCCTCGACCACCAGTGGAATATCCATATCCATCGCGGGAACCACCAAGGGTGCTACCAGTCAATGTCACTGATTACTGCCAGCTCTTTCGCTATCTCTGTCAAAATGGACGCTGCATCCCAACCCCCGGGAGCTACCGGTGTGAGTGCAACAAAGGATTCCAGCTGGACCTCCGTGGGGAGTGCATTGATGTTGATGAATGTGAGAAGAACCCTTGTGCTGGTGGCGAGTGTATTAACACGCAGGGCTCTTACACCTGTCAGTGCCGACCTGGTTATCAGAGCACACTCACGCGGACAGAGTGCCGAGACATTGATGAATGTTTACAGAATGGCCGTATCTGTAATAATGGACGCTGCATCAATACAGATGGCAGTTTCCATTGTGTGTGTAATGCAGGATTTCACGTCACACGAGATGGGAAGAACTGTGAAGATATGGATGAATGCAGCATAAGGAATATGTGCCTTAATGGAATGTGTATCAATGAAGATGGCAGTTTTAAATGTATTTGCAAACCTGGATTTCAGCTGGCGTCAGATGGGCGTTATTGTAAAGATATTAATGAGTGTGAAACACCTGGAATCTGCATGAATGGGCGTTGTGTCAACACTGATGGTTCCTACCGATGTGAATGCTTTCCTGGACTGGCCGTGGGTCTGGATGGACGTGTGTGTGTTGACACACACATGCGGAGCACATGCTATGGTGGATACAAAAGAGGCCAGTGTGTCAAACCCTTGTTTGGTGCTGTTACCAAGTCTGAATGCTGTTGTGCCAGCACCGAGTATGCTTTCGGGGAGCCTTGCCAACCATGTCCTTCACAGAATTCAGCGGAGTATCAGGCGCTCTGCAGCAGTGGGCCAGGAATAACGTCAGCAGGCAGCGATATAAATGAATGTGCATTAGATCCTGATATTTGCCCAAATGGAATTTGCGAAAATCTCCGTGGGACCTACAAATGTATATGCAACTCAGGATATGAAGTGGATTCAACTGGGAAAAACTGTGTTGATATTAATGAATGTGTATTGAATAGTCTGCTTTGTGACAATGGACAGTGTAGAAATACTCCTGGAAGTTTCGTCTGTACCTGCCCCAAGGGATTTATATACAAACCTGAACTGAAAACCTGTGAAGACATCGATGAATGTGAATCCAGTCCTTGCATCAATGGAGTCTGCAAGAACAGTCCAGGCTCTTTCATTTGTGAATGTTCTTCTGAAAGTACTTTGGATCCAACAAAAACCATCTGCATAGAAACCATCAAGGGCACTTGTTGGCAGACTGTCATCGATGGGCGGTGTGAGATCAACATCAACGGAGCCACATTAAAGTCCCAGTGCTGTTCGTCCCTCGGTGCTGCCTGGGGGAGCCCATGCACCCCCTGCCAAGTCGATCCCATATGTGGGAAAGGCTATTCAAGAATTAAAGGAACACAATGTGAAGATATAGATGAATGTGAAGTGTTCCCAGGAGTCTGCAAGAATGGCTTGTGTGTTAACTCCAAGGGATCATTTAAGTGTCAGTGTCCCAGTGGGATGACTTTGGATGCCACAGGGAGGATTTGCCTAGATATCCGCCTGGAGACCTGCTTCCTGAGGTACGAGGATGAGGAGTGCACCCTGCCTGTGGCGGGGCGCCACCGCATGGACGCCTGCTGCTGCTCGGTCGGGGCAGCCTGGGGCACCGAGGAGTGCGAGGAGTGTCCCATGAGAAACACACCTGAGTACGAGGAGCTCTGTCCCAGAGGACCCGGATTCGCCACAAAAGAAATTACAAATGGCAAACGGTTTTTCAAAGACATCAACGAGTGTAAGATGATTCCCAACCTGTGCACCCACGGCAAGTGCAGGAACACCATTGGCAGCTTCAAGTGCAGATGTGATAGCGGCTTTGCTCTGGATTCTGAAGAAAGGAACTGCACAGACATCGACGAATGCCGCATATCCCCTGACCTCTGTGGCCGAGGCCAGTGTGTGAACACCCCCGGGGACTTTGAGTGCAAGTGCGATGAAGGCTATGAAAGCGGATTCATGATGATGAAGAACTGCATGGATATCGACGAGTGTCAGAGAGATCCACTGTTGTGCCGAGGAGGCGTGTGCCTGAACACTGAGGGAAGTTACCGCTGCGAATGTCCCCCTGGCCATCAGCTGGCCCCCAACATCTCAGCGTGTATAGACATCAACGAGTGTGAACTGAGCGCACACCTCTGCCCCCATGGCCGCTGCGTGAACCTCATAGGAAAGTACCAGTGTGCCTGCAACCCTGGCTACCACTCAACCCCTGACAGGCTGTTTTGTGTTGACATTGATGAATGCAGCATAATGAACGGTGGCTGTGAGACCTTCTGCACAAACTCTGAAGGTAGCTACGAATGTAGCTGTCAGCCAGGATTTGCACTGATGCCTGACCAGAGGTCCTGCACAGACATTGATGAGTGTGAAGATAACCCCAATATCTGTGATGGCGGTCAGTGTACAAACATACCTGGAGAGTACAGGTGCTTGTGTTATGATGGATTCATGGCATCTGAAGACATGAAGACTTGTGTAGATGTCAATGAATGTGATCTGAATCCAAATATCTGCCTAAGTGGAACCTGTGAAAACACCAAAGGCTCATTCATCTGCCACTGTGATATGGGCTATTCAGGCAAAAAAGGAAAAACAGGCTGTACAGACATCAATGAATGTGAAATTGGAGCGCACAACTGCGACAGACACGCTGTATGTACCAACACAGCAGGAAGCTTCAAATGTAGCTGTAGCCCCGGGTGGATTGGAGATGGCATTAAGTGCACTGACCTGGACGAATGCTCCAATGGAACCCACATGTGCAGCCAACATGCAGACTGCAAGAACACCATGGGCTCCTACCGCTGCCTCTGCAAGGAGGGGTACACGGGCGATGGCTTCACCTGTACAGATCTTGATGAGTGCTCTGAGAATCTAAATCTGTGTGGCAACGGCCAGTGCCTTAACGCCCCAGGAGGATACCGCTGTGAATGTGACATGGGCTTTGTGCCCAGTGCTGATGGGAAAGCCTGTGAAGATATCGATGAGTGCTCTCTTCCGAACATCTGTGTTTTTGGAACTTGCCACAACCTACCTGGCCTGTTCCGCTGTGAATGTGAGGTCGGCTATGAACTGGACAGAAGTGGTGGGAACTGCACAGACGTTAATGAATGCCTGGATCCAACCACGTGCATCAGTGGGAACTGTGTCAATACTCCAGGCAGCTATACCTGTGACTGTCCACCCGATTTTGAGCTGAATCCAACTCGAGTTGGCTGTGTCGATACCCGCTCTGGAAACTGCTATTTGGATATCCGTCCTCGGGGAGACAATGGAGATACAGCCTGCAGCAATGAAATTGGAGTTGGTGTTTCCAAGGCTTCCTGCTGCTGTTCTCTGGGTAAAGCCTGGGGCACTCCTTGTGAGCTGTGCCCGCCTGTGAACACATCTGAGTACAAAATTCTTTGTCCTGGAGGAGAAGGTTTTCGACCCAACCCTATCACCGTTATACTGGAAGATATTGATGAGTGTCAGGAGCTCCCAGGGTTGTGCCAAGGCGGGAAATGTATCAACACCTTCGGCAGCTTCCAGTGCCGCTGTCCCACAGGCTACTACCTGAATGAAGACACCCGAGTGTGTGATGATGTGAATGAATGTGAAACTCCCGGAATCTGTGGTCCAGGGACATGTTACAACACTGTTGGCAACTACACCTGTATCTGCCCTCCAGACTACATGCAAGTGAATGGGGGGAATAACTGCATGGATATGAGGAGGAGTCTGTGCTACAGGAACTATTATGCTGACAACCAGACCTGCGATGGAGAACTGTTGTTCAACATGACCAAGAAGATGTGCTGTTGTTCCTACAACATTGGCCGGGCCTGGAACAAGCCCTGTGAACAGTGCCCCATTCCAAGCACAGATGAATTTGCTACACTCTGTGGAAGTCAACGGCCAGGCTTTGTCATCGACATCTATACTGGTTTACCTGTCGATATCGACGAGTGTCGGGAGATCCCAGGGGTCTGTGAAAACGGTGTGTGTATCAACATGGTCGGCAGCTTCCGGTGTGAATGTCCAGTGGGCTTCTTCTATAATGACAAGTTGTTGGTTTGTGAAGACATTGACGAGTGTCAGAACGGCCCAGTGTGCCAGCGAAACGCGGAGTGCATCAACACTGCAGGCAGCTACCGCTGTGATTGCAAGCCTGGCTACCGATTCACCTCCACGGGGCAGTGCAATGATCGCAATGAATGTCAAGAAATCCCCAATATATGCAGCCATGGACAGTGTATTGACACAGTTGGAAGCTTTTATTGCCTTTGCCACACTGGTTTTAAAACAAACGCTGATCAAACCATGTGTTTGGACATAAATGAGTGTGAAAGAGACGCCTGTGGGAATGGTACTTGCCGCAACACGATTGGTTCCTTCAACTGCCGCTGCAATCATGGTTTCATCCTTTCCCACAACAATGACTGCATAGATGTTGATGAATGTGCAACTGGAAATGGGAACCTTTGCAGAAATGGCCAATGTATCAATACAGTGGGGTCCTTCCAGTGCCAGTGCAATGAAGGCTATGAGGTGGCTCCAGATGGGAGAACCTGTGTGGATATCAATGAATGTCTCCTAGATCCCAGAAAATGCGCCCCAGGCACCTGTCAAAACTTGGATGGGTCCTACAGATGTATCTGTCCACCTGGATACAGTCTCCAGAATGACAAGTGTGAGGATATTGATGAATGTGTTGAAGAGCCAGAAATCTGTGCCTTGGGCACGTGCAGTAACACTGAAGGCAGCTTCAAATGTCTGTGTCCAGATGGGTTCTCCTTGTCCTCCACTGGAAGAAGGTGCCAAGATTTACGAATGAGCTACTGTTACGCGAAGTTTGAAGGAGGAAAGTGTTCATCACCCAGATCCAGAAATCACTCCAAACAGGAATGCTGCTGTGCCTTGAAGGGAGAAGGTTGGGGAGATCCCTGCGAGCTGTGCCCCACTGAACCTGATGAGGCCTTCCGCCAGATCTGTCCCTATGGAAGTGGCATCATCGTGGGACTTGATGATTCAGCAGTTGACATGGATGAGTGCAAAGAACCCGATATCTGTAAACACGGGCAGTGCATCAATACCGATGGGTCCTATCGCTGCGAATGTCCCTTTGGCTACATTCTGCAAGGGAATGAATGTGTGGACACTGATGAATGTTCAGTAGGCAATCCTTGTGGAAATGGAACCTGCAAGAATGTGATTGGAGGTTTTGAATGCACCTGTGAGGAGGGATTTGAGCCTGGGCCAATGATGACTTGTGAAGATATAAATGAGTGTGCCCAGAATCCTCTGCTCTGTGCCTTCCGATGTGTAAATACTTACGGGTCATATGAATGCAAGTGTCCTGCTGGATATGTTCTGAGAGAAGACAGAAGGATGTGCAAAGATGAGGACGAGTGTGAAGAGGGAAAACACGACTGTGCTGAAAAGCAAATGGAGTGCAAGAACCTCATTGGCACATACCTGTGCATCTGTGGACCCGGGTATCAGCGAAGACCGGACGGAGAAGGCTGCGTAGATGAAAATGAATGTCAGACCAAGCCTGGGATCTGTGAGAATGGGCGCTGCCTCAACACCAGGGGGAGCTATACCTGCGAGTGCAATGACGGCTTCACAGCCAGCCCCAACCAGGATGAGTGCCTTGACAACCGGGAAGGGTACTGCTTCACGGAGGTGCTCCAGAACATGTGTCAGATCGGCTCGAGCAACAGGAACCCCGTCACCAAGTCTGAATGCTGCTGCGATGGAGGGAGAGGCTGGGGGCCCCACTGTGAGATCTGCCCTTTCCAGGGCACTGTGGCTTTCAAAAAACTCTGCCCCCATGGCCGAGGGTTTATGACCAATGGAGCAGATATTGATGAGTGCAAGGTTATTCATGATGTTTGCCGACATGGGGAATGTGTCAATGACAGAGGATCATATCATTGCATTTGTAAAACTGGCTACACTCCAGATATAACTGGAACTGCCTGTGTAGATCTGAATGAGTGCAATCAGGCTCCCAAACCTTGCAATTTCATCTGTAAGAACACAGAAGGGAGTTACCAGTGTTCATGCCCGAAAGGCTACATCTTGCAGGAGGACGGAAGGAGCTGCAAAGATCTTGATGAGTGTGCAACTAAGCAGCACAACTGCCAGTTCTTGTGTGTTAACACCATTGGCAGCTTCGCATGTAAATGTCCTCCTGGATTTACCCAACACCATACTGCCTGCATTGATAACAATGAATGCACCTCTGACATCAACCTGTGTGGGTCAAAGGGCATCTGCCAGAACACTCCTGGAAGCTTCACTTGTGAATGCCAGCGGGGATTCTCACTTGATCCGAGCGGCGCAAGCTGTGAAGATGTGGACGAGTGTGAGGGGAACCATCGCTGCCAGCACGGCTGCCAGAACATCATCGGGGGCTACAGGTGCAGCTGCCCCCAGGGCTATCTCCAGCACTACCAATGGAACCAGTGTGTCGATGAAAATGAATGCCTCAGTGCTCACATCTGCGGAGGAGCCTCCTGTCACAACACCCTGGGGAGCTACAAGTGCATGTGTCCTGCCGGCTTCCAATACGAACAGTTCAGTGGAGGTTGCCAAGACATCAACGAATGCGGCTCTGCTCAGGCCCCCTGCAGTTATGGCTGTTCCAATACTGAGGGCGGCTACCTGTGTGCCTGTCCACCTGGCTACTTCCGAATAGGCCAAGGGCACTGTGTTTCTGGAATGGGCATGGGCCGGGGAAACCCAGAGCCACCTGCCAGCAGTGAAATGGATGACAACTCACTCTCCCCAGAGGCTTGTTATGAGTGTAAGATCAACGGCTACCCCAAACGCGGCAGGAAGCGGAGAAGCGCAAATGAAACAGATGCCTCCAACATTGAGGATCAACCTGAGATAGAAGCCAATGTGAGTCTTGCAAGTTGGGATGTTGAGAAGACAGCCGTGTTCGCTTTCAATATTTCCCACATCAGTAACAAGGTCCGAATCCTAGAACTCCTTCCAGCCCTCACGACTCTGACGAATCACAACAGATACTTGATTGAATCTGGAAATGAAAACGGCTTCTTTAAAATCAACCAAAAGGAAGGGATCAGCTACCTCCACTTCACAAAGAAGAAGCCAGTGGCTGGAACCTATTCATTACAAATCAGTAGTACTCCACTTTATAAAAAGAAAGAACTTAATCAGCTAGAAGATAAATATGACAAAGACTACCTCAGTGGTGAACTGGGTGATAATCTGAAGATGAAAATTCAGATTTTGCTTCAT
>Capra_hircus
ATGCGGCGAGGGGGGCTGCTGGAGGTCGCCCTGGGATTTACCGTGCTCTTAGCGTCCTACACGAGCCATGGGGCGGATACCAATTTGGAGGCTGGGAACGTGAAGGAAACCAGAGCCAACCGGGCCAAGAGAAGAGGCGGCGGAGGACACGACGCGCTTAAAGGACCCAATGTCTGTGGATCACGTTATAATGCTTACTGCTGCCCTGGATGGAAGACTTTACCTGGGGGAAATCAGTGTATTGTCCCCATTTGCCGGCATTCCTGTGGGGATGGATTTTGTTCGAGGCCAAATATGTGCACTTGCCCATCTGGTCAGATAGCTCCTTCCTGTGGCTCCAGATCCATCCAACACTGTAACATTCGCTGTATGAATGGAGGTAGCTGCAGTGATGATCATTGTCTGTGCCAGAAAGGATACGTAGGGACTCACTGTGGACAACCTGTCTGTGAAAGTGGCTGTCTTAATGGAGGCAGGTGTGTGGCCCCGAATCGATGTGCATGCACTTATGGCTTTACTGGACCCCAGTGTGAAAGAGATTACAGGACAGGTCCATGTTTTACTGTGATCAGCAACCAGATGTGCCAGGGACAGCTCAGCGGGATTGTCTGCACGAAAACGCTCTGCTGTGCCACGGTCGGCCGCGCCTGGGGCCACCCCTGTGAGATGTGTCCTGCCCAGCCCCACCCCTGTCGCCGCGGCTTCATTCCAAATATCCGCACAGGAGCTTGTCAAGATGTGGACGAATGCCAGGCCATCCCTGGGCTCTGTCAAGGAGGAAATTGCATTAATACTGTTGGGTCTTTTGAGTGCAAATGCCCTGCTGGACACAAATTTAATGAAGTGTCACAAAAATGTGAAGATATTGACGAATGCAGCACTATTCCTGGAATCTGTGATGGGGGTGAATGTACGAACACAGTCAGCAGCTACTTTTGTAAATGTCCCCCTGGTTTTTACACCTCTCCAGATGGTACCAGATGCATAGATGTCCGCCCAGGATACTGTTACACGGCTCTGGCGAATGGGCGCTGTTCTAACCAGCTGCCGCAGTCCGTCACCAAGGTGCAGTGCTGCTGTGACGTCGGCCGGTGCTGGTCTCCCGGGGTCACAGTCGCCCCCGAGATGTGTCCCATCAGAGCAACTGAGGATTTCAACAAGCTGTGCTCCGTCCCTATGGTAATTCCTGAGAGGCCAGGATATCCTCCTCCACCCCTTGGCCCCGTTCCTCCCGTTCCCCCTGTCCCTCCTGGCTTTCCTCCTGGGCCTCAAATCATGATCCCTCGACCACCAGTGGAATATCCATATCCATCGCGGGAACCACCAAGGGTGCTACCAGTCAATGTCACTGATTACTGCCAGCTCTTTCGCTATCTCTGTCAAAATGGACGCTGCATCCCAACCCCCGGGAGCTACCGGTGTGAGTGCAACAAAGGATTCCAGCTGGACCTCCGTGGGGAGTGCATTGATGTTGATGAATGTGAGAAGAACCCTTGTGCTGGTGGCGAGTGTATTAACACGCAGGGCTCTTACACCTGTCAGTGCCGACCTGGTTATCAGAGCACACTCACGCGGACAGAGTGCCGAGACATTGATGAATGTTTACAGAATGGCCGTATCTGTAATAATGGACGTTGCATCAATACAGATGGCAGTTTCCATTGTGTGTGTAATGCAGGATTTCACGTCACACGAGATGGGAAGAACTGTGAAGATATGGATGAATGCAGCATAAGGAATATGTGCCTTAATGGAATGTGTATCAATGAAGATGGCAGTTTTAAATGTATTTGCAAACCTGGATTTCAGCTGGCGTCAGATGGGCGTTATTGTAAAGATATTAATGAGTGTGAAACACCTGGAATCTGCATGAATGGGCGTTGTGTCAACACTGATGGTTCCTACCGATGTGAATGCTTTCCTGGACTGGCCGTGGGTCTGGATGGACGTGTGTGTGTTGACACACACATGCGGAGCACATGCTATGGTGGATACAAAAGAGGCCAGTGTGTCAAACCCTTGTTTGGTGCTGTTACCAAGTCTGAATGCTGTTGTGCCAGCACCGAGTATGCTTTCGGGGAGCCTTGCCAACCATGTCCTTCACAGAATTCAGCGGAGTATCAGGCGCTCTGCAGCAGTGGGCCAGGAATAACGTCAGCAGGCAGCGATATAAATGAATGTGCATTAGATCCTGATATTTGCCCAAACGGAATTTGCGAAAATCTCCGTGGGACCTACAAATGTATATGCAACTCAGGATATGAAGTGGACTCAACTGGGAAAAACTGTGTTGATATTAATGAATGTGTATTGAATAGTCTGCTTTGTGACAATGGACAGTGTAGAAATACTCCTGGAAGTTTTGTCTGTACCTGCCCCAAAGGATTTATATACAAACCTGAACTGAAAACCTGTGAAGACATCGATGAATGTGAATCCAGTCCTTGCATCAATGGAGTCTGCAAGAACAGTCCAGGCTCTTTCATTTGTGAATGTTCTTCTGAAAGTACTTTGGATCCAACAAAAACCATCTGCATAGAAACCATTAAGGGCACTTGTTGGCAGACTGTCATCGATGGGCGGTGTGAGATCAATATCAACGGAGCCACGTTAAAGTCCCAGTGCTGTTCATCCCTCGGTGCTGCCTGGGGGAGCCCGTGCACCCCCTGCCAAGTCGATCCCATATGTGGGAAAGGCTATTCAAGAATTAAAGGAACACAGTGTGAAGATATAGATGAATGTGAAGTGTTCCCAGGAGTCTGCAAGAATGGCTTATGTGTTAACTCCAGGGGATCATTTAAGTGTCAGTGTCCCAGTGGGATGACTTTGGATGCCACAGGAAGGATTTGCCTAGATATCCGCCTGGAGACCTGCTTCCTGAGGTACGAGGATGAGGAGTGCACCCTGCCTGTGGCTGGGCGCCACCGCATGGACGCCTGCTGCTGCTCGGTCGGGGCAGCCTGGGGCACCGAGGAGTGCGAGGAGTGTCCCATGAGAAACACACCTGAGTACGAGGAGCTCTGTCCCAGAGGACCCGGATTCGCCACAAAAGAAATTACAAATGGCAAACGGTTTTTCAAAGACATCAACGAGTGTAAGATGATTCCCAACCTGTGCACCCACGGCAAGTGCAGGAACACCATTGGCAGCTTCAAGTGCAGGTGTGATAGCGGCTTTGCTCTGGATTCTGAAGAAAGGAACTGCACAGACATCGACGAATGCCGCATATCCCCTGACCTCTGTGGCCGAGGCCAGTGTGTGAACACCCCCGGGGACTTTGAGTGCAAGTGCGATGAAGGCTATGAAAGCGGATTCATGATGATGAAGAATTGCATGGATATCGACGAGTGTCAGAGAGATCCACTGTTGTGCCGAGGAGGCGTGTGCCTGAACACTGAGGGAAGTTACCGCTGTGAATGTCCCCCTGGCCATCAGCTGGCCCCCAACATCTCAGCGTGTATAGACATCAACGAGTGTGAATTGAGCGCACACCTCTGCCCCCATGGCCGCTGCGTGAACCTCATAGGAAAGTACCAGTGTGCCTGCAACCCTGGCTACCACTCAACCCCTGACAGGCTGTTTTGTGTTGACATTGATGAGTGCAGCATAATGAATGGTGGCTGTGAGACCTTCTGCACAAACTCTGAAGGTAGCTACGAATGTAGCTGTCAGCCAGGATTTGCACTGATGCCTGACCAGAGGTCCTGCACAGACATTGATGAGTGTGAAGATAACCCCAATATCTGTGATGGTGGTCAGTGTACAAACATACCTGGAGAGTACAGGTGCTTGTGTTATGATGGATTCATGGCATCTGAAGACATGAAGACTTGTGTAGATGTCAATGAATGTGATCTGAATCCAAATATCTGCCTAAGTGGAACCTGTGAAAACACCAAAGGCTCATTCATCTGCCACTGTGATATGGGCTATTCAGGCAAAAAAGGAAAAACAGGCTGTACAGACATCAATGAATGTGAAATTGGAGCGCACAACTGCGACAGACACGCTGTATGTACCAACACAGCAGGAAGCTTCAAATGCAGCTGTAGCCCCGGGTGGATTGGAGATGGCATTAAGTGCACTGACCTGGACGAATGCTCCAATGGAACCCACATGTGCAGCCAACATGCAGACTGCAAGAACACCATGGGCTCCTACCGCTGCCTCTGCAAGGAGGGGTACACGGGCGATGGCTTCACCTGTACAGATCTTGATGAGTGCTCTGAGAATCTAAATCTGTGTGGCAACGGCCAGTGCCTTAACGCCCCAGGAGGATACCGCTGTGAATGTGACATGGGCTTTGTGCCCAGTGCTGACGGGAAAGCCTGTGAAGATATCGATGAGTGCTCTCTTCCGAACATCTGTGTTTTCGGAACTTGCCACAACCTCCCTGGCCTGTTCCGCTGTGAATGTGAGGTCGGCTATGAACTGGACAGAAGTGGTGGGAACTGCACAGACGTTAATGAATGCCTGGATCCAACCACGTGCATCAGTGGAAACTGTGTCAATACTCCAGGCAGCTATACCTGTGACTGTCCACCCGATTTTGAGCTGAATCCAACTCGAGTTGGCTGTGTCGATACCCGCTCTGGAAACTGCTATTTGGATATCCGTCCTCGGGGAGACAATGGAGATACAGCCTGCAGCAATGAAATTGGAGTTGGTGTTTCCAAGGCTTCCTGCTGCTGTTCTCTGGGTAAAGCCTGGGGCACTCCTTGTGAGCTGTGCCCGCCTGTGAACACATCTGAGTACAAAATTCTTTGTCCTGGAGGAGAAGGTTTTCGACCCAACCCTATCACCGTTATATTGGAAGATATTGATGAGTGCCAGGAGCTCCCAGGGTTGTGCCAAGGCGGGAAATGCATCAACACCTTCGGCAGTTTCCAGTGCCGCTGTCCCACAGGCTACTACCTGAATGAAGACACCCGAGTGTGTGACGATGTGAATGAATGTGAAACTCCCGGAATCTGTGGTCCAGGGACATGTTACAACACTGTTGGCAACTACACCTGTATCTGCCCTCCAGACTACATGCAAGTGAATGGGGGGAATAATTGCATGGATATGAGGAGGAGTCTGTGCTACAGGAACTATTATGCTGACAACCAGACCTGCGATGGAGAACTGTTGTTCAACATGACCAAGAAGATGTGCTGTTGTTCCTACAACATTGGCCGGGCCTGGAACAAGCCCTGTGAACAGTGCCCCATTCCAAGCACAGATGAATTTGCTACACTCTGTGGAAGTCAACGGCCAGGCTTTGTCATCGACATCTATACCGGTTTACCTGTGGATATCGACGAGTGTCGGGAGATCCCAGGGGTCTGTGAAAACGGTGTGTGTATCAACATGGTCGGCAGCTTCCGGTGTGAATGTCCAGTGGGCTTCTTCTATAATGACAAGTTATTGGTTTGTGAAGACATTGACGAGTGTCAGAACGGCCCAGTGTGCCAGCGAAACGCGGAGTGCATCAACACTGCGGGCAGCTACCGCTGTGATTGCAAGCCTGGCTACCGATTCACCTCCACGGGGCAGTGCAATGATCGCAATGAATGTCAAGAAATCCCCAATATATGCAGCCATGGACAGTGTATTGACACAGTTGGAAGCTTTTATTGCCTTTGCCACACTGGTTTTAAAACAAACGCTGATCAAACCATGTGTTTGGACATAAATGAGTGTGAAAGAGACGCCTGTGGGAATGGCACTTGCCGCAACACGATTGGTTCCTTCAACTGCCGCTGCAATCACGGTTTCATCCTTTCCCACAACAATGACTGCATAGATGTTGATGAATGTGCAACTGGAAATGGGAACCTTTGCAGAAATGGCCAATGTATCAATACAGTGGGGTCCTTTCAGTGCCAGTGCAATGAAGGCTACGAGGTGGCTCCAGATGGGAGAACCTGTGTGGATATCAATGAATGTCTCCTAGATCCCAGAAAATGTGCCCCAGGCACCTGTCAAAACTTGGATGGATCCTACAGATGTATCTGTCCACCTGGATACAGTCTCCAGAATGACAAGTGTGAAGATATTGATGAATGTGTTGAAGAGCCAGAAATCTGTGCCTTGGGCACGTGCAGTAACACTGAAGGCAGCTTCAAATGTCTGTGTCCAGACGGGTTCTCCTTATCCTCCACTGGAAGAAGGTGCCAAGATTTACGAATGAGCTACTGTTACGCGAAGTTTGAAGGAGGAAAGTGTTCATCACCCAGATCCAGAAATCACTCCAAACAGGAATGCTGCTGTGCCTTGAAGGGAGAAGGTTGGGGAGATCCCTGCGAGCTGTGCCCCACTGAACCTGATGAGGCCTTCCGCCAGATCTGTCCCTATGGAAGTGGCATCATCGTGGGACTTGATGATTCAGCAGTTGACATGGATGAGTGCAAAGAACCCGATATCTGTAAACACGGGCAGTGCATCAATACCGATGGGTCCTATCGCTGCGAATGTCCCTTTGGCTACATTCTGCAAGGGAATGAATGTGTGGACACTGATGAATGTTCAGTAGGCAATCCTTGTGGAAATGGAACCTGCAAGAATGTGATTGGAGGTTTTGAATGCACCTGTGAGGAGGGATTTGAGCCTGGGCCAATGATGACTTGTGAAGATATAAATGAGTGTGCCCAGAATCCTCTGCTCTGTGCCTTCCGATGTGTAAATACTTACGGGTCATATGAATGCAAGTGTCCTGCTGGATATGTTCTGAGAGAAGACAGAAGGATGTGCAAAGATGAGGATGAGTGTGAAGAGGGAAAACACGACTGTGCTGAAAAACAAATGGAGTGCAAGAACCTCATTGGCACATACCTGTGCATCTGTGGACCTGGGTATCAGCGAAGACCGGACGGAGAAGGCTGCGTAGATGAAAATGAATGTCAGACCAAGCCTGGGATCTGTGAGAACGGGCGCTGCCTCAACACCAGGGGGAGCTATACCTGCGAGTGCAATGACGGCTTCACAGCCAGCCCCAACCAGGATGAGTGCCTTGACAACCGGGAAGGGTACTGCTTCACGGAGGTGCTCCAGAACATGTGTCAGATCGGCTCGAGCAACAGGAACCCCGTCACCAAGTCTGAATGCTGCTGCGATGGAGGGAGAGGCTGGGGGCCCCACTGTGAGATCTGCCCTTTCCAGGGCACTGTGGCTTTCAAAAAACTCTGCCCCCATGGCCGAGGGTTTATGACCAACGGAGCAGATATTGATGAGTGCAAGGTTATTCATGATGTTTGCCGAAATGGGGAATGTGTCAATGACAGAGGATCATATCATTGCATTTGTAAAACTGGCTACACTCCAGATATAACTGGAACTGCCTGTGTAGATCTGAATGAGTGCAATCAGGCTCCCAAACCTTGCAATTTCATCTGTAAGAACACAGAAGGGAGTTACCAGTGTTCATGCCCGAAAGGCTACATCCTGCAGGAGGACGGAAGGAGCTGCAAAGATCTTGATGAGTGTGCAACTAAGCAGCACAACTGCCAGTTCTTGTGTGTTAACACCATTGGCAGCTTCGCATGTAAATGTCCTCCTGGATTTACCCAACACCATACTGCCTGCATTGATAACAATGAATGCACCTCTGACATCAACCTGTGTGGGTCAAAGGGCATTTGCCAGAACACTCCTGGAAGCTTCACTTGTGAATGCCAGCGGGGATTCTCACTTGATCCGAGCGGCGCAAGCTGTGAAGATGTGGACGAGTGTGAGGGAAACCATCGCTGCCAGCACGGCTGCCAGAACATCATCGGCGGCTACAGGTGCAGCTGCCCCCAGGGCTATCTCCAGCACTACCAGTGGAACCAGTGTGTCGATGAAAATGAATGCCTCAGTGCTCACATCTGCGGAGGAGCCTCCTGTCACAACACCCTGGGGAGCTACAAGTGCATGTGTCCTGCCGGCTTCCAATACGAACAGTTCAGTGGAGGTTGCCAAGACATCAACGAGTGCGGCTCTGCTCAGGCCCCCTGCAGTTACGGCTGTTCCAATACTGAGGGCGGCTACCTGTGTGCCTGTCCACCTGGCTACTTCCGAATAGGCCAAGGGCACTGTGTTTCTGGAATGGGCATGGGCCGGGGAAACCCAGAGCCACCTGCCAGCAGTGAAATGGATGACAACTCACTCTCCCCAGAGGCTTGTTATGAGTGTAAGATCAACGGCTACCCCAAACGTGGCAGGAAGCGGAGAAGCGCAAATGAAACAGATGCCTCCAACATTGAGGATCAACCTGAGATAGAAGCCAATGTGAGTCTTGCAAGTTGGGATGTTGAGAAGACAGCCGTGTTCGCTTTCAATATTTCCCACATCAGTAACAAGGTCCGAATCCTAGAACTCCTTCCAGCCCTCACGACTCTGACGAATCACAACAGATACTTGATTGAATCTGGAAATGAAAACGGCTTCTTTAAAATCAACCAAAAGGAAGGGATCAGCTACCTCCACTTCACAAAGAAGAAGCCAGTGGCTGGAACCTATTCATTACAAATCAGTAGTACTCCACTTTATAAAAAGAAAGAACTTAATCAGCTAGAAGATAAATATGACAAAGACTACCTCAGTGGTGAACTGGGTGATAATCTGAAGATGAAAATTCAGATTTTGCTTCAT
>Pantholops_hodgsonii
ATGCTGCCGGGGGGGCTGGCAGGGGCCGCCCTGGGATTTACCGTGCTCTTAGCGTCCTACACGAGCCATGGGGCGGATACCAATTTGGAGGCTGGGAACGTGAAGGAAACCAGAGCCAACCGGGCCAAGAGAAGAGGCGGCGGAGGACACGACGCGCTTAAAGGACCCAATGTCTGTGGATCACGTTATAATGCTTACTGTTGCCCTGGATGGAAGACTTTACCTGGGGGAAATCAGTGTATTGTCCCCATTTGCCGTCATTCCTGTGGGGATGGATTTTGTTCGAGGCCAAATATGTGCACTTGCCCATCTGGTCAGATAGCTCCTTCCTGTGGCTCCAGATCCATCCAACATTGTAACATTCGCTGTATGAATGGAGGTAGCTGCAGTGATGATCATTGTCTGTGCCAGAAAGGATACATAGGGACTCACTGTGGACAACCTGTCTGTGAAAGTGGCTGTCTTAACGGAGGCAGGTGTGTGGCCCCAAATCGATGTGCATGCACTTATGGCTTTACTGGACCCCAGTGTGAAAGAGATTACAGGACAGGTCCATGTTTTACTGTGATCAGCAACCAGATGTGCCAGGGACAGCTCAGCGGGATTGTCTGCACGAAAACGCTCTGCTGTGCCACGGTCGGCCGCGCCTGGGGCCACCCCTGTGAGATGTGTCCTGCCCAGCCCCACCCCTGTCGCCGCGGCTTCATTCCAAATATCCGCACAGGAGCTTGTCAAGATGTGGACGAATGCCAGGCCATCCCTGGGCTCTGTCAAGGAGGAAATTGCATTAATACTGTTGGGTCTTTTGAGTGCAAATGCCCTGCTGGACACAAATTTAATGAAGTGTCACAAAAATGTGAAGATATTGACGAATGCAGCACTATTCCTGGAATCTGTGATGGGGGTGAATGTACGAACACAGTCAGCAGCTACTTTTGTAAATGTCCCCCTGGTTTTTACACCTCTCCAGACGGTACCAGATGCATAGATGTCCGCCCAGGATACTGTTACACGGCTCTGGCGAATGGGCGCTGTTCTAACCAGCTGCCGCAGTCCGTCACCAAGGTGCAGTGCTGCTGCGACGTCGGCCGGTGCTGGTCTCCCGGGGTCACAGTCGCCCCCGAGATGTGTCCCATCAGAGCAACTGAGGATTTCAACAAGCTGTGCTCCGTCCCTATGGTAATTCCTGAGAGGCCAGGATATCCTCCTCCACCCCTTGGCCCCGTTCCTCCCATTCCCCCTGTCCCTCCTGGCTTTCCTCCTGGGCCTCAAATCATGATCCCTCGACCACCAGTGGAATATCCATATCCGTCACGGGAACCACCAAGGGTGCTACCAGTCAACGTCACTGATTACTGCCAGCTCTTTCGCTATCTCTGTCAAAACGGACGCTGCATCCCAACCCCCGGGAGCTACCGGTGTGAGTGCAACAAAGGATTCCAGCTGGACCTCCGTGGGGAATGCATTGATGTTGATGAATGTGAGAAGAACCCTTGTGCTGGTGGCGAGTGTATTAACACGCAGGGCTCTTACACCTGTCAGTGCCGACCTGGTTATCAGAGCACACTCACGCGGACAGAGTGCAGAGACATTGATGAATGTTTACAGAATGGCCGTATCTGTAATAATGGACGTTGTATCAACACAGATGGCAGTTTCCATTGTGTGTGTAATGCAGGATTTCACGTCACACGAGATGGGAAGAACTGTGAAGATATGGATGAATGCAGCATAAGGAATATGTGCCTTAATGGAATGTGTATCAATGAAGATGGCAGTTTTAAATGTATTTGCAAACCTGGATTTCAGCTGGCATCAGATGGGCGTTATTGTAAAGATATTAATGAGTGTGAAACACCTGGAATCTGCATGAATGGGCGTTGTGTCAACACTGATGGTTCCTACCGATGTGAATGCTTTCCTGGACTGGCCGTGGGTCTGGATGGACGTGTGTGTGTTGACACACACATGCGGAGCACATGCTATGGTGGATACAAAAGAGGCCAGTGTGTCAAACCCTTGTTTGGTGCTGTTACCAAGTCTGAATGCTGTTGTGCCAGCACCGAGTATGCTTTCGGGGAGCCTTGCCAACCATGTCCTTCACAGAATTCAGCGGAGTATCAGGCACTCTGCAGCAGTGGGCCAGGAATAACGTCAGCAGGCAGCGATATAAATGAATGTGCATTAGATCCTGATATTTGCCCAAATGGAATTTGCGAAAATCTCCGTGGGACCTACAAATGTATATGCAACTCAGGATATGAAGTGGATTCAACTGGGAAAAACTGTGTTGATATTAATGAATGTGTATTGAATAGTCTGCTTTGTGACAATGGACAGTGTAGAAATACTCCTGGAAGTTTTGTCTGTACCTGCCCCAAGGGATTTATATACAAACCTGAACTGAAAACCTGTGAAGACATCGATGAATGTGAATCCAGTCCTTGCATCAATGGAGTCTGCAAGAACAGTCCAGGCTCTTTCATTTGTGAATGTTCTTCTGAAAGTACTTTGGATCCAACAAAAACCATCTGCATAGAAACCATCAAGGGCACTTGTTGGCAGACTGTCATCGATGGGCGGTGTGAGATCAACATCAACGGAGCCACATTAAAGTCCCAGTGCTGTTCATCCCTCGGTGCTGCCTGGGGGAGCCCATGCACCCCATGCCAAGTCGATCCCATATGTGGGAAAGGCTATTCAAGAATTAAAGGAACACAGTGTGAAGATATAGATGAATGTGAAGTGTTCCCAGGAGTCTGCAAGAATGGCTTGTGTGTTAACTCCAAGGGATCATTTAAGTGTCAGTGTCCCAGTGGGATGACTTTGGATGCCACAGGAAGAATTTGCCTAGATATCCGCCTGGAGACCTGCTTCCTGAGGTATGAGGACGAGGAGTGCACCCTGCCTGTGGCTGGGCGCCACCGCATGGACGCCTGCTGCTGCTCGGTCGGGGCAGCCTGGGGCACCGAGGAGTGCGAGGAGTGTCCCATGAGAAACACACCTGAGTACGAGGAGCTCTGTCCCAGAGGACCCGGATTCGCCACAAAAGAAATTACAAATGGCAAACGTTTTTTCAAAGACATCAACGAGTGTAAGATGATTCCCAACCTGTGCACCCACGGCAAGTGCAGGAACACCATTGGCAGCTTCAAGTGCAGGTGTGATAGCGGCTTTGCTCTGGATTCTGAAGAAAGGAACTGCACAGACATCGACGAATGCCGCATATCCCCTGACCTCTGTGGCCGAGGCCAGTGTGTGAACACCCCCGGGGACTTTGAGTGCAAGTGCGATGAAGGCTATGAAAGCGGATTCATGATGATGAAGAACTGCATGGATATCGACGAGTGTCAGAGAGATCCACTGTTGTGCCGAGGAGGCGTGTGCCTGAACACTGAGGGAAGTTACCGCTGCGAATGTCCCCCTGGCCATCAGCTGGCCCCCAACATCTCAGCGTGTATAGACATCAACGAGTGTGAACTGAGCGCACACCTCTGCCCCCATGGCCGCTGCGTGAACCTCATAGGAAAGTACCAGTGTGCCTGCAACCCTGGCTACCACTCAACCCCTGACAGGCTGTTTTGTGTTGACATTGATGAATGCAGCATAATGAACGGTGGCTGTGAGACCTTCTGCACAAACTCTGAAGGTAGCTACGAATGTAGCTGTCAGCCAGGATTTGCACTGATGCCTGATCAGAGGTCCTGCACAGACATTGATGAGTGTGAAGATAACCCCAATATCTGTGATGGCGGTCAGTGTACAAACATACCTGGAGAGTATAGGTGCTTGTGTTATGATGGATTCATGGCATCTGAAGACATGAAGACTTGTGTAGATGTCAATGAATGTGATCTGAATCCAAATATCTGCCTAAGTGGAACCTGTGAAAACACCAAAGGCTCATTTATCTGCCACTGTGATATGGGCTATTCAGGCAAAAAAGGAAAAACAGGCTGTACAGACATCAATGAATGTGAAATTGGAGCGCACAACTGCGACAGACACGCTGTATGTACCAACACAGCAGGAAGCTTCAAATGTAGCTGTAGCCCCGGGTGGATTGGAGATGGCATTAAGTGCACTGACCTGGACGAATGCTCCAATGGAACCCACATGTGCAGCCAACATGCAGACTGCAAGAACACCATGGGCTCCTACCGCTGCCTCTGCAAGGAGGGGTACACGGGCGATGGCTTCACTTGTACAGATCTTGATGAGTGCTCTGAGAATCTAAATCTGTGTGGCAACGGCCAGTGCCTTAACGCCCCAGGAGGATACCGCTGTGAATGTGACATGGGCTTTGTGCCCAGTGCTGATGGGAAAGCCTGTGAAGATATCGATGAGTGCTCTCTTCCGAACATCTGTGTTTTTGGAACTTGCCACAACCTCCCTGGCCTGTTCCGCTGTGAATGTGAGGCCGGCTATGAACTGGACAGAAGTGGCGGCAACTGCACGGACGTTAATGAATGCCTGGATCCAACCACGTGCATCAGTGGGAACTGTGTCAATACTCCAGGCAGCTATACCTGTGACTGTCCACCCGATTTTGAGCTGAATCCAACTCGAGTTGGCTGTGTCGATACCCGCTCTGGAAACTGCTATTTGGATATCCGTCCTCGGGGAGACAATGGAGATACAGCCTGCAGCAATGAAATTGGAGTTGGTGTTTCCAAGGCTTCCTGCTGCTGTTCTCTGGGTAAAGCCTGGGGCACTCCTTGTGAGCTGTGCCCGCCTGTGAACACATCTGAGTACAAAATTCTTTGTCCTGGAGGAGAAGGTTTTCGACCCAACCCTATCACCGTTATATTGGAAGATATTGATGAGTGCCAGGAGCTCCCAGGGTTGTGCCAAGGCGGGAAATGTATCAACACCTTTGGCAGCTTCCAGTGCCGCTGTCCAACAGGCTACTACCTGAATGAAGACACCCGAGTGTGTGATGATGTGAATGAATGTGAAACTCCTGGAATCTGTGGTCCAGGGACATGTTACAACACTGTTGGCAACTACACCTGTATCTGCCCTCCAGACTACATGCAAGTGAATGGGGGGAATAATTGCATGGATATGAGGAGGAGTCTGTGCTACAGGAACTATTATGCTGACAACCAGACCTGTGATGGAGAACTGTTGTTCAACATGACCAAGAAGATGTGCTGTTGTTCCTACAACATTGGCCGGGCCTGGAACAAGCCCTGTGAACAGTGCCCCATTCCAAGCACAGATGAATTTGCCACACTCTGTGGAAGTCAACGGCCAGGCTTTGTCATCGACATCTATACCGGTTTACCTGTCGATATCGACGAGTGTCGGGAGATCCCAGGGGTCTGTGAAAACGGTGTGTGTATCAACATGGTCGGCAGCTTCCGGTGTGAATGTCCAGTGGGCTTCTTCTATAATGACAAGCTGTTGGTGTGTGAAGACATTGACGAGTGTCAGAACGGCCCAGTGTGCCAGCGAAACGCGGAGTGCATCAACACCGCAGGCAGCTACCGCTGTGATTGCAAGCCCGGCTACCGATTCACCTCCACGGGGCAGTGCAATGATCGCAATGAATGTCAAGAAATCCCCAATATATGCAGCCATGGGCAGTGTATTGACACAGTTGGAAGCTTTTATTGCCTTTGCCACACTGGTTTTAAAACAAACGCTGATCAAACCATGTGTTTGGACATAAATGAGTGTGAAAGAGACGCCTGTGGGAATGGCACTTGCCGCAACACGATTGGTTCCTTCAACTGCCGCTGCAATCACGGTTTCATCCTTTCCCACAACAATGACTGCATAGATGTTGATGAATGTGCAACTGGAAATGGGAACCTTTGCCGAAATGGCCAATGTATCAATACAGTGGGGTCCTTCCAGTGTCAGTGCAATGAAGGCTATGAGGTGGCTCCAGATGGGAGAACCTGTGTGGATATCAATGAATGTCTCCTAGATCCCAGAAAATGTGCCCCGGGCACCTGTCAAAACTTGGATGGGTCCTACAGATGTATCTGTCCACCTGGATACAGTCTCCAGAATGACAAGTGTGAAGATATTGATGAATGTGTTGAAGAGCCAGAAATCTGTGCCTTGGGCACGTGCAGTAACACTGAAGGCAGCTTCAAATGTCTGTGTCCAGACGGGTTCTCCTTGTCCTCCACTGGAAGAAGGTGCCAAGATTTACGAATGAGCTACTGTTACGCGAAGTTTGAAGGAGGAAAGTGTTCATCACCCAGATCCAGAAATCACTCCAAACAGGAATGCTGCTGTGCCTTGAAGGGAGAAGGTTGGGGAGATCCCTGCGAGCTGTGCCCCACTGAACCTGATGAGGCCTTCCGCCAGATCTGTCCCTATGGAAGTGGCATCATCGTGGGACTTGATGATTCAGCAGTTGACATGGATGAGTGCAAAGAACCCGATATCTGTAAACACGGGCAGTGCATCAATACCGATGGGTCCTATCGCTGCGAATGTCCCTTTGGCTACATTCTGCAAGGGAATGAATGTGTGGACACTGATGAATGTTCAGTAGGCAATCCTTGTGGAAATGGAACCTGCAAGAATGTGATTGGAGGTTTCGAATGCACCTGTGAGGAGGGATTTGAGCCTGGGCCAATGATGACTTGTGAAGATATAAATGAGTGTGCCCAGAATCCTCTGCTCTGTGCCTTCCGATGTGTAAATACTTATGGGTCATATGAATGCAAGTGTCCTGCTGGATATGTTCTGAGAGAAGACAGAAGGATGTGCAAAGATGAGGATGAGTGTGAAGAGGGAAAACACGACTGTGCTGAAAAACAAATGGAGTGCAAGAACCTCATTGGCACATACCTGTGCATCTGTGGACCTGGGTATCAGCGAAGACCTGACGGAGAAGGCTGCGTAGATGAAAATGAATGTCAGACCAAGCCTGGGATCTGTGAGAACGGGCGCTGCCTCAACACCAGGGGGAGCTATACCTGCGAGTGCAATGACGGCTTCACAGCCAGCCCCAACCAGGATGAGTGCCTTGACAACCGGGAAGGGTACTGCTTCACGGAGGTGCTCCAGAACATGTGTCAGATCGGCTCTAGCAACAGGAACCCCGTCACCAAGTCTGAATGCTGCTGCGATGGAGGGAGAGGCTGGGGGCCCCACTGTGAGATCTGCCCTTTCCAGGGCACTGTGGCTTTCAAAAAACTCTGCCCCCATGGCCGAGGGTTTATGACCAACGGAGCAGATATTGATGAGTGCAAGGTTATTCATGATGTTTGCCGAAATGGGGAATGTGTCAATGACAGAGGATCATATCATTGCATTTGTAAAACTGGCTACACTCCAGATATAACTGGAACTGCCTGTGTAGATCTGAATGAGTGCAATCAGGCTCCCAAACCTTGCAATTTCATCTGTAAGAACACAGAAGGGAGTTACCAGTGTTCATGCCCGAAAGGCTACATCCTGCAGGAGGACGGAAGGAGCTGCAAAGATCTTGATGAGTGTGCAACTAAGCAGCACAACTGCCAGTTCTTGTGTGTTAACACCATTGGTAGCTTCGCATGTAAATGTCCTCCTGGATTTACCCAACACCATACTGCCTGCATTGATAACAATGAATGCACCTCTGACATCAACCTGTGTGGGTCAAAGGGCATTTGCCAGAACACTCCTGGAAGCTTCACTTGTGAATGCCAGCGGGGATTCTCACTTGATCCGAGCGGCGCAAGCTGTGAAGATGTGGACGAGTGTGAGGGAAACCATCGCTGCCAGCACGGCTGCCAGAACATCATCGGCGGCTACAGGTGCAGCTGCCCCCAGGGCTATCTCCAGCACTACCAATGGAACCAGTGTGTCGATGAAAATGAATGCCTCAGTGCTCACATCTGCGGAGGAGCCTCCTGTCACAACACCCTGGGGAGCTACAAGTGCATGTGTCCTGCCGGCTTCCAATACGAACAGTTCAGTGGAGGTTGCCAAGACATCAACGAATGCGGCTCTGCTCAGGCCCCCTGCAGTTACGGCTGTTCCAATACTGAGGGCGGCTACCTGTGTGCCTGTCCACCTGGCTACTTCCGAATAGGCCAAGGGCACTGTGTTTCTGGAATGGGCATGGGCCGGGGAAACCCAGAGCCACCTGCCAGCGGTGAAATGGATGACAACTCACTCTCCCCAGAGGCTTGTTATGAGTGTAAGATCAACGGCTACCCCAAACGCGGCAGGAAGCGGAGAAGCGCAAATGAAACAGATGCCTCCAACATTGAGGATCAACCTGGGATAGAAGCCAATGTGAGTCTTGCGAGTTGGGATGTTGAGAAGACAGCCGTGTTCGCTTTCAATATTTCCCACATCAGTAACAAGGTCCGAATCCTAGAACTCCTTCCAGCCCTCACGACTCTGACGAATCACAACAGATACTTGATTGAATCTGGAAATGAAAACGGCTTCTTTAAAATCAACCAAAAGGAAGGGATCAGCTACCTCCACTTCACAAAGAAGAAGCCAGTGGCTGGAACCTATTCATTACAAATCAGTAGTACTCCACTTTATAAAAAGAAAGAACTTAATCAGCTAGAAGATAAATATGACAAAGACTACCTCAGTGGTGAACTGGGTGATAATCTGAAGATGAAAATTCAGATTTTGCTTCAT
>Neophocaena_phocaenoides
ATGCGGCGAGGGGGGCTGCTGGAGGTCGCCCTGGGATTTACCGTGCTCTTAGCTTCCTACACGAGCCATGGGGCGGACGCCAATTTGGAGGCTGGGAACGTGAAGGAAACCAGAGCCAGCCGGGCCAAGAGAAGAGGCGGTGGAGGACACGACGCGCTTAAAGGACCTAATGTCTGTGGATCACGTTATAATGCTTACTGTTGCCCTGGATGGAAGACCTTACCTGGTGGAAATCAGTGTATTGTCCCCATTTGCCGGCATTCCTGTGGGGATGGATTTTGTTCTAGGCCAAATATGTGCACTTGCCCATCTGGTCAGATAGCTCCTTCCTGTGGTTCCAGATCCATCCAACACTGTAACATTCGCTGCATGAATGGAGGTAGCTGCAGTGATGATCACTGTCTGTGCCAGAAAGGATACATAGGGACTCACTGTGGACAACCTGTCTGTGAAAGTGGCTGTCTCAACGGAGGCAGGTGCGTGGCCCCAAATCGCTGTGCATGCACTTACGGCTTTACTGGACCCCAGTGTGAAAGAGATTACAGGACAGGCCCGTGTTTTACTGTGATCAGCAACCAGATGTGCCAGGGACAGCTCAGCGGGATTGTCTGTACAAAAACACTCTGCTGTGCCACGGTGGGCCGCGCCTGGGGCCACCCCTGTGAGATGTGCCCAGCCCAGCCCCACCCCTGTCGGCGCGGCTTCATTCCAAATATCCGCACAGGAGCTTGTCAAGATGTGGATGAGTGCCAGGCCATCCCTGGGCTCTGTCAAGGAGGAAATTGCATTAATACTGTTGGGTCTTTTGAGTGCAAATGCCCTGCTGGACACAAATTTAATGAAGTGTCACAAAAATGTGAAGATATTGATGAATGCAGCACTATTCCTGGAATCTGTGACGGGGGCGAATGTACAAACACAGTCAGCAGTTACTTTTGCAAATGTCCCCCCGGTTTTTACACCTCTCCTGATGGTACCAGATGCATAGATGTTCGTCCAGGATACTGTTACACGGCTCTGGCAAACGGGCGCTGTTCTAACCAGCTGCCGCAGTCTATCACCAAGATGCAGTGCTGCTGTGACGTCGGCCGGTGCTGGTCTCCGGGGGTCACTGTTGCCCCCGAAATGTGTCCCATCAGAGCAACGGAGGATTTCAACAAGCTGTGCTCTGTCCCTATCGTAATTCCCGAGAGGCCAGGATATCCTTCCCCACCCCTTGGCCCCATTCCTCCAGTTCACCCTGTTCCTCCTGGCTTTCCTCCTGGACCTCAAATTACAGTCCCTCGACCACCAGTGGAATATCCATATCCATCTCGGGAACCACCAAGGGTGTTGCCAGTCAACGTCACTGATTACTGCCAGCTGTTTCGCTATCTCTGTCAAAATGGACGCTGCATCCCAACTCCTGGGAGCTACCGGTGTGAGTGCAACAAAGGATTCCAGCTGGACCTCCGTGGGGAGTGCATTGATGTTGATGAATGTGAGAAAAACCCTTGTGCTGGTGGCGAGTGTATTAATACCCAGGGCTCCTACACCTGTCAGTGCCGACCTGGCTATCAGAGCACACTCACCCGGACAGAATGCCGAGACATTGATGAATGTTTACAGAATGGCCGTATCTGCAATAACGGACGTTGCATCAACACAGATGGCAGTTTCCATTGTGTGTGTAATGCAGGATTTCATGTTACGCGTGATGGGAAGAACTGTGAAGATATGGATGAATGCAGCATAAGGAATATGTGCCTTAATGGAATGTGTATCAATGAAGATGGCAGTTTTAAATGTATTTGCAAACCTGGATTTCAGCTGGCATCAGATGGGCGTTATTGTAAAGATATTAACGAGTGTGAAACACCTGGGATCTGCATGAATGGGCGTTGTGTCAACACTGACGGCTCCTACCGATGTGAATGCTTTCCTGGACTGGCCGTGGGTCTGGATGGACGTGTGTGTGTTGACACACACATGCGGAGCACATGCTACGGTGGATACAAGAGAGGCCAGTGTGTCAAACCCTTGTTTGGTGCTGTTACCAAATCTGAGTGCTGTTGTGCCAGCACCGAGTATGCTTTTGGGGAACCTTGCCAACCGTGTCCTTCACAGAATTCAGCGGAATATCAGGCGCTCTGCAGCAGTGGGCCAGGAATGACGTCAGCAGGCAGTGATATAAATGAATGTGCATTAGACCCTGATATCTGCCCAAATGGAATTTGTGAAAATCTCCGTGGGACCTACAAATGTATTTGCAATTCCGGATATGAAGTGGATTCATCTGGGAAAAATTGTGTTGATATTAATGAATGTGTATTGAATAGTCTACTCTGTGACAATGGACAATGTAGAAATACTCCTGGAAGTTTTGTCTGTACCTGCCCCAAGGGATTTATATACAAACCTGACCTAAAAACTTGTGAAGACATCGATGAATGTGAATCAAGTCCTTGCATTAATGGAGTCTGCAAGAATAGCCCAGGCTCTTTTATTTGCGAGTGTTCTTCCGAAAGTACTTTGGATCCAACAAAAACCATCTGCATAGAAACCATCAAGGGCACTTGTTGGCAGACTGTCATTGATGGGCGATGTGAGATCAACATCAATGGAGCAACGTTAAAGTCCCAGTGTTGTTCGTCCCTCGGTGCTGCCTGGGGGAGTCCGTGCACCCCATGCCAAGTTGATCCCATATGTGGTAAAGGCTATTCAAGAATTAAAGGAACACAGTGTGAAGATATAGATGAATGTGAAGTGTTCCCAGGAGTATGCAAAAATGGCTTATGTGTTAACTCTAAGGGATCATTTAAGTGTCAGTGTCCCAGTGGGATGACTTTGGATGCCACAGGGAGGATTTGCCTAGATATCCGCCTGGAAACCTGCTTCCTGGGGTACGAGGACGAGGAGTGCACCTTGCCCGTGGTTGGCCGCCACCGCATGGACGCCTGCTGCTGCTCCGTCGGGGCAGCCTGGGGGACCGAGGAGTGCGAGGAGTGTCCCCTGAGGAACACACCTGAGTACGAGGAACTCTGTCCCAGAGGACCCGGATTCGCCACAAAAGAAATTACAAATGGAAAGCCTTTCTTCAAAGACATCAATGAGTGCAAGATGATTCCCACGCTCTGCACCCATGGCAAGTGCAGAAACACCATCGGCAGCTTCAAGTGCAGGTGTGACAGTGGCTTTGCTCTGGATTCTGAAGAAAGGAACTGCACAGACATCGATGAATGCCGCATATCTCCCGACCTCTGTGGCCGAGGCCAGTGCGTGAACACCCCCGGGGACTTCGAGTGCAAGTGTGATGAAGGCTACGAAAGTGGATTCATGATGATGAAGAACTGCATGGATATTGACGAGTGTCAGAGAGATCCTCTGCTGTGCCGAGGAGGCGTGTGCCTAAACACTGAGGGAAGTTACCGCTGTGAATGTCCTCCTGGCCATCAGCTGTCCCCCAACATCTCAGCATGTATAGACATCAACGAGTGTGAACTGAGTGCGCACCTCTGCCCCCACGGCCGCTGCGTGAACCTCATAGGGAAGTACCAGTGTGCCTGCAACCCCGGCTACCACTCCACCCCCGACAGGCTGTTTTGTGTTGACATCGATGAATGCAGCATAATGAACGGTGGCTGTGAGACCTTCTGCACAAACTCTGAAGGTAGCTATGAATGTAGCTGTCAGCCAGGATTCGCACTAATGCCTGACCAGAGGTCCTGCACGGACATTGATGAGTGTGAAGATAACCCCAATATCTGTGATGGTGGTCAGTGTACAAACATACCTGGAGAGTACAGGTGCTTGTGTTATGATGGATTCATGGCATCTGAAGACATGAAGACTTGTGTAGATGTCAATGAATGTGATCTGAATCCAAATATCTGCCTAAGTGGAACCTGTGAAAACACTAAAGGCTCATTTATCTGCCACTGTGATATGGGATATTCAGGCAAGAAAGGAAAAACTGGCTGTACAGACATCAATGAATGTGAAATTGGAGCGCACAACTGCGACAGACATGCTGTATGTACCAACACGGCAGGAAGCTTCAAATGTAGCTGCAGCCCCGGGTGGATTGGAGATGGCATTAAGTGCACTGATCTGGACGAGTGCTCCAATGGAACCCACATGTGCAGCCAACATGCAGACTGCAAGAATACCATGGGCTCTTACCGCTGCCTCTGCAAGGAAGGATACACGGGAGATGGCTTCACTTGTACAGATCTCGATGAGTGCTCTGAGAATCTGAATCTGTGTGGCAATGGCCAGTGCCTAAACGCCCCGGGAGGGTATCGCTGTGAATGTGACATGGGCTTTGTGCCCAGTGCTGACGGGAAAGCCTGTGAAGATATTGACGAGTGCTCTCTTCCAAACATTTGTGTTTTTGGAACCTGCCACAACCTCCCTGGCCTGTTCCGCTGTGAGTGTGAGATCGGCTACGAACTGGACAGAAGCGGGGGGAACTGCACAGACGTTAATGAATGTCTGGATCCAACCACGTGTATCAGTGGGAACTGTGTCAACACCCCAGGCAGCTATACCTGTGATTGTCCACCCGATTTTGAGCTGAATCCAACTCGAGTTGGCTGTGTTGATACCCGCTCTGGAAATTGCTATTTGGATGTTCGACCTCGAGGAGACAATGGAGATACAGCCTGTAGCAATGAAATTGGAGTTGGTGTTTCCAAGGCTTCCTGCTGCTGTTCTCTGGGTAAAGCCTGGGGTACTCCTTGTGAGCTGTGCCCTGCTGTGAACACATCTGAGTACAAAATTCTTTGTCCTGGAGGAGAAGGTTTTCGACCCAACCCTATCACGGTTATATTGGAAGATATCGACGAGTGCCAGGAGCTCCCGGGGCTGTGCCAAGGCGGGAAATGTATCAACACCTTTGGCAGTTTCCAGTGCCGCTGTCCGACGGGCTACTACCTGAATGAAGACACCCGAGTGTGTGATGATGTGAATGAATGTGAAACTCCCGGAATCTGTGGTCCAGGGACCTGTTATAACACCGTGGGCAACTACACCTGTATTTGCCCTCCAGACTACATGCAAGTGAATGGGGGGAATAATTGCATGGATATGAGGAGAAGCTTGTGCTACAGGAACTATTACGCTGACAACCAGACCTGCGACGGAGAACTGTTGTTCAATATGACCAAGAAGATGTGCTGTTGTTCCTACAACATTGGCCGGGCCTGGAATAAGCCCTGTGAACAGTGTCCCATCCCAAGCACAGATGAATTTGCTACACTCTGTGGAAGTCAAAGGCCAGGCTTCGTCATCGACATTTACACTGGTTTACCTGTTGATATCGATGAATGTCGGGAGATCCCAGGGGTCTGTGAAAATGGCGTGTGTATCAACATGGTTGGCAGCTTCCGATGTGAATGTCCAGTGGGCTTCTTCTATAATGACAAGTTGCTGGTTTGTGAAGATATCGACGAGTGTCAGAACGGCCCGGTGTGCCAGCGCAACGCGGAGTGCATCAACACTGCGGGCAGCTACCGCTGCGACTGCAAGCCCGGCTACCGCTTCACCTCCACAGGGCAGTGCAATGATCGCAATGAATGTCAAGAGATCCCCAATATATGCAGCCACGGACAGTGTATTGACACAGTTGGAAGCTTTTATTGTCTTTGCCACACTGGTTTTAAAACAAACGCTGATCAAACCATGTGTTTGGACATAAATGAGTGTGAAAGAGATGCCTGTGGGAATGGAACTTGCCGAAACACAATTGGTTCCTTCAACTGCCGCTGCAATCACGGTTTCATCCTTTCCCACAACAATGACTGCATAGATGTTGATGAATGTGCAACTGGAAATGGGAACCTTTGCAGAAATGGCCAATGCATCAATACAGTGGGGTCCTTCCAGTGTCAGTGCAATGAAGGCTATGAGGTGGCTCCAGATGGAAGAACCTGTGTGGATATCAACGAATGTCTCCTAGAACCTGGAAAATGTGCACCAGGCACCTGTCAGAACTTGGATGGGTCCTACAGATGTATTTGTCCACCTGGATACAGTCTCCAGAACGACAAGTGTGAAGATATTGATGAATGTGTTGAAGAACCAGAAATTTGTGCCTTGGGCACGTGCAGCAACACTGAAGGCAGCTTCAAATGTCTGTGTCCAGACGGGTTTTCCTTGTCCTCCACTGGAAGAAGGTGCCAAGATTTGCGAATGAGCTACTGTTACGCGAAGTTTGAAGGAGGAAAGTGTTCGTCACCCAAATCCAGAAATCACTCCAAACAGGAATGCTGCTGTGCCTTGAAGGGAGAAGGTTGGGGCGATCCCTGTGAGCTGTGCCCCACTGAACCCGATGAGGCCTTCCGCCAGATCTGTCCCTATGGAAGTGGAATCATTGTGGGACCCGATGATTCAGCGGTTGATATGGATGAGTGCAAAGAACCCGATGTCTGTAAACACGGGCAGTGCATCAATACCGATGGCTCCTATCGCTGCGAGTGTCCCTTTGGCTACATTCTGGAAGGGAATGAATGTGTGGATACTGACGAGTGTTCGGTGGGCAATCCTTGCGGAAATGGAACCTGCAAGAACGTGATTGGAGGTTTTGAATGCACCTGTGAGGAGGGATTTGAGCCTGGTCCAATGATGACTTGTGAAGATATAAACGAGTGTGCCCAGAATCCTCTGCTCTGTGCTTTCCGATGTGTGAACACTTACGGCTCATATGAATGCAAATGTCCCACTGGATATGTTCTGAGAGAAGACAGAAGAATGTGCAGAGATGAGGATGAGTGTGAAGAGGGTAAACATGATTGTGCAGAAAAACAGATGGAATGCAAGAACCTCATTGGCACATACATCTGCATCTGTGGACCTGGGTATCAGCGAAGACCCGATGGAGAAGGCTGCGTAGATGAGAATGAATGTCAGACCAAGCCTGGGATCTGTGAGAACGGGCGCTGCCTCAACACCAGGGGGAGCTATACCTGCGAGTGCAATGATGGCTTCACAGCCAGCCCCACCCAGGATGAGTGCCTTGACAACCGGGAAGGGTACTGCTTCACAGAGGTGCTCCAAAACATGTGTCAGATCGGCTCAAGCAACAGGAACCCAGTCACCAAGTCTGAATGCTGCTGCGACGGAGGGAGAGGCTGGGGTCCCCACTGTGAGATCTGCCCTTTCCAGGGCACTGTGGCTTTCAAAAAACTCTGCCCACATGGCCGAGGGTTTATGACCAACGGAGCAGATATTGATGAGTGCAAGGTTATTCATGATGTTTGCCGGAATGGGGAATGCGTCAATGACAGAGGATCATATCACTGCATTTGTAAAACTGGCTATACTCCAGATATAACCGGAACTGCCTGCGTAGATCTGAATGAGTGCAACCAGGCCCCCAAACCCTGCAATTTTATCTGCAAGAACACAGAAGGGAGTTACCAGTGTTCATGCCCGAAAGGCTACATTCTGCAGGAGGATGGAAGGAGCTGCAAAGATCTTGATGAGTGTGCAACTAAGCAGCACAACTGCCAGTTCCTGTGTGTTAACACCATTGGCAGCTTCACATGTAAATGTCCTCCTGGATTTACCCAACACCATACTGCCTGCATTGATAACAATGAATGCACCTCTGACATCAACCTGTGTGGGTCTAAGGGCATTTGCCAGAATACTCCTGGAAGCTTCACCTGTGAATGCCAGCGGGGATTCTCACTTGATCAGAGCGGTGCCAGCTGTGAAGATGTGGACGAGTGCGAAGGAAACCATCGCTGCCAGCATGGCTGCCAGAACATCATCGGGGGCTACAGGTGCAGCTGCCCCCAGGGCTATCTCCAGCACTACCAATGGAACCAGTGTGTCGATGAAAATGAATGCCTCAGCGCTCACATTTGCGGAGGAGCCTCCTGCCACAACACGCTGGGGAGCTACAAGTGCATGTGTCCTGCTGGCTTCCAGTACGAACAGTTCAGTGGTGGGTGCCAAGACATCAACGAATGTGGCTCTTCTCAGGCCCCCTGCAGTTACGGCTGTTCCAATACCGAGGGCGGCTATCTCTGTGCCTGTCCACCTGGCTACTTCCGAATAGGCCAAGGGCACTGTGTTTCTGGAATGGGCATGGGCCGAGGAAACCCAGAGCCACCTGCCAGTGGTGAAATGGATGACAATTCCCTCTCCCCAGAGGCGTGTTATGAGTGTAAGATCAACGGCTACCCCAAACGGGGCAGGAAGCGGAGAAGCGCAAATGAAACAGATGCCTCCAACATTGAGGATCAGCCTGAGATAGAAGCCAATGTGAGTCTTGCAAGCTGGGATGTTGAGAAGACAGCCGTGTTTGCTTTCAATATTTCCCACATCAATAACAAGGTCCGAATCCTAGAACTCCTTCCAGCCCTTACGACTCTGACGAATCACAACAGATACTTGATTGAATCTGGAAATGAAAACGGCTTCTTTAAAATCAACCAAAAGGAAGGGATCAGCTACCTCCACTTCACAAAGAAGAAGCCAGTGGTTGGAACCTATTCATTACAAATCAGTAGTAGTCCACTTTATAAAAAGAAAGAACTTAATCAGCTAGAAGATAAATATGACAAAGACTACCTCAGTGGTGAACTGGGTGATAATCTGAAGATGAAAATTCAGATTTTGCTTCAT
>Delphinapterus_leucas
ATGCGGCGAGGGGGGCTGCTGGAGGTCGCCCTGGGATTTACCGTGCTCTTAGCTTCCTACACGAGCCATGGGGCGGACGCCAATTTGGAGGCTGGGAACGTGAAGGAAACCAGAGCCAGCCGGGCCAAGAGAAGAGGCGGTGGAGGACACGACGCGCTTAAAGGACCTAATGTCTGTGGATCACGTTATAATGCTTACTGTTGCCCTGGATGGAAGACCTTACCTGGTGGAAATCAGTGTATTGTCCCCATTTGCCGGCATTCCTGTGGGGATGGATTTTGTTCTAGGCCAAATATGTGCACTTGCCCATCTGGTCAGATAGCTCCTTCCTGTGGTTCCAGATCCATCCAACACTGTAACATTCGCTGCATGAATGGAGGTAGCTGCAGTGATGATCACTGTCTGTGCCAGAAAGGATACATAGGGACTCACTGTGGACAACCCGTCTGTGAAAGTGGCTGTCTCAACGGAGGCAGGTGCGTGGCCCCAAATCGATGTGCATGCACTTACGGCTTTACTGGACCCCAGTGTGAAAGAGATTACAGGACAGGCCCGTGTTTTACTGTGATCAGCAACCAGATGTGCCAGGGACAGCTCAGCGGGATTGTCTGTACAAAAACACTCTGCTGTGCCACGGTGGGCCGCGCCTGGGGCCACCCCTGTGAGATGTGCCCAGCCCAGCCCCACCCCTGTCGGCGCGGCTTCATTCCAAATATCCGCACAGGAGCTTGTCAAGATGTGGATGAATGCCAGGCCATCCCTGGGCTCTGTCAAGGAGGAAATTGCATTAATACTGTTGGGTCTTTTGAGTGCAAATGCCCTGCTGGACACAAATTTAATGAAGTGTCACAAAAATGTGAAGATATTGATGAATGCAGCACTATTCCTGGAATCTGTGACGGGGGCGAATGTACAAACACAGTCAGCAGTTACTTTTGCAAATGTCCCCCCGGTTTTTACACCTCTCCCGATGGTACCAGATGCATAGATGTTCGCCCAGGATACTGTTACACGGCTCTGGCAAACGGGCGCTGTTCTAACCAGCTGCCGCAGTCTATCACCAAGATGCAGTGCTGCTGTGACGTCGGCCGGTGCTGGTCTCCGGGGGTCACTGTCGCCCCCGAAATGTGTCCCATCAGAGCAACGGAGGATTTCAACAAGCTGTGCTCTGTCCCTATCGTAATTCCCGAGAGGCCAGGATATCCTTCCCCACCCCTTGGCCCCATTCCTCCAATTCACCCTGTTCCTCCTGGCTTTCCTCCTGGACCTCAAATTACAGTCCCTCGACCACCAGTGGAATATCCATATCCATCTCGGGAACCACCAAGGGTGTTGCCAGTCAACGTCACTGATTACTGCCAGCTGTTTCGCTATCTCTGTCAAAATGGACGCTGCATCCCAACTCCTGGGAGCTACCGGTGTGAGTGCAACAAAGGATTCCAGCTGGACCTCCGTGGGGAGTGCATTGATGTTGACGAATGTGAGAAAAACCCTTGCGCTGGTGGCGAGTGTATTAATACCCAGGGCTCCTACACCTGTCAGTGCCGACCTGGCTATCAGAGCACACTCACCCGGACAGAATGCCGAGACATTGATGAATGTTTACAGAATGGCCGTATCTGCAATAACGGACGTTGCATCAACACAGATGGCAGTTTCCATTGTGTGTGTAATGCAGGATTTCATGTTACGCGTGATGGGAAGAACTGTGAAGATATGGATGAATGCAGCATAAGGAATATGTGCCTTAATGGAATGTGTATCAATGAAGATGGCAGTTTTAAATGTATTTGCAAACCTGGATTTCAGCTGGCATCAGATGGGCGTTATTGTAAAGATATTAACGAGTGTGAAACACCTGGGATCTGCATGAATGGGCGTTGTGTCAACACTGACGGCTCCTATCGATGTGAATGCTTTCCTGGACTGGCCGTGGGTCTGGATGGACGTGTGTGTGTTGACACACACATGCGGAGCACGTGCTACGGTGGATACAAGAGAGGCCAGTGTGTCAAACCCTTGTTTGGTGCTGTTACCAAATCTGAGTGCTGTTGTGCCAGCACCGAGTATGCTTTTGGGGAACCTTGCCAACCGTGTCCTTCACAGAATTCAGCGGAATATCAGGCGCTCTGCAGCAGTGGGCCAGGAATGACGTCAGCAGGCAGTGATATAAATGAATGTGCATTAGACCCTGATATCTGCCCAAATGGAATTTGTGAAAATCTCCGTGGGACCTACAAATGTATTTGCAATTCAGGATATGAAGTGGATTCATCTGGGAAAAATTGTGTTGATATTAATGAATGTGTATTGAATAGTCTACTCTGTGACAATGGACAATGTAGAAATACTCCTGGAAGTTTTGTCTGTACCTGCCCCAAGGGATTTATATACAAACCTGACCTAAAAACTTGTGAAGACATCGATGAATGTGAATCAAGTCCTTGCATTAATGGAGTCTGCAAGAATAGCCCAGGCTCTTTTATTTGCGAATGTTCTTCCGAAAGTACTTTGGATCCAACAAAAACCATCTGCATAGAAACCATCAAGGGCACTTGTTGGCAGACTGTCATTGATGGGCGATGTGAGATCAACATCAATGGAGCAACGCTAAAGTCCCAGTGTTGTTCGTCCCTTGGTGCTGCCTGGGGGAGTCCGTGCACCCCATGCCAAGTTGATCCCATATGTGGTAAAGGCTATTCAAGAATTAAAGGAACACAGTGTGAAGATATAGATGAATGTGAAGTGTTCCCAGGAGTATGCAAAAATGGCTTATGTGTTAACTCTAAGGGATCATTTAAGTGTCAGTGTCCCAGTGGGATGACTTTGGATGCCACAGGGAGGATTTGCCTAGATATCCGCCTGGAAACCTGCTTCCTGGGGTACGAGGATGAGGAGTGCACCTTGCCCGTGGTTGGCCGCCACCGCATGGACGCCTGCTGCTGCTCCGTCGGGGCAGCCTGGGGGACCGAGGAGTGCGAGGAGTGTCCCCTGAGGAACACACCTGAGTACGAGGAACTCTGTCCCAGAGGACCCGGATTCGCCACAAAAGAAATTACAAATGGAAAGCCTTTCTTCAAAGACATCAATGAGTGCAAGATGATTCCCACGCTCTGCACCCATGGCAAGTGCAGAAACACCATCGGCAGCTTCAAGTGCAGGTGTGACAGTGGCTTTGCTCTGGATTCTGAAGAAAGGAACTGCACAGACATCGATGAATGCCGCATATCTCCCGACCTCTGTGGCCGAGGCCAGTGCGTGAACACCCCCGGGGACTTCGAGTGCAAGTGTGATGAAGGCTACGAAAGTGGATTCATGATGATGAAGAACTGCATGGATGTTGACGAGTGTCAGAGAGACCCTCTGCTGTGCCGAGGGGGCGTGTGCCTAAACACTGAGGGAAGCTACCGCTGTGAATGTCCTCCTGGCCATCAGCTGTCCCCCAACATCTCAGCATGTATAGACATCAACGAGTGTGAACTGAGTGCGCACCTCTGCCCCCACGGCCGCTGCGTGAACCTCATAGGGAAGTACCAGTGTGCCTGCAACCCCGGCTACCACTCCACCCCCGACAGGCTGTTTTGTGTTGACATCGATGAATGCAGCATAATGAACGGTGGCTGTGAGACCTTCTGCACAAACTCTGAAGGTAGCTATGAATGTAGCTGTCAGCCAGGATTCGCACTAATGCCTGACCAGAGGTCCTGCACTGACATTGATGAGTGTGAAGATAACCCCAATATCTGTGATGGTGGTCAGTGTACAAACATACCTGGAGAGTACAGGTGCTTGTGTTATGATGGATTCATGGCATCTGAAGACATGAAGACTTGTGTAGATGTCAATGAATGTGATCTGAATCCAAATATCTGCCTAAGTGGAACCTGTGAAAACACTAAAGGCTCATTTATCTGCCACTGTGATATGGGATATTCAGGCAAGAAAGGAAAAACTGGCTGTACAGACATCAATGAATGTGAAATTGGAGCACACAACTGCGACAGACATGCTGTATGTACCAACACGGCAGGAAGCTTCAAATGTAGCTGCAGCCCCGGGTGGATTGGAGATGGCATTAAGTGCACTGATCTGGACGAATGCTCCAATGGAACCCACATGTGCAGCCAACATGCAGACTGCAAGAATACCATGGGCTCTTACCGCTGCCTCTGCAAGGAAGGATACACAGGCGATGGCTTCACTTGTACAGATCTTGATGAGTGCTCTGAGAATCTGAATCTGTGTGGCAATGGCCAGTGCCTAAACGCCCCGGGAGGATATCGCTGTGAATGTGACATGGGCTTTGTGCCCAGTGCTGACGGGAAAGCCTGTGAAGATATTGACGAGTGCTCTCTTCCAAACATTTGTGTTTTTGGAACCTGCCACAACCTCCCTGGCCTGTTCCGCTGTGAGTGTGAGATCGGCTACGAACTGGACAGAAGCGGGGGGAACTGCACAGATGTTAATGAATGTCTGGATCCAACCACGTGTATCAGTGGGAACTGTGTCAACACCCCAGGCAGCTATACCTGTGATTGTCCACCCGATTTTGAGCTGAATCCAACTCGAGTTGGCTGTGTTGATACCCGCTCTGGAAATTGCTATTTGGATGTTCGACCTCGAGGAGACAATGGAGATACAGCCTGTAGCAATGAAATTGGAGTTGGTGTTTCCAAGGCTTCCTGCTGCTGTTCTCTGGGTAAAGCCTGGGGTACTCCTTGTGAGCTGTGCCCTGCTGTGAACACATCTGAGTACAAAATTCTTTGTCCTGGAGGAGAAGGTTTTCGACCCAACCCTATCACAGTTATATTGGAAGATATCGACGAGTGCCAGGAGCTCCCAGGGCTGTGCCAAGGCGGGAAATGTATCAACACCTTTGGCAGTTTCCAGTGCCGCTGTCCGACGGGCTACTACCTGAATGAAGACACCCGAGTGTGTGATGATGTGAATGAATGTGAAACTCCCGGAATCTGTGGTCCAGGGACATGTTATAACACCGTGGGCAACTACACCTGTATTTGCCCTCCAGACTACATGCAAGTGAATGGGGGGAATAATTGCATGGATATGAGGAGAAGCTTGTGCTACAGGAACTATTACGCTGACAACCAGACCTGCGACGGAGAACTGTTGTTCAATATGACCAAGAAGATGTGCTGTTGTTCCTACAACATTGGCCGGGCCTGGAATAAGCCCTGTGAACAGTGTCCCATCCCAAGCACAGATGAATTTGCTACACTCTGTGGAAGTCAAAGGCCAGGCTTCGTCATCGACATTTACACTGGTTTACCTGTTGATATCGATGAATGTCGGGAGATCCCAGGGGTCTGTGAAAATGGCGTGTGTATCAACATGGTTGGCAGCTTCCGATGTGAATGTCCAGTGGGCTTCTTCTATAATGACAAGTTGCTGGTTTGTGAAGATATCGACGAGTGTCAGAACGGCCCGGTGTGCCAGCGCAACGCGGAGTGCATCAACACTGCGGGCAGCTACCGCTGCGACTGCAAGCCCGGCTACCGCTTCACCTCCACAGGGCAGTGCAATGATCGCAATGAATGTCAAGAAATCCCCAATATATGCAGCCACGGACAGTGTATTGACACAGTTGGAAGCTTTTATTGTCTTTGCCACACTGGTTTTAAAACAAACGCTGATCAAACCATGTGTTTGGACATAAATGAGTGTGAAAGAGATGCCTGTGGGAATGGAACTTGCCGAAACACAATTGGTTCCTTCAACTGCCGCTGCAATCACGGTTTCATCCTTTCCCACAACAATGACTGCATAGATGTTGATGAATGTGCAACTGGAAATGGGAACCTTTGCAGAAACGGCCAATGCATCAATACAGTGGGGTCCTTCCAGTGTCAGTGCAATGAAGGCTATGAGGTGGCTCCAGATGGAAGAACCTGTGTGGATATCAACGAATGTCTCCTAGAACCTGGAAAATGTGCACCAGGCACCTGTCAGAACTTGGATGGGTCCTACAGATGTATTTGTCCACCTGGATACAGTCTCCAGAACGACAAGTGTGAAGATATTGATGAATGTGTTGAAGAACCAGAAATTTGTGCCTTGGGCACGTGCAGCAACACTGAAGGCAGCTTCAAATGTCTGTGTCCAGACGGGTTTTCCTTGTCCTCCACTGGAAGAAGGTGCCAAGATTTGCGCATGAGCTACTGTTACGCGAAGTTTGAAGGAGGAAAGTGTTCGTCACCCAAATCCAGAAATCACTCCAAACAGGAATGCTGCTGTGCCTTGAAGGGAGAAGGTTGGGGCGATCCCTGTGAGCTGTGCCCCACTGAACCCGATGAGGCCTTCCGCCAGATCTGTCCCTATGGAAGTGGAATCATTGTGGGACCCGATGATTCAGCGGTTGATATGGATGAGTGCAAAGAACCTGATGTCTGTAAACACGGGCAGTGCATCAATACCGATGGCTCCTATCGCTGCGAGTGTCCCTTTGGCTACATTCTGGAAGGGAATGAATGTGTGGATACTGATGAGTGTTCGGTGGGCAATCCTTGCGGAAATGGAACCTGCAAGAACGTGATTGGAGGTTTTGAGTGCACCTGTGAGGAGGGATTTGAGCCTGGTCCAATGATGACTTGTGAAGATATAAACGAGTGTGCCCAGAATCCTCTGCTCTGTGCTTTCCGATGTGTGAACACTTACGGCTCATATGAATGCAAATGTCCCACTGGATATGTTCTGAGAGAAGACAGAAGAATGTGCAGAGATGAGGATGAATGTGAAGAGGGTAAACATGATTGTGCAGAAAAACAGATGGAATGCAAGAACCTCATTGGCACATACATCTGCATCTGTGGACCTGGGTATCAGCGAAGACCCGATGGAGAAGGCTGCGTAGATGAGAATGAATGTCAGACCAAGCCTGGGATCTGTGAGAACGGGCGCTGCCTCAACACCAGGGGGAGCTATACCTGCGAGTGCAATGATGGCTTCACAGCCAGCCCCACCCAGGATGAGTGCCTTGACAACCGGGAAGGGTACTGCTTCACAGAGGTGCTCCAAAACATGTGTCAGATCGGCTCAAGCAACAGGAACCCAGTCACCAAGTCTGAATGCTGCTGCGACGGAGGGAGAGGCTGGGGTCCCCACTGTGAGATCTGCCCTTTCCAGGGCACTGTGGCTTTCAAAAAACTCTGCCCCCATGGCCGAGGGTTTATGACCAACGGAGCAGATATTGATGAGTGCAAGGTTATTCATGATGTTTGCCGGAATGGGGAATGCGTCAATGACAGAGGATCATATCACTGCATTTGTAAAACTGGCTATACTCCAGATATAACTGGAACTGCCTGCGTAGATCTGAATGAGTGCAACCAGGCCCCCAAACCCTGCAACTTTATCTGCAAGAACACAGAAGGGAGTTACCAGTGTTCATGCCCGAAAGGCTACATTCTGCAGGAGGATGGAAGGAGCTGCAAAGATCTTGATGAGTGTGCAACTAAGCAGCACAACTGCCAGTTCCTGTGTGTTAACACCATTGGCAGCTTCACATGTAAATGTCCTCCTGGATTTACCCAACACCATACTGCCTGCATTGATAACAATGAATGCACCTCTGACATCAACCTGTGTGGGTCTAAGGGCATTTGCCAGAATACTCCTGGAAGCTTCACCTGTGAATGCCAGCGGGGATTCTCACTTGATCAGAGCGGTGCCAGCTGTGAAGATGTGGACGAGTGCGAAGGAAACCATCGCTGCCAGCATGGCTGCCAGAACATCATCGGGGGCTACAGGTGCAGCTGCCCCCAGGGCTATCTCCAGCACTACCAATGGAACCAGTGTGTCGATGAAAATGAATGCCTCAGCGCTCACATTTGCGGAGGAGCCTCCTGCCACAACACGCTGGGGAGCTACAAGTGCATGTGTCCTGCTGGCTTCCAGTACGAACAGTTCAGTGGTGGGTGCCAAGACATCAACGAATGTGGCTCTTCTCAGGCCCCCTGCAGTTACGGCTGTTCCAATACCGAGGGCGGCTATCTCTGTGCCTGTCCACCTGGCTACTTCCGAATAGGCCAAGGGCACTGTGTTTCTGGAATGGGCATGGGCCGAGGAAACCCAGAGCTACCTGCCAGTGCTGAAATGGATGACAATTCCCTCTCCCCAGAGGCGTGTTATGAGTGTAAGATCAACGGCTACCCCAAACGGGGCAGGAAGCGGAGAAGCGCAAATGAAACAGATGCCTCCAACATTGAGGATCACCCTGAGATAGAAGCCAACGTGAGTCTTGCAAGCTGGGATGTTGAGAAGACAGCCGTGTTTGCTTTCAATATTTCCCACATCAATAACAAGGTCCGAATCCTAGAACTCCTTCCAGCCCTTACGACTCTGACGAATCACAACAGATACTTGATTGAATCTGGAAATGAAAACGGCTTCTTTAAAATCAACCAAAAGGAAGGGATCAGCTACCTCCACTTCACAAAGAAGAAGCCAGTGGTTGGAACCTATTCATTACAAATCAGTAGTAGTCCACTTTATAAAAAGAAAGAACTTAATCAGCTAGAAGATAAATATGACAAAGACTACCTCAGTGGTGAACTGGGTGATAATCTGAAGATGAAAATTCAGATTTTGCTTCAT
>Lipotes_vexillifer
ATGCGGCGAGGGGGGCTGCTGGAGGTCGCCCTAGGATTTACCGTGCTCTTAGCTTCCTACACGAGCCATGGGGCGGACGCCAATTTGGAGGCTGGGAACGTGAAGGAAACCAGAGCCAGCCGGGCCAAGAGAAGAGGCGGTGGAGGACACGACGCGCTTAAAGGACCTAATGTCTGTGGATCACGTTATAATGCTTACTGTTGCCCTGGATGGAAGACCTTACCTGGTGGCAATCAGTGTATTGTCCCCATTTGCCGGCATTCCTGTGGGGATGGATTTTGTTCTAGGCCAAATATGTGCACTTGCCCATCTGGTCAGATAGCTCCTTCCTGTGGTTCCAGATCCATCCAACACTGTAACATTCGCTGCATGAATGGAGGTAGCTGCAGTGATGATCACTGTCTGTGCCAGAAAGGATACATAGGGACTCACTGTGGACAACCTGTCTGTGAAAGTGGCTGTCTCAACGGAGGCAGGTGCGTGGCCCCAAATCGATGTGCATGCACGTACGGCTTTACTGGACCCCAGTGTGAAAGAGATTACAGGACAGGCCCGTGTTTTACTGTGATCAGCAACCAGATGTGCCAGGGACAGCTCAGCGGGATTGTCTGTACAAAAACACTCTGCTGTGCCACGGTCGGCCGCGCCTGGGGCCACCCCTGTGAGATGTGCCCAGCCCAGCCCCACCCCTGTCGGCGCGGCTTCATTCCAAATATCCGCACAGGAGCTTGTCAAGATGTGGATGAATGCCAGGCCATCCCTGGGCTCTGTCAAGGAGGAAATTGCATTAATACTGTTGGGTCTTTTGAGTGCAAATGCCCTGCTGGACACAAATTTAATGAAGTGTCACAAAAATGTGAAGATATTGATGAATGCAGCACTATTCCTGGAATCTGTGACGGGGGCGAATGTACAAACACAGTCAGCAGTTACTTTTGCAAATGTCCCCCCGGTTTTTACACCTCTCCCGATGGTACCAGATGCATAGATGTTCGCCCAGGATACTGTTACACGGCTCTGGCAAACGGGCGCTGTTCTAACCAGCTGCCGCAGTCCATCACCAAGATGCAGTGCTGCTGTGACGTCGGCCGGTGCTGGTCTCCAGGGGTCACTGTCGCCCCCGAAATGTGTCCCATCAGAGCAACCGAGGATTTCAACAAGCTGTGCTCTGTCCCTATCGTAATTCCCGAGAGGCCAGGATATCCTTCCCCACCCCTTGGCCCCATTCCTCCAGTTCACCCTGTTCCTCCTGGCTTTCCTCCTGGACCTCAAATTACAGTCCCTCGACCACCAGTTGAATATCCATATCCATCTCGGGAACCACCAAGGGTGCTGCCAGTCAACGTCACTGATTACTGCCAGCTGTTTCGCTATCTCTGTCAAAATGGACGCTGCATCCCAACTCCTGGGAGCTACCGGTGTGAGTGCAACAAAGGATTCCAGCTGGACCTCCGTGGGGAGTGCATTGATGTTGATGAATGTGAGAAAAACCCTTGTGCTGGTGGCGAGTGTATTAATACCCAGGGCTCCTACACCTGTCAGTGCCGACCTGGCTATCAGAGCACCCTCACCCGGACAGAATGCCGAGACATTGATGAATGTTTACAGAATGGCCGTATCTGCAATAACGGACGTTGCATCAACACAGATGGCAGTTTCCATTGTGTGTGTAATGCAGGATTTCACGTTACGCGTGATGGGAAGAACTGTGAAGATATGGATGAATGCAGCATAAGGAATATGTGCCTTAATGGAATGTGTATCAATGAAGATGGCAGTTTTAAATGTATTTGCAAACCTGGATTTCAGCTGGCATCAGATGGGCGTTATTGTAAAGATATTAACGAGTGTGAAACACCTGGGATCTGCATGAATGGGCGTTGTGTCAACACTGACGGCTCCTACCGATGTGAATGCTTTCCTGGACTGGCCGTGGGTCTGGATGGACGTGTGTGTGTTGACACACACATGCGGAGCACATGCTACGGTGGATACAAGAGAGGACAGTGTGTCAAACCCTTGTTTGGTGCTGTTACCAAATCTGAGTGCTGTTGTGCCAGCACCGAGTATGCTTTTGGGGAACCTTGCCAACCGTGTCCTTCACAGAATTCAGCGGAATATCAGGCGCTCTGCAGCAGTGGGCCAGGAATGACGTCAGCAGGCAGTGATATAAATGAATGTGCATTAGACCCTGATATCTGCCCAAATGGAATTTGTGAAAATCTCCGTGGGACCTACAAATGTATTTGCAATTCAGGATATGAAGTGGATTCATCTGGGAAAAATTGTGTTGATATTAATGAATGTGTATTGAATAGTCTACTCTGTGACAATGGACAATGTAGAAATACTCCTGGAAGTTTTGTCTGTACCTGCCCCAAGGGATTTGTATACAAACCTGACCTAAAAACTTGTGAAGACATCGATGAATGTGAATCAAGTCCTTGCATTAACGGAGTCTGCAAGAACAGCCCAGGCTCTTTTATTTGCGAATGTTCTTCCGAAAGTACTTTGGATCCAACAAAAACCATCTGCATAGAAACCATCAAGGGCACTTGTTGGCAGACTGTCATTGATGGGCGATGTGAGATCAACATCAATGGAGCCACGTTAAAGTCCCAGTGTTGTTCGTCCCTTGGTGCTGCCTGGGGGAGTCCGTGCACCCCGTGCCAAGTTGATCCCATATGTGGTAAAGGCTATTCAAGAATTAAAGGAACACAGTGTGAAGATATAGATGAATGTGAAGTGTTCCCAGGAGTATGCAAAAATGGCTTATGTGTTAACTCTAAGGGATCATTTAAGTGTCAGTGTCCCAGTGGGATGACTTTGGATGCCACAGGGAGGATTTGCCTAGATATCCGCCTGGAAACCTGCTTCCTGGGGTACGAGGATGAGGAGTGCACCTTGCCCGTGGTTGGCCGCCACCGCATGGATGCCTGCTGCTGCTCCGTCGGGGCAGCCTGGGGGACCGAGGAGTGCGAGGAGTGTCCCCTGAGGAACACACCTGAGTTCGAGGAACTCTGTCCCAGAGGACCTGGATTCGCCACAAAAGAAATTACAAATGGAAAGCCTTTCTTCAAAGACATCAATGAGTGCAAGATGATTCCCACCCTCTGCACCCATGGCAAGTGCAGAAACACCATCGGCAGCTTCAAGTGCAGGTGTGACAGTGGCTTTGCTCTGGATTCTGAAGAAAGGAACTGCACAGACATCGATGAATGCCGCATATCTCCCGACCTCTGTGGCCGAGGCCAGTGCGTGAACACCCCCGGGGACTTTGAGTGCAAGTGCGATGAAGGCTACGAAAGTGGATTCATGATGATGAAGAACTGCATGGATATTGACGAGTGTCAGAGGGATCCTCTGCTGTGCCGAGGAGGCGTGTGCCTAAACACTGAGGGAAGTTACCGCTGTGAGTGTCCTCCTGGCCATCAGCTGTCCCCCAACATCTCAGCATGTATAGACATCAACGAGTGTGAACTGAGTGCGCACCTCTGCCCCCACGGCCGCTGCGTGAACCTCATAGGGAAGTACCAGTGTGCCTGCAACCCCGGCTACCACTCCACCCCCGACAGGCTGTTTTGTGTTGACATCGATGAATGCAGCATAATGAACGGTGGCTGTGAGACCTTCTGCACAAACTCTGAAGGTAGCTATGAATGTAGCTGTCAGCCAGGATTCGCACTAATGCCTGACCAGAGGTCCTGCACTGACATTGATGAGTGTGAAGATAACCCCAATATCTGTGATGGTGGTCAGTGTACAAACATACCTGGAGAGTACAGGTGCTTGTGTTATGATGGATTCATGGCATCTGAAGACATGAAGACTTGTGTAGATGTCAATGAATGTGATCTGAATCCAAATATCTGCCTAAGTGGAACCTGTGAAAACACTAAAGGCTCATTTATCTGCCACTGTGATATGGGATATTCAGGCAAGAAAGGAAAAACTGGCTGTACAGACATCAATGAATGTGAAATTGGAGCACACAACTGCGACAGACACGCTGTATGTACCAACACGGCAGGAAGCTTCAAATGTAGCTGCAGCCCCGGGTGGATTGGAGATGGCATTAAGTGCACTGATCTGGACGAATGCTCCAATGGAACCCACATGTGCAGCCAACATGCAGACTGCAAGAATACCATGGGCTCTTACCGCTGCCTCTGCAAGGAAGGATACACAGGCGATGGCTTCACTTGTACAGATCTTGATGAGTGCTCTGAGAATCTGAATCTGTGTGGCAATGGCCAGTGCCTAAACGCCCCGGGAGGATATCGCTGTGAATGTGACATGGGCTTTGTGCCCAGTGCTGACGGGAAAGCCTGTGAAGATATTGACGAGTGCTCTCTTCCAAACATTTGTGTTTTTGGAACCTGCCACAACCTCCCTGGCCTGTTCCGCTGTGAGTGTGAGATCGGCTACGAACTGGACAGAAGCGGGGGGAACTGCACAGACGTTAATGAATGTCTGGATCCAACCACGTGTATCAGTGGGAACTGTGTCAACACCCCAGGCAGCTATACCTGTGATTGTCCACCCGATTTTGAGCTGAATCCCACTCGAGTTGGCTGTGTTGATACCCGCTCTGGAAATTGCTATTTGGATGTTCGACCTCGAGGAGACAATGGAGATACAGCCTGTAGCAATGAAATTGGAGTTGGTGTTTCCAAGGCTTCCTGCTGCTGTTCTCTGGGTAAAGCCTGGGGTACTCCTTGTGAGCTGTGCCCTGCTGTGAACACATCTGAGTACAAAATTCTTTGTCCCGGAGGAGAAGGTTTTCGACCCAACCCTATCACGGTTATATTGGAAGATATCGATGAGTGCCAGGAGCTCCCAGGGCTGTGCCAAGGCGGGAAATGTATCAACACCTTTGGCAGTTTCCAGTGCCGCTGTCCGACGGGCTACTACCTGAATGAAGACACCCGAGTGTGTGATGATGTGAATGAATGTGAAACTCCCGGAATCTGTGGTCCAGGGACATGTTATAACACCGTGGGCAACTACACCTGTATTTGCCCTCCAGACTACATGCAAGTGAATGGTGGGAATAATTGCATGGATATGAGGAGAAGCTTGTGCTACAGGAACTATTACGCTGACAACCAGACCTGCGACGGAGAACTGTTGTTCAATATGACCAAGAAGATGTGCTGTTGTTCCTACAACATTGGCCGGGCCTGGAATAAGCCCTGTGAACAGTGTCCCATCCCAAGCACAGATGAATTTGCTACACTCTGTGGAAGTCAAAGGCCAGGCTTCGTCATCGACATTTACACTGGTTTGCCTGTTGATATCGATGAATGTCGGGAGATCCCAGGGGTCTGTGAAAATGGCGTGTGTATCAACATGGTTGGCAGCTTCCGATGTGAATGTCCAGTGGGCTTCTTCTATAATGACAAGTTGTTGGTTTGTGAAGATATCGACGAGTGTCAGAACGGCCCGGTGTGCCAGCGCAACGCGGAGTGCATCAACACTGCGGGCAGCTACCGCTGCGACTGCAAGCCCGGCTACCGCTTCACCTCCACAGGGCAGTGCAATGATCGCAATGAATGTCAAGAAATCCCCAATATATGCAGCCACGGACAGTGTATTGACACAGTTGGAAGCTTTTATTGTCTTTGCCACACTGGTTTTAAAACAAACGCTGATCAAACCATGTGTTTGGACATAAATGAGTGTGAAAGAGATGCCTGTGGGAATGGAACTTGCCGAAACACAATTGGTTCCTTCAACTGCCGCTGCAATCACGGTTTCATCCTTTCCCACAACAATGACTGCATAGATGTTGATGAATGTGCAACTGGAAATGGGAACCTTTGCAGAAATGGCCAATGCATCAATACAGTGGGGTCCTTCCAGTGCCAGTGCAATGAAGGCTACGAGGTGGCTCCAGATGGGAGAACCTGTGTGGATATCAACGAATGTCTCCTAGAACCTGGAAAATGTGCACCAGGCACCTGTCAGAACTTGGATGGGTCCTACAGATGTATTTGTCCACCTGGATACAGTCTCCAGAATGACAAGTGTGAAGATATTGATGAATGTGTTGAAGAACCAGAAATTTGTGCCCTGGGCACGTGTAGCAACACTGAAGGCAGCTTCAAATGTCTGTGTCCAGACGGGTTTTCCTTGTCCTCCACTGGAAGAAGGTGCCAAGATTTGCGAATGAGCTACTGTTACGCGAAGTTTGAAGGAGGAAAGTGTTCGTCACCCAAATCCAGAAATCACTCCAAACAGGAATGCTGCTGTGCCTTGAAGGGAGAAGGTTGGGGAGATCCCTGTGAGCTGTGCCCCACTGAACCCGATGAGGCCTTCCGCCAGATCTGTCCCTATGGAAGTGGAATCATTGTGGGACCCGATGATTCAGCGGTTGATATGGATGAGTGCAAAGAACCCGATGTCTGTAAACACGGGCAGTGCATCAATACTGATGGCTCCTATCGCTGCGAGTGTCCCTTTGGCTACATTCTGGAAGGGAATGAATGTGTGGATACTGATGAGTGTTCGGTGGGCAATCCTTGCGGAAATGGAACCTGCAAGAATGTGATTGGAGGTTTTGAATGCACCTGTGAGGAGGGATTTGAGCCTGGTCCAATGATGACTTGTGAAGATATAAACGAGTGTGCCCAGAATCCTCTGCTCTGTGCTTTCCGATGTGTGAACACTTACGGCTCATATGAATGCAAATGTCCCACTGGATATGTTCTGAGAGAAGACAGAAGAATGTGCAGAGATGAGGATGAGTGTGAAGAGGGAAAACATGATTGTGCTGAAAAACAGATGGAATGCAAGAACCTCATTGGCACATACATCTGCATCTGTGGACCTGGGTATCAGCGAAGACCTGATGGAGAAGGCTGCGTAGATGAGAATGAATGTCAGACCAAGCCTGGGATCTGTGAGAACGGGCGCTGCCTCAACACCAGGGGGAGCTATACCTGCGAGTGCAATGATGGCTTCACAGCCAGCCCCACCCAGGATGAGTGCCTTGACAACCGGGAAGGGTACTGCTTCACAGAGGTGCTCCAAAACATGTGTCAGATCGGCTCAAGCAACAGGAACCCAGTCACCAAGTCTGAATGCTGCTGCGACGGAGGGAGAGGCTGGGGTCCCCACTGTGAGATCTGCCCTTTCCAGGGCACTGTGGCTTTCAAAAAACTCTGCCCCCATGGCCGAGGGTTTATGACCAATGGAGCAGATATTGATGAGTGCAAGGTTATTCATGATGTTTGCCGGAATGGGGAATGCGTCAATGACAGAGGATCATATCACTGCATTTGTAAAACTGGCTATACTCCAGATATAACCGGAACTGCCTGCGTAGATCTGAATGAGTGCAACCAGGCCCCCAAACCCTGCAATTTTATCTGCAAGAACACAGAAGGGAGTTACCAGTGTTCATGCCCGAAAGGCTACATTCTGCAGGAGGATGGAAGGAGCTGCAAAGATCTTGATGAGTGTGCAACTAAGCAGCACAACTGCCAGTTCCTGTGTGTTAACACCATTGGCAGCTTCACATGTAAATGTCCTCCTGGATTTACCCAACACCATACTGCCTGCATTGATAACAATGAATGCACCTCTGACATCAACCTGTGTGGGTCTAAGGGCATTTGCCAGAATACTCCTGGAAGCTTCACCTGTGAATGCCAGCGGGGATTCTCACTTGATCAGAGCGGTGCCAGCTGTGAAGATGTGGACGAGTGCGAAGGAAACCATCGCTGCCAGCATGGCTGCCAGAACATCATCGGGGGCTACAGGTGCAGCTGCCCCCAGGGCTATCTCCAGCACTACCAATGGAACCAGTGTGTTGATGAAAATGAATGCCTCAGTGCTCACATTTGCGGAGGAGCCTCCTGCCACAACACGCTGGGGAGCTACAAGTGCATGTGTCCTGCTGGCTTCCAGTATGAACAGTTCAGTGGTGGGTGCCAAGACATCAACGAATGTGGCTCTTCTCAGGCCCCCTGCAGTTACGGCTGTTCCAATACCGAGGGCGGCTACCTCTGTGCCTGTCCACCTGGCTACTTCCGAATAGGCCAAGGGCACTGTGTTTCTGGAATGGGCATGGGCCGAGGAAACCCAGAGCTACCTGTCAGTGGTGAAATGGATGACAATTCCCTCTCCCCAGAGGCGTGTTATGAGTGTAAGATCAACGGCTACCCCAAACGGGGCAGGAAGCGGAGAAGCGCAAATGAAACAGATGCCTCCAACATTGAGGAT------------------------------------------------------------------------------------------------------------------------------------------------------------------------------------------------------------------------------------------------------------------------------------------------------------------------------------------------------------------------------------------------
>Kogia_simus
ATGCGGCGAGGGGGGCTGCTGGAGGTCGCCCTGGGATTTACCGTGCTCTTAGCTTCCTACACGAGCCATGGGGCGGACGCCAATTTGGAGGCTGGGAACGTGAAGGAAACCAGAGCCAGCCGGGCCAAGAGAAGAGGCGGTGGAGGACACGACGCGCTTAAAGGACCTAATGTCTGTGGATCACGTTATAATGCTTACTGTTGCCCTGGATGGAAGACCTTACCTGGTGGAAATCAGTGTATTGTCCCCATTTGCCGGCATTCCTGTGGGGATGGATTTTGTTCTAGGCCAAATATGTGCACTTGCCCATCTGGTCAGATAGCTCCTTCCTGTGGTTCCAGATCCNNNNNN---------------------------------------------------------------------------------------------GTCTGTGAAAGTGGCTGTCTCAACGGAGGCAGGTGCGTGGCCCCAAATCGATGTGCATGCACTTACGGCTTTACTGGACCCCAGTGTGAAAGAGATTGCAGC---------------------------------------------------------------------------------------------------------------------------------------------------------------------------------------NNNNNNGATGTGGATGAATGCCAGGCCATTCCTGGGCTCTGTCAAGGAGGAAATTGCATTAATACTGTTGGGTCTTTTGAGTGCAAATGCCCTGCTGGACACAAATTTAATGAAGTGTCACAAAAATGTGAA------------------------------------------------------------------------------------------------------------------------NNNNNNGATGTTCGCCCAGGATACTGTTACACGGCTCTGGCAAACGGGCGCTGTTCTAACCAGCTGCCGCAGTCCATCACCAAGATGCAGTGCTGCTGTGACGTCGGCCGGTGCTGGTCTCCGGGGGTCACTCTCGCCCCCGAAATGTGTCCCATCAGAGCAACGNNNNNN---------------------------------------------------------------------------------------------------------------------------------------------------------------------------------GTGCTGCCAGTCAACGTCACTGATTACTGCCAGCTGTTTCGCTATCTCTGTCAAAATGGACGCTGCATCCCGACTCCTGGGAGCTACCGGTGTGAGTGCAACAAAGGATTCCAGCTGGACCTCCGTGGGGAGTGCATTGATGTTGATGAATGTGAGAAAAACCCTTGTGCTGGTGGCGAGTGTATTAATACCCAGGGCTCCTATACCTGTCAGTGCCGACCTGGCTATCAGAGCACACTCACCCGGACAGAGTGCCGAGACATTGATGAATGTTTACAGAATGGCCGTATCTGCAATAACGGACGTTGCATCAACACAGATGGCAGTTTCCATTGTGTGTGTAATGCAGGATTTCATGTTACGCGTGATGGGAAGAACTGTGAAGATATGGATGAATGCAGCATAAGAAATATGTGCCTTAATGGAATGTGTATCAATGAAGATGGCAGTTTTAAATGTATTTGCAAACCTGGATTTCAGCTGGCATCAGATGGGCGTTATTGTAAANNN------------------------------------------------------------------------------------------------------------------NNN------------------------------------------------------------------------------------------------------------------------------------------------------------GCGGAATATCAGGCGCTCTGCAGCAGTGGGCCAGGAATGACGTCAGCAGGCAGTGATATAAATGAATGTGCATTAGATCCTGATATTTGCCCAAATGGAATTTGTGAAAATCTCCGTGGGACCTACAAATGTATTTGCAATTCAGGATATGAAGTGGATTCATCTGGGAAAAATTGTGTTNNN---------------------------------------------------------------------------------------------------------------------------------------------------------------------------------------------------------------------------------------------------------------------------------------------------------------------------------------------------------------------------------------------NNNCCCATATGTGGTAAAGGCTATTCAAGAATTAAAGGAACACAGTGTGAAGATATAGATGAATGTGAAGTGTTCCCAGGAGTATGCAAAAATGGCTTATGTGTTAACTCTAAGGGATCATTTAAGTGTCAGTGTCCCAGTGGGATGACTTTGGATGCCACAGGGAGGATTTGCCTAGATATCCGCCTGGAAACCTGCTTCCTGGGGTACGAGGATGAGGAGTGCACCTTGCCCGTGGTTGGCCGCCACCGCATGGACGCCTGCTGCTGCTCCGTCGGGGCAGCCTGGGGGACCGAGGAGTGCGAGGAGTGTCCCCTGAGGAACACACCTGAGTACGAGGAACTCTGTCCCAGAGGACCCGGATTCGCCACAAAAGAAATTACAAATGGAAAGCCTTTCTTCAAAGACATCAATGAGTGCAAGATGATTCCCAGCCTCTGCACCCATGGCAAGTGCAGAAACACCATCGGCAGCTTCAAGTGCAGGTGTGACAGTGGCTTTGCTCTGGATTCTGAAGAAAGGAACTGCACAGACATCGATGAATGCCGCATATCTCCCGACCTCTGTGGCCGAGGCCAGTGCGTGAACACCCCCGGGGACTTCGAGTGCAAGTGCGATGAAGGCTATGAAAGTGGATTCATGATGATGAAGAACTGCATGGACATCAACGAGTGT---------------------------------------------------------------------------------------------------------------GACATCAACGAGTGTGAACTGAGTGCGCACCTCTGCCCCCACGGCCGCTGCGTGAACCTCATAGGGAAGTACCAGTGTGCCTGCAACCCCGGCTACCACTCCACCCCCGACAGGCTGTTTTGTGTTNNN------------------------------------------------------------------------------------------------------------------------GACATTGATGAGTGTGAAGATAACCCCAATATCTGTGATGGTGGTCAGTGTACAAACATACCTGGAGAGTACAGATGCTTGTGTTATGATGGATTCATGGCATCTGAAGACATGAAGACTTGTGTA------------------------------------------------------------------------------------------------------------------------NNNNNNGACATCAATGAATGTGAAATTGGAGCACACAACTGCGACAGACATGCTGTATGTACCAACACGGCAGGAAGCTTCAAATGTAGCTGCAGCCCCGGGTGGATTGGAGATGGCATTAAGTGCACTGATCTGGACGAATGCTCCAATGGAACCCACATGTGCAGCCAACATGCAGACTGCAAGAATACCATGGGCTCTTACCGCTGCCTCTGCAAGGAAGGATACACAGGCGATGGCTTCACTTGTACA---------------------------------------------------------------------------------------------------------------------------GAAGATATTGACGAGTGCTCTCTTCCAAACATCTGTGTTTTTGGAACCTGCCACAACCTCCCTGGCCTGTTCCGCTGTGAGTGTGAGATCGGCTATGAACTGGACAGAAGCGGGGGAAACTGCACAGACGTTAATGAATGTCTGGATCCAACCACGTGTATCAGTGGAAACTGTGTCAACACCCCAGGCAGCTATACCTGTGACTGTCCACCCGATTTTGAGCTGAATCCAACTCGAGTTGGCTGTGTTGATACCCGCTCTGGAAATTGCTATTTGGATGTTCGACCTCGAGGAGACAATGGAGATACAGCCTGTAGCAATGAAATTGGAGTTGGTGTTTCCAAGGCTTCCTGCTGCTGTTCTCTGGGTAAAGCCTGGGGTACTCCTTGTGAGCTGTGCCCTGCTGTGAACACATCTGAGTACAAAATTCTTTGTCCTGGAGGAGAAGGTTTTCGACCCAACCCTATCACGGTTATATTGGAANNN------------------------------------------------------------------------------------------------------------------------------------------------------------GGTCCAGGGACATGTTATAACACCGTGGGCAACTACACCTGTATTTGCCCTCCAGACTACATGCAAGTGAATGGGGGGAATAATTGCATGNNN------------------------------------------------------------------------------------------------------------------------------------------------------------GATGAATTTGCTACACTCTGTGGAAGTCAAAGGCCAGGCTTCGTCATCGACATTTACACTGGTTTACCTGTTGATATCGATGAATGTCGGGAGATCCCAGGGGTCTGTGAAAATGGCGTGTGTATCAACATGGTTGGCAGCTTCCGATGTGAATGTCCAGTGGGCTTCTTCTATAATGACAAGTTGTTGGTTTGTGAAGATATCGACGAGTGTCAGAACGGCCCGGTGTGCCAGCGCAACGCGGAGTGCATCAACACTGCGGGCAGCTACCGCTGCGACTGCAAGCCCGGCTACCGCTTCACCTCCACAGGGCAGTGCAACGATCGCAATGAATGTCAAGAAATCCCCAATATATGCAGCCACGGACAGTGTATTGACACAGTTGGAAGCTTTTATTGTCTCTGCCACACTGGTTTTAAAACAAATGCTGATCAAACCATGTGTTTGGACATAAATGAGTGTGAAAGAGATGCCTGTGGGAATGGAACTTGCCGAAACACAATTGGTTCCTTCAACTGCCGCTGCAATCACGGTTTCATCCTTTCCCACAACAATGACTGCATAGATGTTGATGAATGTGCAACTGGAAATGGGAACCTTTGCAGAAACGGCCAATGCATCAATACAGTGGGGTCCTTCCAGTGTCAGTGCAATGAAGGCTACGAGGTAGCTCCAGATGGGAGAACCTGTGTGGATATCAACGAATGTCTCCTAGAACCTGGAAAATGTGCACCAGGCACCTGTCAGAACTTGGATGGGTCCTATAGATGTATTTGTCCCCCTGGATACAGTCTCCAGAATGACAAGTGTGAAGATATTGATGAATGTGTTGAAGAACCAGAAATTTGTGCCTTGGGTACATGCAGCAACACTGAAGGCAGCTTCAAATGTCTGTGTCCAGATGGGTTCTCCTTGTCCTCCACTGGAAGACGGTGCCAAGATTTGCGAATGAGCTACTGTTACGCGAAGTTTGAAGGAGGAAAGTGTTCGTCACCCAAATCCAGAAATCACTCCAAACAGGAATGCTGCTGTGCCTTGAAGGGAGAAGGCTGGGGAGATCCCTGTGAGCTGTGCCCCACTGAACCCGATGAGGCCTTCCGCCAGATCTGCCCCTATGGAAGTGGAATCATTGTGGGACCCGATGATTCAGCG------------------------------------------------------------------------------------------------------------------NNNGTGGATACTGATGAGTGTTCTGTGGGCAATCCTTGCGGAAATGGAACCTGCAAGAACGTGATTGGAGGTTTTGAATGCACCTGTGAGGAGGGATTTGAGCCTGGTCCAATGATGACTTGTGAAGATATAAACGAGTGTGCCCAGAATCCTCTGCTCTGTGCTTTCCGATGTGTGAACACTTATGGCTCATATGAATGCAAATGTCCCACTGGATATGTTCTGAGAGAAGACAGAAGAATGTGCAGAGACGAGGATGAGTGTGAAGAGGGTAAACATGATTGTACTGAAAAACAGATGGAATGCAAGAACCTCATTGGCACATACATCTGCATCTGTGGACCTGGGTATCAGCGAAGACCCGATGGAGAAGGCTGCGTAGATGAGAATGAATGTCAGACCAAGCCTGGGATCTGTGAGAACGGGCGCTGCCTCAACACCAGGGGGAGCTATACCTGCGAGTGCAATGATGGCTTCACAGCCAGCCCCACCCAGGATGAGTGCCTGGACAACCGGCAAGGGTACTGCTTCACAGAGGTGCTCCAAAACATGTGTCAGATCGGCTCAAGCAACAGGAACCCAGTCACCAAGTCTGAATGCTGCTGCGACGGAGGGAGAGGCTGGGGTCCCCACTGTGAGATCTGCCCTTTCCAGGGCACCGTGGCTTTCAAAAAACTCTGCCCCCATGGCCGAGGGTTTATGACCAATGGAGCA------------------------------------------------------------------------------------------------------------------------TGCATAGATCTGAATGAGTGCAACCAGGCCCCCAAACCCTGCAATTTTATCTGCAAGAACACAGAAGGGAGTTACCAGTGTTCATGTCCGAAAGGCTACATTCTGCAGGAGGATGGAAGGAGCTGCAAAGATCTTGATGAGTGTGCAACTAAGCAACACAACTGCCAGTTCCTGTGTGTTAACACCATTGGCAGCTTCACATGTAAATGTCCTCCTGGATTTACCCAACACCATACTGCCTGCATTGATAACAATGAATGCACCTCTGACATCAACCTGTGTGGGTCTAAGGGCATTTGCCAGAATACTCCTGGAAGCTTTACCTGTGAATGCCAGCGGGGATTCTCACTTGATCAGAGCGGTGCCAGCTGTGAAGATGTGGACGAGTGCGAAGGAAACCATCGCTGCCAGCATGGCTGCCAGAACATCATCGGCGGCTACAGGTGCAGCTGCCCCCAGGGCTATCTCCAGCACTACCAATGGAACCAGTGTGTC---------------------------------------------------------------------------------------------------------------------------------------------------------------------------------------------------------------------------------------GGGCACTGTGTTTCTGGAATGGGCATGGGCCGAGGAAACCCAGAACCACCTGCCAGTGGTGAAATGGATGACAATTCCCTCTCCCCAGAGGCGTGTTATGAGTGTAAGATCAACGGCTACCCCAAACGGGGCAGGAAGCGGAGAAGCGCAAATGAAACAGATGCCTCCAACACTGAGGATCAGCCTGAGATAGAAGCCAATGTGAGTCTTGCAAGCTGGGATGTTGAGAAGACAGCCGTGTTTGCTTTCAATATTTCCCACATCAATAACAAGGTCCGAATCCTAGAACTCCTTCCAGCCCTTACAACTCTGACGAATCACAACAGATACTTGATTGAATCTGGAAATGAAAATGGCTTCTTTAAAATCAACCAAAAGGAAGGGATCAGCTACCTCCACTTCACAAAGAAGAAGCCACTGGTTGGAACCTATTCATTACAAATCAGTAGTAGTCCACTTTATAAAAAGAAAGAACTTAATCAGCTAGAAGATAAATATGACAAAGACTACCTCAGTGGTGAACTGGGTGATAATCTGAAGATGAAAATTCAGATTTTGCTTCAT
>Stenella_coeruleoalba
ATGCGGCGAGGGGGGCTGCTGGAGGTCGCCCTGGGATTTACCGTGCTCTTAGCTTCCTACACGAGCCATGGGGCGGACGCCAATTTGGAGGCTGGGAACGTGAAGGAAACCAGAGCCAGCCGGGCCAAGAGAAGAGGCGGCGGAGGACACGACGCGCTTAAAGGACCTAATGTCTGTGGATCACGTTATAATGCTTACTGTTGCCCTGGATGGAAGACCTTACCTGGTGGAAATCAGTGTATTGTCCCCATTTGCCGGCATTCCTGTGGGGATGGATTTTGTTCTAGGCCAAATATGTGCACTTGCCCATCTGGTCAGATAGCTCCTTCCTGTGGTTCCAGATCCACCCAACACTGTACCATTCCTTGCATGAATGGAGGTAGCTGCAGTGATGATCCTTGTCTGTGCCAGAAAGAATACATAGGAACTCACTGTGAACAACCTGTCTGTGAAAGTGGCTGTCTCAACGGAGGCAGGTGCGTGGCCCCAAATCGATGTGCATGCACTTACGGCTTTACTGGACCCCAGTGTGAAAGAGATTACAGGACAGGCCCGTGTTTTACTGTGATCAGCAACCAGATGTGCCAGGGACAGCTCAGCGGGATTGTCTGTACGAAAACACTCTGCTGTGCCACGGTCGGCCGCGCCTGGGGCCACCCCTGTGAGATGTGCCCAGCCCAGCCCCACCCCTGTCGGCGCGGCTTCATTCCAAATATCCGCACAGGAGCTTGTCAAGATGTGGACGAATGCCAGGCCATCCCTGGGCTCTGTCAAGGAGGAAATTGCATTAATACTGTTGGGTCTTTTGAGTGCAAATGCCCTGCTGGACACAAATTTAATGAAGTGTCACAAAAATGTGAAGATATTGATGAATGCAGCACTATTCCTGGAATCTGTGACGGGGGCGAATGTACAAACACAGTCAGCAGTTACTTTTGCAAATGTCCCCCCGGTTTTTACACCTCTCCCGATGGTACCAGATGCATAGATGTTCGCCCAGGATACTGTTACACGGCTCTGGCAAACGGGCGCTGTTCTAACCAGCTGCCGCAGTCTATCACCAAGATGCAGTGCTGCTGTGACGTCGGCCGGTGCTGGTCTCCGGGGGTCACTGTCGCCCCCGAAATGTGTCCCATCAGAGCAACGGAGGATTTCAACAAGCTGTGCTCTGTCCCTATCGTAATTCCCGAGAGGCCAGGATATCCTTCCCCACCCCTTGGCCCCATTCCTCCAATTCACCCTGTTCCTCCTGGCTTTCCTCCTGGACCTCAAATTACAGTCCCTCGACCACCAGTGGAATATCCATATCCATCTCGGGAACCACAAAGGGTGCTGCCAGTCAACGTCACTGATTACTGCCAGCTGTTTCGCTATCTCTGTCAAAATGGACGCTGCATCCCGACTCCTGGGAGCTACCGGTGTGAGTGCAACAAAGGATTCCAGCTGGACCTCCGTGGGGAGTGCATTGATGTTGATGAATGTGAGAAAAACCCTTGTGCTGGTGGCGAGTGTATTAATACCCAGGGCTCCTACACCTGTCAGTGCCGACCTGGCTATCAGAGCACACTCACCCGGACAGAATGCCGAGACATTGATGAATGTTTACAGAATGGCCGTATCTGCAATAACGGACGTTGCATCAACACAGATGGCAGTTTCCACTGTGTGTGTAATGCAGGATTTCATGTTACGCGTGATGGGAAGAACTGTGAAGATATGGATGAATGCAGCATAAGGAATATGTGCCTTAATGGAATGTGTATCAATGAAGATGGCAGTTTTAAATGTATTTGCAAACCTGGATTTCAGCTGGCATCAGATGGGCGTTATTGTAAANNN------------------------------------------------------------------------------------------------------------------TGTGTAGACACACACATGCGGAGCACATGCTACGGTGGATACAAGAGAGGCCAGTGTGTCAAACCCTTGTTTGGTGCTGTTACCAAATCTGAGTGCTGTTGCGCCAGCACCGAGTATGCTTTTGGGGAACCTTGCCAACCGTGTCCTTCACAGAATTCAGCGGAATATCAGGCGCTCTGCAGCAGTGGGCCAGGAATGACGTCAGCAGGCAGTGATATAAATGAATGTGCATTAGACCCTGATATCTGCCCAAATGGAATTTGTGAAAATCTCCGTGGGACCTACAAATGTATTTGCAATTCAGGATATGAAGTGGATTCATCTGGGAAAAATTGTGTTGATATTAATGAATGTGTATTGAATAGTCTACTCTGTGACAATGGACAATGTAGAAATACTCCTGGAAGTTTTGTCTGTACCTGCCCCAAGGGATTTATATACAAACCTGACCTAAAAACTTGTGAA---------------------------------------------------------------------------------------------------------------------------------------------------------------------------------------------------------------------------------------------------------------NNNGATCCCATATGTGGTAAAGGCTATTCAAGAATTAAAGGAACACAGTGTGAAGATATAGATGAATGTGAAGTGTTCCCAGGAGTATGCAAAAATGGCTTATGTGTTAACTCTAAGGGATCATTTAAGTGTCAGTGTCCCAGTGGGATGACTTTGGATGCCACAGGGAGGATTTGCCTAGATATCCGCCTGGAAACCTGCTTCCTGGGGTACGAGGATGAGGAGTGCACCTTGCCCGTGGTTGGCCGCCACCGCATGGACGCCTGCTGCTGCTCCGTCGGGGCAGCCTGGGGGACCGAGGAGTGCGAGGAGTGTCCCCTGAGGAACACACCTGAGTACGAGGAACTCTGTCCCAGAGGACCCGGATTCGCCACAAAAGAAATTACAAATGGAAAGCCTTTCTTCAAAGACATCAATGAGTGCAAGATGATTCCCACCCTCTGCACCCATGGCAAGTGCAGAAACACCATCGGCAGCTTCAAGTGCAGGTGTGACAGTGGCTTTGCTCTGGATTCTGAAGAAAGGAACTGCACAGACATCGATGAATGCCGCATCTCTCCCGACCTCTGTGGCCGAGGCCAGTGCGTGAACACCCCCGGGGACTTTGAGTGCAAGTGCGATGAAGGCTACGAAAGTGGATTCATGATGATGAAGAACTGCATGNNNNNN------------------------------------------------------------------------------------------------------------------------GACATCAACGAGTGTGAACTGAGCGCGCACCTCTGCCCCCACGGCCGCTGCGTGAACCTCATAGGGAAGTACCAGTGTGCCTGCAACCCCGGCTACCACTCCACCCCCGACAGGCTGTTTTGTGTCNNN------------------------------------------------------------------------------------------------------------------------GACATTGATGAGTGTGAAGATAACCCCAATATCTGTGATGGTGGTCAGTGTACAAACATACCTGGAGAGTACAGGTGCTTGTGTTATGATGGATTCATGGCATCTGAAGACATGAAGACTTGTGTAGATGTCAATGAATGTGATCTGAATCCAAATATCTGCCTAAGTGGAACCCGTGAAAACACTAAAGGCTCCTTTATCTGCCACTGTGATATGGGATATTCTGGCAAGAAAGGAAAAACTGGGTGTACAGACATCAATGAATGTGAAATTGGAGCACACAACTGCGACAGACATGCTGTATGTACCAACACGGCAGGAAGCTTCAAATGTAGCTGCAGCCCCGGGTGGATTGGAGATGGCATTAAGTGCACTGATCTGGACGAATGCTCCAATGGGACCCACATGTGCAGCCAACATGCAGACTGCAAGAATACCATGGGCTCTTACCGCTGCCTCTGCAAGGAAGGATACACAGGCGATGGCTTCACTTGTACAGATCTTGATGAGTGCTCTGAGAATCTGAATCTGTGTGGCAACGGCCAGTGCCTCAACGCCCCGGGAGGATATCGCTGCGAATGTGACATGGGCTTTGTGCCCAGTGCTGACGGGAAAGCCTGTGAAGATATTGACGAGTGCTCTCTTCCAAACATTTGTGTTTTTGGAACCTGCCACAACCTCCCTGGCCTCTTCCGCTGTGAGTGTGAGATCGGCTACGAACTGGACAGAAGCGGGGGGAACTGCACAGACGTTAATGAATGTCTGGATCCAACCACGTGTATCAGTGGGAACTGTGTCAACACCCCAGGCAGCTATACCTGTGATTGTCCACCCGATTTTGAGCTGAATCCAACTCGAGTTGGCTGTGTTGATACCCGCTCTGGAAATTGCTATTTGGATGTTCGACCTCGAGGAGACAATGGAGACACAGCCTGTAGCAATGAAATTGGAGTTGGTGTTTCCAAGGCTTCCTGCTGCTGCTCTCTGGGTAAAGCCTGGGGTACTCCTTGTGAGCTGTGCCCTGCTGTGAACACATCTGAGTACAAAATTCTTTGTCCTGGAGGAGAAGGTTTTCGACCCAACCCTATCACGGTCATATTGGAAGATATCGATGAGTGCCAGGAGCTCCCAGGGCTGTGCCAAGGCGGGAAATGTATCAACACCTTTGGCAGTTTCCAGTGCCGCTGTCCGACGGGCTACTACCTGAATGAAGACACCCGAGTGTGTGATGATGTGAATGAATGTGAAACTCCCGGAATCTGTGGTCCAGGGACGTGTTATAACACCGTGGGCAACTACACCTGTATTTGCCCTCCAGACTACATGCAAGTGAATGGGGGGAATAATTGCATG---------------------------------------------------------------------------------------------------------------------------------------------------------------------------------------------------------------------------------------GATATCGATGAATGTCGGGAGATCCCAGGGGTCTGTGAAAATGGCGTGTGTATCAACATGGTTGGCAGCTTCCGATGTGAATGTCCAGTGGGCTTCTTCTATAATGACAAGTTGCTGGTTTGTGAANNN------------------------------------------------------------------------------------------------------------------------GATCGCAATGAATGTCAAGAAATCCCCAATATATGCAGCCACGGACAGTGTATTGACACAGTTGGAAGCTTTTATTGTCTTTGCCACACTGGTTTTAAAACAAACGCTGATCAAACCATGTGTTTG---------------------------------------------------------------------------------------------------------------NNNNNNGATGTTGATGAATGCGCAACTGGAAATGGGAACCTTTGCAGAAATGGCCTATGCATCAATACGGTGGGGTCCTTCCAGTGTCAGTGCAATGAAGGCTATGAGGTGGCTCCAGATGGAAGAACCTGTGTGGATATCAACGAATGTCTCCTAGAACCTGGAAAATGTGCACCAGGCACCTGTCAGAACTTGGATGGGTCCTACAGATGTATTTGTCCACCTGGATACAGTCTCCAGAACGACAAGTGTGAAGATATTGATGAATGTGTTGAAGAACCAGAAATTTGTGCCTTGGGCACGTGCAGCAACACTGAAGGCAGCTTCAAATGTCTGTGTCCAGACGGGTTTTCCTTGTCCTCCACTGGAAGAAGGTGCCAAGATTTGCGCATGAGCTACTGTTACGCGAAGTTTGAAGGAGGAAAGTGTTCGTCACCCAAATCCAGAAATCACTCCAAACAGGAATGCTGCTGTGCCTTGAAGGGAGAAGGTTGGGGCGATCCCTGTGAGCTGTGCCCCACTGAACCCGATGAGGCCTTCCGCCAGATCTGTCCCTATGGAAGTGGAATCATTGTGGGACCCGATGATTCAGCG------------------------------------------------------------------------------------------------------------------NNNGTGGATACTGATGAGTGTTCGGTGGGCAATCCTTGCGGAAATGGAACCTGCAAGAATGTGATTGGAGGTTTTGAATGCACCTGTGAGGAGGGATTTGAGCCTGGTCCAATGATGACTTGTGAAGATATAAACGAGTGTGCCCAGAATCCTCTGCTCTGTGCTTTCCGATGTGTGAACACTTACGGCTCATATGAATGCAAATGTCCCACTGGATATGTTCTGAGAGAAGACAGAAGAATGTGCAGAGACGAGGATGAGTGTGAAGAGGGTAAACATGATTGTACTGAAAAACAGATGGAATGCAAGAACCTCATTGGCACATACATCTGCATCTGTGGACCTGGGTATCAGCGAAGACCCGATGGAGAAGGCTGCGTAGATGAGAATGAATGTCAGACCAAGCCTGGGATCTGTGAGAACGGGCGCTGCCTCAACACCAGGGGGAGCTATACCTGCGAGTGCAATGATGGCTTCACAGCCAGCCCCACCCAGGATGAGTGCCTGGACAACCGGGAAGGGTACTGCTTCACAGAAGTGCTCCAAAACATGTGGCAGAACGGCTCCAGCAACAGGAACCCAGTCACCAAGTCTGAATGCTGCTGCGACGGAGGGAGAGGCTGGGGTCCCCACTGTGAGATCTGCCCTTTCCAGGGCACCGTGGCTTTCAAAAAACTCTGCCCCCATGGCCCAGGGTTTATGAACAATGGAGCA------------------------------------------------------------------------------------------------------------------------TGCGTAGATTTAAATGAGGGCAACCAGGCCCCCAAACCCTGCAATTTTATCTGCAAGAACACAGAAGGGAATTACCAATGTTCATGCCCGAAAGGTTACATTCTGCAGGAGGATGGAAGGACTTGCAAAGATCTTGATGAGTGTGCAACTAAGCAACACAACTGCCAGTTCCTGTGTGTTAACACCATTGGCAGCTTCACATGTAAATGTCCTCCTGGATTTACCCAACACCATACTGCCTGCATTGATAACAATGAATGCACCTCTGACATCAACCTGTGTGGGTCTAAGGGCATTTGCCAAAATACTCCTGGAAGCTTCACCTGTGAATGCCAGCGGGGATTCTCACTTGATCAAAGCGGTGCCAGCTGTGAAGATGTGGACGAGTGCGAAGGAAACCATCGCTGCCAGCATGGCTGCCAGAACATCATCGGCGGCTACAGGTGCAGCTGCCCCCAGGGCTATCTCCAGCACTACCAATGGAACCAGTGTGTC---------------------------------------------------------------------------------------------------------------------------------------------------------------------------------------------------------------------------------------GGGCACTGTGTTTCTGGAATGGGCATGGGCCGAGGAAACCCAGAGCTACCTGCCAGTGCTGAAATGGATGACAATTCCCTCTCCCCAGAGGCGTGTTATGAGTGTAAGATCAACGGCTACCCCAAACGGGGCAGGAAGCGGAGAAGCGCAAATGAAACAGATGCCTCCAACATTGAGGAACAGCCTGAGATAGAAGCCAATGTGAGTCTTGCAAGCTGGGATGTTGAGAAGACAGCCGTGTTTGCTTTCAATATTTCCCACATCAATAACAAGGTCCGAATCCTAGAACTCCTTCCAGCCCTTACGACTCTGACGAATCACAACAGATACTTGATTGAATCTGGAAATGAAAACGGCTTCTTTAAAATCAACCAAAAGGAAGGGATCAGCTACCTCCACTTCACAAAGAAGAAGCCAGTGGTTGGAACCTATTCATTACAAATCAGTAGTAGTCCACTTTATAAAAAGAAAGAACTTAATCAGCTAGAAGATAAATATGACAAAGACTACCTCAGTGGTGAACTGGGTGATAATCTGAAGATGAAAATTCAGATTTTGCTTCAT
>Tursiops_truncatus
ATGCGGCGAGGGGGGCTGCTGGAGGTCGCCCTGGGATTTACCGTGCTCTTAGCTTCCTACACGAGCCATGGGGCGGACGCCAATTTGGAGGCTGGGAACGTGAAGGAAACCAGAGCCAGCCGGGCCAAGAGAAGAGGCGGTGGAGGACACGACGCGCTTAAAGGACCTAATGTCTGTGGATCACGTTACAATGCTTACTGTTGCCCTGGATGGAAGACCTTACCTGGTGGAAATCAGTGTATTGTCCCCATTTGCCGGCATTCCTGTGGGGATGGATTTTGTTCTAGGCCAAATATGTGCACTTGCCCATCTGGTCAGATAGCTCCTTCCTGTGGTTCCAGATCCATCCAACACTGTAACATTCGCTGCATGAATGGAGGTAGCTGCAGTGATGATCACTGTCTGTGCCAGAAAGGATACATAGGGACTCACTGTGGACAACCTGTCTGTGAAAGTGGCTGTCTCAACGGAGGCAGGTGCGTGGCCCCAAATCGATGTGCATGCACTTACGGCTTTACTGGACCCCAGTGTGAAAGAGATTACAGGACAGGCCCGTGTTTTACTGTGATCAGCAACCAGATGTGCCAGGGACAGCTCAGCGGGATTGTCTGTACAAAAACACTCTGCTGTGCCACGGTCGGCCGCGCCTGGGGCCACCCCTGTGAGATGTGCCCAGCCCAGCCCCACCCCTGTCGGCGCGGCTTCATTCCAAATATCCGCACAGGAGCTTGTCAAGATGTGGACGAATGCCAGGCCATCCCTGGGCTCTGTCAAGGAGGAAATTGCATTAATACTGTTGGGTCTTTTGAGTGCAAATGCCCTGCTGGACACAAATTTAATGAAGTGTCACAAAAATGTGAAGATATTGATGAATGCAGCACTATTCCTGGAATCTGTGAGGGGGGCGAATGTACAAACACAGTCAGCAGTTACTTTTGCAAATGTCCCCCCGGTTTTTACACCTCTCCCGATGGTACCAGATGCATAGATGTTCGCCCAGGATACTGTTACACGGCTCTGGCAAACGGGCGCTGTTCTAACCAGCTGCCGCAGTCTATCACCAAGATGCAGTGCTGCTGTGACGTCGGCCGGTGCTGGTCTCCGGGGGTCACTGTCGCCCCCGAAATGTGTCCCATCAGAGCAACGGAGGATTTCAACAAGCTGTGCTCTGTCCCTATCGTAATTCCCGAGAGGCCAGGATATCCTTCCCCACCCCTTGGCCCCATTCCTCCAGTTCACCCTGTTCCTCCTGGCTTTCCTCCTGGACCTCAAATTACAGTCCCTCGACCACCAGTGGAACATCCATATCCATCTCGGGAACCGCCAAGGGTGTTGCCCGTCAACGTCACTGATTACTGCCAGCTGTTTCGCTATCTCTGTCAAAATGGACGCTGCATCCCAACTCCTGGGAGCTACCGGTGTGAGTGCAACAAAGGATTCCAGCTGGACCTCCGCGGGGAGTGCATTGATGTTGATGAATGTGAGAAAAACCCTTGTGCTGGTGGCGAGTGTATTAATACCCAGGGCTCCTACACCTGTCAGTGCCGACCTGGCTATCAGAGCACACTCACCCGGACAGAATGCCGAGACATTGATGAATGTTTACAGAATGGCCGTATCTGCAATAACGGACGTTGCATCAACACAGATGGCAGTTTCCACTGTGTGTGTAATGCAGGATTTCATGTTACGCGTGATGGGAAGAACTGTGAANNNNNNNNNNNNNNNNNNNNNNNNNNNNNNNNNNNNNNNNNNNNNNNNNNNNNNNNNNNNNNNNNNNNNNNNNNNATTTGCAAACCTGGATTTCAGCTGGCATCAGATGGGCGTTATTGTAAAGAT------------------------------------------------------------------------------------------------------------------TGTGTT---------------------------------------------------------------------------------------------------------------------------------------------------------GCGGAATATCAGGCGCTCTGCAGCAGTGGGCCAGGAATGACGTCAGCAGGCAGTGATATAAATGAATGTGCATTAGACCCTGATATCTGCCCAAATGGAATTTGTGAAAATCTCCGTGGGACCTACAAATGTATTTGCAATTCAGGATATGAAGTGGATTCATCTGGGAAAAATTGTGTTGATATTAATGAATGTGTATTGAATAGTCTACTCTGTGACAATGGACAATGTAGAAATACTCCTGGAAGTTTTGTCTGTACCTGCCCCAAGGGATTTATATACAAACCTGACCTAAAAACTTGTGAANNNNNN------------------------------------------------------------------------------------------------------------------NNNNNNNNNNNNNNNNNNNNNNNNNNNNNNNNNNNNNNNNNNNNNNNNNNNNNNNNNNNNNNNNNNNNNNNNNNNAAGTCCCAGTGTTGTTCGTCCCTTGGTGCTGCCTGGGGGAGTCCGTGCACCCCATGCCAAGTTGATCCCATATGTGGTAAAGGCTATTCAAGAATTAAAGGAACACAGTGTGAAGATATAGATGAATGTGAAGTGTTCCCAGGAGTATGCAAAAATGGCTTATGTGTTAACTCTAAGGGATCATTTAAGTGTCAGTGTCCCAGTGGGATGACTTTGGATGCCACAGGGAGGATTTGCCTAGATATCCGCCTGGAAACCTGCTTCCTGGGGTACGAGGATGAGGAGTGCACCTTGCCCGTGGTTGGCCGCCACCGCATGGACGCCTGCTGCTGCTCCGTCGGGGCAGCCTGGGGGACCGAGGAGTGCGAGGAGTGTCCCCTGAGGAACACACCTGAGTACGAGGAACTCTGTCCCAGAGGACCCGGATTCGCCACAAAAGAAATTACAAATGGAAAGCCTTTCTTCAAAGACATCAATGAGTGCAAGATGATTCCCACCCTCTGCACCCATGGCAAGTGCAGAAACACCATCGGCAGCTTCAAGTGCAGGTGTGACAGTGGCTTTGCTCTGGATTCTGAAGAAAGGAACTGCACAGACATCGATGAATGCCGCATCTCTCCCGACCTCTGTGGCCAAGGCCAGTGCGTGAACACCCCCGGGGACTTTGAGTGCAAGTGCGATGAAGGCTACGAAAGTGGATTCATGATGATGAAGAACTGCATGGATATT------------------------------------------------------------------------------------------------------------------------GACATCAACGAGTGTGAACTGAGCGCGCACCTCTGCCCCCACGGCCGCTGCGTGAACCTCATAGGGAAGTACCAGTGTGCCTGCAACCCCGGCTACCACTCCACCCCCGACAGGCTGTTTTGTGTCGAC------------------------------------------------------------------------------------------------------------------------GACATTGATGAGTGTGAAGATAACCCCAATATCTGTGATGGTGGTCAGTGTACAAACATACCTGGAGAGTACAGGTGCTTGTGTTATGATGGATTCATGGCATCTGAAGACATGAAGACTTGTGTAGATGTCAATGAATGTGATCTGAATCCAAATATCTGCCTAAGTGGAACCTGTGAAAACACTAAAGGATCATTTATCTGCCACTGTGATATGGGATATTCAGGCAAGAAAGGAAAAACTGGCTGTACAGACATCAATGAATGTGAAATTGGAGCACACAACTGCGACAGACATGCTGTATGTACCAACACGGCAGGAAGCTTCAAATGTAGCTGCAGCCCCGGGTGGATTGGAGATGGCATTAAGTGCACTGATCTGGACGAATGCTCCAATGGGACCCACATGTGCAGCCAACACGCAGACTGCAAGAATACCATGGGCTCTTACCGCTGCCTCTGCAAGGAAGGATACACAGGCGATGGCTTCACTTGTACAGATCTTGATGAGTGCTCTGAGAATCTGAATCTGTGTGGCAACGGCCAGTGCCTCAACGCCCCGGGAGGATATCGCTGCGAATGTGACATGGGCTTTGTGCCCAGTGCTGACGGGAAAGCCTGTGAAGATATTGACGAGTGCTCTCTTCCAAACATTTGTGTTTTTGGAACCTGCCACAACCTCCCTGGCCTCTTCCGCTGTGAGTGTGAGATCGGCTACGAACTGGACAGAAGCGGGGGGAACTGCACAGACGTTAATGAATGTCTGGATCCAACCACGTGTATCAGTGGTAACTGTGTCAACACCCCAGGCAGCTATACCTGTGATTGTCCACCCGATTTTGAGCTGAATCCAACTCGAGTTGGCTGTGTTGATACCCGCTCTGGAAATTGCTATTTGGATGTTCGACCTCGAGGAGACAATGGAGACACAGCCTGTAGCAATGAAATTGGAGTTGGTGTTTCCAAGGCTTCCTGCTGCTGCTCTCTGGGTAAAGCCTGGGGTACTCCTTGTGAGCTGTGCCCTGCTGTGAACACATCTGAGTACAAAATTCTTTGTCCTGGAGGAGAAGGTTTTCGACCCAACCCTATCACGGTCATATTGGAAGATATCGATGAGTGCCAGGAGCTCCCAGGGCTGTGCCAAGGCGGGAAATGTATCAACACCTTTGGCAGTTTCCAGTGCCGCTGTCCGACGGGCTACTACCTGAATGAAGACACCCGAGTGTGTGATGATGTGAATGAATGTGAAACTCCCGGAATCTGTGGTCCAGGGACATGTTATAACACCGTGGGCAACTACACCTGTATTTGCCCTCCAGACTACATGCAAGTGAATGGGGGGAATAATTGCATG---------------------------------------------------------------------------------------------------------------------------------------------------------------------------------------------------------------------------------------GATATCGATGAATGTCGGGAGATCCCAGGGGTCTGTGAAAATGGCGTGTGTATCAACATGGTTGGCAGCTTCCGATGTGAATGTCCAGTGGGCTTCTTCTATAATGACAAGTTGCTGGTTTGTGAAGATATCGACGAGTGTCAGAACGGCCCGGTGTGCCAGCGCAACGCGGAATGCATCAACACGGCGGGCAGCTACCGCTGCGACTGCAAGCCCGGCTACCGCTTCACCTCCACGGGGCAGTGCAATGATCGCAATGAATGTCAAGAAATCCCCAATATATGCAGCCACGGACAGTGTATTGACACAGTTGGAAGCTTTTATTGTCTTTGCCACACTGGTTTTAAAACAAACGCTGATCAAACCATGTGTTTGGACATAAATGAGTGTGAAAGAGATGCCTGTGGGAATGGAACTTGCCGAAACACAATTGGTTCCTTCAACTGCCGCTGCAATCACGGTTTCATCCTTTCCCACAACAATGACTGCATAGATGTTGATGAATGCGCAACTGGAAATGGGAACCTTTGCAGAAATGGCCTATGCATCAATACAGTGGGGTCCTTCCAGTGTCAGTGCAATGAAGGCTATGAGGTGGCTCCAGATGGAAGAACCTGTGTGGATATCAACGAATGTCTCCTAGAACCTGGAAAATGTGCACCAGGCACCTGTCAGAACTTGGATGGGTCCTACAGATGTATCTGTCCACCTGGATACAGTCTCCAGAACGACAAGTGTGAAGATATTGATGAATGTGTTGAAGAACCAGAAATTTGTGCCTTGGGCACGTGCAGCAACACTGAAGGCAGCTTCAAATGTCTGTGTCCAGACGGGTTTTCCTTGTCCTCCACTGGAAGAAGGTGCCAAGATTTGCGAATGAGCTACTGTTACGCGAAGTTTGAAGGAGGCAAGTGTTCGTCACCCAAATCCAGAAATCACTCCAAACAGGAATGCTGCTGTGCCTTGAAGGGAGAAGGCTGGGGAGATCCCTGTGAGCTGTGCCCCACTGAACCCGATGAGGCCTTCCGCCAGATCTGTCCCTATGGAAGTGGAATCATTGTGGGACCCGATGATTCAGCG------------------------------------------------------------------------------------------------------------------TGTGTGGATACTGATGAGTGTTCCGTGGGCAATCCTTGCGGAAATGGAACCTGCAAGAATGTGATTGGAGGTTTTGAATGCACCTGTGAGGAGGGATTTGAGCCTGGTCCAATGATGACTTGTGAAGATATAAACGAGTGTGCCCAGAATCCTCTGCTCTGTGCTTTCCGATGTGTGAACACTTACGGCTCATATGAATGCAAATGTCCCACTGGATACGTTCTGAGAGAAGACAGAAGAATGTGCAGAGACGAGGATGAGTGTGAAGAGGGTAAACATGATTGTACTGAAAAACAGATGGAATGCAAGAACCTCATTGGCACATACATCTGCATCTGTGGACCTGGGTATCAGCGAAGACCCGATGGAGAAGGCTGCGTAGATGAGAATGAATGTCAGACCAAGCCTGGGATCTGTGAGAACGGGCGCTGCCTCAACACCAGGGGGAGCTATACCTGCGAGTGCAATGATGGCTTCACAGCCAGCCCCACCCAGGATGAGTGCCTGGACAACCGGGAAGGGTACTGCTTCACAGAGGTGCTCCAAAACATGTGTCAGATCGGCTCAAGCAACAGGAACCCAGTCACCAAGTCTGAATGCTGCTGCGACGGAGGGAGAGGCTGGGGTCCCCACTGTGAGATCTGCCCTTTCCAGGGCACTGTGGCTTTCAAAAAACTCTGCCCCCATGGCCGAGGGTTTATGACCAACGGAGCA------------------------------------------------------------------------------------------------------------------------TGCGTAGATCTGAATGAGTGCAACCAGGCCCCCAAACCCTGCAATTTTATCTGCAAGAACACAGAAGGGAGTTACCAGTGTTCATGCCCGAAAGGCTACATTCTGCAGGAGGATGGAAGGAGCTGCAAAGATCTTGATGAGTGTGCAACTAAGCAGCACAACTGCCAGTTCCTGTGTGTTAACACCATTGGCAGCTTCACATGTAAATGTCCTCCTGGATTTACCCAACACCATACTGCCTGCATTGATAACAATGAATGCACCTCTGACATCAACCTGTGTGGGTCTAAGGGCATTTGCCAGAATACTCCTGGAAGCTTCACCTGTGAATGCCAGCGGGGATTCTCACTTGATCAGAGCGGTGCCAGCTGTGAAGATGTGGACGAGTGCGAAGGAAACCATCGCTGCCAGCATGGCTGCCAGAACATCATCGGCGGCTACAGGTGCAGCTGCCCCCAGGGCTATCTCCAGCACTACCAATGGAACCAGTGTGTC---------------------------------------------------------------------------------------------------------------------------------------------------------------------------------------------------------------------------------------GGGCACTGTGTTTCTGGAATGGGCATGGGCCGAGGAAACCCAGAGCCACCTGTCAGTGGTGAAATGGATGACAATTCCCTCTCCCCAGAGGCGTGTTATGAGTGTAAGATCAACGGCTACCCCAAACGGGGCAGGAAGCGGAGAAGCGCAAATGAAACAGAGGCCTCCAACATTGAGGATCAGCCTGAGATAGAAGCCAATGTGAGTCTTGCAAGCTGGGATGTTGAGAAGACAGCCGTGTTTGCTTTCAATATTTCCCACATCAGTAACAAGGTCCGAATCCTAGAACTCCTTCCAGCCCTTACGACTCTGACGAATCACAACAGATACTTGATTGAATCTGGAAATGAAAACGGCTTCTTTAAAATCAACCAAAAGGAAGGGATCAGCTACCTCCACTTCACAAAGAAGAAGCCAGTGGTTGGAACCTATTCATTACAAATCAGTAGTAGTCCACTTTATAAAAAGAAAGAACTTAATCAGCTAGAAGATAAATATGACAAAGACTACCTCAGTGGTGAACTGGGTGATAATCTGAAGATGAAAATTCAGATTTTGCTTCAT
>Stenella_attenuata
ATGCGGCGAGGGGGGCTGCTGGAGGTCGCCCTGGGATTTACCGTGCTCTTAGCTTCCTACACGAGCCATGGGGCGGACGCCAATTTGGAGGCTGGGAACGTGAAGGAAACCAGAGCCAGCCGGGCCAAGAGAAGAGGCGGTGGAGGACACGACGCGCTTAAAGGAACCAAT------------------------------TGCCCCGGAAGGAAGAACTTTCCCGGGGGAAACCAGGGTTTTGCCCCCATTTGCCGGCATTCCTGTGGGGATGGATTTTGTTCTAGGCCAAATATGTGCACTTGCCCATCTGGTCAGATAGCTCCTTCCTGTGGTTCCAGATCCACCCAACACTGTAACATTCCCTGCATGAATGGAGGTAGCTGCAGTGATAATCACTGTCTGTGCCAGAAAGGATACTTAGGAACTCACTGTGAACAACCTGTCTGTGAAAGTGGCTGTCTCAACGGAGGCAGGTGCGTGGCCCCAAATCGCTGTGCATGCACTTACGGCTTTACTGGACCCCAGTGTGAAAGAGATTACAGGACAGGCCCGTGTTTCACTGTGATCAGCAACCAGATGTGCCAGGGACAGCTCAGCGGGATTGTCTGTACAAAAACACTCTGCTGTGCCACGGTCGGCCGCGCCTGGGGCCACCCCTGTGAGATGTGCCCAGCCCAGCCCCACCCCTGTCGCCGCGGCTTCATTCCAAATATCCGCACAGGAGCTTGTCAAGATGTGGATGAATGCCAGGCCATCCCTGGGCTCTGTCAAGGAGGAAATTGCATTAATACTGTTGGGTCTTTTGAGTGCAAATGCCCTGCTGGACACAAATTTAATGAAGTGTCACAAAAATGTGAAGATATTGATGAATGCAGCACTATTCCTGGAATCTGTGAGGGGGGCGAATGTACAAACACAGTCAGCAGTTACTTTTGCAAATGTCCCCCCGGTTTTTACACCTCTCCCGATGGTACCAGATGCATAGATGTTCGCCCAGGATACTGTTACACGGCTCTGGCAAACGGGCGCTGTTCTAACCAGCTGCCGCAGTCTATCACCAAGATGCAGTGCTGCTGTGACGTCGGCCGGTGCTGGTCTCCGGGGGTCACTGTCGCCCCCGAAATGTGTCCCATCAGAGCAACGGAGGATTTCAACAAGTTGGGCTCTGTCCCTATCGAAATTCCCAAAAGGCCAGGATATCCTTCCCCACCCCTTGGCCCCATTCCTCCAGTTCACCCTGTTCCTCCTGGTTTTCCTCCGGAACCTCAAATTACAGCCCCTCAACCACCAGGGAAATATCCATATCCATCTCGGAAACCGCCAAGGGTGCTGCCAGTCAACGTCACTGATTACTGCCAGCTGTTTCGCTATCTCTGTCAAAATGGACGCTGCATCCCGACTCCTGGGAGCTACCGGTGTGAGTGCAACAAAGGATTCCAGCTGGACCTCCGTGGGGAGTGCATTGATGTTGATGAATGTGACAAAAACCCTTGTGCTGGTGGCGAGTGTATTAATACCCAGGGCTCCTACACCTGTCAGTGCCGACCTGGCTATCATAGCACACTTACCCGGACAGAGTGCCGAGACATTGATGAATGTTTACAGAATGGCCGTATCTGCAATAACGGACGTTGCATCAACACAGATGGCAGTTTCCATTGTGTGTGTAATGCAGGATTTCATGTTACGCGTGATGGGAAGAACTGTGAAAATATGGATGAATGCAGCATAAGGAATATGTGCCTTAATGGAATGTGTATCAATGAAAATGGCAGTTTTAAATGTATTTGCAAACCTGGATTTCAGCTGGCATCAAATGGGCGTTATTGTAAANNN------------------------------------------------------------------------------------------------------------------TGTGTAGACACACACATGCGGAGCACATGCTACGGTGGATACAAGAGAGGCCAGTGTGTCAAACCCTTGTTTGGTGCTGTTACCAAATCTGAGTGCTGTTGCGCCAGCACCGAGTATGCTTTTGGGGAACCTTGCCAACCGTGTCCTTCACAGAATTCAGCGGAATATCAGGCGCTCTGCAGCAGTGGGCCAGGAATGACGTCAGCAGGCAGTGATATAAATGAATGTGCATTAGACCCTGATATCTGCCCAAATGGAATTTGTGAAAATCTCCGTGGGACCTACAAATGTATTTGCAATTCAGGATATGAAGTGGATTCATCTGGGAAAAATTGTGTTGATATTAATGAATGTGTATTGAATAGTCTACTCTGTGACAATGGACAATGTAGAAATACTCCTGGAAGTTTTGTCTGTACCTGCCCCAAGGGATTTATATACAAACCTGACCTAAAAACTTGTGAANNNNNN------------------------------------------------------------------------------------------------------------------GAAACCATCAAGGGCACTTGTTGGCAGACTGTCATTGATGGGCGATGTGAGATCAACATCAATGGAGCAACGTTAAAGTCCCAGTGTTGTTCGTCCCTCGGTGCTGCCTGGGGGAGTCCGTGCACCCCATGCCAAGTTGATCCCATATGTGGTAAAGGCTATTCAAGAATTAAAGGAACACAGTGTGAAGATATAGATGAATGTGAAGTGTTCCCAGGAGTATGCAAAAATGGCTTATGTGTTAACTCTAAGGGATCATTTAAGTGTCAGTGTCCCAGTGGGATGACTTTGGATGCCACAGGGAGGATTTGCCTAGATATCCGCCTGGAGACCTGCTTCCTGGGGTACGAGGATGAGGAGTGCACCTTGCCCGTGGTTGGCCGCCACCGCATGGACGCCTGCTGCTGCTCTGTCGGGGCAGCCTGGGGGACCGAGGAGTGTGAGGAGTGTCCCCTGAGGAACACACCTGAGTATGAAGAGCTCTGTCCCAGAGGACCCGGATTCGCCACAAAAGAAATCACAAATGGAAAGCCTTTCTTCAAAGACATCAATGAGTGCAAGATGATTCCCACGCTCTGCACCCATGGCAAGTGCAGAAACACCATCGGCAGCTTCAAGTGCAGGTGTGACAGTGGCTTTGCTCTGGATTCTGAAGAAAGGAACTGCACAGACATCGATGAATGCCGCATATCTCCCGACCTCTGTGGCCGAGGCCAGTGCGTGAACACCCCCGGGGACTTCGAGTGCAAGTGTGATGAAGGCTACGAAAGTGGATTCATGATGATGAAGAACTGCATGGACATCAACGAGTGT---------------------------------------------------------------------------------------------------------------GACATCAACGAGTGTGAACTGAGCGCGCACCTCTGCCCCCACGGCCGCTGCGTGAACCTCATAGGGAAGTACCAGTGTGCCTGCAACCCCGGCTACCACTCCACCCCCGACAGGCTGTTTTGTGTCNNN------------------------------------------------------------------------------------------------------------------------GACATTGATGAGTGTGAAGATAACCCCAATATCTGTGATGGTGGTCAGTGTACAAACATACCTGGAGAGTACAGGTGCTTGTGTTATGATGGATTCATGGCATCTGAAGACATGAAGACTTGTGTAGATGTCAATGAATGTGATCTGAATCCAAATATCTGCCTAAGTGGAACCTGTGAAAACACTAAAGGCTCATTTATCTGCCACTGTGATATGGGATATTCAGGCAAGAAAGGAAAAACTGGCTGTACAGACATCAATGAATGTGAAATTGGAGCGCACAACTGCGACAGACATGCTGTATGTACCAACACGGCAGGAAGCTTCAAATGTAGCTGCAGCCCCGGGTGGATTGGAGATGGCATTAAGTGCACTGATCTGGACGAATGCTCCAATGGGACCCACATGTGCAGCCAACACGCAGACTGCAAGAATACCATGGGCTCTTACCGCTGCCTCTGCAAGGAAGGATACACAGGCGATGGCTTCACTTGTACAGATCTCGATGAGTGCTCTGAGAATCTGAATCTGTGTGGCAATGGCCAGTGCCTAAACGCCCCGGGAGGGTATCGCTGTGAATGTGACATGGGCTTTGTGCCCAGTGCTGACGGGAAAGCCTGTGAAGATATTGACGAGTGCTCTCTTCCAAACATTTGTGTTTTTGGAACCTGCCACAACCTCCCTGGCCTCTTCCGCTGTGAGTGTGAGATCGGCTACGAACTGGACAGAAGCGGGGGGAACTGCACAGACGTTAATGAATGTCTGGATCCAACCACGTGTATCAGTGGGAACTGTGTCAACACCCCAGGCAGCTATACCTGTGATTGTCCACCCGATTTTGAGCTGAATCCAACTCGAGTTGGCTGTGTTGATACCCGCTCTGGAAATTGCTATTTGGATGTTCGACCTCGAGGAGACAATGGAGATACAGCCTGTAGCAATGAAATTGGAGTTGGTGTTTCCAAGGCTTCCTGCTGCTGTTCTCTGGGTAAAGCCTGGGGTACTCCTTGTGAGCTGTGCCCTGCTGTGAACACATCTGAGTACAAAATTCTTTGTCCTGGAGGAGAAGGTTTTCGACCCAACCCTATCACGGTTATATTGGAAGATATCGATGAGTGCCAGGAGCTCCCAGGGCTGTGCCAAGGCGGGAAATGTATCAACACCTTTGGCAGTTTCCAGTGCCGCTGTCCGACGGGCTACTACCTGAATGAAGACACCCGAGTGTGTGATGATGTGAATGAATGTGAAACTCCCGGAATCTGTGGTCCAGGGACCTGTTATAACACCGTGGGCAACTACACCTGTATTTGCCCTCCAGACTACATGCAAGTGAATGGGGGGAATAATTGCATG---------------------------------------------------------------------------------------------------------------------------------------------------------------------------------------------------------------------------------------GATATCGATGAATGTCGGGAGATCCCAGGGGTCTGTGAAAATGGCGTGTGTATCAACATGGTTGGCAGCTTCCGATGTGAATGTCCAGTGGGCTTCTTCTATAATGACAAGTTGCTGGTTTGTGAAGATATCGACGAGTGGCAGAACGGCACGGTGGGACATCGCAACGAGGAATGCATCAACACTGCGGGCAGCTACCGCTGCGACTGCAAGCCCGGCTACCGCTTCACCTCCACGGGGCAGTGCAATGATCGCAATGAATGTCAAGAAATCCCCAATATATGCAGCCACGGACAGTGTATTGACACAGTTGGAAGCTTTTATTGTCTTTGCCACACTGGTTTTAAAACAAACGCTGATCAAACCATGTGTTTGGACATAAATGAGTGTGAAAGAGATGCCTGTGGGAATGGAACTTGCCGAAACACAATTGGTTCCTTCAACTGCCGCTGCAATCACGGTTTCATCCTTTCCCACAACAATGACTGCATAGATGTTGATGAATGCGCAACTGGAAATGGGAACCTTTGCAGAAATGGCCTATGCATCAATACGGTGGGGTCCTTCCAGTGTCAGTGCAATGAAGGCTATGAGGTGGCTCCAGATGGAAGAACCTGTGTGNNN---------------------------------------------------------------------------------------------------------------------GATATTGATGAATGTGTTGAAGAACCAGAAATTTGTGCCTTGGGCACGTGCAGCAACACTGAAGGCAGCTTCAAATGTCTGTGTCCAGACGGGTTTTCCTTGTCCTCCACTGGAAGAAGGTGCCAAGATTTGCGAATGAGCTACTGTTACGCGAAGTTTGAAGGAGGAAAGTGTTCGTCACCCAAATCCAGAAATCACTCCAAACAGGAATGCTGCTGTGCCTTGAAGGGAGAAGGCTGGGGAGATCCCTGTGAGCTGTGCCCCACTGAACCCGATGAGGCCTTCCGCCAGATCTGTCCCTATGGAAGTGGAATCATTGTGGGACCCGATGATTCAGCG------------------------------------------------------------------------------------------------------------------NNNGTGGATACTGATGAGTGTTCGGTGGGCAATCCTTGCGGAAATGGAACCTGCAAGAATGTGATTGGAGGTTTTGAATGCACCTGTGAGGAGGGATTTGAGCCTGGTCCAATGATGACTTGTGAAGATATAAACGAGTGTGCCCAGAATCCTCTGCTCTGTGCTTTCCGATGTGTGAACACTTACGGCTCATATGAATGCAAATGTCCCACTGGATACGTTCTGAGAGAAGACAGAAGAATGTGCAGAGACGAGGATGAGTGTGAAGAGGGTAAACATGATTGTACTGAAAAACAGATGGAATGCAAGAACCTCATTGGCACATACATCTGCATCTGTGGACCTGGGTATCAGCGAAGACCCGATGGAGAAGGCTGCGTAGATGAGAATGAATGTCAGACCAAGCCTGGGATCTGTGAGAACGGGCGCTGCCTCAACACCAGGGGGAGCTATACCTGCGAGTGCAATGATGGCTTCACAGCCAGCCCCACCCAGGATGAGTGCCTGGACAACCGGGAAGGGTACTGCTTCACAGAGGTGCTCCAAAACATGTGTCAGATCGGCTCAAGCAACAGGAACCCAGTCACCAAGTCTGAATGCTGCTGCGACGGAGGGAGAGGCTGGGGTCCCCACTGTGAGATCTGCCCTTTCCAGGGCACTGTGGCTTTCAAAAAACTCTGCCCCCATGGCCGAGGGTTTATGACCAACGGAGCA------------------------------------------------------------------------------------------------------------------------TGCGTAGATCTGAATGAGGGCAACCAGGCCCCCAAACCCTGCAATTTTATCTGCAAGAACCCAGAAGGGAGTTACCAGTGTTCATGCCCGAAAGGCTACATTCTGCAGGAGGATGGAAGGAGCTGCAAAGATCTTGATGAGTGTGCAACTAAGCAGCACAACTGCCAGTTCCTGTGTGTTAACACCATTGGCAGCTTCACATGTAAATGTCCTCCTGGATTTACCCAACACCATACTGCCTGCATTGATAACAATGAATGCACCTCTGACATCAACCTGTGTGGGTCTAAGGGCATTTGCCAGAATACTCCTGGAAGCTTCACCTGTGAATGCCAGCGGGGATTCTCACTTGATCAGAGCGGTGCCAGCTGTGAAGATGTGGACGAGTGCGAAGGAAACCATCGCTGCCAGCATGGCTGCCAGAACATCATCGGCGGCTACAGGTGCAGCTGCCCCCAGGGCTATCTCCAGCACTACCAATGGAACCAGTGTGTC---------------------------------------------------------------------------------------------------------------------------------------------------------------------------------------------------------------------------------------GGGCACTGTGTTTCTGGAATGGGCATGGGCCGAGGAAACCCAGAGCCACCTGTCAGTGGTGAAATGGATGACAATTCCCTCTCCCCAGAGGCGTGTTATGAGTGTAAGATCAACGGCTACCCCAAACGGGGCAGGAAGCGGAGAAGCGCAAATGAAACAGAGGCCTCCAACATTGAGGATCAGCCTGAGATAGAAGCCAATGTGAGTCTTGCAAGCTGGGATGTTGAGAAGACAGCCGTGTTTGCTTTCAATATTTCCCACATCAATAACAAGGGCCGAATCCTAGAACTCCTTCCAGCCCTTACGACTCTGACGAATCACAACAGATACTTGATTGAATCTGGAAATGAAAACGGCTTCTTTAAAATCAACCAAAAGGAAGGGATCAGCTACCTCCACTTCACAAAGAAGAAGCCAGTGGTTGGAACCTATTCATTACAAATCAGTAGTAGTCCACTTTATAAAAAGAAAGAACTTAATCAGCTAGAAGATAAATATGACAAAGACTACCTCAGTGGTGAACTGGGTGATAATCTGAAGATGAAAATTCAGATTTTGCTTCAT
>Grampus_griseus
ATGCGGCGAGGGGGGCTGCTGGAGGTCGCCCTGGGATTTACCGTGCTCTTAGCTTCCTACACGAGCCATGGGGCGGACGCCAATTTGGAGGCTGGGAACGTGAAGGAAACCAGAGCCAGCCGGGCCAAGAGAAGAGGCGGTGGAGGACACGACGCGCTTAAAGGACCTAATGTCTGTGGATCACGTTACAATGCTTACTGTTGCCCTGGATGGAAGACCTTACCTGGTGGAAATCAGTGTATTGTCCCCATTTGCCGGCATTCCTGTGGGGATGGATTTTGTTCTAGGCCAAATATGTGCACTTGCCCATCTGGTCAGATAGCTCCTTCCTGTGGTTCCAGATCCACCCAACACTGTAACATTCCCTGCATGAATGGAGGTAGCTGCAGTGATGATCACTGTCTGTGCCAGAAAGGATACTTAGGAACTCACTGTGAACAA------------------------------------------------------------------------------------------NNNNNNGATTACAGGACAGGCCCGTGTTTTACTGTGATCAGCAACCAGATGTGCCAGGGACAGCTCAGCGGGATTGTCTGTACGAAAACACTCTGCTGTGCCACGGTCGGCCGCGCCTGGGGCCACCCCTGTGAGATGTGCCCAGCCCAGCCCCACCCCTGTCGGCGCGGCTTCATTCCAAATATCCGCACAGGAGCTTGTCAAGATGTGGATGAATGCCAGGCCATCCCTGGGCTCTGTCAAGGAGGAAATTGCATTAATACTGTTGGGTCTTTTGAGTGCAAATGCCCTGCTGGACACAAATTTAATGAAGTGTCACAAAAATGTGAAGATATTGATGAATGCAGCACTATTCCTGGAATCTGTGAGGGGGGCGAATGTACAAACACAGTCAGCAGTTACTTTTGCAAATGTCCCCCCGGTTTTTACACCTCTCCCGATGGTACCAGATGCATAGATGTTCGCCCAGGATACTGTTACACGGCTCTGGCAAACGGGCGCTGTTCTAACCAGCTGCCGCAGTCTATCACCAAGATGCAGTGCTGCTGTGACGTCGGCCGGTGCTGGTCTCCGGGGGTCACTGTCGCCCCCGAAATGTGTCCCATCAGAGCAACGGGGGATTTCAACAAGCTGTGCTCTGTCCCTATCGTAATTCCCGAAAGGCCAGGATATCCTTCCCCACCCCTTGGCCCCATTCCTCCAGTTCACCCTGTTCCTCCTGGTTTTCCTCCTGGACCTCAAATTACAGTCCCTCAACCACCAGGGAAATATCCATATCCATCTCGGAAACCGCCA------------------------------------------------------------------------------------------------------------------------------------------NNNGATGTTGATGAATGTGACAAAAACCCTTGTGCTGGTGGCGAGTGTATTAATACCCAGGGCTCCTACACCTGTCAGTGCCGACCTGGCTATCATAGCACACTTACCCGGACAGAGTGCCGAGACATTGATGAATGTTTACAGAATGGCCGTATCTGCAATAACGGACGTTGCATCAACACAGATGGCAGTTTCCATTGTGTGTGTAATGCAGGATTTCATGTTACGCGTGATGGGAAGAACTGTGAAGATATGGATGAATGCAGCATAAGGAATATGTGCCTTAATGGAATGTGTATCAATGAAGATGGCAGTTTTAAATGTATTTGCAAACCTGGATTTCAGCTGGCATCAGATGGGCGTTATTGTAAAGATATTAACGAGTGTGAAACACCTGGGATCTGCATGAATGGGCGTTGTGTCAACACTGACGGCTCCTACCGATGTGAATGCTTTCCTGGACTGGCCGTTGGTCTGGATGGACGTGTGTGTGTTGACACACACATGCGGAGCACATGCTACGGTGGATACAAGAGAGGCCAGTGTGTCAAACCCTTGTTTGGTGCTGTTACCAAATCTGAGTGCTGTTGCGCCAGCACCGAGTATGCTTTTGGGGAACCTTGCCAACCGTGTCCTTCACAGAATTCAGCGGAATATCAGGCGCTCTGCAGCAGTGGGCCAGGAATGACGTCAGCAGGCAGTGATATAAATGAATGTGCATTAGACCCTGATATCTGCCCAAATGGAATTTGTGAAAATCTCCGTGGGACCTACAAATGTATTTGCAATTCAGGATATGAAGTGGATTCATCTGGGAAAAATTGTGTTGATATTAATGAATGTGTATTGAATAGTCTACTCTGTGACAATGGACAATGTAGAAATACTCCTGGAAGTTTTGTCTGTACCTGCCCCAAGGGATTTATATACAAACCTGACCTAAAAACTTGTGAAGACATCGATGAATGTGAATCAAGTCCTTGCATTAATGGAGTCTGCAAAAACAGCCCGGGCTCTTTTATTTGCAAATGTTCTTCCGAAAGTACTTTGGATCCAACAAAAACCATCTGCATAGAAACCATCAAGGGCACTTGTTGGCAGACTGTCATTGATGGGCGATGTGAGATCAACATCAATGGAGCCACGTTAAAGTCCCAGTGTTGTTCGTCCCTTGGTGCTGCCTGGGGGAGTCCGTGCACCCCATGCCAAGTTGATCCCATATGTGGTAAAGGCTATTCAAGAATTAAAGGAACACAGTGTGAAGATATAGATGAATGTGAAGTGTTCCCAGGAGTATGCAAAAATGGCTTATGTGTTAACTCTAAGGGATCATTTAAGTGTCAGTGTCCCAGTGGGATGACTTTGGATGCCACAGGGAGGATTTGCCTAGATATCCGCCTGGAAACCTGCTTCCTGGGGTACGAGGATGAGGAGTGCACCTTGCCCGTGGTTGGCCGCCACCGCATGGACGCCTGCTGCTGCTCCGTCGGGGCAGCCTGGGGGACCGAGGAGTGCGAGGAGTGTCCCCTGAGGAACACACCTGAGTACGAGGAACTCTGTCCCAGAGGACCCGGATTCGCCACAAAAGAAATTACAAATGGAAAGCCTTTCTTCAAAGACATCAATGAGTGCAAGATGATTCCCACCCTCTGCACCCATGGCAAGTGCAGAAACACCATCGGCAGCTTCAAGTGCAGGTGTGACAGTGGCTTTGCTCTGGATTCTGAAGAAAGGAACTGCACAGACATCGATGAATGCCGCATCTCTCCCGACCTCTGTGGCCGAGGCCAGTGCGTGAACACCCCCGGGGACTTTGAGTGCAAGTGCGATGAAGGCTACGAAAGTGGATTCATGATGATGAAGAACTGCATG------------------------------------------------------------------------------------------------------------------------------GACATCAACGAGTGTGAACTGAGCGCGCACCTCTGCCCCCACGGCCGCTGCGTGAACCTCATAGGGAAGTACCAGTGTGCCTGCAACCCCGGCTACCACTCCACCCCCGACAGGCTGTTTTGTGTTNNN------------------------------------------------------------------------------------------------------------------------GACATTGATGAGTGTGAAGATAACCCCAATATCTGTGATGGTGGTCAGTGTACAAACATACCTGGAGAGTACAGGTGCTTGTGTTATGATGGATTCATGGCATCTGAAGACATGAAGACTTGTGTAGATGTCAATGAATGTGATCTGAATCCAAATATCTGCCTAAGTGGAACCTGTGAAAACACTAAAGGCTCATTTATCTGCCACTGTGATATGGGATATTCAGGCAAGAAAGGAAAAACTGGCTGTACAGACATCAACGAATGTGAAATTGGAGCACACAACTGCGACAGACATGCTGTATGTACCAACACGGCAGGAAGCTTCAAATGTAGCTGCAGCCCCGGGTGGATTGGAGATGGCATTAAGTGCACTGATCTGGACGAATGCTCCAATGGGACCCACATGTGCAGCCAACATGCAGACTGCAAGAATACCATGGGCTCTTACCGCTGCCTCTGCAAGGAAGGATACACAGGCGATGGCTTCACTTGTACAGATCTTGATGAGTGCTCTGAGAATCTGAATCTGTGTGGCAATGGCCAGTGCCTCAACGCCCCGGGAGGATATCGCTGTGAATGTGACATGGGCTTTGTGCCCAGTGCTGACGGGAAAGCCTGTGAAGATATTGACGAGTGCTCTCTTCCAAACATTTGTGTTTTTGGAACCTGCCACAATCTCCCTGGCCTCTTCCGCTGTGAGTGTGAGATCGGCTACGAACTGGACAGAAGTGGGGGGAACTGCACAGACGTTAATGAATGTCTGGATCCAACCACGTGTATCAGTGGGAACTGTGTCAACACCCCAGGCAGCTATACCTGTGATTGTCCACCCGATTTTGAGCTGAATCCAACTCGAGTTGGCTGTGTTGATACCCGCTCTGGAAATTGCTATTTGGATGTTCGACCTCGAGGAGACAATGGAGACACAGCCTGTAGCAATGAAATTGGAGTTGGTGTTTCCAAGGCTTCCTGCTGCTGCTCTCTGGGTAAAGCCTGGGGTACTCCTTGTGAGCTGTGCCCTGCTGTGAACACATCTGAGTACAAAATTCTTTGTCCTGGAGGAGAAGGTTTTCGACCCAACCCTATCACGGTTATATTGGAAGATATCGATGAGTGCCAGGAGCTCCCAGGGCTGTGCCAAGGCGGGAAATGCATCAACACCTTTGGCAGTTTCCAGTGCCGCTGTCCGACGGGCTACTACCTGAATGAAGACACCCGAGTGTGTGATGATGTGAATGAATGTGAAACTCCCGGAATCTGTGGTCCAGGGACGTGTTATAACACCGTGGGCAACTACACCTGTATTTGCCCTCCAGACTACATGCAAGTGAATGGGGGGAATAATTGCATGGATATGAGGAGAAGCTTGTGCTACAGGAACTATTACGCTGACAACCAGACCTGCGACGGAGAACTGTTGTTCAATATGACCAAGAAGATGTGCTGTTGTTCCTACAACATTGGCCGGGCCTGGAATAAGCCCTGTGAACAGTGTCCCATCCCAAGCACAGATGAATTTGCTACGCTCTGTGGAAGTCAAAGGCCAGGCTTCGTCATCGACATTTACACTGGTTTACCTGTTGATATCGATGAATGTCGGGAGATCCCAGGGGTCTGTGAAAATGGCGTGTGTATCAACATGGTTGGCAGCTTCCGATGTGAATGTCCAGTGGGCTTCTTCTATAATGACAAGTTGCTGGTTTGTGAAGATATCGACGAGTGTCAGAACGGCCCGGTGTGCCAGCGCAACGCGGAATGCATCAACACGGCGGGCAGCTACCGCTGCGACTGCAAGCCCGGCTACCGCTTCACCTCCACGGGGCAGTGCAAT------------------------------------------------------------------------------------------------------------------------------GACATAAATGAGTGTGAAAGAGATGCCTGTGGGAATGGAACTTGCCGAAACACAATTGGTTCCTTCAACTGCCGCTGCAATCACGGTTTCATCCTTTCCCACAACAATGACTGCATAGATGTTGATGAATGCGCAACTGGAAATGGGAACCTTTGCAGAAATGGCCAATGCATCAATACAGTGGGGTCCTTCCAGTGTCAGTGCAATGAAGGCTACGAGGTGGCTCCAGATGGAAGAACCTGTGTGGATATCAACGAATGTCTCCTAGAACCTGGAAAATGTGCACCAGGCACCTGTCAGAACTTGGATGGGTCCTACAGATGTATCTGTCCACCTGGATACAGTCTCCAGAACGACAAGTGTGAAGATATCGATGAATGTGTTGAAGAACCAGAAATTTGTGCCTTGGGCACGTGCAGCAACACTGAAGGCAGCTTCAAATGTCTGTGTCCAGATGGGTTTTCCTTGTCCTCCACTGGAAGAAGGTGCCAAGATTTGCGAATGAGCTACTGTTACGCGAAGTTTGAAGGAGGCAAGTGTTCGTCACCCAAATCCAGAAATCACTCCAAACAGGAATGCTGCTGTGCCTTGAAGGGAGAAGGCTGGGGAGACCCCTGTGAGCTGTGCCCCACTGAACCCGATGAGGCCTTCCGCCAGATCTGTCCCTATGGAAGTGGAATCATTGTGGGACCCGATGATTCAGCG------------------------------------------------------------------------------------------------------------------NNNGTGGATACTGATGAGTGTTCGGTGGGCAATCCTTGCGGAAATGGAACCTGCAAGAACGTGATCGGAGGTTTTGAATGCACCTGTGAGGAGGGATTTGAGCCTGGTCCAATGATGACTTGTGAAGATATAAACGAGTGTGCCCAGAATCCTCTGCTCTGTGCTTTCCGATGTGTGAACACTTACGGCTCATATGAATGCAAATGTCCCACTGGATATGTTCTGAGAGAAGACAGAAGAATGTGCAGAGACGAGGATGAGTGTGAAGAGGGTAAACATGATTGTGCTGAAAAACAGATGGAATGCAAGAACCTCATTGGCACATACATCTGCATCTGTGGACCTGGGTATCAGCGAAGACCCGATGGAGAAGGCTGCGTAGATGAGAATGAATGTCAGACCAAGCCTGGGATCTGTGAGAACGGGCGCTGCCTCAACACCAGGGGGAGCTATACCTGCGAGTGCAATGATGGCTTCACAGCCAGCCCCACCCAGGATGAGTGCCTGGACAACCGGGAAGGGTACTGCTTCACAGAGGTGCTCCAAAACATGTGTCAGATCGGCTCAAGCAACAGGAACCCAGTCACCAAGTCTGAATGCTGCTGCGACGGAGGGAGAGGCTGGGGTCCCCACTGTGAGATCTGCCCTTTCCAGGGCACTGTGGCTTTCAAAAAACTCTGCCCCCATGGCCGAGGGTTTATGACCAACGGAGCA------------------------------------------------------------------------------------------------------------------------TGCGTAGATCTGAATGAGGGCAACCAGGCCCCCAAACCCTGCAATTTTATCTGCAAGAACACAGAAGGGAGTTACCAGGGTTCATGCCCAAAAGGCTACATTCTGCAGGAGGATGGAAGGAGCTGCAAAGATCTTGATGAGTGTGCAACTAAGCAGCACAACTGCCAGTTCCTGTGTGTTAACACCATTGGCAGCTTCACATGTAAATGTCCTCCTGGATTTACCCAACACCATACTGCCTGCATTGATAACAATGAATGCACCTCTGACATCAACCTGTGTGGGTCTAAGGGCATTTGCCAGAATACTCCTGGAAGCTTCACCTGTGAATGCCAGCGGGGATTCTCACTTGATCAGAGCGGTGCCAGCTGTGAAGATGTGGACGAGTGCGAAGGAAACCATCGCTGCCAGCATGGCTGCCAGAACATCATCGGCGGCTACAGGTGCAGCTGCCCCCAGGGCTATCTCCAGCACTACCAATGGAACCAGTGTGTC---------------------------------------------------------------------------------------------------------------------------------------------------------------------------------------------------------------------------------------GGGCACTGTGTTTCTGGAATGGGCATGGGACGAGGAAGCCCAGAGCCACCTGCCAGTGGGGAAATGGATGACAATTCCCTCTCTCCAGAGGCGTGTTATGAGTGTAAGATCAACGGCTACCCCAAACGGGGCAGGAAGCGGAGAAGCGCAAATCAAACAAATGCCTCCAACGCTGAGGATCAGCCTGAGATAGAAGCCAATGTGAGTCTTGCAAGCTGGGATGTTGAGAAGACAGCCGTGTTTGCTTTCAATATTTCCCACATCAATAACAAGGTCCGAATCCTAGAACTCCTTCCAGCCCTTACGACTCTGACGAATCACAACAGATACTTGATTGAATCTGGAAATGAAAACGGCTTCTTTAAAATCAACCAAAAGGAAGGGATCAGCTACCTCCACTTCACAAAGAAGAAGCCAGTGGTTGGAACCTATTCATTACAAATCAGTAGTAGTCCACTTTATAAAAAGAAAGAACTTAATCAGCTAGAAGATAAATATGACAAAGACTACCTCAGTGGTGAACTGGGTGATAATCTGAAGATGAAAATTCAGATTTTGCTTCAT
>Delphinus_capensis
ATGCGGCGAGGGGGGCTGCTGGAGGTCGCCCTGGGATTTACCGTGCTCTTAGCTTCCTACACGAGCCATGGGGCGGACGCCAATTTGGAGGCTGGGAACGTGAAGGAAACCAGAGCCAGCCGGGCCAAGAGAAGAGGCGGTGGAGGACACGACGCGCTTAAAGGACCTAATGTCTGTGGATCACGTTATAATGCTTACTGTTGCCCTGGATGGAAGACCTTACCTGGTGGAAATCAGTGTATTGTCCCCATTTGCCGGCATTCCTGTGGGGATGGATTTTGTTCTAGGCCAAATATGTGCACTTGCCCATCTGGTCAGATAGCTCCTTCCTGTGGTTCCAGATCCACCCAACACTGTACCATTCCTTGCATGAATGGAGGTAGCTGCAGTGATGATCCCTGTCTGTGCCAGAAAGGATACTTAGGAACTCACTGTGAACAACCTGTCTGTGAAAGTGGCTGTCTCAACGGAGGCAGGTGCGTGGCCCCAAATCGATGTGCATGCACTTACGGCTTTACTGGACCCCAGTGTGAAAGAGATTACAGGACAGGCCCGTGTTTTACTGTGATCAGCAACCAGATGTGCCAGGGACAGCTCAGCGGGATTGTCTGTACAAAAACACTCTGCTGTGCCACGGTCGGCCGCGCCTGGGGCCACCCCTGTGAGATGTGCCCAGCCCAGCCCCACCCCTGTCGGCGCGGCTTCATTCCAAATATCCGCACAGGAGCTTGTCAA------------------------------------------------------------------------------------------------------------------------NNNNNNGATATTGATGAATGCAGCACTATTCCTGGAATCTGTGATGGGGGCGAATGTACAAACACAGTCAGCAGTTACTTTTGCAAATGTCCCCCTGGTTTTTACACCTCTCCCGATGGTACCAGATGCATAGATGTTCGCCCAGGATACTGTTACACGGCTCTGGCAAACGGGCGCTGTTCTAACCAGCTGCCGCAGTCTATCACCAAGATGCAGTGCTGCTGTGACGTCGGCCGGTGCTGGTCTCCGGGGGTCACTGTCGCCCCCGAAATGTGTCCCATCAGAGCAACGNNNNNN------------------------------------------------------------------------------------------------------------------------------------------------------------------------------------------------------------------------------------------------------------------------------------------------------------------------ATTGATGTTGATGAATGTGACAAAAACCCTTGTGCTGGTGGCGAGTGTATTAATACCCAGGGCTCCTACACCTGTCAGTGCCGACCTGGCTATCATAGCACACTTACCCGGACAGAGTGCCGAGACATTGATGAATGTTTACAGAATGGCCGTATCTGCAATAACGGACGTTGCATCAACACAGATGGCAGTTTCCATTGTGTGTGTAATGCAGGATTTCATGTTACGCGTGATGGGAAGAACTGTGAAGATATGGATGAATGCAGCATAAGGAATATGTGCCTTAATGGAATGTGTATCAATGAAGATGGCAGTTTTAAATGTATTTGCAAACCTGGATTTCAGCTGGCATCAGATGGGCGTTATTGTAAAGATATTAACGAGTGTGAAACACCTGGGATCTGCATGAATGGGCGTTGTGTCAACACTGACGGCTCCTACCGATGTGAATGCTTTCCTGGACTGGCCGTTGGTCTGGATGGACGTGTGTGTGTTGACACACACATGCGGAGCACATGCTACGGTGGATACAAGAGAGGCCAGTGTGTCAAACCCTTGTTTGGTGCTGTTACCAAATCTGAGTGCTGTTGCGCCAGCACCGAGTATGCTTTTGGGGAACCTTGCCAACCGTGTCCTTCACAGAATTCAGCGGAATATCAGGCGCTCTGCAGCAGTGGGCCAGGAATGACGTCAGCAGGCAGTGATATAAATGAATGTGCATTAGACCCTGATATCTGCCCAAATGGAATTTGTGAAAATCTCCGTGGGACCTACAAATGTATTTGCAATTCAGGATATGAAGTGGATTCATCTGGGAAAAATTGTGTTNNN---------------------------------------------------------------------------------------------------------------------------AACATCGATGAATGTGAATCAAGTCCTTGCATTAATGGAGTCTGCAAAAACAGCCCGGGCTCTTTTATTTGCAAATGTTCTTCCGAAAGTACTTTGGATCCAACAAAAACCATCTGCATAGAAACCATCAAGGGCACTTGTTGGCAGACTGTCATTGATGGGCGATGTGAGATCAACATCAATGGAGCCACGTTAAAGTCCCAGTGTTGTTCGTCCCTTGGTGCTGCCTGGGGGAGTCCGTGCACCCCATGCCAAGTTGATCCCATATGTGGTAAAGGCTATTCAAGAATTAAAGGAACACAGTGTGAAGATATAGATGAATGTGAAGTGTTCCCAGGAGTATGCAAAAATGGCTTATGTGTTAACTCTAAGGGATCATTTAAGTGTCAGTGTCCCAGTGGGATGACTTTGGATGCCACAGGGAGGATTTGCCTAGATATCCGCCTGGAAACCTGCTTCCTGGGGTACGAGGATGAGGAGTGCACCTTGCCCGTGGTTGGCCGCCACCGCATGGACGCCTGCTGCTGCTCCGTCGGGGCAGCCTGGGGGACCGAGGAGTGCGAGGAGTGTCCCCTGAGGAACACACCTGAGTACGAGGAACTCTGTCCCAGAGGACCCGGATTCGCCACAAAAGAAATTACAAATGGAAAGCCTTTCTTCAAAGACATCAACGAGTGCAAGATGATTCCCACCCTCTGCACCCATGGCAAGTGCAGAAACACCATCGGCAGCTTCAAGTGCAGGTGTGACAGTGGCTTTGCTCTGGATTCTGAAGAAAGGAACTGCACAGACATCGATGAATGCCGCATCTCTCCCGACCTCTGTGGCCGAGGCCAGTGCGTGAACACCCCCGGGGACTTTGAGTGCAAGTGCGATGAAGGCTACGAAAGTGGATTCATGATGATGAAGAACTGCATGGACATCAACGAGTGT---------------------------------------------------------------------------------------------------------------GACATCAACGAGTGTGAACTGAGCGCGCACCTCTGCCCCCACGGCCGCTGCGTGAACCTCATAGGGAAGTACCAGTGTGCCTGCAACCCCGGCTACCACTCCACCCCCGACAGGCTGTTTTGTGTCNNN------------------------------------------------------------------------------------------------------------------------GACATTGATGAGTGTGAAGATAACCCCAATATCTGTGATGGTGGTCAGTGTACAAACATACCTGGAGAGTACAGGTGCTTGTGTTATGATGGATTCATGGCATCTGAAGACATGAAGACTTGTGTAGATGTCAATGAATGTGATCTGAATCCAAATATCTGCCTAAGTGGAACCTGTGAAAACACTAAAGGCTCATTTATCTGCCACTGTGATATGGGATATTCAGGCAAGAAAGGAAAAACTGGCTGTACAGACATCAATGAATGTGAAATTGGAGCACACAACTGCGACAGACATGCTGTATGTACCAACACGGCAGGAAGCTTCAAATGTAGCTGCAGCCCCGGGTGGATTGGAGATGGCATTAAGTGCACCGATCTGGACGAATGCTCCAATGGGACCCACATGTGCAGCCAACACGCAGACTGCAAGAATACCATGGGCTCTTACCGCTGCCTCTGCAAGGAAGGATACACAGGCGATGGCTTCACTTGTACAGATCTTGATGAGTGCTCTGAGAATCTGAATCTGTGTGGCAACGGCCAGTGCCTCAACGCCCCGGGAGGATATCGCTGCGAATGTGACATGGGCTTTGTGCCCAGTGCTGACGGGAAAGCCTGTGAAGATATTGACGAGTGCTCTCTTCCAAACATTTGTGTTTTTGGAACCTGCCACAACCTCCCTGGCCTCTTCCGCTGTGAGTGTGAGATCGGCTACGAACTGGACAGAAGCGGGGGGAACTGCACAGACGTTAATGAATGTCTGGATCCAACCACGTGTATCAGTGGGAACTGTGTCAACACCCCAGGCAGCTATACCTGTGATTGTCCACCCGATTTTGAGCTGAATCCAACTCGAGTTGGCTGTGTTGATACCCGCTCTGGAAATTGCTATTTGGATGTTCGACCTCGAGGAGACAATGGAGACACAGCCTGTAGCAATGAAATTGGAGTTGGTGTTTCCAAGGCTTCCTGCTGCTGCTCTCTGGGTAAAGCCTGGGGTACTCCTTGTGAGCTGTGCCCTGCTGTGAACACANNNNNN---------------------------------------------------------------GATATCGATGAGTGCCAGGAGCTCCCAGGGCTGTGCCAAGGCGGGAAATGTATCAACACCTTTGGCAGTTTCCAGTGCCGCTGTCCGACGGGCTACTACCTGAATGAAGACACCCGAGTGTGTGATGATGTGAATGAATGTGAAACTCCCGGAATCTGTGGTCCAGGGACATGTTATAACACCGTGGGCAACTACACCTGTATTTGCCCTCCAGACTACATGCAAGTGAATGGGGGGAATAATTGCATGGATATGAGGAGAAGCTTGTGCTACAGGAACTATTACGCTGACAACCAGACCTGCGACGGAGAACTGTTGTTCAATATGACCAAGAAGATGTGCTGTTGTTCCTACAACATTGGCCGGGCCTGGAATAAGCCCTGTGAACAGTGTCCCATCCCAAGCACAGATGAATTTGCTACGCTCTGTGGAAGTCAAAGGCCAGGCTTCGTCATCGACATTTACACTGGTTTACCTGTTGATATCGATGAATGTCGGGAGATCCCAGGGGTCTGTGAAAATGGCGTGTGTATCAACATGGTTGGCAGCTTCCGATGTGAATGTCCAGTGGGCTTCTTCTATAATGACAAGTTGCTGGTTTGTGAANNNNNN------------------------------------------------------------------------------------------------------------------------------------------------------------------------------------------------------------------------------------------------------------------------------------------------------------------------------------------------------------------------GATGTTGATGAATGCGCAACTGGAAATGGGAACCTTTGCAGAAATGGCCTATGCATCAATACGGTGGGGTCCTTCCAGTGTCAGTGCAATGAAGGCTATGAGGTGGCTCCAGATGGAAGAACCTGTGTGGATATCAACGAATGTCTCCTAGAACCTGGAAAATGTGCACCAGGCACCTGTCAGAACTTGGATGGGTCCTACAGATGTATCTGTCCACCTGGATACAGTCTCCAGAACGACAAGTGTGAAGATATTGATGAATGTGTTGAAGAACCAGAAATTTGTGCCTTGGGTACATGCAGCAACACTGAAGGCAGCTTCAAATGTCTGTGTCCAGATGGGTTCTCCTTGTCCTCCACTGGAAGACGGTGCCAA---------------------------------------------------------------------------------------------------------------------------------------------------NNNGAGGCCTTCCGCCAGATCTGCCCCTATGGAAGTGGAATCATTGTGGGACCCGATGATTCAGCG------------------------------------------------------------------------------------------------------------------NNNGTGGATACTGATGAGTGTTCGGTGGGCAATCCTTGCGGAAATGGAACCTGCAAGAATGTGATTGGAGGTTTTGAATGCACCTGTGAGGAGGGATTTGAGCCTGGTCCAATGATGACTTGTGAAGATATAAACGAGTGTGCCCAGAATCCTCTGCTCTGTGCTTTCCGATGTGTGAACACTTATGGCTCATATGAATGCAAATGTCCCACTGGATATGTTCTGAGAGAAGACAGAAGAATGTGCAGAGACGAGGATGAGTGTGAAGAGGGTAAACATGATTGTACTGAAAAACAGATGGAATGCAAGAACCTCATTGGCACATACATCTGCATCTGTGGACCTGGGTATCAGCGAAGACCCGATGGAGAAGGCTGCGTAGATGAGAATGAATGTCAGACCAAGCCTGGGATCTGTGAGAACGGGCGCTGCCTCAACACCAGGGGGAGCTATACCTGCGAGTGCAATGATGGCTTCACAGCCAGCCCCACCCAGGATGAGTGCCTGGACAACCGGCAAGGGTACTGCTTCCCAGAAGTGCTCCAAAACATGTGTCAGAACGGCTCAAGCAACAGGAACCCAGTCACCAAGTCTGAATGCTGCTGCGACGGAGGGAGAGGCTGGGGTCCCCACTGTGAGATCTGCCCTTTCCAGGGCACCGTGGCTTTCAAAAAACTCTGCCCCCATGGCCGAGGGTTTATGACCAATGGAGCA------------------------------------------------------------------------------------------------------------------------TGCGTAGATCTGAATGAGGGCAACCAGGCCCCCAAACCCTGCAATTTTATCTGCAAGAACCCAGAAGGGAGTTACCAGTGTTCATGCCCGAAAGGCTACATTCTGCAGGAGGATGGAAGGAGCTGCAAAGATCTTGATGAGTGTGCAACTAAGCAGCACAACTGCCAGTTCCTGTGTGTTAACACCATTGGCAGCTTCACATGTAAATGTCCTCCTGGATTTACCCAACACCATACTGCCTGCATTGATAACAATGAATGCACCTCTGACATCAACCTGTGTGGGTCTAAGGGCATTTGCCAGAATACTCCTGGAAGCTTCACCTGTGAATGCCAGCGGGGATTCTCACTTGATCAGAGCGGTGCCAGCTGTGAAGATGTGGACGAGTGCGAAGGAAACCATCGCTGCCAGCATGGCTGCCAGAACATCATCGGCGGCTACAGGTGCAGCTGCCCCCAGGGCTATCTCCAGCACTACCAATGGAACCAGTGTGTC---------------------------------------------------------------------------------------------------------------------------------------------------------------------------------------------------------------------------------------GGGCACTGTGTTTCTGGAATGGGCATGGGACGAGGAAGCCCAGAGCCACCTGCCAGTGGGGAAATGGATGACAATTCCCTCTCTCCAGAGGCGTGTTATGAGTGTAAGATCAACGGCTACCCCAAACGGGGCAGGAAGCGGAGAAGCGCAAATCAAACAAATGCCTCCAACGCTGAGGATCAGCCTGAGATAGAAGCCAATGTGAGTCTTGCAAGCTGGGATGTTGAGAAGACAGCCGTGTTTGCTTTCAATATTTCCCACATCAATAACAAGGGCCGAATCCTAGAACTCCTTCCAGCCCTTACGACTCTGACGAATCACAACAGATACTTGATTGAATCTGGAAATGAAAACGGCTTCTTTAAAATCAACCAAAAGGAAGGGATCAGCTACCTCCACTTCACAAAGAAGAAGCCAGTGGTTGGAACCTATTCATTACAAATCAGTAGTAGTCCACTTTATAAAAAGAAAGAACTTAATCAGCTAGAAGATAAATATGACAAAGACTACCTCAGTGGTGAACTGGGTGATAATCTGAAGATGAAAATTCAGATTTTGCTTCAT
>Orcinus_orca
ATGCGGCGAGGGGGGCTGCTGGAGGTCGCCCTGGGATTTACCGTGCTCTTAGCTTCCTACACGAGCCATGGGGCGGACGCCAATTTGGAGGCTGGGAACGTGAAGGAAACCAGAGCCAGCCGGGCCAAGAGAAGAGGCGGTGGAGGACACGACGCGCTTAAAGGACCTAATGTCTGTGGATCACGTTACAATGCTTACTGTTGCCCTGGATGGAAGACCTTACCTGGTGGAAATCAGTGTATTGTCCCCATTTGCCGGCATTCCTGTGGGGATGGATTTTGTTCTAGGCCAAATATGTGCACTTGCCCATCTGGTCAGATAGCTCCTTCCTGTGGTTCCAGATCCATCCAACACTGTAACATTCGCTGCATGAATGGAGGCAGCTGCAGTGATGATCACTGTCTGTGCCAGAAAGGATACATAGGGACTCACTGTGGACAACCTGTCTGTGAAAGTGGCTGTCTCAACGGAGGCAGGTGCGTGGCCCCAAATCGATGTGCATGCACTTACGGCTTTACTGGACCCCAGTGTGAAAGAGATTACAGGACAGGCCCGTGTTTTACTGTGATCAGCAACCAGATGTGCCAGGGACAGCTCAGCGGGATTGTCTGTACAAAAACACTCTGCTGTGCCACGGTCGGCCGCGCCTGGGGCCACCCCTGTGAGATGTGCCCAGCCCAGCCCCACCCCTGTCGGCGTGGCTTCATTCCAAATATCCGCACAGGAGCTTGTCAAGATGTGGATGAATGCCAGGCCATCCCTGGGCTCTGTCAAGGAGGAAATTGCATTAATACTGTTGGGTCTTTTGAGTGCAAATGCCCTGCTGGACACAAATTTAATGAAGTGTCACAAAAATGTGAAGATATTGATGAATGCAGCACTATTCCTGGAATCTGTGAGGGGGGCGAATGTACAAACACAGTCAGCAGTTACTTTTGCAAATGTCCCCCCGGTTTTTACACCTCTCCCGATGGTACCAGATGCATAGATGTTCGCCCAGGATACTGTTATACGGCTCTGGCAAACGGGCGCTGTTCTAACCAGCTGCCGCAGTCTATCACCAAGATGCAGTGCTGCTGTGACGTCGGCCGGTGCTGGTCTCCGGGGGTCACTGTCGCCCCCGAAATGTGTCCCATCAGAGCAACGGAGGATTTCAACAAGCTGTGCTCTGTCCCTATCGTAATTCCCGAGAGGCCAGGATATCCTTCCCCACCCCTTGGCCCCATTCCTCCAGTTCACCCTGTTCCTCCTGGCTTTCCTCCTGGACCTCAAATTACAGTCCCTCGACCACCAGTGGAATATCCATATCCATCTCGGGAACCGCCAAGGGTGTTGCCAGTCAACGTCACTGATTACTGCCAGCTGTTTCGCTATCTCTGTCAAAATGGACGCTGCATCCCAACTCCTGGGAGCTACCGGTGTGAGTGCAACAAAGGATTCCAGCTGGACCTCCGTGGGGAGTGCATTGATGTTGATGAATGTGAGAAAAACCCTTGTGCTGGTGGCGAGTGTATTAATACCCAGGGCTCCTACACCTGTCAGTGCCGACCTGGCTATCAGAGCACACTCACCCGGACAGAATGCCGAGACATTGATGAATGTTTACAGAATGGCCGTATCTGCAATAACGGACGTTGCATCAACACAGATGGCAGTTTCCACTGTGTGTGTAATGCAGGATTTCATGTTACGCGTGATGGGAAGAACTGTGAAGATATGGATGAATGCAGCATAAGGAATATGTGCCTTAATGGAATGTGTATCAATGAAGATGGCAGTTTTAAATGTATTTGCAAACCTGGATTTCAGCTGGCATCAGATGGGCGTTATTGTAAAGATATTAACGAGTGTGAAACACCTGGGATCTGCATGAATGGGCGTTGTGTCAACACTGACGGCTCCTACCGATGTGAATGCTTTCCTGGACTGGCCGTTGGTCTGGATGGACGTGTGTGTGTTGACACACACATGCGGAGCACATGCTACGGTGGATACAAGAGAGGCCAGTGTGTCAAACCCTTGTTTGGTGCTGTTACCAAATCTGAGTGCTGTTGCGCCAGCACCGAGTATGCTTTTGGGGAACCTTGCCAACCGTGTCCTTCACAGAATTCAGCGGAATATCAGGCGCTCTGCAGCAGTGGGCCAGGAATGACGTCAGCAGGCAGTGATATAAATGAATGTGCATTAGACCCTGATATCTGCCCAAATGGAATTTGTGAAAATCTCCGTGGGACCTACAAATGTATTTGCAATTCAGGATATGAAGTGGATTCATCTGGGAAAAATTGTGTTGATATTAATGAATGTGTATTGAATAGTCTACTCTGTGACAATGGACAATGTAGAAATACTCCTGGAAGTTTTGTCTGTACCTGCCCCAAGGGATTTATATACAAACCTGACCTAAAAACTTGTGAAGACATCGATGAATGTGAATCAAGTCCTTGCATTAATGGAGTCTGCAAGAACAGCCCGGGCTCTTTTATTTGCGAATGTTCTTCCGAAAGTACTTTGGATCCAACAAAAACCATCTGCATAGAAACCATCAAGGGCACTTGTTGGCAGACTGTCATTGATGGGCGATGTGAGATCAACATCAATGGAGCCACGTTAAAGTCCCAGTGTTGTTCGTCCCTTGGTGCTGCCTGGGGGAGTCCGTGCACCCCATGCCAAGTTGATCCCATATGTGGTAAAGGCTATTCAAGAATTAAAGGAACACAGTGTGAAGATATAGATGAATGTGAAGTGTTCCCAGGAGTATGCAAAAATGGCTTATGTGTTAACTCTAAGGGATCATTTAAGTGTCAGTGTCCCAGTGGGATGACTTTGGATGCCACAGGGAGGATTTGCCTAGATATCCGCCTGGAAACCTGCTTCCTGGGGTACGAGGATGAGGAGTGCACCTTGCCCGTGGTTGGCCGCCACCGCATGGACGCCTGCTGCTGCTCCGTCGGGGCAGCCTGGGGGACCGAGGAGTGCGAGGAGTGTCCCCTGAGGAACACACCTGAGTACGAGGAACTCTGTCCCAGAGGACCCGGATTCGCCACAAAAGAAATTACAAATGGAAAGCCTTTCTTCAAAGACATCAATGAGTGCAAGATGATTCCCACCCTCTGCACCCATGGCAAGTGCAGAAACACCATCGGCAGCTTCAAGTGCAGGTGTGACAGTGGCTTTGCTCTGGATTCTGAAGAAAGGAACTGCACAGACATCGATGAATGCCGCATCTCTCCCGACCTCTGTGGCCGAGGCCAGTGCGTGAACACCCCCGGGGACTTTGAGTGCAAGTGCGATGAAGGCTACGAAAGTGGATTCATGATGATGAAGAACTGCATGGATATTGACGAGTGTCAGAGAGATCCTCTGCTGTGCCGAGGAGGCGTGTGCCTAAACACCGAGGGAAGTTACCGCTGTGAATGTCCTCCTGGCCATCAGCTGTCCCCCAACATCTCAGCATGTATAGACATCAACGAGTGTGAACTGAGCGCGCACCTCTGCCCCCACGGCCGCTGCGTGAACCTCATAGGGAAGTACCAGTGTGCCTGCAACCCCGGCTACCACTCCACCCCCGACAGGCTGTTTTGTGTTGACATCGACGAATGCAGCATAATGAACGGTGGCTGTGAGACCTTCTGCACAAACTCTGAAGGTAGCTATGAATGCAGCTGTCAGCCAGGATTCGCACTAATGCCTGACCAGAGGTCCTGCACTGACATTGATGAGTGTGAAGATAACCCCAATATCTGTGATGGTGGTCAGTGTACAAACATACCTGGAGAGTACAGGTGCTTGTGTTATGATGGATTCATGGCATCTGAAGACATGAAGACTTGTGTAGATGTCAATGAATGTGATCTGAATCCAAATATCTGCCTAAGTGGAACCTGTGAAAACACTAAAGGCTCATTTATCTGCCATTGTGATATGGGATATTCAGGCAAGAAAGGAAAAACTGGCTGTACAGACATCAATGAATGTGAAATTGGAGCACACAACTGCGACAGACATGCTGTATGTACCAACACGGCAGGAAGCTTCAAATGTAGCTGCAGCCCCGGGTGGATTGGAGATGGCATTAAGTGCACCGATCTGGACGAATGCTCCAATGGGACCCACATGTGCAGCCAACATGCAGACTGCAAGAATACCATGGGCTCTTACCGCTGCCTCTGCAAGGAAGGATACACAGGCGATGGCTTCACTTGTACAGATCTTGATGAGTGCTCTGAGAATCTGAATCTGTGTGGCAATGGCCAGTGCCTCAACGCCCCGGGAGGATATCGCTGTGAATGTGACATGGGCTTTGTGCCCAGTGCTGACGGGAAAGCCTGTGAAGATATTGACGAGTGCTCTCTTCCAAACATTTGTGTTTTTGGAACCTGCCACAACCTCCCTGGCCTGTTCCGCTGTGAGTGTGAGATCGGCTACGAACTGGACAGAAGCGGGGGGAACTGCACAGACGTTAATGAATGTCTGGATCCAACCACGTGTATCAGTGGGAACTGTGTCAACACCCCAGGCAGCTATACCTGTGATTGTCCACCCGATTTTGAGCTGAATCCAACTCGAGTTGGCTGTGTTGATACCCGCTCTGGAAATTGCTATTTGGATGTTCGACCTCGAGGAGACAATGGAGACACAGCCTGTAGCAATGAAATTGGAGTTGGTGTTTCCAAGGCTTCCTGCTGCTGTTCTCTGGGTAAAGCCTGGGGTACTCCTTGTGAGCTGTGCCCTGCTGTGAACACATCTGAGTACAAAATTCTTTGTCCTGGAGGAGAAGGTTTTCGACCCAACCCTATCACGGTCATACTGGAAGATATCGATGAGTGCCAGGAGCTCCCAGGGCTGTGCCAAGGCGGGAAATGTATCAACACCTTTGGCAGTTTCCAGTGCCGCTGTCCGACGGGCTACTACCTGAATGAAGACACCCGAGTGTGTGATGATGTGAATGAATGTGAAACTCCCGGAATCTGTGGTCCAGGGACATGTTATAACACCGTGGGCAACTACACCTGTATTTGCCCTCCAGACTACATGCAAGTGAATGGGGGGAATAATTGCATGGATATGAGGAGAAGCTTGTGCTACAGGAACTATTACGCTGACAACCAGACCTGCGACGGAGAACTGTTGTTCAATATGACCAAGAAGATGTGCTGTTGTTCCTACAACATTGGCCGGGCCTGGAATAAGCCCTGTGAACAGTGTCCCATCCCAAGCACAGATGAATTTGCTACGCTCTGTGGAAGTCAAAGGCCAGGCTTCGTCATCGACATTTACACTGGTTTACCTGTTGATATTGATGAATGTCGGGAGATCCCAGGGGTCTGTGAAAATGGCGTGTGTATCAACATGGTTGGCAGCTTCCGATGTGAATGTCCAGTAGGCTTCTTCTATAATGACAAGTTGCTGGTTTGTGAAGATATCGACGAGTGTCAGAACGGCCCGGTGTGCCAGCGCAACGCGGAGTGCATCAACACGGCGGGCAGCTACCGCTGCGACTGCAAGCCCGGCTACCGCTTCACCTCCACGGGGCAGTGCAATGATCGCAATGAATGTCAAGAAATCCCCAATATATGCAGCCACGGACAGTGTATTGACACAGTTGGAAGCTTTTATTGTCTTTGCCACACTGGTTTTAAAACAAACGCTGATCAAACCATGTGTTTGGACATAAATGAGTGTGAAAGAGATGCCTGTGGGAATGGAACTTGCCGAAACACAATTGGTTCCTTCAACTGCCGCTGCAATCACGGTTTCATCCTTTCCCACAACAATGACTGCATAGATGTTGATGAATGCGCAACTGGAAATGGGAACCTTTGCAGAAATGGCCAATGCATCAATACAGTGGGGTCCTTCCAGTGTCAGTGCAATGAAGGCTATGAGGTGGCTCCAGATGGAAGAACCTGTGTGGATATCAACGAATGTCTCCTAGAACCTGGAAAATGTGCACCAGGCACCTGTCAGAACTTGGATGGGTCCTACAGATGTATTTGTCCACCTGGATACAGTCTCCAGAACGACAAGTGTGAAGATATTGATGAATGTGTTGAAGAACCAGAAATTTGTGCCTTGGGTACGTGCAGCAACACTGAAGGCAGCTTCAAATGTCTGTGTCCAGACGGGTTTTCCTTGTCCTCCACTGGAAGAAGGTGCCAAGATTTGCGAATGAGCTACTGTTACGCGAAGTTTGAAGGAGGCAAGTGTTCGTCACCCAAATCCAGAAATCACTCCAAACAGGAATGCTGCTGTGCCTTGAAGGGAGAAGGCTGGGGAGATCCCTGTGAGCTGTGCCCCACTGAACCCGATGAGGCCTTCCGCCAGATCTGTCCCTATGGAAGTGGAATCATTGTGGGACCCGATGATTCAGCGGTTGATATGGATGAGTGCAAAGAACCTGATGTCTGTAAACACGGGCAGTGCATCAATACCGATGGCTCCTATCGCTGCGAGTGTCCCTTTGGCTACATTCTGGAAGGGAATGAATGTGTGGATACTGATGAGTGTTCGGTGGGCAATCCTTGCGGAAATGGAACCTGCAAGAACGTGATTGGAGGTTTTGAATGCACCTGTGAGGAGGGATTTGAGCCTGGTCCAATGATGACTTGTGAAGATATAAACGAGTGTGCCCAGAATCCTCTGCTCTGTGCTTTCCGATGTGTGAACACTTACGGCTCATATGAATGCAAATGTCCCACTGGATATGTTCTGAGAGAAGACAGAAGAATGTGCAGAGACGAGGATGAGTGTGAAGAGGGTAAACATGATTGTGCTGAAAAACAGATGGAATGCAAGAACCTCATTGGCACATACATCTGCATCTGTGGACCTGGGTATCAGCGAAGACCCGATGGAGAAGGCTGCGTAGATGAGAATGAATGTCAGACCAAGCCTGGGATCTGTGAGAACGGGCGCTGCCTCAACACCAGGGGGAGCTATACCTGCGAGTGCAATGATGGTTTCACAGCCAGCCCCACCCAGGATGAGTGCCTTGACAACCGGGAAGGGTACTGCTTCACAGAGGTGCTCCAAAACATGTGTCAGATCGGCTCAAGCAACAGGAACCCAGTCACCAAGTCTGAATGCTGCTGCGACGGAGGAAGAGGCTGGGGTCCCCACTGTGAGATCTGCCCTTTCCAGGGCACTGTGGCTTTCAAAAAACTCTGCCCCCATGGCCGAGGGTTTATGACCAACGGAGCAGATATTGATGAGTGCAAGGTTATTCATGATGTTTGCCGGAATGGGGAATGCATCAATGACAGAGGATCATATCACTGCATTTGTAAAACTGGCTATACTCCAGATATAACCGGAACTGCCTGCGTAGATCTGAATGAGTGCAACCAGGCCCCCAAACCCTGCAATTTTATCTGCAAGAACACAGAAGGGAGTTACCAGTGTTCATGCCCGAAAGGCTACATTCTGCAGGAGGATGGAAGGAGCTGCAAAGATCTTGATGAGTGTGCAACTAAGCAGCACAACTGCCAGTTCCTGTGTGTTAACACCATTGGCAGCTTCACATGTAAATGTCCTCCTGGATTTACCCAACACCATACTGCCTGCATTGATAACAATGAATGCACCTCTGACATCAACCTGTGTGGGTCTAAGGGCATTTGCCAGAATACTCCTGGAAGCTTCACCTGTGAATGCCAGCGGGGATTCTCACTTGATCAGAGCGGTGCCAGCTGTGAAGATGTGGACGAGTGCGAAGGAAACCATCGCTGCCAGCATGGCTGCCAGAACATCATCGGCGGCTACAGGTGCAGCTGCCCCCAGGGCTATCTCCAGCACTACCAATGGAACCAGTGTGTCGATGAAAATGAATGCCTCAGTGCTCACATTTGCGGAGGAGCCTCCTGCCACAACACGCTGGGGAGCTACAAGTGCATGTGTCCTGCTGGCTTCCAGTACGAACAGTTCAGTGGTGGGTGCCAAGACATCAATGAATGTGGCTCTTCTCAGGCCCCCTGCAGTTACGGCTGTTCCAATACCGAGGGCGGCTACCTCTGTGCCTGTCCACCTGGCTACTTCCGAATAGGCCAAGGGCACTGTGTTTCTGGAATGGGCATGGGCCGAGGAAACCCAGAGCCACCTGTCAGTGGTGAAATGGATGACAATTCCCTCTCCCCAGAGGCGTGTTATGAGTGTAAGATCAACGGCTACCCCAAACGGGGCAGGAAGCGGAGAAGCGCAAATGAAACAGATGCCTCCAACATTGAGGATCAGCCTGAGATAGAAGCCAATGTGAGTCTTGCAAGCTGGGATGTTGAGAAGACAGCTGTGTTTGCTTTCAATATTTCCCACATCAATAACAAGGTCCGAATCCTAGAACTCCTTCCAGCCCTTACGACTCTGACGAATCACAACAGATACTTGATTGAATCTGGAAATGAAAACGGCTTCTTTAAAATCAACCAAAAGGAAGGGATCAGCTACCTCCACTTCACAAAGAAGAAGCCAGTGGTTGGAACCTATTCATTACAAATCAGTAGTAGTCCACTTTATAAAAAGAAAGAACTTAATCAGCTAGAAGATAAATATGACAAAGACTACCTCAGTGGTGAACTGGGTGATAATCTGAAGATGAAAATTCAGATTTTGCTTCAT
>Physeter_catodon
ATGCGGCGAGGGGGGCTGCTGGAGGTCGCCCTGGGATTTACCGTGCTCTTAGCTTCCTACACGAGCCATGGGGCGGACGCCAATTTGGAGGCTGGGAACGTGAAGGAAACCAGAGCCAGTCGGGCCAAGAGAAGAGGCGGTGGAGGACACGACGCGCTTAAAGGACCTAATGTCTGTGGATCACGTTATAATGCTTACTGTTGCCCCGGATGGAAGACCTTACCTGGTGGAAATCAGTGTATTGTCCCCATCTGCCGGCATTCCTGTGGGGATGGATTTTGTTCTAGGCCAAATATGTGCACTTGCCCATCTGGTCAGATAGCTCCTTCCTGTGGTTCCAGATCCATCCAACACTGTAACATTCGCTGCATGAATGGAGGTAGCTGCAGTGATGATCACTGTCTGTGCCAGAAAGGATACATAGGGACTCACTGTGGACAACCTGTCTGTGAAAGTGGCTGTCTCAACGGAGGCAGGTGCGTGGCCCCAAATCGATGTGCGTGCACTTACGGCTTTACTGGACCCCAGTGTGAAAGAGATTACAGGACAGGCCCGTGTTTTACTGTGATCAGCAACCAGATGTGCCAGGGACAGCTCAGCGGGATTGTCTGTACAAAAACACTCTGCTGTGCCACGGTCGGCCGCGCCTGGGGCCACCCCTGTGAGATGTGCCCAGCCCAGCCCCACCCCTGTCGCCGCGGCTTCATTCCAAATATCCGCACAGGAGCTTGTCAAGATGTGGATGAATGCCAGGCCATTCCTGGGCTCTGTCAAGGAGGAAATTGCATTAATACTGTTGGGTCTTTTGAGTGCAAATGCCCTGCTGGACACAAATTTAATGAAGTGTCACAAAAATGTGAAGATATTGATGAATGCAGCACTATTCCTGGAATCTGTGACGGGGGCGAATGTACAAACACAGTCAGCAGTTACTTTTGCAAATGTCCCCCCGGTTTTTACACCTCTCCCGATGGTACCAGATGCATAGATGTTCGCCCAGGATACTGTTACACGGCTCTGGCAAACGGGCGCTGTTCTAACCAGCTGCCGCAGTCCATCACCAAGATGCAGTGCTGCTGTGACGTCGGCCGGTGCTGGTCTCCGGGGATCACTATCGCCCCCGAAATGTGTCCCATCAGAGCAACGGAGGATTTCAACAAGCTGTGCTCTGTCCCTATTGTAATTCCCGAGAGGCCAGGATATCCTTCCCCACCCCTTGGCCCCATTCCTCCAGTTCACCCTGTTCCTCCTGGCTTTCCTCCTGGACCTCAAATTACAGTCCCTCGACCACCAGTGGAATATCCATATCCATCTCGGGAACCACCAAGGGTGCTGCCAGTCAACGTCACTGATTACTGCCAGCTGTTTCGCTATCTCTGTCAAAATGGACGCTGCATCCCAACTCCTGGGAGCTACCGGTGTGAGTGCAACAAAGGATTCCAGCTGGACCTCCGTGGGGAGTGCATTGATGTTGATGAATGTGAGAAAAACCCTTGTGCTGGTGGCGAGTGTATTAATACCCAGGGCTCCTATACCTGTCAGTGCCGACCTGGCTATCAGAGCACACTCACCCGGACAGAGTGCCGAGACATTGATGAATGTTTACAGAATGGCCGTATCTGCAATAACGGACGTTGCATCAACACAGATGGCAGTTTCCATTGTGTGTGTAATGCAGGATTTCATGTTACGCGTGATGGGAAGAACTGTGAAGATATGGATGAATGCAGCATAAGAAATATGTGCCTTAATGGAATGTGTATCAATGAAGATGGCAGTTTTAAATGTATTTGCAAACCTGGATTTCAGCTGGCATCAGATGGGCGTTATTGTAAAGATATTAACGAGTGTGAAACACCTGGGATCTGCATGAACGGGCGTTGTGTCAACACTGACGGCTCCTACCGATGTGAATGCTTTCCTGGACTGGCCGTGGGTCTGGATGGGCGTGTGTGTGTTGACACACACATGCGGAGCACATGCTACGGTGGATACAAGAGAGGCCAGTGTGTCAAACCCTTGTTTGGTGCTGTTACCAAATCTGAGTGCTGTTGTGCCAGCACCGAGTATGCTTTTGGGGAACCTTGCCAACCGTGTCCTTCACAGAATTCAGCGGAATATCAGGCGCTCTGCAGCAGTGGGCCAGGAATGACGTCAGCAGGCAGTGATATAAATGAATGTGCATTAGATCCTGATATTTGCCCAAATGGAATTTGTGAAAATCTCCGTGGGACCTACAAATGTATTTGCAATTCAGGATATGAAGTGGATTCATCTGGGAAAAATTGTGTTGATATTAATGAATGTGTATTGAATAGTCTACTCTGTGACAACGGACAGTGTAGAAATACTCCTGGAAGTTTTGTCTGTACCTGCCCCAAGGGATTTATATACAAACCTGACCTAAAAACTTGTGAAGACATCGATGAATGTGAATCAAGTCCTTGCATTAATGGAGTCTGCAAGAACAGCCCAGGCTCTTTTATTTGTGAATGTTCTTCCGAAAGTACTTTGGATCCAACAAAAACCATCTGCATAGAAACCATCAAGGGCACTTGTTGGCAGACTGTCATTGATGGGCGATGTGAGATCAACATCAATGGAGCCACGTTAAAGTCCCAGTGTTGTTCGTCCCTTGGTGCTGCCTGGGGGAGTCCGTGCACCCCATGCCAAGTTGATCCCATATGTGGTAAAGGCTATTCAAGAATTAAAGGAACACAGTGTGAAGATATAGATGAATGTGAAGTGTTCCCAGGAGTATGCAAAAATGGTTTATGTGTTAACTCTAAGGGATCATTTAAGTGCCAGTGTCCCAGTGGGATGACTTTGGATGCCACAGGGAGGATTTGCCTAGATATCCGCCTGGAAACCTGCTTCCTGGGGTACGAGGATGAGGAGTGCACCTTGCCCGTGGTTGGCCGCCACCGCATGGACGCCTGTTGCTGCTCCGTCGGGGCAGCCTGGGGGACCGAGGAGTGCGAGGAGTGTCCCCTGAGGAGCACACCTGAGTACGAGGAGCTCTGTCCCAGAGGACCCGGATTCGCCACCAAAGAAATTACAAATGGAAAGCCTTTCTTCAAAGACATCAATGAGTGCAAGATGATTCCCAGCCTCTGCACCCATGGCAAGTGCAGAAACACCATCGGCAGCTTCAAGTGCAGGTGTGACAGTGGCTTTGCTCTGGATTCTGAAGAAAGGAACTGCACAGACATCGATGAATGCCGCATATCTCCCGACCTCTGTGGCCGGGGCCAGTGCGTGAACACCCCCGGGGACTTTGAGTGCAAGTGCGACGAAGGCTATGAAAGTGGATTCATGATGATGAAGAACTGCATGGATATTGACGAGTGTCAGCGAGATCCTCTGCTGTGCCGAGGAGGCGTGTGCCTAAACACTGAGGGAAGTTTCCGCTGTGAATGTCCTCCTGGCCATCAGCTGTCCCCCAACATCTCAGCATGTATAGACATCAACGAGTGTGAACTGAGTGCGCACCTCTGCCCCCACGGCCGCTGCGTGAACCTCATAGGGAAGTACCAGTGTGCCTGCAACCCTGGCTACCACTCCACCCCCGACAGGCTGTTTTGTGTTGACATCGATGAATGCAGCATAATGAACGGTGGCTGTGAGACCTTCTGCACAAACTCTGAAGGTAGCTATGAATGTAGCTGTCAGCCAGGATTCGCACTAATGCCTGACCAGAGGTCCTGCACTGACATTGATGAGTGTGAAGATAACCCCAATATCTGTGATGGTGGTCAGTGTACAAACATACCTGGAGAGTACAGGTGCTTGTGTTACGATGGATTCATGGCATCTGAAGACATGAAGACTTGTGTAGATGTCAATGAATGTGATCTGAATCCAAATATCTGCCTAAGTGGAACCTGTGAAAACACTAAAGGCTCGTTTATCTGCCACTGTGATATGGGATATTCGGGCAAGAAAGGAAAAACTGGCTGTACAGACATCAATGAATGTGAAATTGGAGCACACAACTGCGACAGACATGCTGTTTGTACCAACACGGCAGGAAGCTTCAAATGTAGCTGCAGCCCCGGGTGGATTGGAGATGGCATTAAGTGCACTGATCTGGATGAATGCTCCAATGGAACCCACATGTGCAGCCAACATGCAGACTGCAAGAATACCATGGGCTCTTACCGCTGCCTCTGCAAGGAAGGATACACAGGCGATGGCTTCACTTGTACAGATCTCGATGAGTGCTCTGAGAATCTGAATCTGTGTGGCAATGGCCAGTGCCTAAACGCCCCGGGAGGATATCGCTGTGAATGTGACATGGGCTTTGTGCCCAGTGCTGATGGGAAAGCCTGTGAAGATATTGACGAGTGCTCTCTTCCAAACATCTGTGTTTTTGGAACCTGCCACAACCTCCCTGGCCTGTTCCGCTGTGAGTGTGAGATCGGCTACGAACTGGACAGAAGCGGGGGGAACTGCACAGACGTTAATGAATGTCTGGATCCAACCACGTGTATCAGTGGGAACTGTGTCAACACCCCAGGCAGCTATACCTGTGATTGTCCACCCGATTTTGAGCTGAATCCAACTCGAGTTGGCTGTGTTGATACCCGCTCTGGAAATTGCTATTTGGATGTTCGACCTCGAGGAGACAATGGAGATACAGCCTGTAGCAATGAAATTGGAGTTGGTGTTTCCAAGGCTTCCTGCTGCTGTTCTCTGGGTAAAGCCTGGGGTACTCCTTGTGAGCTGTGCCCTGCTGTGAACACATCTGAGTACAAAATTCTTTGTCCTGGAGGAGAAGGTTTTCGACCCAACCCTATCACGGTTATATTGGAAGATATCGATGAGTGTCAGGAGCTCCCAGGGCTGTGCCAAGGCGGGAAATGTATCAACACCTTTGGCAGTTTCCAGTGCCGCTGTCCGACGGGCTACTACCTGAATGAAGACACCCGAGTGTGTGATGATGTGAATGAATGTGAAACTCCCGGAATCTGTGGTCCAGGGACATGTTATAACACCGTGGGCAACTACACCTGTATTTGCCCCCCAGACTACATGCAAGTGAATGGGGGGAATAATTGCATGGATATGAGGAGAAGCTTGTGCTACAGGAACTATTACGCTGACAACCAGACCTGCGACGGAGAACTGTTGTTCAATATGACCAAGAAGATGTGCTGTTGTTCCTACAACATTGGCCGGGCCTGGAATAAGCCCTGTGAACAGTGTCCCATCCCAAGCACAGATGAATTTGCTACACTCTGTGGAAGTCAAAGGCCAGGCTTCGTCATCGACATTTACACTGGTTTACCCGTTGATATCGATGAATGTCGGGAGATCCCAGGGGTCTGTGAAAATGGCGTGTGTATCAACATGGTTGGCAGCTTCCGATGTGAATGTCCAGTGGGCTTCTTCTATAATGACAAGTTGTTGGTTTGTGAAGATATCGACGAGTGTCAGAACGGCCCGGTGTGCCAGCGCAACGCCGAGTGCATCAACACCGCGGGCAGCTACCGCTGCGACTGCAAGCCCGGCTACCGCTTCACCTCCACAGGGCAGTGCAACGATCGCAATGAATGTCAAGAAATCCCCAATATATGCAGCCACGGACAGTGTATTGACACAGTTGGAAGCTTTTATTGTCTCTGCCACACTGGTTTTAAAACAAATGCTGATCAAACCATGTGTTTGGACATAAATGAGTGTGAAAGAGATGCCTGTGGGAATGGAACTTGCCGAAACACAATTGGTTCCTTCAACTGCCGCTGCAATCACGGTTTCATCCTTTCCCACAACAATGACTGCATAGATGTTGATGAATGTGCAACTGGAAATGGGAACCTTTGCAGAAACGGCCAATGCATCAATACAGTGGGGTCCTTCCAGTGTCAGTGCAATGAAGGCTATGAGGTAGCTCCAGATGGGAGAACCTGTGTGGATATCAACGAATGTCTCCTAGAACCTGGAAAATGTGCACCAGGCACCTGTCAGAACTTGGATGGGTCCTATAGATGTATTTGTCCCCCTGGATACAGTCTCCAGAATGACAAGTGTGAAGATATTGATGAATGTGTTGAAGAACCAGAAATTTGTGCCTTGGGTACATGCAGCAACACTGAAGGCAGCTTCAAATGTCTGTGTCCAGATGGGTTCTCCTTGTCCTCCACTGGAAGAAGGTGCCAAGATTTGCGAATGAGCTACTGTTACGCGAAGTTTGAAGGAGGAAAGTGTTCATCACCCAAATCCAGAAATCACTCCAAACAGGAATGCTGCTGTGCCTTGAAGGGAGAAGGATGGGGAGATCCCTGTGAGCTGTGCCCCACTGAACCCGATGAGGCCTTCCGCCAGATCTGTCCCTATGGAAGTGGAATCATTGTGGGACCCGATGATACAGCGGTTGATATGGATGAGTGCAAAGAACCTGATGTCTGTAAACACGGGCAGTGCATCAATACTGATGGCTCCTATCGCTGCGAGTGTCCCTTTGGCTACATTCTGGAAGGGAATGAATGTGTGGATACTGATGAGTGTTCGGTGGGCAATCCTTGCGGAAATGGAACCTGCAAGAACGTGATTGGAGGTTTTGAATGCACCTGTGAGGAGGGATTTGAGCCTGGTCCAATGATGACTTGTGAAGATATAAACGAGTGTGCCCAGAATCCTCTGCTCTGTGCTTTCCGATGTGTGAACACTTACGGCTCATATGAATGCAAATGTCCCACTGGATATGTTCTGAGAGAAGACAGAAGAATGTGCAGAGATGAGGATGAGTGTGAAGAGGGAAAACATGATTGTGCTGAAAAACTGATGGAATGCAAGAACCTTATTGGCACATACATCTGCATCTGTGGACCTGGGTATCAGCGAAGACCCGATGGAGAAGGCTGCGTAGATGAGAATGAATGTCAGACCAAGCCTGGGATCTGTGAGAACGGGCGCTGCCTCAACACCAGGGGGAGCTATACCTGCGAGTGCAATGATGGCTTCACAGCCAGCCCCACCCAGGATGAGTGCCTTGACAACCGGCAAGGGTACTGCTTCACAGAGGTGCTCCAAAACATGTGTCAGATCGGCTCAAGCAACAGGAACCCAGTCACCAAGTCTGAATGCTGCTGCGACGGAGGGAGAGGCTGGGGTCCCCACTGTGAGATCTGCCCTTTCCAGGGCACTGTGGCTTTCAAAAAACTCTGCCCCCATGGCCGAGGGTTTATGACCAATGGAGCAGATATTGATGAGTGCAAGGTTATTCATGATGTTTGCCGGAATGGGGAATGCGTCAACGATAGAGGATCATATCACTGCATTTGTAAAACTGGCTATACTCCAGATATAACCGGAACTGCCTGCGTAGATCTGAATGAGTGCAACCAGGCCCCCAAACCCTGCAATTTTATCTGCAAGAACACAGAAGGGAGTTACCAGTGTTCATGTCCGAAAGGCTACATTCTGCAGGAGGATGGAAGGAGCTGCAAAGATCTTGATGAGTGTGCAACTAAGCAGCACAACTGCCAGTTCCTGTGTGTTAACACCATTGGCAGCTTCACATGTAAATGTCCTCCTGGATTTACCCAACACCATACTGCCTGCATTGATAACAATGAATGCACCTCTGACATCAACCTGTGTGGGTCTAAGGGCATTTGCCAGAACACTCCTGGAAGCTTCACCTGTGAATGCCAGCGGGGATTCTCACTTGATCAGAGCGGTGCCAGCTGTGAAGATGTGGACGAGTGCGAAGGAAACCATCGCTGCCAGCATGGCTGCCAGAACATCATCGGGGGCTACAGGTGCAGCTGCCCCCAGGGCTATCTCCAGCACTACCAATGGAACCAGTGTGTTGATGAAAATGAATGCCTCAGCGCTCACATTTGCGGAGGAGCCTCCTGCCACAACACGCTGGGGAGCTACAAGTGCATGTGTCCTGCTGGCTTCCAGTACGAACAGTTCAGTGGTGGGTGCCAAGACATCAACGAATGTGGCTCTTCTCAGGCCCCCTGCAGTTATGGCTGTTCCAATACCGAGGGCGGCTACCTCTGTGCCTGTCCACCTGGCTACTTCCGAATAGGCCAAGGGCACTGTGTTTCTGGAATGGGCATGGGCCGAGGAAACCCAGAGCCACCTGCCAGTGGTGAAATGGATGACAATTCCCTCTCCCCAGAGGCGTGTTATGAGTGTAAGATCAACGGCTACCCCAAACGGGGCAGGAAGCGGAGAAGCGCAAATGAAACAGATGCCTCCAACACTGAGGATCAGCCTGAGATAGAAGCCAATGTGAGTCTTGCAAGCTGGGATGTTGAGAAGACAGCCGTGTTTGCTTTCAATATTTCCCACATCAATAACAAGGTCCGAATCCTAGAACTCCTTCCAGCCCTTACGACTCTGACGAATCACAACAGATACTTGATTGAATCTGGAAATGAAAATGGCTTCTTTAAAATCAACCAAAAGGAAGGGATCAGCTACCTCCACTTCACAAAGAAGAAGCCAGTGGTTGGAACCTATTCATTACAAATCAGTAGTAGTCCACTTTATAAAAAGAAAGAACTTAATCAGCTAGAAGATAAATATGACAAAGACTACCTCAGTGGTGAACTGGGTGATAATCTGAAGATGAAAATTCAGATTTTGCTTCAT
>Balaenoptera_omurai
ATGCGGCGAGGGGGGCTGCTGGAGGTCGCCCTGGGATTTACCGTGCTCTTAGCTTCCTACACGAGCCATGGGGCGGACGCCAATTTGGAGGCTGGGAACGTGAAGGAAACCAGAGCCAGCCGGGCCAAGAGAAGAGGCGGTGGAGGACACGACGCGCTTAAAGGACCTAATGTCTGTGGATCACGTTATAATGCTTACTGTTGCCCTGGATGGAAGACCTTACCTGGGGAAAATCAGTGTATTGTCCCCATTTGCCGGCATTCCTGTGGGGATGGATTTTGTTCTAGGCCAAATATGTGCACTTGCCCATCTGGTCAGATAGCTCCTTCCTGTGGTTCCAGATCCATCCCACACTGTAACATTCCCTGCATGAATGGAAGTAGCTGCAGTGATGATCCCTGTCTGTGCCAGAAAGGATACATAGGGAATCACTGTGGAAAACCTGTCTGTGAAAGTGGCTGTCTCAACGGAGGCAGGTGCGTGGCCCCAAATCGATGTGCATGCACTTACGGCTTCACTGGACCCCAGTGTGAAAGAGATTACAGGACAGGCCCGTGTTTCACTGTGATCAGCAACCAGATGTGCCAGGGACAGCTCAGCGGGATTGTCTGTACAAAAACACTCTGCTGTGCCACGGTCGGCCGCGCCTGGGGCCACCCCTGTGAGATGTGCCCAGCCCAGCCCCACCCCTGTCGCCGCGGCTTCATTCCAAATATCCGCACAGGAGCTTGTCAAGATGTGGATGAATGCCAGGCCATCCCTGGGCTCTGTCAAGGAGGAAATTGCATTAATACTGTTGGGTCTTTTGAGTGCAAATGCCCTGCTGGACACAAATTTAATGAAGTGTCACAAAAATGTGAAGATATTGATGAATGCAGCACTATTCCTGGAATCTGTGATGGGGGCGAATGTACAAACACAGTCAGCAGTTACTTTTGCAAATGCCCCCCTGGTTTTTACACCTCTCCCGATGGTACCAGATGCATAGATGTTCGCCCAGGATACTGTTACACGGCTCTGGCAAACGGGCGCTGTTCTAACCAGCTGCCGCAGTCCATCACCAAGATGCAGTGTTGCTGTGACGTCGGCCGGTGCTGGTCTCCGGGGGTCACTGTCGCCCCCGAAATGTGTCCCATCAGAGCAACGNNNNNN---------------------------------------------------------------------------------------------------------------------------------------------------------------------------------GTGCTGCCAGTCAACGTCACTGATTACTGCCAGCTGTTTCGCTATCTCTGTCAAAATGGACGCTGCATCCCGACTCCTGGGAGCTACCGGTGTGAGTGCAACAAAGGATTCCAGCTGGACCTCCGTGGGGAGTGCATTGATGTTGATGAATGTGACAAAAACCCTTGTGCTGGTGGCGAGTGTATTAATACCCAGGGCTCCTACACCTGTCAGTGCCGACCTGGCTATCATAGCACACTTACCCGGACAGAGTGCCGAGACATTGATGAATGTTTACAGAATGGCCGTATCTGCAATAACGGACGTTGCATCAACACAGATGGCAGTTTCCATTGTGTGTGTAACGCAGGATTTCATGTTACGCGTGATGGGAAGAACTGTGAAGATATGGATGAATGCAGCATAAGGAATATGTGCCTTAATGGAATGTGTATCAATGAAGATGGCAGTTTTAAATGTATTTGCAAACCTGGATTTCAGCTGGCATCAGATGGGCGTTATTGTAAANNNNNN------------------------------------------------------------------------------------------------------------------------------------------------------------------------------------------------------------------------------------------------------------------------------GCGGAATATCAGGCGCTCTGCAGCAGTGGGCCAGGAATGACGTCAGCAGGCAGTGATATAAATGAATGTGCATTAGATCCTGATATTTGCCCAAATGGAATTTGTGAAAATCTCCGTGGGACCTACAAATGTATTTGCAATTCAGGATATGAAGTGGATTCATCTGGGAAAAATTGTGTTGATATTAATGAATGTGTATTGAATAGTCTACTCTGTGACAATGGACAATGTAGAAATACTCCTGGAAGTTTTGTCTGTACCTGCCCCAAGGGATTTATATACAAACCTGACCTAAAAACCTGTGAAGACATCGATGAATGTGAATCAAGTCCTTGCATTAATGGAGTCTGCAAGAACAGCCCAGGCTCTTTTATTTGTGAATGTTCTTCCGAAAGTACTTTGGATCCAACAAAAACCATCTGCATAGAAACCATCAAGGGCACTTGTTGGCAGACTGTCATTGATGGGCGATGTGAGATCAACATCAATGGAGCCACGTTAAAGTCCCAGTGTTGTTCGTCCCTTGGCGCTGCCTGGGGGAGTCCGTGCACCCCATGCCAAGTTGATCCCATATGTGGTAAAGGCTATTCAAGAATTAAAGGAACACAGTGTGAAGATATAGATGAATGTGAAGTGTTCCCGGGAGTATGCAAAAATGGCTTATGTGTTAACTCTAAGGGATCATTTAAGTGTCAGTGTCCCAGTGGGATGACTTTGGATGCCACAGGGAGGATTTGCCTAGATATCCGCCTGGAGACCTGCTTCCTGGGGTACGAGGATGAGGAGTGCACCTTGCCCGTGGTTGGCCGCCACCGCATGGACGCCTGCTGCTGCTCTGTCGGGGCAGCCTGGGGGACCGAGGAGTGTGAGGAGTGTCCCCTGAGGAACACACCTGAGTATGAAGAGCTCTGTCCCAGAGGACCCGGATTCGCCACAAAAGAAATCACAAATGGAAAGCCTTTCTTCAAAGACATCAATGAGTGCAAGATGATTCCCAACCTCTGCACCCACGGCAAGTGCAGAAACACCATCGGCAGCTTCAAGTGCAGGTGTGACAGTGGCTTTGCTCTGGATTCTGAAGAAAGGAACTGCACAGACATCGATGAATGCCGCATATCTCCCGACCTCTGTGGCCGAGGCCAGTGCGTGAACACCCCCGGGGACTTCGAGTGCAAGTGCGATGAAGGCTATGAAAGTGGATTCATGATGATGAAGAACTGCATGNNNNNNGAC------------------------------------------------------------------------------------------------------------------------ATCAACGAGTGTGAACTGAGTGCACACCTCTGCCCCCACGGCCGCTGCGTGAACCTCGTAGGGAAGTACCAGTGTGCCTGCAACCCCGGCTACCACTCCACCCCCGACAGGCTGTTTTGTGTTNNN------------------------------------------------------------------------------------------------------------------------GACATTGATGAGTGTGAAGATAACCCCAATATCTGTGATGGTGGTCAGTGTACAAACATACCTGGAGAGTACAGGTGCTTGTGTTATGATGGATTCATGGCATCTGAAGACATGAAGACTTGTGTAGATGTCAATGAATGTGATCTGAATCCAAATATCTGCCTAAGTGGAACCTGTGAAAACACTAAAGGCTCATTTATCTGCCACTGTGATATGGGATATTCAGGCAAAAAAGGAAAAACTGGCTGTACAGACATCAATGAATGTGAAATTGGAGCACACAACTGCGACAGACATGCTGTATGTACCAACACGGCAGGAAGCTTCAAATGTAGCTGCAGCCCCGGGTGGATTGGAGATGGCATTAAGTGTACTGATCTGGACGAATGCTCCAATGGAACCCACATGTGCAGCCAACATGCAGACTGCAAGAATACCATGGGCTCTTACCGCTGCCTCTGCAAGGAAGGATACACAGGCGATGGCTTCACTTGTACA---------------------------------------------------------------------------------------------------------------------------GAAGATATTGACGAGTGCTCTCTTCCGAACATCTGTGTTTTTGGAACCTGCCACAACCTCCCTGGCCTGTTCCGCTGTGAGTGTGAGATCGGCTACGAACTGGACAGAAGCGGGGGGAACTGCACAGACGTTAATGAATGTCTGGATCCAACCACGTGTATCAGTGGGAACTGTGTCAACACCCCAGGCAGCTATACCTGTGACTGTCCACCCGATTTTGAGCTGAATCCAACTCGAGTTGGCTGTGTTGATACCCGCTCTGGAAATTGCTATTTGGATGTTCGACCTCGAGGAGACAATGGAGATACAGCCTGTAGCAATGAAATTGGAGTTGGTGTTTCCAAGGCTTCCTGCTGCTGTTCTCTGGGTAAAGCCTGGGGTACTCCTTGTGAGCTGTGCCCTGCTGTGAACACATCTGAGTACAAAATTCTTTGTCCTGGAGGAGAAGGTTTTCGACCCAACCCTATCACGGTTATATTGGAA---------------------------------------------------------------------------------------------------------------------------NNNGATGTGAACGAATGTGAAACTCCCGGAATCTGTGGTCCAGGGACATGTTATAACACCGTGGGCAACTACACCTGTATTTGCCCTCCAGACTACATGCAAGTGAATGGGGGTAATAATTGCATGGATATGAGGAGAAGCTTGTGCTACAGGAACTATTACGCTGACAACCAGACCTGCGACGGAGAACTGTTGTTCAATATGACCAAGAAGATGTGCTGTTGTTCCTACAACATTGGCCGGGCCTGGAATAAGCCCTGTGAACAGTGTCCGATCCCAAGCACAGATGAATTTGCTACACTCTGTGGAAGTCAAAGGCCAGGCTTCGTCATCGACATTTACACTGGTTTACCTGTTGATATCNNN---------------------------------------------------------------------------------------------------------------------------NNNGAGTGTCAGAACGGGCCGGTGTGCCAGCGCAACGCGGAGTGCATCAACACTGCGGGCAGCTACCGCTGCGACTGCAAGCCCGGCTACCGCTTCACCTCCACAGGGCAGTGCAAT------------------------------------------------------------------------------------------------------------------------------GACATAAATGAGTGTGAAAGAGATGCCTGTGGGAATGGAACTTGCCGAAACACAATTGGTTCCTTCAACTGCCGCTGCAATCACGGTTTCATCCTTTCCCACAACAATGACTGCATAGATGTTGATGAATGTGCAACTGGAAATGGGAACCTTTGCAGAAATGGCCAATGCATCAATACAGTGGGGTCCTTCCAGTGTCAGTGCAATGAAGGCTATGAGGTGGCTCCAGATGGGAGAACCTGTGTGGATATCAACGAATGTCTCCTAGAACCTGGAAAATGTGCACCAGGCACCTGTCGGAACTTGGATGGGTCCTACAGATGTATCTGTCCACCTGGATACAGTCTCCAGAACGACAAGTGTGAAGATATTGATGAATGTGTTGAAGAACCAGAAATTTGTGCCTTGGGCACATGCAGCAACACTGAAGGCAGCTTCAAATGTCTGTGTCCAGATGGGTTCTCCTTGTCCTCCACTGGAAGAAGGTGCCAA---------------------------------------------------------------------------------------------------------------------------------------------------NNNGAGGCCTTCCGCCAGATCTGCCCCTATGGAAGTGGAATCATTGTGGGACCCGATGATTCAGCG------------------------------------------------------------------------------------------------------------------NNNGTGGATACTGATGAGTGTTCGGTGGGCAATCCTTGCGGAAATGGAACCTGCAAGAACGTGATTGGAGGTTTTGAATGCACCTGTGAGGAGGGATTTGAGCCTGGTCCAATGATGACTTGTGAAGATATAAACGAGTGTGCCCAGAATCCTCTGCTCTGTGCTTTCCGATGTGTGAACACTTATGGCTCCTATGAATGCAAATGTCCCACTGGATATGTTCTGAGAGAAGACAGAAGAATGTGCAGAGATGAGGATGAGTGTGAAGAGGGAAAACACGATTGTGCTGAAAAACAGATGGAATGCAAGAACCTCATTGGCACGTACATCTGCATCTGTGGACCCGGTTATCAGCGAAGACCCGATGGAGAAGGCTGCGTAGATGAGAATGAATGTCAGACCAAGCCTGGGATCTGTGAGAACGGGCGCTGCCTCAACACCAGGGGGAGCTATACCTGCGAGTGCAATGATGGCTTCACAGCCAGCCCCACCCAGGATGAGTGCCTGGACAACCGGGAAGGGTACTGCTTCACAGAGGTGCTCCAAAACATGTGTCAGATCGGCTCAAGCAACAGGAACCCAGTCACCAAGTCTGAATGCTGCTGCGACGGAGGGAGAGGCTGGGGTCCCCACTGTGAGATCTGCCCTTTCCAGGGCACTGTGGCTTTCAAAAAACTCTGCCCCCATGGCCGAGGGTTTATGACCAATGGAGCA------------------------------------------------------------------------------------------------------------------------TGCGTAGATCTGAATGAGGGCAACCAGGCCCCCAAACCCTGCAATTTTATCTGCAAGAACCCAGAAGGGAGTTACCAGTGTTCATGCCCGAAAGGCTACATTCTGCAGGAGGATGGAAGGAGCTGCAAAGATCTTGATGAGTGTGCAACTAAGCAGCACAACTGCCAGTTCCTGTGTGTTAACACCATTGGCAGCTTCACATGTAAATGTCCTCCTGGATTTACCCAACACCATACTGCCTGCATTGATAACAATGAATGCACCTCTGACATCAACCTGTGTGGGTCTAAGGGCATTTGCCAAAATACTCCTGGAAGCTTCACCTGTGAATGCCAGCGGGGATTCTCACTTGATCAGAGCGGTGCCAGCTGTGAAGATGTGGACGAGTGCGAAGGAAACCATCGCTGCCAGCATGGCTGCCAGAACATCATCGGCGGCTACAGGTGCAGCTGCCCCCAGGGCTATCTCCAGCACTACCAATGGAACCAGTGTGTC---------------------------------------------------------------------------------------------------------------------------------------------------------------------------------------------------------------------------------------GGGCACTGTGTTTCTGGAATGGGCATGGGACGAGGAAGCCCAGAGCCACCTGCCAGTGGGGAAATGGATGACAATTCCCTCTCTCCAGAGGCGTGTTATGAGTGTAAGATCAACGGCTACCCCAAACGGGGCAGGAAGCGGAGAAGCGCAAATCAAACAAATGCCTCCAACGCTGAGGATCAGCCTGAGATAGAAGCCAATGTGAGTCTTGCAAGCTGGGATGTTGAGAAGACAGCCATGTTTGCTTTCAATATTTCCCACATCAATAACAAGGTCCGAATCCTAGAACTCCTTCCAGCCCTTACGACTCTGACGAATCACAACAGATACTTGATTGAATCTGGAAATGAAAACGGCTTCTTTAAAATCAACCAAAAGGAAGGGATCAGCTACCTCCACTTCACAAAGAAGAAGCCAGTGGTTGGAACCTATTCATTACAAATCAGTAGTAGTCCACTTTATAAAAAGAAAGAACTTAATCAGCTAGAAGATAAATATGACAAAGACTACCTCAGTGGTGAACTGGGTGATAATCTGAAGATGAAAATTCAGATTTTGCTTCAT
>Balaena_mysticetus
ATGCGGCGAGGGGGGCTGCTGGAGGTCGCCCTGGGATTTACCGTGCTCTTAGCTTCCTACACGAGCCATGGGGCGGACGCCAATTTGGAGGCTGGGAACGTGAAGGAAACCAGAGCCAGCCGGGCCAAGAGAAGAGGCGGCGGAGGACACGACGCGCTTAAAGGACCTAACGTCTGTGGATCACGTTATAATGCTTACTGTTGCCCTGGATGGAAGACCTTACCTGGTGGAAATCAGTGTATTGTCCCCATTTGCCGGCATTCCTGTGGGGATGGATTTTGTTCTAGGCCAAATATGTGCACTTGCCCATCTGGTCAGATAGCTCCTTCCTGTGGTTCCAGATCCATCCAACACTGTAACATTCGCTGCATGAATGGAGGTAGCTGCAGTGATGATCACTGTCTGTGCCAGAAAGGATACATAGGGACTCACTGTGGACAACCTGTCTGTGAAAGTGGCTGTCTCAACGGAGGCAGGTGCGTGGCCCCAAATCGATGTGCATGCACTTACGGCTTCACTGGACCCCAGTGTGAAAGAGATTACAGGACAGGCCCGTGTTTCACTGTGATCAGCAACCAGATGTGCCAGGGACAGCTCAGCGGGATTGTCTGTACAAAAACACTCTGCTGTGCCACGGTCGGCCGCGCCTGGGGCCACCCCTGTGAGATGTGCCCAGCCCAGCCCCACCCCTGTCGCCGCGGCTTCATTCCAAATATTCGCACAGGAGCTTGTCAAGATGTGGATGAATGCCAGGCCATCCCTGGGCTCTGTCAAGGAGGAAATTGCATTAATACTGTTGGGTCTTTTGAGTGCAAATGCCCTGCTGGACACAAATTTAATGAAGTGTCACAAAAATGTGAAGATATTGATGAATGCAGCACTATTCCTGGAATCTGTGACGGGGGCGAATGTACAAACACAGTCAGCAGTTACTTTTGCAAATGTCCCCCCGGTTTTTACACCTCTCCCGATGGTACCAGATGCATAGACGTTCGCCCAGGATACTGTTACACGGCTCTGGCAAACGGGCGCTGTTCTAACCAGCTGCCGCAGTCCATCACCAAGATGCAGTGCTGCTGTGACGTCGGCCGGTGCTGGTCTCCGGGGGTCACTGTCGCCCCCGAAATGTGTCCCATCAGAGCAACAGAGGATTTCAACAAGCTGTGCTCTGTCCCTATTGTAATTCCCGAGAGGCCAGGATATCCTTCCCCACCCCTTGGCCCCATTCCTCCAGTTCACGCTGTTCCTCCTGGCTTTCCTCCTGGACCTCAAATTACAGTCCCTCGACCGCCAGTGGAGTATCCATATCCATCTCGGGAACCACCAAGGGTGCTGCCAGTCAACGTCACTGATTACTGCCAGCTGTTTCGCTATCTCTGTCAAAATGGACGCTGCATCCCGACTCCTGGGAGCTACCGGTGTGAGTGCAACAAAGGATTCCAGCTGGACCTCCGTGGGGAGTGCATTGATGTTGATGAATGCGAGAAAAACCCTTGTGCTGGTGGCGAGTGTATTAATACCCAGGGCTCCTACACCTGTCAGTGCCGACCTGGCTATCAGAGCACACTCACCCGGACAGAGTGCCGAGACATTGATGAATGTTTACAGAATGGCCGTATCTGCAATAACGGACGTTGCATCAACACAGATGGCAGTTTCCATTGTGTGTGTAACGCAGGATTTCATGTTACGCGTGATGGGAAGAACTGTGAAGATATGGATGAATGCAGCATAAGGAATATGTGCCTTAATGGAATGTGTATCAATGAAGATGGCAGTTTTAAATGTATTTGCAAACCTGGATTTCAGCTGGCATCAGATGGGCGTTATTGTAAAGATATTAACGAGTGTGAAACACCTGGGATCTGCATGAATGGGCGCTGTGTCAACACTGATGGCTCCTACCGATGTGAATGCTTTCCTGGACTGGCCGTGGGTCTGGATGGACGTGTGTGTGTTGACACACACATGCGGAGCACATGCTACGGTGGATACAAGAGAGGCCAGTGTGTCAAACCCTTGTTTGGTGCTGTTACCAAATCTGAGTGCTGTTGTGCCAGCACCGAGTATGCTTTTGGGGAACCTTGCCAACCGTGTCCTTCACAGAATTCAGCGGAATATCAGGCGCTCTGCAGCAGTGGGCCAGGAATGACGTCAGCAGGCAGTGATATAAATGAATGTGCATTAGATCCTGATATTTGCCCAAATGGAATTTGTGAAAATCTCCGTGGGACCTACAAATGTATTTGCAATTCAGGATATGAAGTGGATTCATCTGGGAAAAATTGTGTTGATATTAATGAATGTGTATTGAATAGTCTACTCTGTGACAATGGACAATGTAGAAATACTCCTGGAAGTTTTGTCTGTACCTGCCCCAAGGGATTTATATACAAACCTGACCTAAAAACCTGTGAAGACATTGATGAATGTGAATCAAGTCCTTGCATTAATGGAGTCTGCAAGAACAGCCCAGGCTCTTTTATTTGTGAATGTTCTTCTGAAAGTACTTTGGATCCAACAAAAACCATCTGCATAGAAACCATCAAGGGCACTTGTTGGCAGACTGTCATTGATGGGCGATGTGAGATCAACATCAATGGAGCCACGTTGAAGTCCCAGTGTTGTTCGTCCCTTGGTGCTGCCTGGGGGAGTCCGTGCACCCCATGCCAAGTTGATCCCATATGTGGTAAAGGCTATTCAAGAATTAAAGGAACACAGTGTGAAGATATAGATGAATGTGAAGTGTTCCCAGGAGTATGCAAAAATGGCTTATGTGTTAACTCTAAGGGATCATTTAAGTGTCAGTGTCCCAGTGGGATGACTTTGGATGCCACAGGGAGGATTTGCCTAGATATCCGCCTGGAAACCTGCTTCCTGGGGTACGAGGATGAGGAGTGCACCTTGCCTGTGGTTGGCCGCCACCGCATGGACGCCTGCTGCTGCTCTGTCGGGGCAGCCTGGGGGACCGAGGAGTGTGAGGAGTGTCCCCTGAGGAACACACCTGAGTATGAAGAGCTCTGTCCCAGAGGACCCGGATTCGCCACAAAAGAAATTACAAATGGAAAGCCTTTCTTCAAAGACATCAATGAGTGCAAGATGATTCCCAACCTCTGCACCCATGGCAAGTGCAGAAACACCATCGGCAGCTTCAAGTGCAGGTGTGACAGTGGCTTTGCTCTGGATTCTGAAGAAAGGAACTGCACAGACATCGATGAATGCCGCATATCTCCCGACCTCTGTGGCCGAGGCCAGTGCGTGAACACCCCCGGGGACTTTGAGTGCAAGTGCGATGAAGGCTATGAAAGTGGATTCATGATGATGAAGAACTGCATGGATATTGACGAGTGTCAGAGAGATCCTCTGCTGTGCCGAGGAGGCGTGTGCCTAAACACTGAGGGGAGTTACCGCTGTGAATGTCCCCCTGGCCATCAGCTGTCCCCCAACATCTCAGCATGTATAGACATCAACGAGTGTGAACTGAGTGCGCACCTCTGCCCCCACGGCCGCTGCGTGAACCTCATAGGGAAGTACCAGTGTGCCTGCAACCCCGGCTACCACTCCACTCCCGACAGGCTGTTTTGTGTTGACATCGATGAATGCAGCATAATGAACGGTGGCTGTGAGACCTTCTGCACAAACTCTGAAGGTAGCTATGAATGTAGCTGTCAGCCAGGATTCGCACTAATGCCTGACCAGAGGTCCTGCACTGACATTGATGAGTGTGAAGATAACCCCAATATCTGTGATGGTGGTCAGTGTACAAACATACCTGGAGAGTACAGGTGCTTGTGTTATGATGGATTCATGGCATCTGAAGACATGAAGACTTGTGTAGATGTCAATGAATGTGATCTGAATCCAAATATCTGCCTAAGTGGAACCTGTGAAAACACTAAAGGCTCATTTATCTGCCACTGTGATATGGGATATTCAGGCAAGAAAGGAAAAACTGGCTGTACAGACATCAATGAATGTGAAATTGGAGCACACAACTGCGACAGACATGCTGTATGTACCAACACGGCAGGAAGCTTCAAATGTAGCTGCAGCCCCGGGTGGATTGGAGATGGCATTAAGTGTACTGATCTGGACGAATGCTCCAATGGAACCCACATGTGCAGCCAACATGCAGACTGCAAGAATACCATGGGCTCTTACCGCTGCCTCTGCAAGGAAGGATACACAGGCGATGGCTTCACTTGTACAGATCTTGATGAGTGCTCTGAGAACCTGAATCTGTGTGGCAATGGCCAGTGCCTAAACGTCCCGGGAGGATATCGCTGTGAATGTGACATGGGCTTTGTGCCCAGTGCTGACGGGAAAGCCTGTGAAGATATTGACGAGTGCTCTCTTCCGAACATCTGTGTTTTTGGAACCTGCCACAACCTCCCTGGGCTGTTCCGCTGTGAGTGTGAGATCGGCTATGAACTGGACAGAAGCGGGGGGAACTGCACAGACGTTAATGAATGTCTGGATCCAACCACGTGTATCAGTGGGAACTGTGTCAACACCCCAGGCAGCTATACCTGTGATTGTCCACCCGATTTTGAGCTGAATCCAACTCGAGTTGGCTGTGTTGATACCCGCTCTGGAAATTGCTATTTGGATGTTCGACCTCGAGGAGACAATGGAGATACAGCCTGTAGCAATGAAATTGGAGTTGGTGTTTCCAAGGCTTCCTGCTGCTGTTCTCTGGGTAAAGCCTGGGGTACTCCTTGTGAGCTGTGCCCTGCTGTGAACACATCTGAGTACAAAATTCTTTGTCCTGGAGGAGAAGGTTTTCGACCCAACCCTATCACGGTTATATTGGAAGATATCGACGAGTGCCAGGAGCTCCCAGGGCTGTGCCAAGGCGGGAAATGTATCAACACCTTTGGCAGTTTCCAGTGCCGCTGTCCGACGGGCTACTACCTGAATGAAGACACCCGAGTGTGTGATGATGTGAATGAATGTGAAACTCCCGGAATCTGTGGTCCAGGGACATGTTATAACACCGTGGGCAACTACACCTGTATTTGCCCTCCAGACTACATGCAAGTGAATGGGGGGAATAATTGCATGGATATGAGGAGAAGCTTGTGCTACAGGAACTATTACGCTGACAACCAGACCTGCGACGGAGAACTGTTGTTCAATATGACCAAGAAGATGTGCTGTTGTTCCTACAACATTGGCCGGGCCTGGAATAAGCCCTGTGAACAGTGTCCCATCCCAAGCACAGATGAATTTGCTACACTCTGTGGAAGTCAAAGGCCAGGCTTCGTCATCGACATTTACACTGGTTTACCTGTTGATATCGATGAATGTCGGGAGATCCCAGGGGTCTGTGAAAATGGCGTGTGTATCAACATGGTTGGCAGCTTCCGATGTGAATGTCCAGTGGGCTTCTTCTATAATGACAAGTTGTTGGTTTGTGAAGATATCGACGAGTGTCAGAACGGCCCGGTGTGCCAGCGCAACGCGGAGTGCATCAACACTGCGGGCAGTTACCGCTGCGACTGCAAGCCCGGCTACCGCTTCACCTCCACAGGGCAGTGCAATGATCGCAATGAATGTCAAGAAATCCCCAATATATGCAGCCATGGACAGTGTATTGACACAGTTGGAAGCTTTTATTGTCTTTGCCACACTGGTTTTAAAACAAATGCTGATCAAACCATGTGTTTGGACATAAATGAGTGTGAAAGAGATGCCTGTGGGAATGGAACTTGCCGAAACACAATTGGTTCCTTCAACTGCCGCTGCAATCACGGTTTCATCCTTTCCCACAACAATGACTGCATAGATGTTGATGAATGTGCAACTGGAAATGGGAACCTTTGCAGAAACGGCCAATGCATCAATACAGTGGGGTCCTTCCAATGTCAGTGTAATGAAGGCTATGAGGTGGCTCCAGATGGGAGAACCTGTGTGGATATCAACGAATGTCTCCTAGAACCTGGAAAATGTGCACCAGGTACCTGTCAGAACTTGGATGGGTCCTACAGATGTATTTGTCCACCTGGATACAGTCTCCAGAATGACAAGTGTGAAGATATTGATGAATGTGTTGAAGAACCAGAAATTTGTGCCTTGGGCACATGCAGCAACACTGAAGGCAGCTTCAAATGTCTGTGTCCAGACGGGTTCTCCTTGTCCTCCACTGGAAGAAGGTGCCAAGATTTGCGAATGAGCTACTGTTACGCGAAGTTTGAAGGAGGAAAGTGTTCATCACCCAAATCCAGAAATCACTCCAAACAAGAATGCTGCTGTGCCTTGAAGGGAGAAGGCTGGGGAGACCCCTGTGAGCTGTGCCCCACTGAACCCGATGAGGCCTTCCGCCAGATCTGCCCCTATGGAAGTGGAATCATTGTGGGACCCGATGATTCAGCGGTTGATATGGATGAGTGCAAAGAACCTGATGTCTGTAAACACGGGCAGTGCATCAATACCGATGGCTCCTATCGCTGCGAGTGTCCCTTTGGCTACATTCTGGAAGGGAATGAATGTGTGGATACTGATGAGTGCTCGGTGGGCAATCCTTGTGGAAATGGAACCTGCAAGAACGTGATTGGAGGTTTTGAATGCACCTGTGAGGAGGGATTTGAGCCTGGTCCAATGATGACTTGTGAAGATATAAACGAGTGTGCCCAGAATCCTCTGCTCTGTGCTTTCCGATGTGTGAACACTTATGGCTCCTATGAATGCAAATGTCCCACTGGATATGTTCTGAGAGAAGACAGAAGAATGTGCAGAGATGAGGATGAGTGTGAAGAGGGAAAACACGATTGTGCTGAAAAACAGATGGAATGCAAGAACCTCATTGGCACGTACATCTGCATCTGTGGACCTGGGTATCAGCGAAGACCCGATGGAGAAGGCTGCGTAGATGAGAATGAATGTCAGACCAAGCCTGGGATCTGTGAGAACGGGCGCTGCCTCAACACCAGGGGGAGCTATACCTGCGAGTGCAATGATGGCTTCACAGCCAGCCCCACCCAGGATGAGTGCCTTGACAACCGGGAAGGGTACTGCTTCACAGAGGTGCTCCAAAACATGTGTCAGATTGGCTCAAGCAACAGGAACCCAGTCACCAAGTCTGAATGCTGCTGCGACGGAGGAAGAGGCTGGGGTCCCCACTGTGAGATCTGCCCTTTCCAGGGCACTGTGGCTTTCAAAAAACTCTGCCCCCATGGCCGAGGGTTTATGACCAATGGAGCAGATATTGATGAGTGCAAGGTTATTCATGATGTTTGCCGGAATGGGGAGTGCGTCAATGACAGAGGATCGTATCACTGCATTTGTAAAACTGGCTATACTCCAGATATAACCGGAACTGCCTGCATAGATCTGAATGAGTGCAACCAGGCCCCCAAACCCTGCAATTTTATCTGCAAGAACACAGAAGGGAGTTACCAGTGTTCATGCCCGAAAGGCTACATTCTACAGGAGGATGGAAGGAGCTGCAAAGATCTTGATGAGTGTGCAACTAAGCAGCACAACTGCCAGTTCCTGTGTGTTAACACCATTGGCAGCTTCACATGTAAATGTCCTCCTGGATTTACCCAACACCATACTGCCTGCATTGATAACAATGAATGCACCTCTGACATCAACCTGTGTGGGTCTAAGGGCATTTGCCAGAATACTCCTGGAAGCTTCACCTGTGAATGCCAGCGGGGATTCTCACTTGATCAGAGCGGTGCCAGCTGTGAAGATGTGGACGAGTGCGAAGGAAACCATCGCTGCCAGCATGGCTGCCAGAACATCATCGGGGGCTACAGGTGCAGCTGCCCCCAGGGCTATCTCCAGCACTACCAATGGAACCAGTGTGTTGATGAAAATGAATGCCTCAGTGCTCACATTTGCGGAGGAGCCTCCTGCCACAACACGCTGGGGAGCTACAAGTGCATGTGTCCTGCTGGCTTCCAGTACGAACAGTTCAGTGGTGGGTGCCAAGACATCAACGAATGTGGCTCTTCTCAGGCCCCCTGCAGTTATGGCTGTTCCAATACCGAGGGCGGCTACCTCTGTGCCTGTCCACCTGGCTACTTCCGAATAGGCCAAGGGCACTGTGTTTCTGGAATGGGCATGGGCCGAGGAAGCCCAGAGCCACCTGCCAGTGGTGAAATGGATGACAATTCCCTCTCCCCAGAGGCGTGTTATGAGTGTAAGATCAACGGCTACCCCAAACGGGGCAGGAAGCGGAGAAGCGCAAATGAAACAAATGCCTCCAACATTGAGGATCACCCTGAGATAGAAGCCAATGTGAGTCTTGCAAGCTGGGATGTTGAGAAGACAGCCATGTTTGCTTTCAATATTTCCCACATCAATAACAAGGTCCGAATCCTAGAACTCCTTCCAGCCCTTACGACTCTGACGAATCACAACAGATACTTGATTGAATCTGGAAATGAAAACGGCTTCTTTAAAATCAACCAAAAGGAAGGGATCAGCTACCTCCACTTCACAAAGAAGAAGCCAGTGGTTGGAACCTATTCATTACAAATCAGTAGTAGTCCACTTTATAAAAAGAAAGAACTTAATCAGCTAGAAGATAAATATGACAAAGACTACCTCAGTGGTGAACTGGGTGATAATCTGAAGATGAAAATTCAGATTTTGCTTCAT
>Balaenoptera_acutorostrata
ATGCGGCGAGGGGGGCTGCTGGAGGTCGCCCTGGGATTTACCGTGCTCTTAGCTTCCTACACGAGCCATGGGGCGGACGCCAATTTGGAGGCTGGGAACGTGAAGGAAACCAGAGCCAGCCGGGCCAAGAGAAGAGGCGGCGGAGGACACGACGCGCTTAAAGGACCTAATGTCTGTGGATCACGTTATAATGCTTACTGTTGCCCTGGATGGAAGACCTTACCTGGTGGAAATCAGTGTATTGTCCCCATTTGCCGGCATTCCTGTGGGGATGGATTTTGTTCTAGGCCAAATATGTGCACTTGCCCATCTGGTCAGATAGCTCCTTCCTGTGGTTCCAGATCCATCCAACACTGTAACATTCGCTGCATGAATGGAGGTAGCTGCAGTGATGATCACTGTCTGTGCCAGAAAGGATACATAGGGACTCACTGTGGACAACCTGTCTGTGAAAGTGGCTGTCTCAACGGAGGCAGGTGCGTGGCCCCAAATCGATGTGCATGCACTTACGGCTTCACTGGACCCCAGTGTGAAAGAGATTACAGGACAGGCCCGTGTTTCACTGTGATCAGCAACCAGATGTGCCAGGGACAGCTCAGCGGGATCGTCTGTACAAAAACACTCTGCTGTGCTACGGTCGGCCGCGCCTGGGGCCACCCCTGTGAGATGTGCCCAGCCCAGCCCCACCCCTGTCGCCGCGGCTTCATTCCAAATATCCGCACAGGAGCTTGTCAAGATGTGGATGAATGCCAGGCCATCCCTGGGCTCTGTCAAGGAGGAAATTGCATTAATACTGTTGGGTCTTTTGAGTGCAAATGCCCTGCTGGACACAAATTTAATGAAGTGTCACAAAAATGTGAAGATATTGATGAATGCAGCACTATTCCTGGAATCTGTGACGGGGGCGAATGTACAAACACAGTCAGCAGTTACTTTTGCAAATGTCCCCCCGGTTTTTACACCTCTCCCGATGGTACCAGATGCATAGATGTTCGCCCAGGATACTGTTACACGGCTCTGGCAAACGGGCGCTGTTCTAACCAGCTGCCACAGTCCATCACCAAGATGCAGTGCTGCTGTGACGTCGGCCGGTGCTGGTCTCCGGGGGTCACTGTTGCCCCCGAAATGTGTCCCATCAGAGCAACGGAGGATTTCAACAAGCTGTGCTCTGTCCCTATTGTAATTCCCGAGAGGCCAGGATATCCTTCCCCACCCCTTGGCCCCATTCCTCCAGTTCACGCTGTTCCTCCTGGCTTTCCTCCTGGACCTCAAATTACAGTCCCTCGACCGCCAGTGGAGTATCCATATCCATCTCGGGAACCACCAAGGGTGCTGCCAGTCAACGTCACTGATTACTGCCAGCTGTTTCGCTATCTCTGTCAAAATGGACGCTGCATCCCGACTCCTGGGAGCTACCGGTGTGAGTGCAACAAAGGATTCCAGCTGGACCTCCGTGGGGAGTGCATTGATGTTGATGAATGTGAGAAAAACCCTTGTGCTGGTGGCGAGTGTATTAATACCCAGGGCTCCTACACCTGTCAGTGCCGACCTGGCTATCAGAGCACACTCACCCGGACAGAGTGCCGAGACATTGATGAATGTTTACAGAATGGCCGTATCTGCAATAACGGACGTTGCATCAACACAGATGGCAGTTTCCATTGTGTGTGTAACGCAGGATTTCATGTTACACGTGATGGGAAGAACTGTGAAGATATGGATGAATGCAGCATAAGGAATATGTGCCTTAATGGAATGTGTATCAATGAAGATGGCAGTTTTAAATGTATTTGCAAACCTGGATTTCAGCTGGCATCAGATGGGCGTTATTGTAAAGATATTAACGAGTGTGAAACACCTGGGATCTGCATGAATGGGCGCTGTGTCAACACCGATGGCTCCTACCGATGTGAATGCTTTCCTGGACTGGCCGTGGGTCTGGATGGACGTGTGTGTGTTGACACACACATGCGGAGCACATGCTACGGTGGATACAAGAGAGGCCAGTGTGTCAAACCCTTGTTTGGTGCTGTTACCAAATCTGAGTGCTGTTGTGCCAGCACCGAGTATGCTTTTGGGGAACCTTGCCAACCGTGTCCTTCACAGAATTCAGCGGAATATCAGGCGCTCTGCAGCAGTGGGCCAGGAATGACGTCAGCAGGCAGTGATATAAATGAATGTGCATTAGATCCTGATATTTGCCCAAATGGAATTTGTGAAAATCTCCGTGGGACCTACAAATGTATTTGCAATTCAGGATATGAAGTGGATTCATCTGGGAAAAATTGTGTTGATATTAATGAATGTGTATTGAATAGTCTACTCTGTGACAATGGACAATGTAGAAATACTCCTGGAAGTTTTGTCTGTACCTGCCCCAAGGGATTTATATACAAACCTGACCTGAAAACCTGTGAAGACATCGATGAATGTGAATCAAGTCCTTGCATTAATGGAGTCTGCAAGAACAGCCCAGGCTCTTTTATTTGTGAATGTTCTTCCGAAAGTACTCTGGATCCAACAAAAACCATCTGCATAGAAACCATCAAGGGCACTTGTTGGCAGACTGTCATTGATGGGCGATGTGAGATCAACATCAATGGAGCTACGTTAAAGTCCCAGTGTTGTTCGTCCCTTGGTGCTGCCTGGGGGAGTCCGTGCACCCCGTGCCAAGTTGATCCCATATGTGGTAAAGGCTATTCAAGAATTAAAGGAACACAGTGTGAAGATATAGATGAATGTGAAGTGTTCCCGGGAGTATGCAAAAATGGCTTATGTGTTAACTCTAAGGGATCATTTAAGTGTCAGTGTCCCAGTGGGATGACTTTGGATGCCACAGGGAGGATTTGCCTAGATATCCGCCTGGAGACCTGCTTCCTGGGGTACGAGGATGAGGAGTGCACCTTGCCCGTGGTTGGCCGCCACCGCATGGACGCCTGCTGCTGCTCTGTCGGGGCAGCCTGGGGGACCGAGGAGTGTGAGGAGTGTCCCCTGAGGAACACACCTGAGTATGAAGAGCTCTGTCCCAGAGGACCCGGATTCGCCACAAAAGAAATCACAAATGGAAAGCCTTTCTTCAAAGACATCAATGAGTGCAAGATGATTCCCAACCTCTGCACCCACGGCAAGTGTAGAAACACCATCGGCAGCTTCAAGTGCAGGTGTGACAGTGGCTTTGCTCTGGATTCTGAAGAAAGGAACTGCACAGACATCGATGAATGCCGCATATCTCCCGACCTCTGTGGCCGAGGCCAGTGCGTGAACACCCCCGGGGACTTCGAGTGCAAGTGCGATGAAGGCTATGAAAGTGGATTCATGATGATGAAGAACTGCATGGATATTGACGAGTGTCAGAGAGATCCTCTGCTGTGCCGAGGAGGCGTGTGCCTAAACACTGAGGGGAGTTACCGCTGTGAATGTCCTCCCGGCCATCAGCTGTCCCCCAACATCTCAGCATGTATAGACATCAACGAGTGTGAACTGAGTGCGCACCTCTGCCCGCACGGCCGCTGCGTGAACCTCGTAGGGAAGTACCAGTGTGCCTGCAACCCCGGCTACCACCCCACCCCCGACAGGCTGTTTTGTGTTGACATCGATGAATGCAGCATAATGAACGGTGGCTGTGAGACCTTCTGCACAAACTCTGAAGGTAGCTATGAATGTAGCTGTCAGCCAGGATTCGCACTAATGCCTGACCAGAGGTCCTGCACTGACATTGATGAGTGTGAAGATAACCCCAATATCTGTGATGGTGGTCAGTGTACAAACATACCTGGAGAGTACAGGTGCTTGTGTTATGATGGATTCATGGCATCTGAAGACATGAAGACTTGTGTAGATGTCAATGAATGTGATCTGAATCCAAATATCTGTCTAAGTGGAACCTGTGAAAACACTAAAGGCTCATTTATCTGCCACTGTGATATGGGATATTCAGGCAAGAAAGGAAAAACTGGCTGTACAGACATCAATGAATGTGAAATTGGAGCACACAACTGCGACAGACATGCTGTATGTACCAACACGGCAGGAAGCTTCAAATGTAGCTGCAGCGCCGGGTGGATTGGAGATGGCATTAAGTGTACTGATCTGGACGAATGCTCCAATGGAACCCACATGTGCAGCCAACATGCAGACTGCAAGAATACCATGGGCTCTTACCGCTGCCTCTGCAAGGAAGGATACACAGGCGATGGCTTCACTTGCACAGATCTTGATGAGTGCTCTGAGAACCTGAATCTGTGTGGCAATGGCCAGTGCCTAAACGCCCCGGGAGGATATCGCTGTGAATGTGACATGGGCTTTGTGCCCAGTGCTGACGGGAAAGCCTGTGAAGATATTGACGAGTGCTCTCTTCCGAACATCTTTTTTTTTGGAACCTGCCACAACCTCCCTGGCCTGTTCCGCTGTGAGTGTGAGATCGGCTACGAACTGGACAGAAGCGGGGGGAACTGCACAGACGTTAATGAATGTCTGGATCCAACCACGTGTATCAGTGGGAACTGTGTCAACACCCCAGGCAGCTATACCTGTGACTGTCCACCCGATTTTGAGCTGAATCCAACGCGAGTTGGCTGTGTTGATACCCGCTCTGGAAACTGCTATTTGGATGTTCGACCTCGAGGAGACAATGGAGATACAGCCTGTAGCAATGAAATTGGAGTTGGCGTTTCCAAGGCTTCCTGCTGCTGTTCTCTGGGTAAAGCCTGGGGTACTCCTTGTGAGCTGTGCCCTTCTGTGAACACATCTGAGTACAAAATTCTTTGTCCTGGAGGAGAAGGTTTTCGACCCAACCCTATCACGGTTATATTGGAAGATATCGACGAGTGCCAGGAGCTCCCAGGGCTGTGCCAAGGCGGGAAATGTATCAACACCTTTGGCAGTTTCCAGTGCCGCTGTCCGACGGGCTACTACCTGAATGAAGACACCCGAGTGTGTGATGATGTGAACGAATGTGAAACTCCCGGAATCTGTGGTCCAGGGACATGTTATAACACCGTGGGCAACTACACCTGTATTTGCCCTCCAGACTACATGCAAGTGAATGGGGGGAATAATTGCATGGATATGAGGAGAAGCTTGTGCTACAGGAACTATTACGCCGACAACCAGACCTGCGACGGAGAACTGTTGTTCAATATGACCAAGAAGATGTGCTGTTGTTCCTACAACATTGGCCGGGCCTGGAATAAGCCCTGTGAACAGTGTCCCATCCCAAGCACAGATGAATTTGCTACACTCTGTGGAAGTCAAAGGCCAGGATTTGTCATCGACATTTACACTGGTTTACCTGTTGATATCGATGAATGTCGGGAGATCCCAGGGGTCTGTGAAAATGGCGTGTGTATCAACATGGTTGGCAGCTTCCGATGTGAATGTCCAGTGGGCTTCTTCTATAATGACAAGTTGTTGGTTTGTGAAGATATCGACGAGTGTCAGAACGGCCCAGTGTGCCAGCGCAACGCGGAGTGCATCAACACTGCGGGCAGCTACCGCTGCGACTGCAAGCCCGGCTACCGCTTCACCTCCACAGGGCAGTGCAATGATCGCAATGAATGTCAAGAAATCCCCAATATATGCAGCCACGGACAGTGTATTGACACAGTTGGAAGCTTTTATTGTCTTTGCCACACTGGTTTTAAAACAAATGCTGATCAAACCATGTGTTTGGACATAAATGAGTGTGAAAGAGATGCCTGTGGGAATGGAACTTGCCGAAACACGATTGGTTCCTTCAACTGCCGCTGCAATCACGGTTTCATCCTTTCCCACAACAATGACTGCATAGATGTTGATGAATGTGCAACTGGAAATGGGAACCTCTGCAGAAACGGCCAATGCATCAATACAGTGGGGTCCTTCCAGTGTCAGTGCAATGAAGGCTACGAGGCGGCTCCAGATGGGAGAACGTGTGTGGATATCAACGAATGTCTCCTAGAACCTGGAAAATGTGCACCAGGCACCTGTCAGAACTTGGATGGGTCCTACAGATGTATTTGTCCACCTGGATACAGTCTCCAGAATGACAAGTGTGAAGATATTGATGAATGTGTTGAAGAACCAGAAATTTGTGCCTTGGGCACATGCAGCAACACTGAAGGCAGCTTCAAATGTCTGTGTCCAGATGGGTTCTCCTTGTCCTCCACTGGAAGAAGGTGCCAAGATTTGCGAATGAGCTACTGTTACGCGAAGTTTGAAGGAGGAAAGTGTTCATCACCCAAATCCAGAAATCACTCCAAACAAGAATGCTGCTGTGCCTTGAAGGGAGAAGGCTGGGGAGATCCCTGTGAGCTGTGCCCCACTGAACCCGATGAGGCCTTCCGCCAGATCTGCCCCTATGGAAGTGGAATCATTGTGGGACCCGATGATTCAGCGGTTGATATGGATGAGTGCAAAGAACCTGATGTCTGTAAACACGGGCAGTGCATCAATACCGATGGCTCCTATCGCTGCGAGTGTCCCTTTGGCTACATTCTGGAAGGGAATGAATGTGTGGATACTGATGAGTGTTCGGTGGGCAATCCTTGCGGAAATGGAACCTGCAAGAACGTGATTGGAGGTTTTGAATGCACCTGTGAGGAGGGATTTGAGCCTGGTCCAATGATGACTTGTGAAGATATAAACGAGTGTGCCCAGAATCCTCTGCTGTGTGCTTTCCGATGTGTGAACACTTACGGCTCATATGAATGCAAATGTCCCACTGGATATGTTCTGAGAGAAGACAGAAGAATGTGCAGAGATGAGGATGAGTGTGAAGAGGGAAAACACGATTGTGCTGAAAAACAGATGGAATGCAAGAACCTCATTGGCACGTACATCTGCATCTGTGGACCCGGGTATCAGCGAAGACCTGATGGAGAAGGCTGCGTAGATGAGAATGAATGTCAGACCAAGCCTGGGATCTGTGAGAACGGGCGCTGCCTCAACACCAGGGGGAGCTATACCTGCGAGTGCAATGATGGCTTCACAGCCAGCCCCACCCAGGATGAGTGCCTTGACAACCGGGAAGGGTACTGCTTCACAGAGGTTCTCCAAAACATGTGTCAGATCGGCTCAAGCAACAGGAACCCAGTCACCAAGTCTGAATGCTGCTGCGACGGAGGGAGAGGCTGGGGTCCCCACTGTGAGATCTGCCCTTTCCAGGGCACTGTGGCTTTCAAAAAACTCTGCCCCCATGGCCGAGGGTTTATGACCAATGGAGCAGATATTGATGAGTGCAAGGTTATTCATGACGTTTGCCGGAATGGGGAATGCGTCAATGACAGAGGATCGTATCACTGCATTTGTAAAACTGGCTATACTCCAGACATAACCGGAACTGCCTGCATAGATCTGAATGAGTGCAACCAGGCCCCCAAACCCTGCAATTTTATCTGCAAGAACACAGAAGGGAGTTACCAGTGTTCATGCCCGAAAGGCTACATTCTGCAGGAGGATGGAAGGAGCTGCAAAGATCTTGATGAGTGTGCAACTAAGCAGCACAACTGCCAGTTCCTGTGTGTTAACACCATTGGCAGCTTCACATGTAAATGTCCTCCTGGATTTACCCAACACCATACTGCCTGCATTGATAACAATGAATGCACCTCTGACATCAACCTGTGTGGGTCTAAGGGCATTTGCCAGAATACTCCTGGAAGCTTCACCTGTGAATGCCAGCGGGGATTCTCACTTGATCACAGCGGTGCCAGCTGTGAAGATGTGGACGAGTGCGAAGGGAACCATCGCTGCCAGCATGGCTGCCAGAACATCATCGGGGGCTACAGGTGCAGCTGCCCCCAGGGCTATCTCCAGCACTACCAATGGAACCAGTGTGTTGACGAAAACGAATGCCTCAGTGCTCACATTTGCGGAGGAGCCTCCTGCCACAACACGCTGGGGAGCTACAAGTGCATGTGTCCCGCTGGCTTCCAGTACGAGCAGTTCAGCGGTGGGTGCCAGGACATCAACGAATGTGGCTCTTCTCAGGCCCCCTGCAGTTACGGCTGTTCCAATACCGAGGGCGGCTACCTCTGTGCCTGTCCACCTGGCTACTTCCGAATAGGCCAAGGGCACTGTGTTTCTGGAATGGGCATGGGCCGAGGAAGCCCAGAGCCACCTGCCAGTGGGGAAATGGATGACAATTCCCTCTCCCCAGAGGCGTGTTATGAGTGTAAGATCAACGGCTACCCCAAACGGGGCAGGAAGCGGAGAAGCGCAAATGAAACAAATGCCTCCAACACTGAGGATCAGCCTGAGATAGAAGCCAATGTGAGTCTTGCAAGCTGGGATGTTGAGAAGACAGCCATGTTTGCTTTCAATATTTCCCACATCAATAACAAGGTCCGAATCCTAGAACTCCTTCCAGCCCTTACGACTCTGACGAATCACAACAGATACTTGATTGAATCTGGAAATGAAAACGGCTTCTTTAAAATCAACCAAAAGGAAGGGATCAGCTACCTCCACTTCACAAAGAAGAAGCCAGTGGTTGGAACCTATTCATTACAAATCAGTAGTAGTCCACTTTATAAAAAGAAAGAACTTAATCAGCTAGAAGATAAATATGACAAAGACTACCTCAGTGGTGAACTGGGTGATAATCTGAAGATGAAAATTCAGATTTTGCTTCAT
>Eschrichtius_robustus
------------------------------------------------------------------------------------------------------------------------------------------------------------------AGACCTAATGTCTGTGGATCACGTTATAATGCTTACTGTTGCCCTGGATGGAAGACCTTACCTGGTGGAAATCAGTGTATTGTCCCCATTTGCCGGCATTCCTGTGGGGATGGATTTTGTTCTAGGCCAAATATGTGCACTTGCCCATCTGGTCAGATAGCTCCTTCCTGTGGTTCCAGATCCATCCAACACTGTAACATTCGCTGCATGAATGGAGGTAGCTGCAGTGATGATCACTGTCTGTGCCAGAAAGGATACATAGGGACTCACTGTGGACAACCTGTCTGTGAAAGTGGCTGTCTCAACGGAGGCAGGTGCGTGGCCCCAAATCGATGTGCATGCACTTACGGCTTCACTGGACCCCAGTGTGAAAGAGATTACAGGACAGGCCCGTGTTTCACTGTGATCAGCAACCAGATGTGCCAGGGACAGCTCAGCGGGATTGTCTGTACAAAAACACTCTGCTGTGCCACGGTCGGCCGCGCCTGGGGCCACCCCTGTGAGATGTGCCCAGCCCAGCCCCACCCCTGTCGCCGCGGCTTCATTCCAAATATCCGCACAGGAGCTTGTCAAGATGTGGATGAATGCCAGGCCATCCCTGGGCTCTGTCAAGGAGGAAATTGCATTAATACTGTTGGGTCTTTTGAGTGCAAATGCCCTGCTGGACACAAATTTAATGAAGTGTCACAAAAATGTGAAGATATTGATGAATGCAGCACTATTCCTGGAATCTGTGACGGGGGCGAATGTACAAACACAGTCAGCAGTTACTTTTGCAAATGTCCCCCTGGTTTTTACACCTCTCCCGATGGTACCAGATGCATAGATGTTCGCCCAGGATACTGTTACACGGCTCTGGCAAACGGGCGCTGTTCTAACCAGCTGCCGCAGTCCATCACCAAGATGCAGTGCTGCTGTGATGTCGGCCGGTGCTGGTCTCCGGGGGTCACTGTCGCCCCCGAAATGTGTCCCATCAGAGCAACGGAGGATTTCAACAAGCTGTGCTCTGTCCCTATTGTAATTCCCGAGAGGCCAGGATATCCTTCCCCACCCCTTGGCCCCATTCCTCCAGTTCACGCTGTTCCTCCTGGCTTTCCTCCTGGACCTCAAATTACAGTCCCTCGACCGCCAGTGGAGTATCCATATCCATCTCGGGAACCACCAAGGGTGCTGCCAGTCAACGTCACTGATTACTGCCAGCTGTTTCGCTATCTCTGTCAAAATGGACGCTGCATCCCGACTCCTGGGAGCTACCGGTGTGAGTGCAACAAAGGATTCCAGCTGGACCTCCGTGGGGAGTGCATTGATGTTGATGAATGTGAGAAAAACCCTTGTGCTGGTGGCGAGTGTATTAATACCCAGGGCTCCTACACCTGTCAGTGCCGACCTGGCTATCAGAGCACGCTCACCCGGACAGAGTGCCGAGACATTGATGAATGTTTACAGAATGGCCGTATCTGCAATAACGGACGTTGCATCAACACAGATGGCAGTTTCCATTGTGTGTGTAACGCAGGATTTCATGTTACGCGTGATGGGAAGAACTGCGAAGATATGGATGAATGCAGCATAAGGAATATGTGCCTTAATGGAATGTGTATCAATGAAGATGGCAGTTTTAAATGTATTTGCAAACCTGGATTTCAGCTGGCATCAGATGGGCGTTATTGTAAAGATATTAACGAGTGTGAAACACCTGGGATCTGCATGAATGGGCGCTGTGTCAACACCGATGGCTCCTACCGATGTGAATGCTTTCCTGGACTGGCCGTGGGTCTGGATGGACGTGTGTGTGTTGACACACACATGCGGAGCACATGCTACGGTGGATACAAGAGAGGCCAGTGTGTCAAACCCTTGTTTGGTGCTGTTACCAAATCTGAGTGCTGTTGTGCCAGCACCGAGTATGCTTTTGGGGAACCTTGCCAACCGTGTCCTTCACAGAATTCAGCGGAATATCAGGCGCTCTGCAGCAGTGGGCCAGGAATGACGTCAGCAGGCAGTGATATAAATGAATGTGCATTAGATCCTGATATTTGCCCAAATGGAATTTGTGAAAATCTCCGTGGGACCTACAAATGTATTTGCAATTCAGGATATGAAGTGGATTCATCTGGGAAAAATTGTGTTGATATTAATGAATGTGTATTGAATAGTCTACTCTGTGACAATGGACAATGTAGAAATACTCCTGGAAGTTTTGTCTGTACCTGCCCCAAGGGATTTATATACAAACCTGACCTAAAAACCTGTGAAGACATCGATGAATGTGAATCAAGTCCTTGCATTAATGGAGTCTGCAAGAACAGCCCAGGCTCTTTTATTTGTGAATGTTCTTCCGAAAGTACTTTGGATCCAACAAAAACCATCTGCATAGAAACCATCAAGGGCACCTGTTGGCAGACTGTCATTGATGGGCGATGTGAGATCAACATCAATGGAGCCACGTTAAAGTCCCAGTGTTGTTCGTCCCTTGGTGCTGCCTGGGGGAGTCCGTGCACCCCATGCCAAGTTGATCCCATATGTGGTAAAGGCTATTCAAGAATTAAAGGAACACAGTGTGAAGATATAGATGAATGTGAAGTGTTCCCGGGAGTATGCAAAAATGGCTTATGTGTTAACTCTAAGGGATCATTTAAGTGTCAGTGTCCCAGTGGGATGACTTTGGATGCCACAGGGAGGATTTGCCTAGATATCCGCCTGGAGACCTGCTTCCTGGGGTACGAGGATGAGGAGTGCACCTTGCCCGTGGTTGGCCGCCACCGCATGGACGCCTGCTGCTGCTCTGTCGGGGCAGCCTGGGGGACCGAGGAGTGTGAGGAGTGTCCCCTGAGGAACACACCTGAGTATGAAGAGCTCTGTCCCAGAGGACCCGGATTCGCCACAAAAGAAATCACAAATGGAAAGCCTTTCTTCAAAGACATCAATGAGTGCAAGATGATTCCCAACCTCTGCACCCACGGCAAGTGCAGAAACACCATCGGCAGCTTCAAGTGCAGGTGTGACAGTGGCTTTGCTCTGGATTCTGAAGAAAGGAACTGCACAGACATCGATGAATGCCGCATATCTCCCGACCTCTGTGGCCGAGGCCAGTGCGTGAACACCCCCGGGGACTTCGAGTGCAAGTGTGATGAAGGCTATGAAAGTGGATTCATGATGATGAAGAACTGCATGGATATTGACGAGTGTCAGAGAGATCCTCTGCTGTGCCGAGGAGGCGTGTGCCTAAACACTGAGGGGAGTTACCGCTGTGAATGTCCTCCTGGCCATCAGCTGTCCCCCAACATCTCAGCATGTATAGACATCAACGAGTGTGAACTGAGTGCGCACCTCTGCCCCCACGGCCGCTGCGTGAACCTCATAGGGAAGTACCAGTGTGCCTGCAACCCCGGCTACCACTCCACCCCCGACAGGCTGTTTTGTGTTGACATCGATGAATGCAGCATAATGAACGGTGGCTGTGAGACCTTCTGCACAAACTCTGAAGGTAGCTATGAATGTAGCTGTCAGCCAGGATTCGCACTAATGCCTGACCAGAGGTCCTGCACTGACATTGATGAGTGTGAAGATAACCCCAATATCTGTGATGGTGGTCAGTGTACAAACATACCTGGAGAGTACAGGTGCTTGTGTTATGATGGATTCATGGCATCTGAAGACATGAAGACTTGTGTAGATGTCAATGAATGTGATCTGAATCCAAATATCTGCCTAAGTGGAACCTGTGAAAACACTAAAGGCTCATTTATCTGCCACTGTGATATGGGATATTCAGGCAAGAAAGGAAAAACTGGCTGTACAGACATCAATGAATGTGAAATTGGAGCACACAACTGCGACAGACATGCTGTATGTACCAACACGGCAGGAAGCTTCAAATGTAGCTGCAGCCCCGGGTGGATTGGAGATGGCATTAAGTGTACTGATCTGGACGAATGCTCCAATGGAACCCACATGTGCAGCCAACATGCAGACTGCAAGAATACCATGGGCTCTTACCGCTGCCTCTGCAAGGAAGGATACACAGGCGATGGCTTCACTTGTACAGATCTTGATGAGTGCTCTGAGAACCTGAATCTGTGTGGCAATGGCCAGTGCCTAAACGCCCCGGGAGGATATCGCTGTGAATGTGACATGGGCTTTGTGCCCAGTGCTGACGGGAAAGCCTGTGAAGATATTGACGAGTGCTCTCTTCCGAACATCTGTGTTTTTGGAACCTGCCACAACCTCCCTGGCCTGTTCCGCTGTGAGTGTGAGATCGGCTACGAACTGGACAGAAGCGGGGGGAACTGCACAGACGTTAATGAATGTCTGGATCCAACCACGTGTATCAGTGGGAACTGTGTCAACACCCCAGGCAGCTATACCTGTGACTGTCCACCCGATTTTGAGCTGAATCCAACTCGAGTTGGCTGTGTTGATACCCGCTCTGGAAATTGCTATTTGGATGTTCGACCTCGAGGAGACAATGGAGATACAGCCTGTAGCAATGAAATTGGAGTTGGTGTTTCCAAGGCTTCCTGCTGCTGTTCTCTGGGTAAAGCCTGGGGTACTCCTTGTGAGCTGTGCCCTGCTGTGAACACATCTGAGTACAAAATTCTGTGTCCTGGAGGAGAAGGTTTTCGACCCAACCCTATCACGGTTATATTGGAAGATATCGACGAGTGCCAGGAGCTCCCAGGGCTGTGCCAAGGCGGGAAATGTATCAACACCTTTGGCAGTTTCCAGTGCCGCTGTCCGACGGGCTACTACCTGAATGAAGACACCCGAGTGTGTGATGATGTGAACGAATGTGAAACTCCCGGAATCTGTGGTCCAGGGACTTGTTATAACACCGTGGGCAACTACACCTGTATTTGCCCTCCAGACTACATGCAAGTGAATGGGGGGAATAATTGCATGGATATGAGGAGAAGCTTGTGCTACAGGAACTATTACGCTGACAACCAGACCTGCGACGGAGAACTGTTGTTCAATATGACCAAGAAGATGTGCTGTTGTTCCTACAACATTGGCCGGGCCTGGAATAAGCCCTGTGAACAGTGTCCCATCCCAAGCACAGATGAATTTGCTACACTCTGTGGAAGTCAAAGGCCAGGCTTCGTCATCGACATTTACACTGGTTTACCTGTTGATATCGATGAATGTCGGGAGATCCCAGGGGTCTGTGAAAATGGCGTGTGTATCAACATGGTTGGCAGCTTCCGATGTGAATGTCCAGTGGGCTTCTTCTATAATGACAAGTTGTTGGTTTGTGAAGATATCGACGAGTGTCAGAACGGCCCGGTGTGCCAGCGCAACGCGGAGTGCATCAACACTGCGGGCAGCTACCGCTGCGACTGCAAGCCCGGCTACCGCTTCACCTCCACAGGGCAGTGCAATGATCGCAATGAATGTCAAGAAATCCCCAATATATGCAGCCACGGACAGTGTATTGACACAGTTGGAAGCTTTTATTGTCTTTGCCACACTGGTTTTAAAACAAATGCTGATCAAACCATGTGTTTGGACATAAATGAGTGTGAAAGAGATGCCTGTGGGAATGGAACTTGCCGAAACACGATTGGTTCCTTCAACTGCCGCTGCAATCACGGTTTCATCCTTTCCCACAACAATGACTGCATAGATGTTGATGAATGTGCAACTGGAAATGGGAACCTTTGCAGAAATGGCCAATGCATCAATACAGTGGGGTCCTTCCAGTGTCAGTGCAATGAAGGCTATGAGGTGGCTCCAGATGGGAGAACCTGTGTGGATATCAACGAATGTCTCCTAGAACCTGGAAAATGTGCACCAGGCACCTGTCAGAACTTGGATGGGTCCTACAGATGTATTTGTCCACCTGGATACAGTCTCCAGAATGACAAGTGTGAAGACATTGACGAATGTGTTGAAGAACCAGAAATTTGTGCCTTGGGCACATGCAGCAACACTGAAGGCAGCTTCAAATGTCTGTGTCCAGATGGGTTCTCCTTGTCCTCCACTGGAAGAAGGTGCCAAGATTTGCGAATGAGCTACTGTTACGCGAAGTTTGAAGGAGGAAAGTGTTCATCACCCAAATCCAGAAATCACTCCAAACAAGAATGCTGCTGTGCCTTGAAGGGAGAAGGCTGGGGAGATCCCTGTGAGCTGTGCCCCACTGAACCCGATGAGGCCTTCCGCCAGATCTGCCCCTATGGAAGTGGAATCATTGTGGGACCCGATGATTCAGCGGTTGATATGGATGAGTGCAAAGAACCTGATGTCTGTAAACACGGGCAGTGCATCAATACCGATGGCTCCTATCGCTGCGAGTGTCCCTTTGGCTACATTCTGGAAGGGAATGAATGTGTGGATACTGATGAGTGTTCAGTGGGCAATCCTTGCGGAAATGGAACCTGCAAGAACGTGATTGGAGGTTTTGAATGCACCTGTGAGGAGGGATTTGAGCCTGGTCCAATGATGACTTGTGAAGATATAAACGAGTGTGCCCAGAATCCTCTGCTCTGTGCTTTCCGATGTGTGAACACTTACGGCTCCTATGAATGCAAATGTCCCACTGGATATGTTCTGAGAGAAGACAGAAGAATGTGCAGAGATGAGGATGAGTGTGAAGAGGGAAAACACGATTGTGCTGAAAAACAGATGGAATGCAAGAACCTCATCGGCACGTACATCTGCATCTGTGGACCCGGGTATCAGCGAAGACCCGATGGAGAAGGCTGCGTAGATGAGAATGAATGTCAGACCAAGCCTGGGATCTGTGAGAACGGGCGCTGCCTCAACACCAGGGGGAGCTATACCTGCGAGTGCAATGATGGCTTCACAGCCAGCCCCACCCAGGATGAGTGCCTAGACAACCGGGAAGGGTACTGCTTCACAGAGGTGCTCCAAAACATGTGTCAGATCGGCTCAAGCAACAGGAACCCAGTCACCAAGTCTGAATGCTGCTGCGACGGAGGGAGAGGCTGGGGTCCCCACTGTGAGATCTGCCCTTTCCAGGGCACTGTGGCTTTCAAAAAACTCTGCCCCCATGGCCGAGGGTTTATGACCAATGGAGCAGATATTGATGAGTGCAAGGTTATTCATGACGTTTGCCGGAATGGGGAATGCGTCAATGACAGAGGATCGTATCACTGCATTTGTAAAACTGGCTATACTCCAGATATAACCGGAACTGCCTGCATAGATCTGAATGAGTGCAACCAGGCCCCCAAACCCTGCAATTTTATCTGCAAGAACACAGAAGGGAGTTACCAGTGTTCATGCCCGAAAGGCTACATTCTTCAGGAGGATGGAAGGAGCTGCAAAGATCTTGATGAGTGTGCAACTAAGCAGCACAACTGCCAGTTCCTGTGTGTTAACACCATTGGCAGCTTCACATGTAAATGTCCTCCTGGATTTACCCAACACCATACTGCCTGCATTGATAACAATGAATGCACCTCTGACATCAACCTGTGTGGGTCTAAGGGCATTTGCCAGAATACTCCTGGAAGCTTCACCTGTGAATGCCAGCGGGGATTCTCACTTGATCAGAGCGGTGCCAGCTGTGAAGATGTGGACGAGTGCGAAGGGAACCATCGCTGCCAGCATGGCTGCCAGAACATCATCGGGGGCTACAGGTGCAGCTGCCCCCAGGGCTATCTCCAGCACTACCAATGGAACCAGTGTGTTGATGAAAACGAGTGCCTCAGTGCTCACATTTGCGGAGGAGCCTCCTGCCACAACACGCTGGGGAGCTACAAGTGCATGTGTCCCGCTGGCTTCCAGTACGAGCAGTTCAGCGGCGGGTGCCAGGACATCAACGAATGTGGCTCTTCTCAGGCCCCCTGCAGTTACGGCTGTTCCAATACCGAGGGCGGCTACCTCTGTGCCTGTCCACCTGGCTACTTCCGAATAGGCCAAGGGCACTGTGTTTCTGGAATGGGCATGGGCCGAGGAAGCCCAGAGCCACCTGCCAGTGGTGAAATGGATGACAATTCCCTCTCCCCAGAGGCGTGTTATGAGTGTAAGATCAACGGCTACCCCAAACGGGGCAGGAAGCGGAGAAGCGCAAATGAAACAAATGCCTCCAACACTGAGGATCAGCCTGAGATAGAAGCCAATGTGAGTCTTGCAAGCTGGGATGTTGAGAAGACAGCCATGTTTGCTTTCAATATTTCCCACATCAATAACAAGGTCCGAATCCTGGAACTCCTTCCAGCCCTTACGACTCTGACGAATCACAACAGATACTTGATTGAATCTGGAAATGAAAACGGCTTCTTTAAAATCAACCAAAAGGAAGGGATCAGCTACCTCCACTTCACAAAGAAGAAGCCAGTGGTTGGAACCTATTCATTACAAATCAGTAGTAGTCCACTTTATAAAAAGAAAGAACTTAATCAGCTAGAAGATAAATATGACAAAGACTACCTCAGTGGTGAACTGGGTGATAATCTGAAGATGAAAATTCAGATTTTGCTTCAT
