# Supplementary material for: Insights into body size variation in cetaceans from the evolution of body-size-related genes
Source: BMC Evol Biol. 2019 Jul 27;19:157. doi: 10.1186/s12862-019-1461-9 (PMC6660953; doi:10.1186/s12862-019-1461-9)
Supplement: Supplementary file 4 — Alignment sequences of 20 body-size related genes used for this study. These files are Fast format, please use MEGA or Clustal to open them. (ZIP 133 kb) [file 12862_2019_1461_MOESM4_ESM.zip › Additional file 4 6.2/GALNS.fas]

>Camelus_bactrianus
ATGGGGTGGGGCGACCTGGGGGTGTATGGAGAGCCTTCCCGAGAGACCCCGAATTTGGATCAGATGGCAGCGGAAGGGATGCTCTTCCCGAACTTCTACGCAGCCAACCCCCTGTGCTCGCCATCCAGGGCGGCTCTGCTCACCGGACGCCTGCCCATCCGCACCGGCTTCTACACAAGCAACGGGCACGCCAGGAATGCCTACACGCCGCAGGAGGTGGTGGGTGGCATCCCTGACTCGGAGCACCTGCTGCCGGAGCTGCTGAGGACGGCCGGCTACGCCAGCAAGATTGTGGGCAAATGGCACCTGGGCCATAGGCCTCAGTTCCACCCCCTGAAGCATGGATTTGACGAGTGGTTTGGGTCCCCCAACTGTCACTTTGGTCCTTACGACAACAAGGCCCGGCCCAACATCCCCGTGTACCGGGACTGGGAGATGGTCGGCAGATATTACGAAGAATTCCCAATTAACCTGAGGACTGGGGAAGCCAACCTTACGCAGATCTACGTCCAGGAGGCGCTGGATTTCATCAAGGGGCAGCAGGCCGCTCGCCGCCCCTTCTTTCTCTACTGGGCCGTCGACGCCACACACGCACCTGTTTACGCCTCCAGGCCCTTCCTGGGCTCCAGCCAGCGTGGGCGGTACGGGGACGCGGTCCGGGAGATTGACGCCGGCATCGGGAGGGTCCTGCGCCTCCTGCAGGACCTGGGGGTCGCGGAGAACACGTTTGTCTTCTTCACATCTGACAACGGCGCAGCTCTCATCTCCGCACCCAAACAAGGTGGCAGCAATGGGCCCTTCCTGTGTGGGAAGCAGACCACGTTTGAAGGCGGAATGAGGGAGCCTGCGATCGCGTGGTGGCCTGGCCGCATCCCTGCTGGCCAGGTGAGCCACCAGCTGGGCAGCATCATGGACCTCTTCACCACCAGCCTGTCTGTCGCAGGCCTGGAGCCACCCAGTGACAGGGCCATCGACGGCCTGGACCTCCTCCCGGCCATGCTGCAGGGCCGGCTGATGGACAGGCCGATATTCTATTACCGCGGCAACACATTGATGGCGGTCACCCTCGGCCAGTACAAGGCCCACTTCTGGACCTGGACCAACTCCTGGGAGGAGTTCAGACAGGGCGTTGATTTCTGCCCCGGACAGAACATCTCAGGGGTCACCACCCACACACAGGAAGAGCACACGAAGCTGCCCCTGATCTTCCATCTGGGACGAGACCCAGGGGAGAGGTACCCCCTCAGCGTTGCCAGCACCGAGTACCTGGACGCCCTTCATAGAATCACCTCCGTCGTCCAGCAGCACCAGGAGACCTTGGTCCCCGGACAGCCCCAGCTCAACGTGTGCAACCAGGCGGTCATGAACTGGGCACCCCCCGGCTGTGAAAAGTTAGGGAAGTGCCTGGAACCCCCAGAGTCTGTCCCGGAGAAGTGCTCCTGGCCCCAC
>Camelus_ferus
ATGGGGTGGGGCGACCTGGGGGTGTATGGAGAGCCTTCCCGAGAGACCCCGAATTTGGATCAGATGGCAGCGGAAGGGATGCTCTTCCCGAACTTCTACGCAGCCAACCCCCTGTGCTCGCCATCCAGGGCGGCTCTGCTCACCGGACGCCTGCCCATCCGCACCGGCTTCTACACAAGCAACGGGCACGCCAGGAATGCCTACACGCCGCAGGAGGTGGTGGGTGGCATCCCTGACTCGGAGCACCTGCTGCCGGAGCTGCTGAGGACGGCCGGCTACGCCAGCAAGATTGTGGGCAAATGGCACCTGGGCCATAGGCCTCAGTTCCACCCCCTGAAGCATGGATTTGACGAGTGGTTCGGGTCCCCCAACTGTCACTTTGGTCCTTACGACAACAAGGCCCGGCCCAACATCCCCGTGTACCGGGACTGGGAGATGGTTGGCAGATATTACGAAGAATTCCCAATTAACCTGAGGACTGGGGAAGCCAACCTTACGCAGATCTACGTCCAGGAGGCGCTGGATTTCATCAAGGGGCAGCAGGCCGCTCGCCGCCCCTTCTTTCTCTACTGGGCCGTCGACGCCACACACGCACCTGTTTACGCCTCCAGGCCCTTCCTGGGCTCCAGCCAGCGTGGGCGGTACGGGGATGCGGTCCGGGAGATTGACGCCGGCATCGGGAGGGTCCTGCGCCTCCTGCAGGACCTGGGGGTCGCGGAGAACACGTTTGTCTTCTTCACATCTGACAACGGCGCAGCTCTCATCTCCGCACCCAAACAAGGTGGCAGCAATGGGCCCTTCCTGTGTGGGAAGCAGACCACGTTTGAAGGCGGAATGAGGGAGCCTGCGATCGCGTGGTGGCCTGGCCGCATCCCTGCTGGCCAGGTGAGCCACCAGCTGGGCAGCATCATGGACCTCTTCACCACCAGCCTGTCTGTCGCAGGCCTGGAGCCACCCAGTGACAGGGCCATCGACGGCCTGGACCTCCTCCCGGCCATGCTGCAGGGCCGGCTGATGGACAGGCCGATATTCTATTACCGCGGCAACACATTGATGGCGGTCACCCTCGGCCAGTACAAGGCCCACTTCTGGACCTGGACCAACTCCTGGGAGGAGTTCAGACAGGGCGTTGATTTCTGCCCCGGACAGAACATCTCAGGGGTCACCACCCACACACAGGAAGAGCACACGAAGCTGCCCCTGATCTTCCATCTGGGACGAGACCCAGGGGAGAGGTACCCCCTCAGCGTTGCCAGCACCGAGTACCTGGACGCCCTTCATAGAATCACCTCCGTCGTCCAGCAGCACCAGGAGACCTTGGTCCCCGGACAGCCCCAGCTCAACGTGTGCAACCAGGCGGTCATGAACTGGGCACCCCCCGGCTGTGAAAAGTTAGGGAAGTGCCTGGAACCCCCAGAGTCTGTCCCGGAGAAGTGCTCCTGGCCCCAC
>Camelus_dromedarius
ATGGGGTGGGGCGACCTGGGGGTGTATGGAGAGCCTTCCCGAGAGACCCCGAATTTGGATCAGATGGCAGCGGAAGGGATGCTCTTCCCGAACTTCTACGCAGCCAACCCCCTGTGCTCGCCATCCAGGGCGGCTCTGCTCACTGGACGCCTGCCCATCCGCACCGGCTTCTACACCAGCAACGGGCACGCCAGGAATGCCTACACGCCGCAGGAGGTGGTGGGTGGCATCCCTGACTCGGAGCACCTGCTGCCGGAGCTGCTGAGGACGGCCGGCTACGCCAGCAAAATTGTGGGCAAATGGCACCTGGGCCATAGGCCTCAGTTCCACCCCCTGAAGCATGGATTTGACGAGTGGTTCGGGTCCCCCAACTGTCACTTTGGTCCTTACGACAACAAGGCCCGGCCCAACATCCCCGTGTACCGGGACTGGGAGATGGTCGGCAGATATTACGAAGAATTCCCAATTAACCTGAGGACTGGGGAAGCCAACCTTACGCAGATCTACGTCCAGGAGGCGCTGGATTTCATCAAGGGGCAGCAGGCCGCTCGCCGCCCCTTCTTTCTCTACTGGGCCGTCGACGCCACACACGCACCTGTTTACGCCTCCAGGCCCTTCCTGGGCTCCAGCCAGCGTGGGCGGTACGGGGACGCGGTCCGGGAGATTGACGCCGGCATCGGGAGGGTCCTGCGCCTCCTGCAGGACCTGGGGGTCGCGGAGAACACGTTTGTCTTCTTCACATCTGACAACGGCGCAGCTCTCATCTCCGCACCCAAACAAGGTGGCAGCAATGGGCCCTTCCTGTGTGGGAAGCAGACCACGTTTGAAGGCGGAATGAGGGCTCCTGCGCTGGCGTGGTGGCCGGGCCGCATCCCTGCTGGCCAGGTGAGCCACCAGCTGGGCAGCATCATGGACCTCTTCACCACCAGCCTGTCTGTCGCAGGCCTGGAGCCACCCAGTGACAGGGCCATCGACGGCCTGGACCTCCTCCCGGCCATGCTGCAGGGCCGGCTGATGGACAGGCCGATATTCTATTACCGCGGCAACACGTTGATGGCGGTCACCCTCGGCCAGTACAAGGCCCACTTCTGGACCTGGACCAACTCCTGGGAGGAGTTCAGACAGGGCGTTGATTTCTGCCCCGGACAGAACATCTCAGGGGTCACCACCCACACACAGGAAGAGCACACGAAGCTGCCCCTGATCTTCCATCTGGGACGAGACCCAGGGGAGAGGTACCCCCTCAGCGTTGCCAGCACCGAGTACCTGGACGCCCTTCATAGAATCACCTCCGTCGTCCAGCAGCACCAGGAGACCTTGGTCCCCGGACAGCCCCAGCTCAACGTGTGCAACCAGGCGGTCATGAACTGGGCACCCCCCGGCTGTGAAAAGTTAGGGAAGTGCCTGGAACCCCCAGAGTCTGTCCCGGAGAAGTGCTCCTGGCCCCAC
>Vicugna_pacos
ATGGGGTGGGGCGACCTGGGGGTGTATGGAGAGCCTTCCCGAGAGACCCCGAATTTGGATCAGATGGCGGCGGAAGGGATGCTCTTCCCGAACTTCTACACAGCCAACCCCCTGTGCTCGCCATCCAGGGCAGCTCTGCTCACCGGACGCCTGCCCATCCGCACCGGCTTCTACACCAGCAACGGGCACGCCAGGAATGCCTACACGCCGCAGGAGGTGGTGGGTGGCATCCCCGACTCGGAGCACCTGCTGCCAGAGCTGCTGAGGACAGCCGGCTACGCCAGCAAGATTGTGGGCAAATGGCACCTGGGCCATAGGCCTCAGTTCCACCCCCTGAAACATGGATTTGACGAGTGGTTCGGGTCCCCCAACTGTCACTTTGGCCCTTACGACAACAAGGCCCGGCCCAACATCCCCGTGTACCGGGACTGGGAGATGGTCGGCAGATATTACGAAGAATTCCCAATTAACCTGAGGACTGGGGAAGCCAACCTTACCCAGATCTACGTCCAGGAGGCGCTGGATTTCATTAAGAGGCAGCAGGCCGCTCGCCGCCCCTTCTTTCTCTACTGGGCCGTCGACGCCACACACGCACCTGTTTACGCCTCCAGGCCCTTCCTGGGCTCCAGCCAGCGTGGGCGGTACGGGGACGCAGTCCGGGAGATTGACGCCGGCATCGGGAGGGTCCTGCGCCTCCTGCGGGACCTGGGGGTCGCGGAGAACACGTTTGTCTTCTTCACATCTGACAACGGCGCGGCTCTCATCTCCGCACCCAAACAAGGTGGCAGCAATGGGCCCTTCCTGTGTGGGAAGCAGACCACGTTTGAAGGCGGAATGAGGGAGCCTGCGATCGCGTGGTGGCCTGGCCGCATCCCTGCTGGCCAGGTGAGCCACCAGCTGGGCAGCATCATGGACCTCTTCACCACCAGCCTGTCTGTCGCAGGCCTGGAGCCACCCAGTGACAGGGCCATCGACGGCCTGGACCTCCTCCCGGCCATGCTGCAGGGCCGGCTGATGGACAGGCCGATATTCTATTACCGCGGCAACACGTTGATGGCGGTCACCCTTGGCCAGTACAAGGCCCACTTCTGGACCTGGACCAACTCCTGGGAGGAGTTCAGACAGGGCGTTGACTTCTGCCCCGGACAGAACATCTCAGGGGTCACCACCCACACGCAGGAAGAGCACACGAAGCTGCCCCTGATCTTCCATCTGGGACGAGACCCAGGGGAGAGGTACCCCCTCAGCGTTGCCAGCACCGAGTACCTGGACGCCCTTCACAGAATCACCTCCGTCGTCCGGCAGCACCAGGAAACCTTGGTCCCCGGACAGCCCCAGCTCAACGTGTGCAACCAGGCGGTCATGAACTGGGCACCCCCCGGCTGTGAAAAGTTAGGGAAGTGCCTGGAACCCCCAGAGTCTGTCCCGGAGAAGTGCTCCTGGCCCCAC
>Equus_caballus
ATGGGGTGGGGTGACCTGGGGGTGTACGGAGAACCTTCCAGAGAGACCCCAAATTTAGACCGGATGGCCGCTGAAGGGATGCTTTTCCCGAACTTCTACACGGCCAACCCCCTGTGCTCACCGTCGCGGGCGGCTCTGCTCACTGGACGTCTGCCCATCCGAAACGGCTTCTACACGACCAGTGGGCACGCCAGGAACGCCTACACGCCGCAGGAGATCGTGGGCGGCATCCCAGACTCGGAGCGCCTCCTGCCCGAGCTGCTGAAGGAGGCCGGCTACGTCAGCAAGATCGTGGGCAAGTGGCATCTGGGCCACAGGCCTCAGTTCCACCCCCTGAAGCATGGATTCGACGAGTGGTTTGGATCCCCCAACTGCCACTTTGGACCTTATGACAACAGGGCCAGGCCCAACATCCCTGTGTACAGGGACTGGGAGATGGTCGGCAGATATTATGAGGAATTTCCAATTAATCTGAAGACCGGCGAAGCCAACCTCACCCAGATCTACCTGCAGGAGGCCCTGGACTTCATCAGGAGGCAGCAGGCAGCACGGCGCCCCTTCTTTCTCTACTGGGCCGTTGACGCCACACACGCACCTGTTTACGCGTCTAAGCCTTTCTTGGGCACCAGTCAGCGAGGGCGATACGGGGACGCTGTCCGGGAGATCGATGACAGTGTTGGGAAGATCCTGCACTCACTGCAGGACCTGGGGATCGCAGAGAGCACGTTTGTTTTCTTCACATCGGACAACGGCGCTGCCCTCATTTCTGCTCCAAAACAAGGCGGCAGTAATGGCCCCTTTCTGTGCGGGAAGCAGACCACGTTCGAAGGTGGGATGAGAGAGCCTGCAGTCGCGTGGTGGCCCGGGCGCATCCCTGCAGGCCAGGTGAGCCACCAGCTGGGCAGCATCATGGACCTCTTCACCACCAGCCTGTCCCTCGCAGGCCTGGAGCCGCCCAGAGACAGGGCCATCGATGGCCTCAGTCTCCTCCCGGCCATGCTGCAGGGCCAGCTGATGGACAGGCCGATATTCTATTACCGTGGCAACACACTGATGGCAGTCACCCTCGGCCAATACAAGGCCCACTTCTGGACCTGGACCAATTCCTGGGAGGAGTTCAGACAGGGCATTGATTTCTGTCCCGGGCAGAACGTGTCAGGAGTCACCACCCACACGCAGGAGGAGCACACGAGGCTGCCCCTGATTTTCCACCTGGGACGCGACCCGGGGGAGAGGTTCCCCCTCAGCTTTGCCAGCACCGAGTACCTGGATGCCCTTCGCAGGATCACCCCAGTCGTCCGGCAGCACCAGGAGGCCTTGATCCCTGGACAGCCCCAGCTCAACGTGTGCAACCAGGCAGTCATGAACTGGGCGCCCCCGGGCTGTGAAAAGTTAGGGAAGTGCCTGACGCCCCCAGAGTCTGTCCCCGAGAAGTGCTCCTGGCCCCAC
>Equus_przewalskii
ATGGGGTGGGGTGACCTGGGGGTGTACGGAGAACCTTCCAGAGAGACCCCAAATTTAGACCGGATGGCCGCTGAAGGGATGCTTTTCCCGAACTTCTACACGGCCAACCCCCTGTGCTCACCGTC---------------------------------------------------------------------------CTACACGCCGCAGGAGATCGTGGGCGGCATCCCAGACTCGGAGCGCCTCCTGCCCGAGCTGCTGAAGGAGGCCGGCTACGTCAGCAAGATCGTGGGCAAGTGGCATCTGGGCCACAGGCCTCAGTTCCACCCCCTGAAGCATGGATTCGACGAGTGGTTTGGATCCCCCAACTGCCACTTTGGACCTTATGACAACAGGGCCAGGCCCAACATCCCTGTGTACAGGGACTGGGAGATGGTCGGCAGATATTATGAGGAATTTCCAATTAATCTGAAGACCGGCGAAGCCAACCTCACCCAGATCTACCTGCAGGAGGCCCTGGACTTCATCAGGAGGCAGCAGGCAGCGCGGCGCCCCTTCTTTCTCTACTGGGCCGTTGACGCCACACACGCACCTGTTTACGCGTCTAAGCCTTTCTTGGGCACCAGTCAGCGAGGGCGATACGGGGACGCTGTCCGGGAGATCGATGACAGTGTTGGGAAGATCCTGCACTCACTGCAGGACCTGGGGATCGCAGAGAGCACGTTTGTTTTCTTCACATCGGACAACGGCGCTGCCCTCATTTCTGCTCCAAAACAAGGCGGCAGTAATGGCCCCTTTCTGTGTGGGAAGCAGACCACGTTCGAAGGTGGGATGAGAGAGCCTGCAGTCGCGTGGTGGCCCGGGCGCATCCCTGCAGGCCAGGTGAGCCACCAGCTGGGCAGCATCATGGACCTCTTCACCACCAGCCTGTCCCTCGCAGGCCTGGAGCCGCCCAGAGACAGGGCCATCGATGGCCTCAGTCTCCTCCCGGCCATGCTGCAGGGCCAGCTGATGGACAGGCCGATATTCTATTACCGTGGCAACACACTGATGGCAGTCACCCTCGGCCAATACAAGGCCCACTTCTGGACCTGGACCAATTCCTGGGAGGAGTTCAGACAGGGCATTGATTTCTGTCCCGGGCAGAACGTGTCAGGAGTCACCACCCACACGCAGGAGGAGCACACGAGGCTGCCCCTGATTTTCCACCTGGGACGCGACCCGGGGGAGAGGTTCCCCCTCAGCTTTGCCAGCACCGAGTACCTGGATGCCCTTCGCAGGATCACCCCAGTCGTCCGGCAGCACCAGGAGGCCTTGATCCCTGGACAGCCCCAGCTCAACGTGTGCAACCAGGCAGTCATGAACTGGGCGCCCCCGGGCTGTGAAAAGTTAGGGAAGTGCCTGACGCCCCCAGAGTCTGTCCCCGAGAAGTGCTCCTGGCCCCAC
>Tursiops_truncatus
ATGGGGTGGGGCGACCTCGGGGTGTACGGAGAACCTTCCAGAGAGACCCCGAATTTGGACCGGATGGCTGCGGAAGGGATGCTTTTCCCGAACTTCTACACGGCCAATCCCCTGTGCTCCCCTTCCAGGGCGGCTCTGCTCACCGGACGCCTGCCCATCCGCAGTGGCTTCTACACCACCAACGGGCACGCGAGGAACGCCTACACGCCACAGGAGATAGTGGGCGGCATCCCGGACTCAGAGCTCCTGCTGCCGGAGCTGCTGAAGGAGGCCGGCTACACCAGCAAGATCGTGGGCAAGTGGCA--------------------------------------------------------------------------------------------------------------------------------------------GATTTTATGAGGAATTTCCAATTAACCTGAAGACCGGAGAAGCCAACCTCACCCAGATCTACCTGCAGGAAGCACTGGATTTCATTAAGAGGCAGCAGGCAGCTCGCCGCCCCTTCTTTCTACACTGGGCCATCGACGCGACACACGCGCCTGTTTATGCCTCCAGGCCTTTCCTGGGCACCAGCCAGCGAGGGCG------------------------------------------------------------------------------------------------------------------------------------------AGGTGGCAGCAATGGCCCCTTTCTGTGCGGGAAGCAGACCACGTTTGAAGGTGGGATGAGGGAGCCTGCGATCGCCTGGTGGCCCGGGCACATCCCTGCCGGCCAGGTGAGCCACCAGCTGGGCAGCGTCATGGACCTCTTCACCACCAGCCTGTCCCTCGCAGGCCTGGAGCCACCCAGGGACAGGGCCATCGACGGCCTGGACCTCCTCCCCACCATGCTCCAGGGCCGCCTGACAGACAGGCCGGTATTCTACTACCGTGGCAACACGCTGATGGCGGTCACCCGTGGCCAGTACAAGGCCCACTTCTGGACCTGGACCAATTCCTGGGAGGAGTTCAGGCAGGGCGTGGATTTCTGCCCCGGGCAGAACGTGTCGGGGGTCACCACCCACTCGCAGGAGGAGCACACTAAGCTGCCGCTGGTCTTCCACCTGGGACGAGACCCCGGGGAGAGGTTCCCCCTC------------------------------------------------------------------------------------------------------------------------AACTGGGCGCCCCCGGGCTGCGAGAAGTTAGGGAAGTGCCTGATGCCCCCGGAGTCTGTCCCAGAGAAGTGTTCCTGGCCCCAC
>Delphinus_capensis
ATGGGGTGGGGCGACCTCGGGGTGTACGGAGAACCTTCCAGAGAGACCCCGAATTTGGACCGGATGGCTGCGGAAGGGATGCTTTTCCCGAACTTCTACACGGCCAATCCCCTGTGCTCCCCTTCCAGGGCGGCTCTGCTCACCGGACGCCTGCCCATCCGCAGTGGCTTCTACACCACCAACGGGCACGCGAGGAACGCCTACACGCCACAGGAGATAGTGGGCGGCATCCCGGACTCAGAGCTCCTGCTGCCGGAGCTGCTGAAGGAGGCCGGCTACACCAGCAAGATCGTGGGCAAGTGGCA--------------------------------------------------------------------------------------------------------------------------------------------GATTTTATGAGGAATTTCCAATTAACCTGAAGACCGGAGAAGCCAACCTCACCCAGATCTACCTGCAGGAAGCACTGGATTTCATTAAGAGGCAGCAGGCAGCTCGCCGCCCCTTCTTTCTACACTGCGCCATCGACACGACACACGCGGCTGTTTATGCCTCCACGTCTTTCCTGGGCACCAGCCAACGAGGGCG------------------------------------------------------------------------------------------------------------------------------------------AGGTGGCAGCAATGGCCCCTTTCTGTGCGGGAAGCAGACCACGTTTGAAGGTGGGATGAGGGAGCCTGCGATCGCCTGGTGGCCCGGGCACATCCCTGCCGGCCAGGTGAGCCACCAGCTGGGCAGCATCATGGACCTCTTCACCACCAGCCTGTCCCTCGCAGGCCTGGAGCCACCCAGGGACAGGGCCATCGACGGCCTGGACCTCCTCCCCACCATGCTCCAGGGCCGCCTGACAGACAGGCCGGTATTCTACTACCGTGGCAACACGCTGATGGCGGTCACCCGTGGCCAGTACAAGGCCCACTTCTGGACCTGGACCAATTCCTGGGAGGAGTTCAGGCAGGGCGTGGATTTCTGCCCCGGGCAGAACGTGTCAGGGGTCACCACCCACTCGCAGGAGGAGCACACTAAGCTGCCGCTGGTCTTCCACCTGGGACGAGACCCCGGGGAGAGGTTCCCCCTCAGCATTGCCAGCACCCAGTACCTGGACCCCCTTCGCCCAATCACCCCGGTTGTCCGGCAGCACCAGGAGGCCTTGGTCCCCGGACAGCCCCAGCTTAATGTGTGGAACCGGGGGGTCATGAACTGGGCGCCCCCGGGCTGCGAGAAGTTAGGGAAGTGCCTGATGCCCCCGGAGTCTGTCCCAGAGAAGTGTTCCTGGCCCCAC
>Orcinus_orca
ATGGGGTGGGGCGACCTCGGGGTGTACGGAGAACCTTCCAGAGAGACCCCGAATTTGGACCGGATGGCTGCGGAAGGGATGCTTTTCCCGAACTTCTACACGGCCAATCCCCTGTGCTCCCCTTCCAGGGCGGCTCTGCTCACCGGACGCCTGCCCATCCGCAGTGGCTTCTACACCACCAACGGGCACGCGAGGAACGCCTACACGCCACAGGAGATAGTGGGCGGCATCCCGGACTCAGAGCTCCTGCTGCCGGAGCTGCTGAAGGAGGCCGGCTACACCAGCAAGATCGTGGGCAAGTGGCA--------------------------------------------------------------------------------------------------------------------------------------------GATTTTATGAGGAATTTCCAATTAACCTGAAGACCGGAGAAGCCAACCTCACCCAGATCTACCTGCAGGAAGCACTGGATTTCATTAAGAGGCAGCAGGCAGCTCGCCGCCCCTTCTTTCTACACTGGGCCATCGACGCGACACACGCGCCTGTTTATGCCTCCAGGCCTTTCCTGGGCACCAGCCAGCGAGGGCG------------------------------------------------------------------------------------------------------------------------------------------AGGTGGCAGCAATGGCCCCTTTCTGTGCGGGAAGCAGACCACGTTTGAAGGTGGGATGAGGGAGCCTGCGATCGCCTGGTGGCCCGGGCACATCCCTGCCGGCCAGGTGAGCCACCAGCTGGGCAGCATCATGGACCTCTTCACCACCAGCCTGTCCCTCGCAGGCCTGGAGCCACCCAGGGACAGGGCCATCGACGGCCTGGACCTCCTCCCCACCATGCTCCAGGGCCGCCTGACAGACAGGCCGGTATTCTACTACCGTGGCAACACGCTGATGGCGGTCACCCGTGGCCAGTACAAGGCCCACTTCTGGACCTGGACCAATTCCTGGGAGGAGTTCAGGCAGGGCGTGGATTTCTGCCCCGGGCAGAACGTGTCGGGGGTCACCACCCACTCGCAGGAGGAGCACACTAAGCTGCCGCTGGTCTTCCACCTGGGACGAGACCCCGGGGAGAGGTTCCCCCTCAGCATTGCCAGCACCGAGTACCTGGACGCCCTTCGCCAGATCACCCCGGTTGTCCGGCAGCACCAGGAGGCCTTGGTCCCCGGACAGCCGCAGCTCAATGTGTGCAACCGGGCGGTCATGAACTGGGCGCCCCCGGGCTGCGAGAAGTTAGGGAAGTGCCTGATGCCCCCGGAGTCTGTCCCAGAGAAGTGTTCCTGGCCCCAC
>Stenella_coeruleoalba
ATGGGGTGGGGCGACCTCGGGGTGTACGGAGAACCTTCCAGAGAGACCCCGAATTTGGACCGGATGGCTGCGGAAGGGATGCTTTTCCCGAACTTCTACACGGCCAATCCCCTGTGCTCCCCTTCCAGGGCGGCTCTGCTCACCGGACGCCTGCCCATCCGCAGTGGCTTCTACACCACCAACGGGCACGCGAGGAACGCCTACACGCCACAGGAGATAGTGGGCGGCATCCCGGACTCAGAGCTCCTGCTGCCGGAGCTGCTGAAGGAGGCCGGCTACACCAGCAAGATCGTGGGCAAGTGGCA--------------------------------------------------------------------------------------------------------------------------------------------GATTTTATGAGGAATTTCCAATTAACCTGAAGACCGGAGAAGCCAACCTCACCCAGATCTACCTGCAGGAAGCACTGGATTTCATTAAGAGGCAGCAGGCAGCTCGCCGCCCCTTCTTTCTACACTGGGCCATCGACGCGACACACGCGCCTGTTTATGCCTCCAGGCCTTTCCTGGGCACCAGCCAGCGAGGGCG------------------------------------------------------------------------------------------------------------------------------------------AGGTGGCAGCAATGGCCCCTTTCTGTGCGGGAAGCAGACCACGTTTGAAGGTGGGATGAGGGAGCCTGCGATCGCCTGGTGGCCCGGGCACATCCCTGCCGGCCAGGTGAGCCACCAGCTGGGCAGCATCATGGACCTCTTCACCACCAGCCTGTCCCTCGCAGGCCTGGAGCCACCCAGGGACAGGGCCATCGACGGCCTGGACCTCCTCCCCACCATGCTCCAGGGCCGCCTGACAGACAGGCCGGTATTCTACTACCGTGGCAACACGCTGATGGCGGTCACCCGTGGCCAGTACAAGGCCCACTTCTGGACCTGGACCAATTCCTGGGAGGAGTTCAGGCAGGGCGTGGATTTCTGCCCCGGGCAGAACGTGTCAGGGGTCACCACCCACTCGCAGGAGGAGCACACTAAGCTGCCGCTGGTCTTCCACCTGGGACGAGACCCCGGGGAGAGGTTCCCCCTCAGCATTGCCAGCACCGAGTACCTGGATGCCCTTCGCCAGATCACCCCGGTTGTCCGGCAGCACCAGGAGGCCTTGGTCCCCGGACAGCCCCAGCTCAATGTGTGCAACCGGGCGGTCATGAACTGGGCGCCCCCGGGCTGCGAGAAGTTAGGGAAGTGCCTGATGCCCCCGGAGTCTGTCCCAGAGAAGTGTTCCTGGCCCCAC
>Grampus_griseus
ATGGGGTGGGGCGACCTCGGGGTGTACGGAGAACCTTCCAGAGAGACCCCGAATTTGGACCGGATGGCTGCGGAAGGGATGCTTTTCCCGAACTTCTACACGGCCAACCCCCTGTGCTCCCCTTCCAGGGCGGCTCTGCTCACCGGACGCCTGCCCATCCGCAGTGGCTTCTACACCACCAACGGGCACGCGAGGAACGCCTACACGCCACAGGAGATAGTGGGCGGCATCCCGGACTCAGAGCTCCTGCTGCCGGAGCTGCTGAAGGAGGCCGGCTACACCAGCAAGATCGTGGGCAAGTGGCA--------------------------------------------------------------------------------------------------------------------------------------------GATTTTATGAGGAATTTCCAATTAACCTGAAGACCGGAGAAGCCAACCTCACCCAGATCTACCTGCAGGAAGCGCTCGATTTCATTAAGAGGCAGCAGGCAGCTCGCCGCCCCTTCTTTCTACACTGGGCCGTCGACGCGACACACTCGCCTGTTTATGCCTCCAGGCCTTTCCTGGGCACCAGCCAGCGAGGGCG------------------------------------------------------------------------------------------------------------------------------------------AGGTGGCAGCAATGGCCCCTTTCTGTGCGGGAAGCAGACCACGTTTGAAGGTGGGATGAGGGAGCCTGCGATCGCCTGGTGGCCCGGGCACATCCCTGCCGGCCAGGTGAGCCACCAGCTGGGCAGCATCATGGACCTCTTCACCACCAGCCTGTCCCTCGCAGGCCTGGAGCCACCCAGGGACAGGGCCATCGACGGCCTGGACCTCCTTCCCACCATGCTCCAGGGCCGCCTGACAGACAGGCCGGTATTCTACTACCGTGGCAACACGCTGATGGCGGTCACCCGTGGCCAGTACAAGGCCCACTTCTGGACCTGGACCAATTCCTGGGAGGAGTTCAGGCAGGGCGTGGATTTCTGCCCTGGGCAGAACGTGTCAGGGGTCACTACCCACTCGCAGGAGGAGCACACTAAGCTGCCGCTGGTCTTCCACCTGGGACGAGACCCCGGGGAGAGGTTCCCCCTCAGCATTGCCAGCACCGAGTACCTGGATGCCCTTCGCCAGATCACCCCGGTTGTCCGGCAGCACCAGGAGGCCTTGGTCCCCGGACAGCCCCAGCTCAATGTGTGCAACCGGGCGGTCATGAACTGGGCGCCCCCGGGCTGCGAGAAGTTAGGGAAGTGCCTGATGCCCCCGGAGTCTGTCCCAGAGAAGTGTTCCTGGCCCCAC
>Neophocaena_phocaenoides
ATGGGGTGGGGCGACCTCGGGGTGTACGGAGAACCTTCCAGAGAGACCCCGAATTTGGACCGGATGGCTGCAGAAGGGATGCTCTTCCCGAACTTCTACACGGCCAACCCCCTGTGCTCCCCTTCCAGGGCGGCTCTGCTCACCGGACGCCTGCCCATCCGCAGTGGCTTCTACACCACCAACGGGCACGCGAGGAACGCCTACACGCCACAGGAGATAGTGGGCGGCATCCCAGACTCAGAGCTCCTGCTGCCGGAGCTGCTGAAGGAGGCCGGCTACACCAGCAAGATCGTGGGCAAGTGGCATCTGGGCCACAGGCCTCAGTTCCACCCCCTGAAGCACGGATTCGATGAGTGGTTTGGATCCCCCAACTGTCACTTTGGACCTTATGACAACAAGGCCAGGCCCAACATCCCTGTGTACCGGGACTGGGAGATGGTTGGCAGATTTTATGAGGAATTTCCAATTAACCTGAAGACCGGAGAAGCCAACCTCACCCAGATCTACCTGCAGGAAGCACTCGATTTCATTAAGAGGCAGCAGGCAGCTCACCGCCCCTTCTTTCTACACTGGGCCATCGACGCTACACACGCGCCTGTTTATGCCTCCAGGCCTTTCCTGGGCACCAGCCAGCGAGGGCGTTACGGGGACGCCGTCCGGGAGATTGACGACAGCGTCGGGAAGATCCTGCACCTCCTCCGGGACCTGAGCATCGCAGAGAACACCTTTGTTTTCTTCACGTCCGACAACGGCGCTGCCCTCATTTCTGCGCCCAGACAAGGTGGCAGCAACGGCCCCTTTCTGTGCGGGAAGCAGACCACGTTTGAAGGTGGGATGAGGGAGCCTGCGATCGCCTGGTGGCCCGGGCACATCCCTGCCGGCCAGGTGAGCCACCAGCTGGGCAGCATCATGGACCTCTTCACCACCAGCCTGTCCCTCGCAGGCCTGGAGCCACCCAGGGACAGGGCCATCGACGGCCTGGACCTCCTCCCCACCATGCTCCAGGGCCGCCTGACAGACAGGCCGGTATTCTACTACCGTGGCAACGCGCTGATGGCGGTCACCCGTGGCCAGTACAAGGCCCACTTCTGGACCTGGACCAATTCCTGGGAGGAGTTCAGGCAGGGCGTGGATTTCTGCCCCGGGCAGAACGTGTCGGGCGTCACCACCCACTCGCAGGAGGAGCACACCAAGCTGCCGCTGGTCTTCCACCTGGGACGAGACCCCGGGGAGAGGTTCCCCCTCAGCATTGCCAGCACCGAGTACCTGGACGCACTTCGCCAGATCACCCCGGTTGTCCGGCAGCACCAGGAGGCCTTGGTCCCTGGACAGCCCCAGCTCAATGTGTGCAACAGGGCGGTCATGAACTGGGCGCCCCCGGGCTGCGAGAAGTTAGGGAAGTGCCTGATGCCCCCAGAGTCTGTCCCAGAGAAGTGCTCCTGGCCCCAC
>Stenella_attenuata
ATGGGGTGGGGCGACCTCGGGGTGTACGGAGAACCTTCCAGAGAGACCCCGAATTTGGACCGGATGGCTGCGGAAGGGATGCTCTTCCCGAACTTCTACACGGCCAACCCCCTGTGCTCCCCTTCCAGGGCGGCTCTGCTCACCGGACGCCTGCCCATCCGCAGTGGCTTCTACACCACCAACGGGCACGCGAGGAACGCCTACACGCCACAGGAGATAGTGGGCGGCATCCCAGACTCAGAGCTCCTGCTGCCGGAGCTGCTGAAGGAGGCCGGCTACACCAGCAAGATCGTGGGCAAGTGGCA--------------------------------------------------------------------------------------------------------------------------------------------GATTTTATGAGGAATTTCCAATTAACCTGAAGACCGGAGAAGCCAACCTCACCCAGATCTACCTGCAGGAAGCACTCGATTTCATTAAGAGGCAGCAGGCAGCTCACCGCCCCTTCTTTCTACACTGGGCCATCGACGCTACACACGCGCCTGTTTATGCCTCCAGGCCTTTCCTGGGCACCAGCCAGCGAGGGCGTTACGGGGACGCCGTCCGGGAGATTGACGACAGCGTCGGGAAGATCCTGCACCTCCTCCGGGACCTGAGCATCGCAGAGAACACCTTTGTTTTCTTCACGTCCGACAACGGCGCTGCCCTCATTTCTGCGCCCAGACAAGGTGGCAGCAACGGCCCCTTTCTGTGCGGGAAGCAGACCACGTTTGAAGGTGGGATGAGGGAGCCTGCGATCGCCTGGTGGCCCGGGCACATCCCTGCCGGCCAGGTGAGCCACCAGCTGGGCAGCATCATGGACCTCTTCACCACCAGCCTGTCCCTCGCAGGCCTGGAGCCACCCAGGGACAGGGCCATCGACGGCCTGGACCTCCTCCCCACCATGCTCCAGGGCCGCCTGACAGACAGGCCGGTATTCTACTACCGTGGCAACGCGCTGATGGCGGTCACCCGTGGCCAGTACAAGGCCCACTTCTGGACCTGGACCAATTCCTGGGAGGAGTTCAGGCAGGGCGTGGATTTCTGCCCCGGGCAGAACGTGTCGGGCGTCACCACCCACTCGCAGGAGGAGCACACCAAGCTGCCGCTGGTCTTCCACCTGGGACGAGACCCCGGGGAGAGGTTCCCCCTCAGCATTGCCAGCACCGAGTACCTGGACGCACTTCGCCAGATCACCCCGGTTGTCCGGCAGCACCAGGAGGCCTTGGTCCCTGGACAGCCCCAGCTCAATGTGTGCAACAGGGCGGTCATGAACTGGGCGCCCCCGGGCTGCGAGAAGTTAGGGAAGTGCCTGATGCCCCCAGAGTCTGTCCCAGAGAAGTGCTCCTGGCCCCAC
>Delphinapterus_leucas
ATGGGGTGGGGCGACCTCGGGGTGTACGGAGAACCTTCCAGAGAGACCCCGAATTTGGACCGGATGGCTGCAGAAGGGATGCTCTTCCCGAACTTCTACACGGCCAACCCCCTGTGCTCCCCTTCCAGGGCGGCTCTGCTCACCGGACGCCTGCCCATCCGCAGTGGCTTCTACACCACCAACGGGCACGCGAGGAATGCCTACACGCCACAGGAGATAGTGGGCGGCATCCCGGACTCAGAGCTCCTGCTGCCGGAGCTGCTGAAGGAGGCCGGCTACACCAGCAAGATCGTGGGCAAGTGGCATCTGGGCCACAGGCCTCAGTTCCACCCCCTGAAGCACGGATTCGATGAGTGGTTTGGATCCCCCAACTGTCACTTTGGACCTTATGACAACAAGGCCAGGCCCAACATCCCTGTGTACCGGGACTGGGAGATGGTTGGCAGATTTTATGAGGAATTTCCAATTAACCTGAAGACCGGAGAAGCCAACCTCACCCAGATCTACCTGCAGGAAGCACTCGATTTCATTAAGAGGCAGCAGGCAGCTCACCGCCCCTTCTTTCTACACTGGGCCATCGACGCTACACACGCACCTGTTTATGCCTCCAGGCCTTTCCTGGGCACCAGCCAGCGAGGGCGTTACGGGGACGCCGTCCGGGAGATTGACGACAGCGTCGGGAAGATCCTGCACCTCCTCCGGGACCTGAGCATCGCAGAGAACACCTTTGTTTTCTTCACGTCCGACAACGGCGCTGCCCTCATTTCCGCGCCCAGACAAGGCGGCAGCAACGGCCCTTTTCTGTGCGGGAAGCAGACCACGTTTGAAGGTGGGATGAGGGAGCCTGCGATCGCCTGGTGGCCCGGGCACATCCCTGCCAGCCAGGTGAGCCACCAGCTGGGCAGCATCATGGACCTCTTCACCACCAGCCTGTCCCTCGCAGGCCTGGAGCCACCCAGGGACAGGGCCATCGACGGCCTGGACCTCCTCCCCACCATGCTCCAGGGCCGCCTGACAGACAGGCCGGTATTCTACTACCGTGGCAACACGCTGATGGCGGTCACCCGTGGCCAGTACAAGGCCCACTTCTGGACCTGGACCAATTCCTGGGAGGAGTTCAGGCAGGGCGTGGATTTCTGCCCCGGGCAGAACGTGTCGGGGGTCACCACCCACTCGCAGGAGGAGCACACCAAGCTGCCGCTGGTCTTCCACCTGGGACGAGACCCCGGGGAGAGGTTCCCCCTCAGCATTGCCAGCACCGAGTACCTGGACGCACTTCGCCAGATCACCCCGGTTGTCCGGCAGCACCAGGAGGCCTTGGTCCCTGGACAGCCCCAGCTCAATGTGTGCAACCGGGCGGTCATGAACTGGGCGCCCCCGGGCTGCGAGAAGTTAGGGAAGTGCCTGATGCCCCCGGAGTCTGTCCCAGAGAAGTGCTCCTGGCCCCAC
>Lipotes_vexillifer
ATGGGGTGGGGCGACCTCGGGGTGTATGGAGAACCTTCCAGAGAGACCCCAAATTTGGACCGGATGGCTGCGGAAGGGATGCTCTTCCCGAACTTTTACACGGCCAACCCCCTGTGCTCCCCTTCCAGGGCGGCTCTGCTCACCGGACGCCTGCCCATCCGCAGTGGCTTCTACACCACCAATGGGCACGCCAGGAACGCCTACACGCCACAGGAGATAGTGGGTGGCATCCCAGACTCAGAGCTCCTGCTGCCGGAGCTACTGAAGGAGGCCGGCTACACCAGCAAGATCGTGGGCAAGTGGCATCTGGGCCACAGGTCTCAGTTCCACCCCCTGAAGCACGGATTCGATGAGTGGTTTGGATCCCCCAACTGTCACTTTGGACCTTATGACAACAAGGCCAGGCCCAACATCCCTGTGTACCGGGACCGGGAGATGGTTGGCAGATTTTATGAGGAATTTCCAATTAACCTGAGGACTGGAGAAGCCAACCTCACCCAGATCTACCTGCAGGAAGCACTCGATTTCATTAAGAGGCAGCAGGCAGCTCACCGCCCCTTCTTTCTACACTGGGCCATCGACGCTACACACGCGCCCGTTTATGCCTCCAGGCCTTTCCTGGGCACCAGCCAGCGAGGGCGTTACGGGGACGCCGTCCGGGAGATTGACGACAGCGTTGGGAAGATCCTGCACCTCCTCCGGGACCTGAGCATCGCAGAGAACACCTTTGTTTTCTTCACGTCCGACAACGGCGCTGCCCTCATTTCTGCGCCCAGGCAAGGTGGCAGCAACGGCCCCTTTCTGTGCGGGAAGCAGACCACGTTTGAAGGTGGGATGAGGGAGCCTGCGATCGCCTGGTGGCCCGGGCACATCCCTGCCGGCCAGGTGACCCACCAGCTGGGCAGCATCATGGACCTCTTCACCACCAGCCTGTCCCTCGCAGGCCTGGAGCCACCCAGGGACAGGGCCATCGATGGCCTGGACCTCCTCCCCACCATGCTCCAGGGTCGCCTGACAGACAGGCCAATATTCTATTACCGTGGCAACACTCTGATGGCAGTCACCCTTGGCCAGTACAAGGCCCACTTCTGGACCTGGACCAATTCCTGGGAGGAGTTCAGGCAGGGCGTGGATTTCTGCCCTGGGCAGAACGTGTCAGGGGTCACCACCCACTCGCAGGAGGAGCACACTAAGCTGCCGCTGGTCTTCCACCTGGGACGAGACCCCGGGGAGAGGTTCCCCCTCAGCATTGCTAGCACCGAGTACCTGGACGCACTTCGCCGGATCACCCCGGTTGTCCGGCAGCACCAGGAGGCCTTGGTCCCCGGACAGCCCCAGCTCAATGTGTGCAACCGGGCGGTCATGAACTGGGCGCCCCCGGGCTGCGAGAAGTTAGGGAAGTGCCTGATGCCCCCGGAGTCTGTCCCAGAGAAGTGTTCCTGGCCCCAC
>Balaena_mysticetus
ATGGGGTGGGGCGACCTCGGGGTGTACGGAGAACCTTCCAGAGAGACCCCGAATTTGGACCGGATGGCTGCGGAAGGGATGCTCTTCCCGAACTTCTACACGGCCAACCCCCTGTGCTCCCCTTCCAGGGCGGCTCTGCTTACCGGACGCCTGCCCATCCGCAGTGGCTTCTACACCACCAACGGGCACGCCAGGAACGCCTACACGCCACAGGAGGTAGTGGGCGGCATCCCGGACTCAGAGCTCCTGCTGCCGGAGCTGCTGAAGGAGGCCGGCTACGCCAGCAAGATCGTGGGCAAGTGGCATCTGGGCCACAGGCCTCAGTTCCACCCCCTGAAGCACGGATTCGATGAGTGGTTTGGATCCCCCAACTGTCACTTTGGACCTTATGACAACAAGGCCAGGCCCAACATCCCTGTGTACCGGGACCGGGAGATGGTTGGCAGATTTTATGAGGAATTTCCAATTAACCTGAAGACTGGAGAAGCCAACCTCACCCAGATCTACCTGCAGGAAGCACTGGATTTCATTAAGAGGCAGCAGGCAGCTCACCGCCCCTTCTTTCTATACTGGGCCATCGACGCTACACACGCGCCTGTTTACGCCTCCAGGCCTTTCCTGGGCACCAGCCAGCGAGGGCGTTATGGGGACGCCGTCCGGGAGATTGACGACAGCGTTGGGAGGATCCTGCACCTCCTCCGGGACCTGAGCATCGCAGAGAACACCTTTGTTTTCTTCACG------------------------------------------------------------------------------------------------------------------------------------------------------------------------------------------------------------------------------------------------------------------------------------------------------------------------------------------------------------------------------------------------------------------------------------------------------------------------------------------------------------------------------------------------------------------------------------------------------------------------------------------------------------------------------------------------------------------------------------
>Eschrichtius_robustus
ATGGGGTGGGGCGACCTCGGGGTGTACGGAGAACCTTCCAGAGAGACCCCGAATTTGGACCGGATGGCTGTGGAAGGGATGCTCTTCCCGAACTTCTACACGGCCAACCCCCTGTGCTCCCCTTCCAGGGCGGCTCTGCTTACCGGACGCCTGCCCATCCGCAGTGGCTTCTACACCACCAACGGGCACGCCAGGAACGCCTACACGCCACAGGAGATAGTGGGCGGCATCCCGGACTCGGAGCTCCTGCTGCCGGAGCTGCTGAAGGAGGCCGGCTACACCAGCAAGATCGTGGGCAAGTGGCATCTGGGTCACAGGCCTCAGTTCCACCCCCTGAAGCACGGATTCGATGAGTGGTTTGGATCCCCCAACTGTCACTTTGGACCTTACGACAACAAGGCCAGGCCCAACATCCCTGTGTACCGGGACCGGGAGATGGTTGGCAGATTTTATGAGGAATTTCCAATTAACCTGAAGACTGGAGAAGCCAACCTCACCCAGATCTACCTGCAGGAAGCACTGGATTTCATTAAGAGGCAGCAGGCAGCTCACCGCCCCTTCTTTCTATACTGGGCCATCGACGCTACACACGCGCCTGTTTACGCCTCCAGGCCTTTCCTGGGCACCAGCCAGCGAGGGCGTTACGGGGACGCCGTCCGGGAGATTGACGACAGCGTCGGGAGGATCCTGCATCTCCTCCGGGACCTGAGCATCGCAGAGAACACCTTTGTTTTCTTCACGTCGGACAACGGCGCTGCCCTCATTTCTGCGCCCAGACAAGGTGGCAGCAACGGGCCCTTTCTGTGCGGGAAGCAGACCACGTTTGAAGGTGGGATGAGGGAGCCTGCGATCGCCTGGTGGCCCGGGCACATCCCTGCCGGCCAGGTGAGCCACCAGCTGGGCAACATCATGGACCTCTTCACCACCAGCCTGTCCCTCGCAGGCCTGGCGCCACCCAGGGACAGGGCCATCGACGGCCTGGACCTCCTCCCCACCGTGCTCCAGGGCCGCCTGACAGACAGGCCGATATTCTATTACCGTGGCAACACGCTGATGGCGGTCACCCTCGGCCAGTACAAGGCCCACTTGTGGACCTGGACCAATTCCTGGGAGGAGTTCAGACAGGGCGTGGATTTCTGCCCCGGGCAGAACGTGTCAGGGGTCACCACCCACTCGCAGGAGGAGCGCACTAAGCTCCCGCTGGTCTTCCACCTGGGACGAGACCCCGGGGAGAGGTACCCCCTCA------------------------------------------------------------------------------------------------------------------------ACTGGGCGCCCCCAGGCTGCGAGAAGTTAGGGAAGTGCCTGACGCCCCCGGAGTCTGTGCCAGAGAAGTGTTCCTGGCCCCAC
>Balaenoptera_acutorostrata
ATGGGGTGGGGCGACCTCGGGGTGTACGGAGAACCTTCCAGAGAGACCCCGAATTTGGACCGGATGGCTGCGGAAGGGATGCTCTTCCTGAACTTCTACACGGCCAATCCCCTGTGCTCCCCTTCCAGGGCGGCTCTGCTTACCGGACGCTTGCCCATCCGCAGTGGCTTCTACACCACCAACGGGCACGCCAGGAACGCCTACACGCCGCAGGAGATAGTGGGCGGCATCCCGGACTCGGAGCTCCTGCTGCCGGAGCTGCTGAAGGAGGCCGGCTACACCAGCAAGATCGTGGGCAAGTGGCATCTGGGCCACAGGCCTCAGTTCCACCCCCTGAAGCACGGATTCGATGAGTGGTTTGGATCCCCCAACTGTCACTTTGGACCTTATGACAACAAGGCCAGGCCCAACATCCCTGTGTACCGGGACCGGGAGATGGTTGGCAGATTTTATGAGGAATTTCCAATTAACCTGAAGACTGGAGAAGCCAACCTCACCCAGATCTACCTGCAGGAAGCACTGGATTTCATTAAGAGGCAGCAGGCAGCTCACCGCCCCTTCTTTCTATACTGGGCCATCGACGCTACACACGCGCCTGTTTACGCCTCCAGGCCTTTCCTGGGCACCAGCCAGCGAGGGCGTTACGGGGACGCCGTCCGGGAGATTGACGACAGCGTCGGGAGGATCCTGCACCTCCTCCGGGACCTGAGCATCGCAGAGAACACCTTTGTTTTCTTCACGTCGGACAACGGCGCTGCCCTCATTTCTGCGCCCAGACAAGGTGGCAGCAACGGGCCCTTTCTGTGCGGGAAGCAGACCACGTTTGAAGGTGGGATGAGGGAGCCTGCGATCGCCTGGTGGCCCGGGCACATCCCTGCCGGCCAGGTGAGCCACCAGCTGGGCGACGTCATGGACCTCTTCACCACCAGCCTGTCCCTCGCAGGCCTGGCGCCACCCAGGGACAGGGCCATCGACGGCCTGGACCTCCTCCCCACCGTGCTCCAGGGCCGCCTGACAGACAGGCCGATATTCTATTACCGTGGCAACACGCTGATGGCGGTCACCCTCGGCCAGTACAAGGCCCACTTCTGGACCTGGACCAATTCCTGGGAGGAGTTCAGACAGGGCGTGGATTTCTGCCCCGGGCAGAACGTGTCAGGGGTCACCACCCACTCGCAGGAGGAGCGCACTAAGCTCCCGCTGGTCTTCCACCTGGGACGAGACCCCGGGGAGAGGTACCCCCTCAGCATTGCCAGCACCGAGTACCTGGACGCACTTCGCTGGATCACCCCGGTCGTCCGGCAGCACCAGGAGGCCTTGGTCCCCGGCCAGCCCCAGCTTAATGTGTGCAACCGGGCGGTCATGAACTGGGCGCCCCCAGGCTGCGAGAAGTTAGGGAAGTGCCTGACGCCCCCGGAGTCTGCGCCAGAGAAATGTTCCTGGCCCCAC
>Balaenoptera_bonaerensis
ATGGGGTGGGGCGACCTCGGGGTGTACGGAGAACCTTCCAGAGAGACCCCGAATTTGGACCGGATGGCTGCGGAAGGGATGCTCTTCCCGAACTTCTACACGGCCAACCCCCTGTGCTCCCCAGCCAGGGCGGCTCTGCTTACCGGACGCCTGCCCATCCGCAGTGGCTTCTACACCACCAACGGGCACGCCAGGAACGCCTACACGCCACAGGAGATAGTGGGCGGCATCCCGGACTCGGAGCTCCTGCTGCCGGAGCTGCTGAAGGAGGCCGGCTACACCAGCAAGATCGTGGGCAAGTGGCATCTGGGCCACAGGCCTCAGTTCCACCCCCTGAAGCACGGATTCGATGAGTGGTTTGGATCCCCCAACTGTCACTTTGGACCTTATGACAACAAGGCCAGGCCCAACATCCCTGTGTACCGGGACCGGGAGATGGTTGGCAGATTTTATGAGGAATTTCCAATTAACCTGAAGACTGGAGAAGCCAACCTCACCCAGATCTACCTGCAGGAAGCACTGGATTTCATTAAGAGGCAGCAGGCAGCTCACCGCCCCTTCTTTCTATACTGGGCCATCGACGCTACACACGCGCCTGTTTACGCCTCCAGGCCTTTCCTGGGCACCAGCCAGCGAGGGCGGTACGGGGACGCCGTCCGGGAGATTGACGACAGCATCGGGAGGATCCTGCACCTCCTCCGGGACCTGAGCATCGCAGAGAACACCTTTGTTTTCTTCACGTCAGACAACGGCGCTGCCCTCATTTCTGCGCCCAGACAAGGTGGCAGCAACGGGCCCTTTCTGTGCGGGAAGCAGACCACGTTTGAAGGTGGGATGAGGGAGCCTGCGATCGCCTGGTGGCCCGGGCACATCCCTGCCGGCCAGGTGAGCCACCAGCTGGGCGACATCATGGACCTCTTCACCACCAGCCTGTCCCTCGCAGGCCTGGCGCCACCCAGGGACAGGGCCATCGACGGCCTGGACCTCCTCCCCACCGTGCTCCAGGGCCGCCTGACAGACAGG------------------------------------------------------------------------------------------------------------------------------------------------------------------------------------------------------------------------------------------------------------------------------------------------------------------------------------------------------------------------------------------------------------------------------------------
>Balaenoptera_omurai
ATGGGGTGGGGCGACCTCGGGGTGTACGGAGAACCTTCCAGAGAGACCCCGAATTTGGACCGGATGGCTGCGGAAGGGATGCTCTTCCCGAACTTCTACACGGCCAACCCCCTGTGCTCCCCTTCCAGGGCGGCTCTGCTTACCGGACGCCTGCCCATCCGCAGTGGCTTCTACACCACCAACGGGCACTCCAGGAACGCCTACACGCCACAGGAGATAGTGGGCGGCATCCCGGACTCGGAGCTCCTGCTGCCGGAGCTGCTGAAGGAGGCTGGCTACACCAGCAAGATCGTGGGCAAGTG------------------------------------------------------------------------------------------------------------------------------------------TGGCAGATTTTATGAGGAATTTCCAATTAACCTGAAGACCGGAGAAGCCAACCTCACCCAGATCTACCTGCAGGAAGCACTGGATTTCATTAAGAGGCAGCAGGCAGCTCACCGCCCCTTCTTTCTATACTGGGCCATCGACGCTACACACGCGCCTGTTTACGCCTCCAGGCCTTTCCTGGGCACCAGCCAGCGAGGGCG------------------------------------------------------------------------------------------------------------------------------------------AGGTGGCAGCAACGGGCCCTTTCTGTGCGGGAAGCAGACCACGTTTGAAGGTGGGATGAGGGAGCCTGCGATCGCCTGGTGGCCCGGGCACATCCCTGCCGGCCAGGTGAGCCACCAGCTGGGCAACATCATGGACCTCTTCACCACCAGCCTGTCCCTCGCAGGCCTGGCGCCACCCAGGGACAGGGCCATCGACGGCCTGGACCTCCTCCCCACCGTGCTCCAGGGCCGCCTGACAGACAGGCCGGTATTCTACTACCGTGGCAACACGCTGATGGCGGTCACCCGTGGCCAGTACAAGGCCCACTTCTGGACCTGGACCAATTCCTGGGAGGAGTTCAGGCAGGGCGTGGATTTCTGCCCCGGACAGAACGTGTCAGGGGTCACCACCCACTCGCAGGAGGAGCGCACTAAGCTCCCGCTGGTCTTCCACCTGGGACGAGACCCCGGGGAGAGGTACCCCCTCAGCATTGCCAGCACCGAGTACCTGGACGCACTTCGCTGGATCACCCCGGTCGTCCGGCAGCACCAGGAGGCCTTGGTCCCCGGCCAGCCCCAGCTTAATGTGTGCAACCGGGCGGTCATGAACTGGGCGCCCCCAGGCTGCGAGAAGTTAGGGAAGTGCCTGACGCCCCCGGAGTCTGTGCCGGAGAAGTGTTCCTGGCCCCAC
>Kogia_simus
ATGGGGTGGGGCGACCTCGGGGTGTACGGAGAACCTTCCAGAGAGACCCCGAATTTGGACCGGATGGCTGCGGAAGGGATGCTCTTCCCGAACTTCTACACGGCCAACCCCCTGTGCTCCCCTTCCAGGGCAGCTCTGCTCACCGGACGCCTGCCCGTCCGCAGTGGCTTCTACACCACCAACGGGCACGCCAGGAACGCCTACACGCCACAGGAGATAGTGGGCGGCATCCCGGACTCAGAGCTCCTGCTGCCGGAGCTGCTGAAGGAGGCCGGCTACACCAGCAAGATCGTGGGCAAGTGGCA--------------------------------------------------------------------------------------------------------------------------------------------GATTTTATGAGGAAATTCCAATTAAACTGAAGACAGTAGAAGCCACCCTCTCCCACATATACATGCAGGAAGCCCTGGGTTTCATTAAGAAGCAGCAGGCAGCTCACCGCCCCTTCTTCCTGCACTGGGCCATCGACGCTACACACGCGCCTGTTTATGCCTCCAGGCCTTTCCTGGGCACCAGCCAGCGAGGGCG------------------------------------------------------------------------------------------------------------------------------------------AGGTGGCAGCAATGGGCCCTTTCTGTGCGGGAAGCAGACCACGTTTGAAGGTGGGATGAGGGAGCCTGCAATCGCCTGGTGGCCCGGGCACATCCCTGCCGGCCAGGTGAGCCACCAGCTGGGCAGCATCATGGACCTCTTCACCACCAGCCTGTCCCTCGCAGGCCTGGAGCCACCCAGGGACAGGGCCATCGACGGCCTGGACCTCCTCCCCACCATGCTCCAGGGCCGCCTGACAGACAGGCCGGTATTCTACTACCGTGGCAACGCGCTGATGGCGGTCACCCGTGGCCAGTACAAGGCCCACTTCTGGACCTGGACCAATTCCTGGGAGGAGTTCAGGCAGGGCGTGGATTTCTGCCCCGGGCAGAACGTGTCCGGGGTCACCACCCACTCGCAGGAAGAGCACACTAAGCTGCCGCTGGTCTTCCACCTGGGACGAGACCCCGGGGAGAGGTACCCCCTCAGCATTGCTAGCACCGAGTACCTGGATGCACTTCACCGGATCACCCCGGTTGTCCGGCAGCACCAGGAGACCTTGGTCCCCGGACAGCCCCAGCTCAACGTGTGCAACCGGGCGGTCATGAACTGGGCACCCCCGGGCTGCGAGAAGTTAGGGAAGTGCCTGATGCCCCCGGAGTCTGTCCCAGAGAAGTGCTCCTGGCCCCAC
>Physeter_catodon
ATGGGGTGGGGCGACCTCGGGGTGTACGGAGAACCTTCCAGAGAGACCCCGCATTTGGACCGGATGGCTGCGGAGGGGCTGCTCTTCCCGAACTTCTACACGGCCAACCCCCTGTGCTCCCCTTCCAGGGCGGCCCTGCTCACCGGACGCCTGCCCATCCGCAGTGGCTTCTACACCACCAACGGGCACGCCAGGAACGCCTACACACCCCAGGAGATAGTGGGCGGCATCCCGGACTCAGAGCTCCTGCTGCCGGAGCTGCTGAAGGAGGCCGGCTACACCAGCAAGATCGTGGGCAAGTGGCATCTGGGCCACAGGCCTCAGTTCCACCCCCTGAAGCATGGATTCGATGAGTGGTTTGGATCCCCCAACTGTCACTTTGGACCTTATGACAACAAGGCCAGGCCCAACATCCCTGTGTACCGGGACCGGGAGATGGTTGGCAGATTTTATGAGGAGTTTCCAATTAACCTGAAGACTGGAGAAGCCAACCTCACCCAGCTCTACCTGCAGGAAGCGCTGGATTTCATTAAGAGGCAGCAGGCAGCTCACCGCCCCTTCTTTCTGCACTGGGCCATCGATGCTACACACGCGCCTGTCTACGCCTCCAGGCCCTTCCTGGGCACCAGCCAGCGAGGGCGTTACGGGGACGCCGTCCGGGAGGTCGACAGCAGCGTCGGGAGGATCCTGCACCTCCTGCGGGGCCTGGGCATCGCAGAGAACACCTTTGTTTTCTTCACGTCCGACAACGGCGCGGCCCTCGTTTCTGCGCCCAGACAAGGCGGCAGCAACGGGCCCTTTCTGTGCGGAAAGCAGACCACGTTTGAAGGTGGAATGAGGGAGCCTGCGATCGCCTGGTGGCCCGGGCACATCCCTGCCGGCCAGGTGAGCCGCCAGCCGGGCAGCATCATGGACCTCTTCACCACCAGCCTGTCCCTCGCAGGCCTGGAGCCACCCAGGGACAGGGCCATCGACGGCCTGGACCTCCTCCCCACCATGCTCCAGGGCCGCCTGACAGACAGGCCAATATTCTATTACCGTGGCAACACGCTGATGGCGGTCACCCTGGGCCAGTACAAGGCCCACTTCTGGACCTGGACCAATTCCTGGGAGGAGTTCAGACAGGGCGTGGATTTCTGCCCCGGGCAGAACGTGTCGGGGGTCACCACCCACTCGCAGGAGGAGCACACTAAGCTGCCGCTGGTCTTCCACCTGGGACGAGACCCCGGGGAGAGGTACCCCCTCAGCATTGCCAGCACCGAGTACCTGGACGCACTTCGCCGGATCACCCCGGTTGTCCGGCAGCACCAGGAGGCCTTGGTCCCCGGACAGCCCCAGCTCAACGTGTGCGACCGGGCGGTCATGAACTGGGCACCCCCGGGCTGCGAGAAGTTAGGGAAGTGCCTGAGGCCCCCGGAGTCTGTCCCAGAGAAGTGCTCCTGGCCCCAC
>Ovis_aries
ATGGGGTGGGGCGACCTGGGGGTGTATGGAGAACCTTCCAGAGAGACCCCGAATTTGGACCAGATGGCCACGGAGGGGATGCTCTTCCCGAACTTCTACACGGCCAACCCCCTGTGCTCCCCGTCCAGGGCAGCTCTGCTCACTGGACGCCTGCCCATCCGCAGTGGCTTCTATACCACCAACGGGCACGCCAGGAACGCCTACACTCCACAGGAGATAGTGGGGGGCATCCCGGACTCAGAGCTCCTGCTGCCGGCACTGCTGAAGGGAGCCGGCTACGCCAGCAAGATCGTAGGCAAGTGGCACCTGGGCCACCGACCTCAGTTCCACCCCTTGAAGCACGGATTTGACGAGTGGTTTGGATCCCCCAACTGTCACTTTGGACCTTACGACAACAAGGCGAGGCCCAACATTCCCGTGTACCGGGATCAGGAGATGGTCGGCAGGTTTTATGAAGAATTTCCAATTAACCTGAAGACCGGAGAAGCCAACCTCACCCAGATCTATCTGCAGGAGGCGCTGGAGTTCATTCAGAGGCAGCAGGCAGCCCACCGCCCCTTCTTTCTCTACTGGGCTGTTGACGCTACACACGCGCCCGTTTATGCCTCCAAGCCTTTCCTGGGCACCAGCCAGCGAGGGCGGTACGGGGACGCCATCCGTGAGCTGGACGACAGCGTCGGGAGGATCCTGCGTCTCCTCCAGGACCTGGGCATCGCAGAGAACACCTTTGTTTTCTTCACGTCTGACAATGGTGCCGCTCTCATTTCTGCGCCCAGACAAGGTGGCAGCAACGGGCCTTTTCTGTGCGGAAAGCAGACCACGTTTGAAGGTGGGATGCGGGAGCCTGCAATTGCCTGGTGGCCCGGACACATCCCTGCTGGCCAGGTGAGCCACCAGCTGGGCAGCATCATGGACCTCTTCACCACCAGCCTGTCCCTCGCAGGCCTGGAGCCACCCAGGGACAGGGCCATCGACGGCCTGGACCTCCTCCCCGCCATGCTGCAGGGCCGCCTGACAGATAGACCGATATTCTATTACCGTGGCAACACACTGATGGCAGTGACGCTTGGCCAGTACAAGGCCCACTTCTGGACCTGGACCAATTCCTGGGAGGAGTTCAAACAGGGCATTGATTTCTGTCCCGGGCAGAACGTCTCAGGGGTCACCACCCACTCGCAGGAGGAGCACACAAAGCTGCCCCTCATCTTCCACTTGGGCCGAGACCCTGGAGAGAGGTTCCCCCTCAGCATTGCCAGCATCGAGTACCTGGACGCCCTTCGCAGGATCACCCCGGTCGTCCAGCAGCACCAGGAGGCCTTGGTCCCCGGACAGCCCCAGCTCAATGTGTGCAACCGGGCAGTCATGAACTGGGCGCCCCCAGGCTGTGAAAAGTTAGGGAAGTGCCTGACACCCCCGGAGTCTGTCCCGGAGAAGTGCTCCTGGCCCCAC
>Capra_hircus
ATGGGGTGGGGCGACCTGGGGGTGTATGGAGAACCTTCCAGAGAGACCCCGAATTTGGACCAGATGGCCGCGCAGGGGATGCTCTTCCCGAACTTCTACACGGCCAACCCCCTGTGCTCCCCGTCCAGGGCAGCTCTGCTCACTGGACGTCTGCCCATCCGCAGTGGCTTCTATACCACCAACGGGCACGCCAGGAATGCCTACACTCCACAGGAGATAGTGGGGGGCATCCCGGACTCGGAGCTCCTGCTGCCGGCACTGCTGAAGGGAGCTGGCTACGCCAGCAAGATCGTGGGCAAGTGGCACCTGGGCCACCGACCTCAGTTCCACCCCTTGAAGCACGGATTTGACGAGTGGTTTGGATCCCCCAACTGTCACTTTGGACCTTACGACAACAAGGCGAGGCCCAACATTCCTGTATACCGGGATCAGGAGATGGTTGGCAGGTTTTATGAAGAATTTCCAATTAACCTGAAGACCGGAGAAGCCAACCTCACCCAGATCTATCTGCAGGAGGCGCTGGAGTTCATTCAGAGGCAGCAGGCAGCCCACCGCCCCTTCTTTCTCTACTGGGCTGTTGACGCTACACACGCGCCCGTTTATGCCTCCAAGCCTTTCCTGGGCACCAGCCAGCGAGGGCGGTACGGGGACGCCATCCGTGAGCTGGACGACAGCGTCGGGAGGATCCTGCGTCTCCTCCGGGACCTGGGCATCGCAGAGAACACCTTTGTTTTCTTCACGTCTGACAATGGTGCCGCTCTCATTTCTGCGCCCAGACAAGGTGGCAGCAACGGGCCCTTTCTGTGCGGAAAGCAGACCACGTTTGAAGGTGGGATGCGGGAGCCTGCAATTGCTTGGTGGCCCGGACACATCCCTGCTGGCCAGGTGAGCCACCAGCTGGGCAGCATCATGGACCTCTTCACCACCAGCCTGTCCCTCGCAGGCCTGGAGCCACCCAGGGACAGGGCCATCGATGGCCTGGACCTCCTCCCCGCCATGCTGCAGGGCCACCTGACAGATAGACCAATATTCTATTACCGCGGCAACACACTGATGGCAGTGACGCTTGGCCTGTACAAGGCCCACTTCTGGACCTGGACCAATTCCTGGGAGGAGTTCAAACAGGGCATTGATTTCTGTCCTGGGCAGAACGTCTCAGGGGTCACCACCCACTCGCAGGAGGAGCACACGAAGCTGCCCCTCATCTTCCACCTGGGCCGAGACCCTGGGGAGAGATTCCCCCTCAGCATTGCCAGCATCGAGTACCTGGACGCCCTTCGCAGGATCACCCCGGTCGTCCAGCAGCACCAGGAGGCCTTGGTCCCCGGACAGCCCCAGCTCAATGTGTGCAACCGGGCAGTCATGAACTGGGCGCCCCCAGGCTGTGAAAAGTTAGGGAAGTGCCTGACACCCCCGGAGTCTGTCCCGGAGAAGTGCTCCTGGCCGCAC
>Pantholops_hodgsonii
ATGGGGTGGGGCGACCTGGGGGTGTATGGAGAACCTTCCAGAGAGACCCCGAATTTGGACCGGATGGCCGCAGAGGGGATGCTCTTCCTGAACTTCTACACGGCCAACCCCCTGTGCTCCCCGTCCAGGGCAGCTCTGCTCACTGGACGTCTGCCCATTCGCAGCGGCTTTTATACCACCAACGGGCACGCCAGGAACGCCTACACTCCACAGGAGATAGTGGGGGGCATCCCGGACTCGGAGCTCCTGCTGCCGGCACTGCTCAAGGGAGCCGGCTACGCCAGCAAGATCGTGGGCAAGTGGCACCTGGGCCACCGACCTCAGTTCCACCCCCTGAAGCACGGATTTGACGAGTGGTTTGGATCCCCCAACTGTCACTTTGGACCTTACGACAACAAGGCGAGGCCCAACATTCCCGTGTACCGGGATCAAGAGATGGTTGGCAGGTTTTATGAAGAATTTCCAATTAACCTGAAGACCGGAGAAGCCAACCTCACCCAGATCTATCTGCAGGAGGCGCTGGAGTTCATTCAGAGGCAGCAGGCAGCCCACCACCCCTTCTTTCTCTACTGGGCTGTTGACGCTACACACGCGCCCGTTTACGCCTCCAAGCCTTTCCTGGGCACCAGCCAGCGAGGGCGGTACGGGGATGCCATCCGTGAGCTGGACGACAGCATCGGGAGGATCCTGCGTCTTCTCCGGGACCTGGGCATCGCAGAGAACACCTTTGTTTTCTTCACGTCTGACAATGGTGCCGCTCTCATTTCTGCGCCCAGGCAAGGTGGCAGCAATGGGCCCTTTCTGTGCGGAAAGCAGACCACATTTGAAGGTGGGATGCGGGAGCCTGCAATTGCCTGGTGGCCTGGACACATCCCTGCTGGCCAGGTGAGCCACCAGCTGGGCAGCATCATGGACCTCTTCACCACCAGCCTGTCCCTCGCAGGCCTGGAGCCACCCAGGGACAGGGCCATCGACGGCCTGGACCTCCTCCCTGCCATGCTGCAGTGCCGCCTGACAGATAGGCCGATATTCTATTACCGCGGCAACACACTGATGGCAGTGACGCTTGGCCAGTACAAGGCCCACTTCTGGACCTGGACTAATTCCTGGGAGGAGTTCAAACAGGGCATTGATTTCTGTCCCGGGCAGAACGTCTCAGGGGTCACCACCCACTCGCAGGAGGAGCACACGAAGCTGCCTCTCATCTTCCACCTGGGCCGAGACCCTGGCGAGAGGTTCCCCCTCAGCATTGCCAGCATCGAGTACCTGGACGCCCTTCGCAGGATCACCCCGGTCGTCCAGCAGCACCAGGAGGCCTTGGTCCCCGGACAGCCCCAGCTCAATGTGTGCAACCGGGCAGTCATGAACTGGGCGCCCCCAGGCTGTGAAAAGTTAGGGAAGTGCCTGACACCCCCGGAGTCTGTCCCGGAGAAGTGCTCCTGGCCCCAC
>Bos_taurus
ATGGGGTGGGGCGACCTGGGGGTGTATGGAGAACCTTCCAGAGAGACCCCGAATTTGGACCGGATGGCCGTGGAGGGGATGCTCTTCCCGAACTTCTACACGGCCAACCCCCTGTGCTCCCCATCCAGGGCAGCTCTGCTCACCGGACGTCTGCCCATCCGCAGCGGCTTCTATACTACCAATGGGCACGCCAGGAACGCCTACACTCCACAGGAGATAGTGGGGGGCATCCCGGACTCGGAGCTCCTGCTGCCGGCACTGCTGAAGGGAGCTGGCTACGCCAGCAAGATCGTGGGCAAGTGGCACCTGGGCCACCGACCTCAGTTCCACCCCCTTAAGCACGGATTCGATGAGTGGTTTGGATCCCCCAACTGTCACTTTGGACCTTACGACAACAAGGCGAGGCCCAACATTCCGGTGTACCGGGATCAGGAGATGGTCGGCAGATTTTATGAAGAATTTCCAATTAACCTGAAGACCGGAGAAGCGAACCTCACCCAGATCTATCTGCAGGAGGCACTGGAATTCATTCAGAGGCAGCAGGCAGCCCACCGCCCCTTCTTTCTCTACTGGGCTGTCGACGCTACACATGCGCCCATTTACGCCTCCAAGCCTTTCCTGGGCACCAGCCAACGAGGGCGGTATGGGGACGCCATCCGTGAGCTGGACGATAGCGTCGGGAGGATCCTGCGTCTCCTCCGGGACCTGAGCATCGCAGAGAACACCTTTGTTTTCTTCACGTCTGACAATGGTGCCGCCCTCATTTCTGCGCCCAGACAAGGTGGCAGCAACGGGCCCTTTCTGTGCGGGAAGCAGACCACATTTGAAGGTGGGATGCGGGAGCCTGCGATAGCCTGGTGGCCCGGACACATCCCTGCCGGCCAGGTGAGCCACCAGCTGGGCAGCATCATGGACCTCTTCACCACCAGCCTGTCCCTCGCAGGCCTGGAGCCGCCCAGGGACAGGGCCATCGATGGCCTGGACCTCCTGCCCGCCATGCTGCAGGGCCGCCTGACAGATAGGCCGATATTCTATTACCGCGGCAACACGCTGATGGCAGTGACGCTCGGCCAGTACAAGGCCCACTTCTGGACCTGGACTAATTCCTGGGAGGAGTTCAAACAGGGCATTGATTTCTGTCCTGGGCAGAATGTCTCAGGGGTCACCACCCACTCACAGGAGGAGCACACGAAGCTGCCCCTCATCTTCCACCTGGGCCGAGACCCCGGAGAGAGGTTCCCCCTCAGTGTTGCCAGCATCGAGTACCTGGACGCCCTTCGCAGGATCACCCCAGTCGTCCAGCAGCACCAGGAGGCCTTGGTCCCCGGACAGCCCCAGCTCAATGTGTGCAACCGGGCAGTCATGAACTGGGCGCCCCCAGGCTGTGAAAAGTTAGGGAAGTGCCTGACACCCCCGGAGTCTGTCCCGGAGAAGTGCTCCTGGCCCCAC
>Bos_indicus
ATGGGGTGGGGCGACCTGGGGGTGTATGGAGAACCTTCCAGAGAGACCCCGAATTTGGACCGGATGGCCGTGGAGGGGATGCTCTTCCCGAACTTCTACACGGCCAACCCCCTGTGCTCCCCATCCAGGGCAGCTCTGCTCACCGGACGTCTGCCCATCCGCAGCGGCTTCTATACCACCAATGGGCACGCCAGGAACGCCTACACTCCACAGGAGATAGTGGGGGGCATCCCGGACTCGGAGCTCCTGCTGCCGGCACTGCTGAAGGGAGCTGGCTACGCCAGCAAGATCGTGGGCAAGTGGCACCTGGGCCACCGACCTCAGTTCCACCCCCTGAAGCACGGATTCGATGAGTGGTTTGGATCCCCCAACTGTCACTTTGGACCTTACGACAACAAGGCGAGGCCCAACATTCCGGTGTACCGGGATCAGGAGATGGTCGGCAGATTTTATGAAGAATTTCCAATTAACCTGAAGACCGGAGAAGCGAACCTCACCCAGATCTATCTGCAGGAGGCACTGGAATTCATTCAGAGGCAGCAGGCAGCCCACCGCCCCTTCTTTCTCTACTGGGCTGTCGACGCTACACATGCGCCCGTTTACGCCTCCAAGCCTTTCCTGGGCACCAGCCAACGAGGGCGGTATGGGGACGCCATCCGTGAGCTGGACGATAGCGTCGGGAGGATCCTGCGTCTCCTCCGGGACCTGAGCATCGCAGAGAACACCTTTGTTTTCTTCACGTCTGACAATGGTGCCGCCCTCATTTCTGCGCCCAGACAAGGTGGCAGCAACGGGCCCTTTCTGTGCGGGAAGCAGACCACATTTGAAGGTGGGATGCGGGAGCCTGCGATAGCCTGGTGGCCCGGACACATCCCTGCCGGCCAGGTGAGCCACCAGCTGGGCAGCATCATGGACCTCTTCACCACCAGCCTGTCCCTCGCAGGCCTGGAGCCGCCCAGGGACAGGGCCATCGATGGCCTGGACCTCCTGCCCGCCATGCTGCAGGGCCGCCTGACAGATAGGCCGATATTCTATTACCGCGGCAACACGCTGATGGCAGTGACGCTCGGCCAGTACAAGGCCCACTTCTGGACCTGGACTAATTCCTGGGAGGAGTTCAAACAGGGCATTGATTTCTGTCCCGGGCAGAATGTCTCAGGGGTCACCACCCACTCACAGGAGGAGCACACGAAGCTGCCCCTCATCTTCCACCTGGGCCGAGACCCCGGAGAGAGGTTCCCCCTCAGTGTTGCCAGCATCGAGTACCTGGACGCCCTTCGCAGGATCACCCCAGTCGTCCAGCAGCACCAGGAGGCCTTGGTCCCCGGACAGCCCCAGCTCAATGTGTGCAACCGGGCAGTCATGAACTGGGCGCCCCCAGGCTGTGAAAAGTTAGGGAAGTGCCTGACACCCCCGGAGTCTGTCCCGGAGAAGTGCTCCTGGCCCCAC
>Sus_scrofa
ATGGGGTGGGGCGACCTGGGGGTGTACGGAGAGCCTTCCAGAGAGACCCCGAATTTGGACCGGATGGCCGCGGAAGGGATGCTGTTCCCCAGCTTCTATGCGGCCAACCCCCTGTGCTCCCCATCCAGGGCGGCTCTGCTCACCGGACGTCTGCCCATCCGCACCGGCTTCTACACCACCAACGGGCACGCCAGGAACGCCTACACGCCACAGGAGATCGTGGGCGGCATCCCGGACCCAGAGCACCTGCTGCCGGAGCTGCTGAAGGGCGCCGGCTACGCCAGCAAGATCGTGGGCAAGTGGCATCTGGGCCACAGGCCCCAGTTCCACCCACTGAAGCACGGATTTGACGAGTGGTTTGGGTCCCCCAACTGTCACTTCGGACCTTACGACAACAGGGCCAGGCCCAACATCCCCGTGTACCGGGACTGGGAGATGGTTGGCAGGTTTTATGAAGAATTTCCAATTAACCTGAAGACGGGAGAGTCGAACCTCACTCAGATTTACTTGCAGGAAGCCCTGGATTTCATTAAGAGGCAGCAGGCCACCCACCACCCCTTCTTTCTCTACTGGGCCATCGACGCCACCCACGCCCCTGTGTACGCCTCCCGGGCTTTCTTGGGCACCAGCCAGCGAGGGCGGTATGGGGACGCCGTCCGCGAGATCGACGACAGCGTCGGGCGGATTGTGGGCCTCCTCCGGGACCTGAAGATCGCGGGAAACACCTTCGTCTTCTTCACATCTGACAACGGAGCCGCCCTCGTTTCTGCGCCCAAACAAGGTGGCAGCAACGGGCCCTTTCTGTGCGGGAAGCAGACGACATTCGAAGGCGGCATGAGAGAGCCTGCCATCGCCTGGTGGCCCGGCCACATCCCTGCTGGCCAGGTGAGCCACCAGCTGGGCAGTGTCATGGATCTCTTCACCACCAGCCTGTCCCTCGCAGGCCTGGAGCCCCCCAGCGACAGAGCCATTGACGGCCTGGACCTCCTCCCAGCCATGCTGCAGGGCCGCTTGACAGAGAGGCCGATATTCTATTACCGCGGCAACACGCTGATGGCCGCCACCCTTGGCCAGTACAAGGCCCATTTTTGGACTTGGACCAATTCCTGGGAGGAGTTCAGACAGGGTGTCGATTTCTGCCCCGGGCAGAACGTCTCGGGTGTCACCACCCACTCGCAGGAAGAGCACACGAAGCTGCCGCTCATCTTCCACCTGGGACGAGATCCGGGAGAGAGGTTCCCGCTCAGCTTTGCCAGCACCGAGTACCTGGATGCCCTTCGCAAGATCACCCTGGTTGTCCAGCAGCACCAGGAGTCCTTGGTTCCCGGGCAGCCCCAGCTCAACGTGTGCAACCCGGCAGTCATGAACTGGGCGCCCCCGGGCTGTGAAAAGCTGGGGAAGTGCCTCACGCCCCCGGAATCTGTCCCGGAAAAATGCTCCTGGCCCCAC
