# Supplementary material for: Insights into body size variation in cetaceans from the evolution of body-size-related genes
Source: BMC Evol Biol. 2019 Jul 27;19:157. doi: 10.1186/s12862-019-1461-9 (PMC6660953; doi:10.1186/s12862-019-1461-9)
Supplement: Supplementary file 4 — Alignment sequences of 20 body-size related genes used for this study. These files are Fast format, please use MEGA or Clustal to open them. (ZIP 133 kb) [file 12862_2019_1461_MOESM4_ESM.zip › Additional file 4 6.2/GPC3.fas]

>Bos_taurus
ATGGAAGAAAAGTATCAACTAACAGCACGATTGAACATGGAACAACTGCTTCAGTCTGCAAGTATGGAGCTCAAGTTCTTAATTATTCAGAATGCTGCAGTTTTCCAAGAGGCCTTTGAAATTGTCGTTCGCCACGCCAAGAACTACACCAATGCCATGTTCAAGAACAACTATCCGAGCCTGACCCCACAAGCTTTTGACTTTGTGGGTGAATTTTTCACTGATGTATCTCTCTACATCCTGGGTTCTGACATCAACGTGGATGACATGGTCAATGAATTGTTTGACAGCCTGTTTCCAGTCATCTATACCCAGCTGATGAACCCAGGCCTTCCAGAGTCCACCTTAGACATCAATGAGTGCCTCCGAGGGGCAAGGCGTGACCTGAAAGTATTTGGGAATTTCCCCAAGCTTATTATGACCCAGGTTTCCAAGTCACTGCAAGTCACTAGGATCTTCCTCCAGGCCCTGAATCTTGGAATTGAAGTGATCAACACAACCGATCACCTGAAGTTCAGTAAGGACTGTGGCCGAATGCTCACGAGGATGTGGTACTGCTCTTACTGCCAGGGACTGATGATGGTGAAGCCATGTGGCGGCTACTGCAATGTGGTCATGCAGGGCTGTATGGCAGGTGTGGTGGAGATTGACAAGTACTGGAGAGAATACATCCTGTCTCTGGAAGAACTGGTGAACGGCATGTACAGAGTCTATGACATGGAGAATGTACTGCTTGGTCTCTTTTCAACGATCCATGACTCCATCCAGTACGTCCAGAAGAATGGAGGAAAGCTCACCACCACGATTGGCAAGTTATGTGCCCATTCTCAACAACGTCAATATAGATCTGCTTATTATCCTGAAGATCTATTTATTGACAAGAAGGTATTAAAAGTTGCTCGTGTAGAACGTGAAGAAACCTTATCCAGCCGAAGAAGGGAACTAATTCAGAAGTTAAAATCTTTCATCAGCTTCTATAGTGCTTTGCCTGGCTACATCTGCAGCCATAGCCCTGTGGCTGAAAATGACACTCTTTGCTGGAATGGACAAGAACTCGTGGAGAGATACAGCCAAAAGGCAGCGAGGAATGGAATGAAGAATCAGTTCAACCTCCATGAGCTGAAAATGAAGGGCCCTGAGCCAGTGGTCAGTCAAATTATTGACAAACTGAAGCATATTAACCAGCTCCTGAGGACCATGTCTGTACCCAAAGGCAGAGTTCTGGATAAAAACCTTGATGAGGAAGGGCTTGAAAGTGGAGACTGTGGCGATGATGAAGATGAGTGCATCGGAGGCTCTGGTGATGGAATGATGAAAGTGAAGAACCAGCTCCGCTTCCTTGCGGAACTGGCTTATGATCTGGACGTGGACGATGCTCCTGGAAGCAAGCAACATGTGAATCAGAAGGACAATGAGATAGTTGCCTCTCACAACCTTGGGAATGGCCATCCTCCCCTGAAGCTTCTCACCAGCTTGGCAATCTCTGTGCTGTGCTTTTTCCTCCTGGTGCAC
>Vicugna_pacos
ATGGAAGAAAAATATCAACTAACAGCACGATTGAACATGGAACAACTGCTTCAGTCTGCGAGTATGGAGCTCAAGTTCTTAATTATTCAGAATGCTGCGGTTTTCCAAGAGGCCTTTGAAATCGTTGTTCGCCATGCCAAGAACTACACCAATGCCATGTTCAAGAACAACTATCCCAGCCTGACCCCACAAGCTTTTGAGTTTGTGGGCGAATTTTTCACCGATGTATCTCTCTACATCCTGGGTTCTGACATCAACGTGGATGACATGGTCAATGAATTGTTTGACAGCCTGTTTCCAGTCATCTATACCCAGCTAATGAACCCAGGCCTGCCGGAGTCAGCTTTAGACATCAATGAGTGCCTCCGAGGAGCAAGGCGTGACCTGAAAGTGTTTGGGAATTTCCCCAAGCTTATTATGACCCAGGTTTCCAAGTCACTGCAAGTCACTAGAATCTTCCTCCAGGCCCTGAATCTCGGAATTGAAGTGATCAACACAACCGATCACCTGAAGTTCAGTAAAGACTGTGGCCGAATGCTCACCAGAATGTGGTACTGCTCTTACTGCCAAGGACTGATGATGGTTAAGCCGTGTGGTGGCTACTGCAATGTGGTCATGCAAGGCTGTATGGCAGGCGTGGTGGAGATTGACAAGTACTGGAGAGAATACATTCTGTCTCTCGAAGAATTGGTGACTGGCATGTACAGAATCTATGACATGGAGAATGTACTGCTTGGTCTCTTTTCGATGATCCATGATTCCATCCAATACGTCCAGAAGAATGGAGGAAAGCTGACCACCACTGTTGGCAAGTTATGTGCCCATTCTCAACAACGTCAGTATAGATCTGCTTATTATCCTGAAGATCTGTTTATTGACAAGAAGGTATTAAAAGTTGCTCATGTAGAACATGAAGAAACCTTATCCAGCCGAAGAAGGGAACTAATTCAGAAGTTGAAGTCTTTCATCAGCTTCTACAGTGCTCTGCCTGGCTACATCTGCAGCCACAGCCCTGTGGCCGAAAACGACACTCTTTGCTGGAACGGACAAGAACTCGTGGAGAGATACAGCCAAAAGGCAGCGAGGAATGGAATGAAAAATCAATTCAACCTCCATGAGCTGAAAATGAAGGGCCCTGAGCCAGTGGTCAGTCAAATTATTGACAAACTGAAGCACATTAACCAGCTCCTGAGAACCATGTCAGTGCCCAAAGGTCGAGTTCTGGATAAAAACCTTGATGAGGAAGGGCTTGAAAGTGGAGACTGCGGCGATGATGAAGATGAGTGTATTGGAGGCTCTGGTGACGGAACGATGAAAGTGAAGAATCAGCTCCGCTTCCTTGCAGAACTGGCTTATGATCTGGACGTGGACGATGCTCCTGGAAGCAAGCAACATGGGAATCAGAAGGACAATGAGATCACTGCCTCTCACAACCTCGGGAACGGCCCTTCGCCCCTGAAGGTCCTCACCAGCTTGGCGGTCTCCGTGGCCTGCTTCTTCTTCCTGGTGCAC
>Camelus_bactrianus
ATGGAAGAAAAATACCAACTAACAGCACGATTGAACATGGAACAACTGCTTCAGTCTGCGAGTATGGAGCTCAAGTTCTTAATTATTCAGAATGCTGCGGTTTTCCAAGAGGCCTTTGAAATTGTTGTTCGCCATGCCAAGAACTACACCAATGCCATGTTCAAGAACAACTATCCCAGCCTGACCCCACAAGCTTTTGAGTTTGTGGGCGAATTTTTCACCGATGTATCTCTCTACATCCTGGGTTCTGACATCAACGTGGATGACATGGTCAATGAATTGTTTGACAGCCTGTTTCCAGTCATCTATACCCAGCTAATGAACCCAGGCCTGCCGGAGTCAGCTTTAGACATCAATGAGTGCCTCCGAGGAGCAAGGCGTGACCTGAAAGTGTTTGGGAATTTCCCCAAGCTTATTATGACCCAGGTTTCCAAGTCACTGCAAGTCACTAGGATCTTCCTCCAGGCCCTGAATCTCGGAATTGAAGTGATCAACACAACTGATCACCTGAAGTTCAGTAAGGACTGTGGCCGAATGCTCACCAGAATGTGGTACTGCTCTTACTGCCAAGGACTGATGATGGTTAAGCCGTGTGGTGGCTACTGCAATGTGGTCATGCAAGGCTGTATGGCAGGCGTGGTGGAGATTGACAAGTACTGGAGAGAATACATTCTGTCTCTCGAAGAATTGGTGACTGGCATGTACAGAATCTATGACATGGAGAATGTACTGCTTGGTCTCTTTTCGACGATCCATGATTCCATCCAATACGTCCAGAAGAATGGAGGAAAGCTGACCACCACTATTGGCAAGTTATGTGCCCATTCTCAACAACGTCAGTATAGATCTGCTTATTATCCTGAAGATCTGTTTATTGACAAGAAGGTATTAAAAGTTGCTCATGTAGAACATGAAGAAACCTTATCCAGCCGAAGAAGGGAACTAATTCAGAAGTTGAAATCTTTCATCAGCTTCTACAGTGCTCTGCCTGGCTACATCTGCAGCCACAGCCCTGTGGCCGAAAACGACACTCTTTGCTGGAATGGACAAGAACTCGTGGAGAGATACAGCCAAAAGGCAGCGAGGAATGGAATGAAAAATCAATTCAACCTCCATGAGCTGAAAATGAAGGGCCCTGAGCCAGTGGTCAGTCAAATTATTGACAAACTGAAGCACATTAACCAGCTCCTGAGAACCATGTCAGTGCCCAAAGGTCGAGTTCTGGATAAAAACCTTGATGAGGAAGGGCTTGAAAGTGGAGACTGCGGCGATGATGAAGATGAGTGTATTGGAGGCTCTGGTGACGGAACGATGAAAGTGAAGAATCAGCTCCGCTTCCTTGCAGAACTGGCTTATGATCTGGACGTGGACGATGCTCCTGGAAGCAAGCAACATGGGAATCAGAAGGACAGTGAGATCACTGCCTCTCACAACCTCGGGAACGGCCCTGCCCCCCTGAAGGTCCTCACCAGCTTGGCGGTCTCCGTGGCGTGCTTCTTCTTCCTGGTGCAC
>Sus_scrofa
ATGGAAGAAAAATACCAACTAACAGCGCGATTGAACATGGAACAACTGCTTCAGTCTGCAAGTATGGAGCTCAAGTTCTTAATTATTCAGAATGCTGCGGTTTTCCAAGAGGCCTTTGAAATCGTTGTTCGCCATGCCAAGAACTACACCAACGCCATGTTCAAGAACAACTATCCGAGCCTGACCCCACAAGCTTTTGAGTTCGTGGGTGAATTTTTCACCGATGTGTCTCTCTACATCCTGGGTTCGGACATCAACGTGGATGACATGGTCAATGAACTGTTTGACAGCCTGTTCCCAGTCATCTATACCCAGCTGATGAACCCAGGCCTGCCCGAGTCGGCCTTGGACATCAATGAGTGCCTCCGAGGGGCGAGGCGTGACCTGAAAGTGTTTGGGAATTTCCCCAAGCTTATTATGACCCAGGTTTCCAAGTCACTCCAAGTCACGAGAATCTTCCTTCAGGCCCTGAATCTCGGAATCGAAGTGATCAACACAACAGATCACCTGAAGTTCAGTAAGGACTGCGGCCGAATGCTTACCCGAATGTGGTATTGCTCGTACTGCCAGGGGCTGATGATGGTTAAGCCTTGTGGTGGCTACTGCAACGTGGTCATGCAAGGCTGTATGGCGGGCGTGGTGGAGATTGACAAGTACTGGAGAGAATACATTCTGTCTCTGGAAGAACTGGTGAATGGCATGTACAGAATCTATGACATGGAGAATGTACTGCTTGGGCTCTTTTCAACCATCCACGACTCCATCCAGTACGTCCAGAAGAATGGAGGAAAGCTGGCCACCACTATTGGCAAGTTATGCGCCCATTCTCAGCAACGTCAGTATAGATCTGCTTATTATCCTGAAGATCTGTTTATTGACAAGAAGGTATTAAAAGTTGCTCATGTAGAACATGAAGAAACCTTATCCAGCCGGAGAAGGGAACTAATTCAGAAGTTGAAATCTTTCATCAGCTTCTACAGTGCTTTGCCTGGCTACATCTGCAGCCACAGCCCTGTGGCCGAAAATGACACTCTCTGCTGGAATGGACAAGAACTCGTGGAGAGGTACAGCCAAAAGGCAGCCAGGAATGGAATGAAAAACCAGTTCAACCTCCATGAGCTGAAAATGAAGGGCCCTGAGCCAGTGGTCAGTCAAATTATTGACAAACTGAAGCACATTAACCAGCTCCTGAGAACCATGTCTGTGCCAAAAGGCAGAGTGCCGGACAAAAACCTCGACGAGGAGGGGCTCGAAAGCGGCGACTGTGGCGACGATGAAGATGAGTGTATCGGAGGCTCTGGGGATGGAATGATGAAAGTGAAGAATCAGCTCCGCTTCCTGGCAGAACTGGCCTATGACCTGGACATGGACGATGCTCCCGGAAGCAAGCAGCAGGCGAATGAGAAGGACAATGAGCTGGCCGCCTCCCACAACCTGGGGAACGGCCACTCGGCGCCCAAGGTCCTCCCCAGCTTTGCGGTCTCTGTGCTGTGCTTCTTTTTGCTGGTGCAC
>Equus_caballus
ATGGAAGAAAAATACCAACTAACAGCACGATTGAACATGGAACAATTGCTTCAGTCTGCGAGTATGGAGCTCAAGTTCTTAATTATTCAGAATGCCGCAGTTTTCCAAGAGGCCTTTGAAATTGTTGTTCGCCATGCCAAGAACTACACCAATGCCATGTTCAAAAACAACTATCCGAGCCTGACCCCACAAGCTTTTGAGTTTGTGGGTGAATTTTTCACCGATGTGTCTCTCTACATTCTGGGTTCTGACATCAACGTGGATGACATGGTCAATGAATTGTTTGACAGCCTGTTTCCAGTCATCTATACCCAGCTAATGAACCCAGGCCTGCCTGAGTCAACCTTAGACATCAATGAGTGCCTCCGAGGGGCAAGACGTGACCTGAAAGTATTTGGGAATTTCCCCAAGCTTATTATGACACAGGTTTCCAAGTCACTGCAAGTCACTAGAATCTTCCTCCAGGCCCTGAATCTTGGAATCGAAGTGATCAACACAACTGATCACCTGAAGTTCAGTAAGGACTGTAGCCGAATGCTCACCAGAATGTGGTACTGCTCTTACTGCCAGGGACTGATGATGGTTAAGCCTTGTGGTGGCTACTGCAATGTGGTCATGCAAGGCTGTATGGCAGGTGTGGTGGAGATTGACAAGTACTGGAGAGAATACATTCTGTCTCTGGAAGAACTGGTGAATGGCATGTACAGAATCTACGACATGGAGAATGTACTGCTTGGTCTCTTTTCGACGATCCACGATTCCATCCAGTATGTCCAGAAGAATGGAGGAAAGCTGACCACCACCATTGGCAAGTTATGTGCCCATTCTCAACAACGCCAATATAGATCTGCTTATTATCCTGAAGATCTGTTTATTGACAAGAAAGTATTAAAAGTTGCTCATGTAGAACATGAAGAAACCTTGTCCAGCCGAAGAAGGGAACTAATTCAAAAGTTGAAATCTTTCATCAGCTTCTATAGTGCTTTGCCTGGCTACATCTGCAGCCATAGCCCTGTGGCCGAAAACGACACTCTTTGCTGGAATGGACAAGAGCTCGTGGAGAGGTACAGCCAAAAGGCAGCAAGGAATGGAATGAAAAATCAGTTCAACCTCCATGAGCTGAAAATGAAGGGCCCTGAGCCAGTGGTCAGTCAAATTATTGACAAACTGAAGCACATTAACCAGCTGCTGAGAACCATGTCTGTGCCCAAAGGCAGAGTTCTGGATAAAAACCTTGATGAGGAAGGGCTTGAAAGTGGAGACTGTGGCGATGATGAAGACGAGTGTATCGGAGGCTCTGGAGATGGAATGATGAAAGTGAAGAATCAGCTCCGCTTCCTTGCAGAACTGGCTTATGATCTGGACGTGGATGATGCTCCTGGAAGCAACCAACATGTGAATCAGAAGGACAATGAGATAGTCGCCTCTCACAACCTCGGGAATGGCCATTCCCCACTGAAGGTTCTAACCAGCTTGGCAATCTATGTGGTGTGCTTTTTCTTCCTGGTGCAC
>Ovis_aries
ATGGAAGAGAAGTATCAACTAACAGCCCGATTGAACATGGAACAACTGCTTCAGTCTGCAAGTATGGAGCTCAAGTTCTTAATTATTCAGAATGCTGCAGTTTTCCAAGAGGCCTTTGAAATTGTTGTTCGCCACGCCAAGAACTACACCAATGCCATGTTCAAGAACAACTATCCGAGCCTGACCCCACAAGCTTTTGACTTTGTGGGTGAATTTTTCACTGATGTATCTCTCTACATCCTGGGCTCTGACATCAACGTGGACGACATGGTCAATGAATTGTTTGACAGCCTGTTTCCAGTCATCTATACCCAGCTAATGAACCCAGGCCTTCCAGAGTCCACCTTAGACATCAATGAGTGCCTCCGAGGGGCAAGGCGTGACCTGAAAGTATTTGGGAATTTCCCCAAGCTTATTATGACCCAGGTTTCCAAGTCACTGCAAGTCACTAGGATCTTCCTCCAGGCCCTGAATCTTGGAATTGAAGTGATCAACACAACCGATCACCTGAAGTTCAGTAAGGACTGTGGCCGAATGCTCACGAGGATGTGGTACTGCTCTTATTGCCAGGGACTGATGATGGTGAAGCCATGTGGTGGCTACTGCAATGTGGTCATGCAGGGCTGTATGGCAGGTGTGGTGGAGATTGACAAGTACTGGAGAGAATACATCCTGTCTCTGGAAGAACTGGTGAACGGCATGTACAGAATCTATGACATGGAGAATGTACTGCTTGGTCTCTTCTCTACGATCCATGACTCCATCCAGTATGTCCAGAAGAATGGAGGAAAGCTCACCACCACGATTGGCAAGTTATGTGCCCATTCTCAACAACGTCAATATAGATCTGCTTATTATCCTGAAGATCTATTTATTGACAAGAAGGTATTAAAAGTTGCTCGTGTAGAACGTGAAGAAACCTTATCCAGCCGCAGAAGGGAACTAATTCAGAAGTTAAAATCTTTCATCAGCTTCTATAGTGCTTTGCCTGGCTACATCTGCAGCCATAGCCCTGTGGCTGAAAATGACACTCTTTGCTGGAATGGACAAGAACTCGTGGAGAGATACAGCCAAAAGGCAGCGAGGAATGGAATGAAAAATCAGTTCAACCTCCATGAGCTGAAAATGAAGGGCCCTGAGCCAGTGGTCAGTCAAATTATTGACAAACTGAAGCACATTAACCAGCTCCTGAGGACCATGTCTGTACCCAAAGGCAGAGTTCTGGATAAAAACCTTGATGAGGAAGGGCTTGAAAGTGGAGACTGTGGCGATGATGAAGATGAGTGCATCGGAGGCTCTGGCGATGGAATGATGAAAGTGAAGAACCAGCTCCGCTTCCTTGCAGAACTGGCTTATGATCTGGACGTGGACGATGCTCCTGGAAGCAAGCAACATGTGAATCAGAAGGACAATGAGATAGTTGCCTCTCACAACCTGGGGAATGGCCATCCTCCCCTGAAGCTTCTCACCAGCTTGGCAGTCTCTGTGCTGTGCTTTTTCCTCCTGGTGCAC
>Orcinus_orca
ATGGAAGAAAAATACCAACTAACAGCACGATTGAACATGGAACAACTGCTTCAGTCTGCAAGTATGGAGCTCAAGTTCTTAATTATTCAGAATGCTGCAGTTTTCCAAGAGGCCTTTGAAATCGTTGTTCGCCATGCCAAGAACTACACCAATGCCATGCTCAAGAACAACTACCCGAGCCTGACCCCACAAGCTTTTGAGTTTGTGGGTGAATTTTTCACTGATGTATCTCTCTACATCCTGGGTTCTGACATCAACGTGGATGACATGGTCAATGAATTGTTTGACAGCCTGTTTCCAGTCATCTATACCCAGCTAATGAACCCAGGCCTGCCGGAGTCCACCTTAGACATCAATGAATGCCTCCGAGGGGCAAGGCGTGACCTGAAAGTATTTGGGAATTTCCCCAAGCTTATTATGACCCAGGTTTCCAAGTCACTGCAAGTCACTAGGATCTTCCTCCAGGCCCTGAATCTCGGAATTGAAGTGATCAACACAACTGATCACCTGAAGTTCAGTAAGGACTGTGGCCGAATGCTCACCAGGATGTGGTACTGCTCTTACTGCCAGGGACTGATGATGGTTAAGCCGTGTGGTGGCTACTGCAATGTGGTTATGCAAGGCTGTATGGCAGGTGTGGTGGAGATTGACAAGTACTGGAGAGAATTCATTCTGTCTCTCGAAGAACTGGTGAATGGCATGTACAGAATCTATGACATGGAGAATGTACTGCTTGGTCTCTTTTCTACGATCCATGATTCCATCCAGTATGTCCAGAAGAATGGAGGAAAACTGACCACCACTATTGGCAAGTTATGTGCCCATTCTCAACAACGTCAGTATAGATCTGCTTATTATCCTGCAGATTTGTTTATTGACAAGAAGGTATTAAAAGTTGCTCATGTAGAACATGAAGAAACCTTATCCAGCCGAAGAAGGGAACTAATTCAGAAGTTAAAATCTTTCATCAGCTTCTATAGTGCTTTGCCTGGCTACATCTGCAGCCATAGCCCTGTGGCTGAAAACGACACCCTTTGCTGGAATGGACAAGAACTCGTGGAGAGATACAGCCAAAAGGCAGCAAGAAATGGAATGAAAAATCAGTTCAACCTCCATGAGCTGAAAATGAAGGGCCCTGAGCCAGTGGTCAGTCAAATTATTGACAAACTGAAGCACATTAACCAGCTCCTGAGGACCATGTCTGTGCCCAAGGGTAGAGTTTTGGATAAAAACCTTGATGAGGAAGGGCTTGAAAGTGGAGACTGCGGCGATGATGAAGATGAGTGTATCGGAGGCTCTGGTGATGGAATGATGAAAGTGAAGAACCAGCTCCGCTTCCTTGCAGAACTGGCTTATGATCTGGACGTGGACGATGCTCCTGGAAGCAAGCAACATGTGAATCAGAAGGACAATGAGATAGTTGCCTCTCACAACCTCGGGAACGGCCCTTCCCCCCTGAAGATTCTCACCAGCTTGGCAATCTCCGTGGTGTGCTCTTTCCTCCTGGTGCAC
>Balaena_mysticetus
ATGGAAGAAAAATACCAACTAACAGCACGATTGAACATGGAACAGCTGCTTCAGTCTGCAAGTATGGAGCTCAAGTTCTTAATTATTCAGAATGCTGCAGTTTTCCAAGAGGCCTTTGAAATCGTTGTTCGCCATGCCAAGAACTACACCAATGCCATGTTCAAGAACAACTATCCGAGCCTGACCCCACAAGCTTTTGAGTTTGTGGGTGAATTTTTCACTGATGTATCTCTCTACATCCTGGGTTCTGACATCAATGTGGATGACATGGTCAATGAATTGTTTGACAGCCTGTTTCCAGTCATCTATACCCAGCTAATGAACCCAGGCCTGCCGGAGTCCACCTTAGACATCAATGAATGCCTCCGAGGGGCAAGGCGTGACCTGAAAGTATTTGGGAATTTCCCCAAGCTTATTATGACCCAGGTTTCCAAGTCACTGCAAGTCACTAGGATCTTCCTCCAGGCGCTGAATCTCGGAATTGAAGTGATCAACACAACTGATCACCTGAAGTTCAGTAAGGACTGTGGCCGAATGCTCACCAGAATGTGGTACTGCTCTTACTGCCAGGGACTGATGATGGTTAAGCCGTGTGGTGGCTACTGCAATGTGGTTATGCAAGGCTGTATGGCAGGTGTGGTGGAGATTGACAAGTACTGGAGAGAATACATTCTGTCTCTCGAAGAACTGGTGAATGGCATGTACAGAATCTATGACATGGAGAATGTACTGCTTGGTCTCTTTTCTACGATCCACGATTCCATCCAGTATGTCCAGAAGAATGGAGGAAAACTGACCACCACTATTGGCAAGTTATGTGCCCATTCTCAACAACGTCAGTATAGATCTGCTTATTATCCTGAAGATTTGTTTATTGACAAGAAGGTATTAAAAGTTGCTCATGTAGAACATGAAGAAACCTTATCCAGCCGAAGAAGGGAACTAATTCAGAAGTTAAAATCTTTCATCAGCTTCTATAGTGCTTTGCCTGGCTACATCTGCAGCCATAGCCCTGTGGCTGAAAACGACACCCTTTGCTGGAATGGACAAGAACTCGTGGAGAGATACAGCCAAAAGGCAGCAAGAAATGGAATGAAAAATCAGTTCAACCTCCATGAGCTGAAAATGAAGGGCCCTGAGCCAGTGGTCAGTCAAATTATTGACAAACTGAAGCACATTAACCAGCTCCTGAGGACCATGTCTGTGCCCAAGGGTAGAGTTTTGGATAAAAACCTTGACGAGGAAGGGCTTGAAAGTGGAGACTGCGGCGATGATGAAGATGAGTGTATCGGAGGCTCTGGTGATGGAATGATGAAAGTGAAGAACCAGCTCCGCTTCCTTGCAGAACTGGCTTATGATCTGGACGTGGACGATGCTCCTGGAAGCAAGCAACATGTGAATCAGAAGGACAATGAGATAGTTGCCTCTCACAACCTCGGGAACGGCCCTTCCCCCCTGAAGATTCTCACCAGCTTGGCAATCTCCGTGGTGTGCTCTTTCCTCCTGGTGCAC
>Physeter_catodon
ATGGAAGAAAAATACCAACTAACAGCACGATTGAACATGGAACAACTGCTTCAGTCTGCAAGTATGGAGCTCAAGTTCTTAATTATTCAGAATGCTGCAGTTTTCCAAGAGGCCTTTGAAATCGTTGTTCGCCATGCCAAGAACTACACCAATGCCATGTTCAAGAACAACTATCCGAGCCTGACACCACAAGCTTTTGAGTTTGTGGGTGAATTTTTCACTGATGTATCTCTCTACATCCTGGGTTCTGACATCAACGTGGATGACATGGTCAATGAATTGTTTGACAGCCTGTTTCCAGTCATCTATACCCAGCTAATGAACCCAGGCCTGCCGGAGTCCACCTTAGATATCAACGAATGCCTCCGAGGGGCAAGGCGTGACCTGAAAGTATTTGGGAATTTCCCCAAGCTTATCATGACCCAGGTTTCCAAGTCACTGCAAGTCACTAGGATCTTCCTCCAGGCCCTGAATCTCGGAATTGAAGTGATCAACACAACTGATCACCTGAAGTTCAGTAAGGACTGTGGCCGAATGCTCACCAGAATGTGGTACTGCTCTTACTGCCAGGGACTGATGATGGTTAAGCCGTGTGGTGGCTACTGCAATGTGGTTATGCAAGGCTGTATGGCAGGTGTGGTGGAGATTGACAAGTACTGGAGAGAATACATTCTGTCTCTCGAAGAACTGGTGAATGGCATGTACAGAATCTATGACATGGAGAATGTACTGCTTGGTCTCTTTTCTACGATCCACGATTCCATCCAGTATGTCCAGAAGAATGGAGGAAAACTGACCACCACTATTGGCAAGTTATGTGCCCATTCTCAACAACGTCAGTATAGATCTGCTTATTATCCTGAAGATTTGTTTATTGACAAGAAGGTATTAAAAGTTGCTCATGTAGAACATGAAGAAACCTTATCCAGCCGAAGAAGGGAACTAATTCAGAAGTTAAAATCGTTCATCAGCTTCTATAGTGCTTTGCCTGGCTACATCTGCAGCCATAGCCCTGTGGCTGAAAATGACACCCTTTGCTGGAATGGACAAGAACTCGTGGAGAGATACAGCCAAAAGGCAGCAAGAAATGGAATGAAAAATCAGTTCAACCTCCATGAGCTGAAAATGAAGGGCCCTGAGCCAGTGGTCAGTCAAATTATTGACAAACTGAAGCACATTAACCAG---------------------------------------------------------------------------------------------------------------------------------------------------------------------------------------------------------------------------------------------------------------------------------------------------------------------------------------
>Balaenoptera_acutorostrata
ATGGAAGAAAAATACCAACTAACAGCACGATTGAACATGGAACAGCTGCTTCAGTCTGCAAGTATGGAGCTCAAGTTCTTAATTATTCAGAATGCTGCAGTTTTCCAAGAGGCCTTTGAAATCGTTGTTCGCCATGCCAAGAACTACACCAATGCCATGTTCAAGAACAACTATCCGAGCCTGACCCCACAAGCTTTTGAGTTTGTGGGTGAATTTTTCACTGATGTATCTCTCTACATCCTGGGTTCTGACATCAATGTGGATGACATGGTCAATGAATTGTTTGACAGCCTGTTTCCAGTCATCTATACCCAGCTAATGAACCCAGGCCTGCCGGAGTCCACCTTAGACATCAATGAATGCCTCCGAGGGGCAAGGCGTGACCTGAGAGTATTTGGGAATTTCCCCAAGCTTATTATGACCCAGGTTTCCAAGTCACTGCAAGTCACTAGGATCTTCCTCCAGGCCCTGAATCTCGGAATTGAAGTGATCAACACAACTGATCACCTGAAGTTCAGTAAGGACTGTGGCCGAATGCTCACCAGAATGTGGTACTGCTCTTACTGCCAGGGACTGATGATGGTTAAGCCGTGTGGTGGCTATTGCAATGTGGTTATGCAAGGCTGTATGGCAGGTGTGGTGGAGATTGACAAGTACTGGAGAGAATACATTCTGTCTCTCGAAGAACTGGTGAATGGCATGTACAGAATCTATGACATGGAGAATGTACTGCTTGGTCTCTTTTCTACGATCCACGATTCCATCCAGTATGTCCAGAAGAATGGAGGAAAACTGACCACCACTATTGGCAAGTTATGTGCCCATTCTCAACAACGTCAGTATAGATCTGCTTATTATCCTGAAGATTTGTTTATTGACAAGAAGGTATTAAAAGTTGCTCATGTAGAACATGAAGAAACCTTATCCAGCCGAAGAAGGGAGCTAATTCAGAAGTTAAAATCTTTCATCAGCTTCTATAGTGCTTTGCCTGGTTACATCTGCAGCCATAGCCCTGTGGCTGAAAACGACACCCTTTGCTGGAATGGACAAGAACTCGTGGAGAGATACAGCCAAAAGGCAGCAAGAAATGGAATGAAAAATCAGTTCAACCTCCATGAGCTGAAAATGAAGGGCCCTGAGCCAGTGGTCAGTCAAATTATTGACAAACTGAAGCACATTAACCAGCTCCTGAGGACCATGTCTGTGCCCAAGGGTAGAGTTTTGGATAAAAACCTTGACGAGGAAGGGCTTGAAAGTGGAGACTGCGGCGATGATGAAGATGAGTGTATCGGAGGCTCTGGTGATGGAATGATGAAAGTGAAGAACCAGCTCCGCTTCCTTGCAGAACTGGCTTATGATCTGGACGTGGACGATGCTCCTGGAAGCAAGCAACATGTGAATCAGAAGGACAATGAGATAGTTGCCTCTCACAACCTCGGGAACGGCCCTTCCCCACTGAAGATTCTCACCAGCTTGGCAATCTCCGTGGTGTGCTCTTTCCTCCTGGTGCAC
>Tursiops_truncatus
ATGGAAGAAAAATACCAACTAACAGCACGATTGAACATGGAACAACTGCTTCAGTCTGCAAGTATGGAGCTCAAGTTCTTAATTATTCAGAATGCTGCAGTTTTACAAGAGGCCTTTGAAATCGTTGTTCGCCATGCCAAGAACTACACCAATGCCATGTTCAAGAACAACTACCCGAGCCTGACCCCACAAGCTTTTGAGTTTGTGGGTGAATTTTTCACTGATGTATCTCTCTACATCCTGGGTTCTGACATCAACGTGGATGACATGGTCAATGAATTGTTTGACAGCCTGTTTCCAGTCATCTATACCCAGCTAATGAACCCAGGCCTGCCGGAGTCCACCTTAGACATCAATGAATGCCTCCGAGGGGCAAGGCGTGACCTGAAAGTATTTGGGAATTTCCCCAAGCTTATTATGACCCAGGTTTCCAAGTCACTGCAAGTCACTAGGATCTTCCTCCAGGCCCTGAATCTCGGAATTGAAGTGATCAACACAACTGATCACCTGAAGTTCAGTAAGGACTGTGGCCGAATGCTCACCAGGATGTGGTACTGCTCTTACTGCCAGGGACTGATGATGGTTAAGCCGTGTGGTGGCTACTGCAATGTGGTTATGCAAGGCTGTATGGCAGGTGTGGTGGAGATTGACAAGTACTGGAGAGAATACATTCTGTCTCTGGAAGAACTGGTGAATGGCATGTACAGAATCTATGACATGGAGAATGTACTGCTTGGTCTCTTTTCTACGATCCATGATTCCATCCAGTATGTCCAGAAGAATGGAGGAAAACTGACCACCACTATTGGCAAGTTATGTGCCCATTCTCAACAACGTCAGTATAGATCTGCTTATTATCCTGAAGATTTGTTTATTGACAAGAAGGTATTAAAAGTTGCTCATGTAGAACATGAAGAAACCTTATCCAGCCGAAGAAGGGAACTAATTCAGAAGTTAAAATCTTTCATCAGCTTCTATAGTGCTTTGCCTGGCTACATCTGCAGCCATAGCCCTGTGGCTGAAAACGACACCCTTTGCTGGAATGGACAAGAACTCGTGGAGAGATACAGCCAAAAGGCAGCAAGAAATGGAATGAAAAATCAGTTCAACCTCCATGAGCTGAAAATGAAGGGCCCTGAGCCAGTGGTCAGTCAAATTATTGACAAACTGAAGCACATTATCCAGCTCCTGAGGACCATGTCTGTGCCCAAGGGTAGAGTTTTGGATAAAAACCTTGATGAGGAAGGGCTTGAAAGTGGAGACTGCGGCGATGATGAAGATGAGTGTATCGGAGGCTCTGGTGATGGAATGATGAAAGTGAAGAACCAGCTCCGCTTCCTTGCAGAACTGGCTTATGATCTGGACGTGGACGATGCTCCTGGAAGCAAGCAACATGTGAATCAG---GACAATGAGATAGTTGCCTCTCACAACCTCGGGAACGGCCCTTCCCCCATGAAGATTCTCACCAGCTTGGCAATCTCCGTGGTGTGCTCTTTCCTCCTGGTGCAC
>Neophocaena_phocaenoides
ATGGAAGAAAAATACCAACTAACAGCGCGATTGAACATGGAACAACTGCTTCAGTCTGCAAGTATGGAGCTCAAGTTCTTAATTATTCAGAATGCTGCAGTTTTCCAAGAGGCCTTTGAAATCGTTGTTCGCCATGCCAAGAACTACACCAATGCCATGTTCAAGAACAACTACCCGAGCCTGACCCCACAAGCTTTTGAGTTTGTGGGTGAATTTTTCACTGATGTATCTCTCTACATCCTGGGTTCTGACATCAACGTGGATGACATGGTCAATGAATTGTTTGACAGCCTGTTTCCAGTCATCTATACCCAGCTAATGAGCCCAGGCCTGCCGGAGTCCACCTTAGACATCAATGAATGTCTCCGAGGGGCAAGGCGTGACCTGAAAGTATTTGGGAATTTCCCCAAGCTTATTATGACCCAGGTTTCCAAGTCACTGCAAGTCACTAGGATCTTCCTCCAGGCCCTGAATCTCGGAATTGAAGTGATCAACACAACTGATCACCTGAAGTTCAGTAAGGACTGTGGCCGAATGCTCACCAGGATGTGGTACTGCTCTTACTGCCAGGGACTGATGATGGTTAAGCCGTGTGGTGGCTACTGCAATGTGGTTATGCAAGGCTGTATGGCAGGTGTGGTGGAGATTGACAAGTACTGGAGAGAATACGTTCTGTCTCTCGAAGAACTGGTGAATGGCATGTACAGAATCTATGACATGGAGAATGTACTGCTTGGTCTCTTTTCTACGATCCATGATTCCATCCAGTATGTCCAGAAGAATGGAGGAAAACTGACCACCACTATTGGCAAGTTATGTGCCCATTCTCAACAACGTCCGTATAGATCTGCTTATTATCCTGAGGATTTGTTTATTGACAAGAAGGTATTAAAAGTTGCTCATGTAGAACATGAAGAAACCTTATCCAGCCGAAGAAGGGAACTAATTCAGAAGTTAAAATCTTTCATCAGCTTCTATAGTGCTTTGCCTGGCTACATCTGCAGCCATAGCCCTGTGGCTGAAAACGACACCCTTTGCTGGAATGGACAAGAACTCGTGGAGAGATACAGCCAAAAGGCAGCAAGAAATGGAATGAAAAATCAGTTCAACCTGCACGAGCTGAAAATGAAGGGCCCTGAGCCAGTGGTCAGTCAAATTATTGACAAACTGAAGCACATTAACCAGCTCCTGAGGACCATGTCTGTGCCCAAGGGTAGAGTTTTGGATAAAAACCTTGATGAGGAAGGGCTTGAAAGTGGAGACTGCGGTGATGATGAAGATGAGTGTATCGGAGGCTCTGGTGATGGAATGATGAAAGTGAAGAACCAGCTCCGCTTCCTTGCAGAACTGGCTTATGATCTGGACGTGGACGATGCTCCTGGAAGCAAGCAACATGTGAATCAGAAGGACAATGAGATAGTTGCCTCTCACAACCTCGGGAATGGCCCTTCCCCCCTGAAGATTCTCACCAGCTTGGCAATCTCCGTGGTGTGCTCTTTCCTCCTGGTGCAC
>Lipotes_vexillifer
ATGGAAGAAAAATACCAACTAACAGCACGATTGAACATGGAACAACTGCTTCAGTCTGCAAGTATGGAGCTCAAGTTCTTAATTATTCAGAACGCTGCAGTTTTCCAAGAGGCCTTTGAAATCGTTGTTCGCCATGCCAAGAACTACACCAATGCCATGTTCAAGAACAACTACCCGAGCCTGACCCCACAAGCTTTTGAGTTTGTGGGTGAATTTTTCACTGATGTATCTCTCTACATCCTGGGTTCTGACATCAACGTGGATGACATGGTCAATGAATTGTTTGACAGCCTGTTTCCAGTCATCTATACCCAGCTAATGAACCCAGGCCTGCCGGAGTCCACCTTAGACATCAATGAATGCCTCCGAGGGGCAAGGCGTGACCTGAAAGTATTTGGGAATTTCCCCAAGCTTATTATGACCCAGGTTTCCAAGTCACTGCAAGTCACTAGGATCTTCCTCCAGGCTCTGAATCTCGGAATTGAAGTGATCAACACAACTGATCACCTGAAGTTCAGTAAGGACTGTGGCCGAATGCTCACCAGGATGTGGTACTGCTCTTACTGCCAGGGACTGATGATGGTTAAGCCGTGTGGTGGCTACTGCAATGTGGTTATGCAAGGCTGTATGGCAGGTGTGGTGGAGATTGACAAGTACTGGAGAGAATACATTCTGTCTCTCGAAGAACTGGTAAATGGCATGTACAGAATCTATGACATGGAGAATGTACTGCTTGGTCTCTTTTCTACGATCCATGATTCCATCCAGTATGTCCAGAAGAATGGAGGAAAACTGACCACCACTATTGGCAAGTTATGTGCCCATTCTCAACAACGTCAGTATAGATCTGCTTATTATCCTGAAGATTTGTTTATTGACAAGAAGGTATTAAAAGTTGCTCATGTAGAACATGAAGAAACCTTATCCAGCCGAAGAAGGGAGCTAATTCAGAAGTTAAAAGCTTTCATCAGCTTCTATAGTGCTTTGCCTGGCTACATCTGCAGCCATAGCCCTGTGGCTGAAAACGACACCCTTTGCTGGAATGGACAAGAGCTCGTGGAGAGATACAGCCAAAAGGCAGCAAGAAATGGAATGAAAAATCAGTTCAACCTCCATGAGCTGAAAATGAAGGGCCCTGAGCCAGTGGTCAGTCAAATTATTGACAAACTGAAGCACATTAACCAGCTCCTGAGGACCATGTCTGTGCCCAAGGGTAGAGTTTCGGATAAAAACCTTGATGAGGAAGGGCTTGAAAGTGGAGACTGCGGCGATGATGAAGATGAGTGTATCGGAGGCTCTGGTGATGGAATGATGAAAGTGAAGAACCAGCTCCGCTTCCTTGCAGAACTGGCTTATGATCTGGACGTGGACGATGCTCCTGGAAGCAAGCAACATGTGAATCAGAAGGACAATGAGATAGTTGCCTCTCACAACCTCGGAAATGGCCCTTCCCCCCTGAAGATTCTCACCAGCTTGGCAATCTCCGTGGTGTGCTCTTTCCTCCTGGTGCAC
>Delphinapterus_leucas
ATGGAAGAAAAATACCAACTAACAGCACGATTGAACATGGAACAACTGCTTCAGTCTGCAAGTATGGAGCTCAAGTTCTTAATTATTCAGAATGCTGCAGTTTTCCAAGAGGCCTTTGAAATCGTTGTTCGCCATGCCAAGAACTACACCAACGCCATGTTCAAGAACAACTACCCGAGCCTGACCCCACAAGCTTTTGAGTTTGTGGGTGAATTTTTCACTGATGTATCTCTCTACATCCTGGGTTCTGACATCAACGTGGATGACATGGTCAATGAATTGTTTGACAGCCTGTTTCCAGTCATCTATACCCAGCTAATGAACCCAGGCCTGCCGGAGTCCACCTTAGACATCAATGAATGCCTCCGAGGGGCAAGGCGTGACCTGAAAGTATTTGGGAATTTCCCCAAGCTTATTATGACCCAGGTTTCCAAGTCACTGCAAGTCACTAGGATCTTCCTCCAGGCCCTGAATCTCGGAATTGAAGTGATCAACACAACTGATCACCTGAAGTTCAGTAAGGACTGTGGCCGAATGCTCACCAGGATGTGGTACTGCTCTTACTGCCAGGGACTGATGATGGTTAAGCCGTGTAGTGGCTACTGCAATGTGGTTATGCAAGGCTGTATGGCAGGTGTGGTGGAGATTGACAAGTACTGGAGAGAATACATTCTGTCTCTCGAAGAACTGGTGAATGGCATGTACAGAATCTATGACATGGAGAATGTACTGCTTGGTCTCTTTTCTACGATCCATGATTCCATCCAGTATGTCCAGAAGAATGGAGGAAAACTGACCACCACTATTGGCAAGTTATGTGCCCATTCTCAACAACGTCAGTATAGATCTGCTTATTATCCTGAAGATTTGTTTATTGACAAGAAGGTATTAAAAGTTGCTCATGTAGAACATGAAGAAACCTTATCCAGCCGAAGAAGGGAACTAATTCAGAAGTTAAAATCTTTCATCAGCTTCTATAGTGCTTTGCCTGGCTACATCTGCAGCCATAGCCCTGTGGCTGAAAACGACACCCTTTGCTGGAATGGACAAGAACTTGTGGAGAGATACAGCCAAAAGGCAGCAAGAAATGGAATGAAAAATCAGTTCAACCTCCATGAGCTGAAAATGAAGGGCCCTGAGCCAGTGGTCAGTCAAATTATTGACAAACTGAAGCACATTAACCAGCTCCTGAGGACCATGTCTGTGCCCAAGGGTAGAGTTTTGGATAAAAACCTTGATGAGGAAGGGCTTGAAAGTGGAGACTGCGGCGATGATGAAGATGAGTGTATCGGAGGCTCTGGTGATGGAATGATGAAAGTGAAGAACCAGCTCCGCTTCCTTGCAGAACTGGCTTATGATCTGGACGTGGACGATGCTCCTGGAAGCAAGCAACATGTGAATCAGAAGGACAATGAGATAGTTGCCTCTCACAACCTCGGGAATGGCCCTTCCCCCCTGAAGATTCTCACCAGCTTGGCAATCTCCGTGGTGTGCTCTTTCCTCCTGGTGCAC
>Stenella_coeruleoalba
-----------------------------------------------------------------------------------------------------------AGAGGCCTTTGAAATCGTTGTTCGCCATGCCAAGAACTACACCAATGCCATGTTCAAGAACAACTACCCGAGCCTGACCCCACAAGCTTTTGAGTTTGTGGGTGAATTTTTCACTGATGTATCTCTCTACATCCTGGGTTCTGACATCAACGTGGATGACATGGTCAATGAATTGTTTGACAGCCTGTTTCCAGTCATCTATACCCAGCTAATGAACCCAGGCCTGCCGGAGTCCACCTTAGACATCAATGAATGCCTCCGAGGGGCAAGGCGTGACCTGAAAGTATTTGGGAATTTCCCCAAGCTTATTATGACCCAGGTTTCCAAGTCACTGCAAGTCACTAGGATCTTCCTCCAGGCCCTGAATCTCGGAATTGAAGTGATCAACACAACTGATCACCTGAAGTTCAGTAAGGACTGTGGCCGAATGCTCACCAGGATGTGGTACTGCTCTTACTGCCAGGGACTGATGATGGTTAAGCCGTGTGGTGGCTACTGCAATGTGGTTATGCAAGGCTGTATGGCAGGTGTGGTGGAGATTGACAAGTACTGGAGAGAATACATTCTGTCTCTGGAAGAACTGGTGAATGGCATGTACAGAATCTATGACATGGAGAATGTACTGCTTGGTCTCTTTTCTACGATCCATGATTCCATCCAGTATGTCCAGAAGAATGGAGGAAAACTGACCACCACTATTGGCAAGTTATGTGCCCATTCTCAACAACGTCAGTATAGATCTGCTTATTATCCTGAAGATTTGTTTATTGACAAGAAGGTATTAAAAGTTGCTCATGTAGAACATGAAGAAACCTTATCCAGCCGAAGAAGGGAACTAATTCAGAAGTTAAAATCTTTCATCAGCTTCTATAGTGCTTTGCCTGGCTACATCTGCAGCCATAGCCCTGTGGCTGAAAACGACACCCTTTGCTGGAATGGACAAGAACTCGTGGAGAGATACAGCCAAAAGGCAGCAAGAAATGGAATGAAAAATCAGTTCAACCTCCATGAGCTGAAAATGAAGGGCCCTGAGCCAGTGGTCAGTCAAATTATTGACAAACTGAAGCACATTAACCAGCTCCTGAGGACCATGTCTGTGCCCAAGGGTAGAGTTTTGGATAAAAACCTTGATGAGGAAGGGCTTGAAAGTGGAGACTGCGGTGATGATGAAGATGAGTGTATCGGAGGCTCTGGTGATGGAATGATGAAAGTGAAGAACCAGCTCCGCTTCCTTGCAGAACTGGCTTATGATCTGGACGTGGACGATGCTCCTGGAAGCAAGCAACATGTGAATCAG---GACAATGAGATAGTTGCCTCTCACAACCTCGGGAACGGCCCTTCCCCCATGAAGATTCTCACCAGCTTGGCAATCTCCGTGGTGTGCTCTTTCCTCCTGGTGCAC
>Grampus_griseus
ATGGAAGAAAAATACCAACTAACAGCACGATTGAACATGGAACAACTGCTTCAGTCTGCAAGTATGGAGCTCAAGTTCTTAATTATTCAGAATGCTGCAGTTTTCCAAGAGGCCTTTGAAATCGTTGTTCGCCATGCCAAGAACTACACCAATGCCATGTTCAAGAACAACTACCCGAGCCTGACCCCACAAGCTTTTGAGTTTGTGGGTGAATTTTTCACTGATGTATCTCTCTACATCCTGGGTTCTGACATCAACGTGGATGACATGGTCAATGAATTGTTTGACAGCCTGTTTCCAGTCATCTATACCCAGCTAATGAACCCAGGCCTGCCAGAGTCCACCTTAGACATCAATGAATGCCTCCGAGGGGCAAGGCGTGACCTGAAAGTATTTGGGAATTTCCCCAAGCTTATTATGACCCAGGTTTCCAAGTCACTGCAAGTCACTAGGATCTTCCTCCAGGCCCTGAATCTCGGAATTGAAGTGATCAACACAACTGATCACCTGAAGTTCAGTAAGGACTGTGGCCGAATGCTCACCAGAATGTGGTACTGCTCTTACTGCCAGGGACTGATGATGGTTAAGCCGTGTGGTGGCTACTGCAATGTGGTTATGCAAGGCTGTATGGCAGGTGTGGTGGAGATTGACAAGTACTGGAGAGAATACATTCTGTCTCTCGAAGAACTGGTGAATGGCATGTACAGAATCTATGACATGGAGAATGTACTGCTTGGTCTCTTTTCTACGATCCATGATTCCATCCAGTATGTCCAGAAGAATGGAGGAAAACTGACCACCACTATTGGCAAGTTATGTGCCCATTCTCAACAACGTCAGTATAGATCTGCTTATTATCCTGAAGATTTGTTTATTGACAAGAAGGTATTAAAAGTTGCTCATGTAGAACATGAAGAAACCTTATCCAGCCGAAGAAG---------------------------------------------------------------------------------------------------------------------------GAGATACAGCCAAAAGGCAGCAAGAAATGGAATGAAAAATCAGTTCAACCTCCATGAGCTGAAAATGAAGGGCCCTGAGCCAGTGGTCAGTCAAATTATTGACAAACTGAAGCACATTAACCAGCTCCTGAGGACCATGTCTGTGCCCAAGGGTAGAGTTTTGGATAAAAACCTTGATGAGGAAGGGCTTGAAAGTGGAGACTGCGGCGATGATGAAGATGAGTGTATCGGAGGCTCTGGTGATGGAATGATGAAAGTGAAGAACCAGCTCCGCTTCCTTGCAGAACTGGCTTATGATCTGGACGTGGACGATGCTCCTGGAAGCAAGCAACATGTGAATCAGAAGGACAATGAGATAGTTGCCTCTCACAACCTCGGGAACGGCCCTTCCCCCCTGAAGATTCTCACCAGCTTGGCAATCTCCGTGGTGTGCTCTTTCCTCCTGGTGCAC
>Balaenoptera_omurai
-----------------------------------------------------------------------------------------------------------AGAGGCCTTTGAAATCGTTGTTCGCCATGCCAAGAACTACACCAATGCCATGTTCAAGAACAACTATCCGAGCCTGACCCCACAAGCTTTTGAGTTTGTGGGTGAATTTTTCACTGATGTATCTCTCTACATCCTGGGTTCTGACATCAATGTGGATGACATGGTCAATGAATTGTTTGACAGCCTGTTTCCAGTCATCTATACCCAGCTAATGAACCCAGGCCTGCCGGAGTCCACCTTAGACATCAATGAATGCCTCCGAGGGGCAAGGCGTGACCTGAAAGTATTTGGGAATTTCCCCAAGCTTATTATGACCCAGGTTTCCAAGTCACTGCAAGTCACTAGGATCTTCCTCCAGGCCCTGAATCTCGGAATTGAAGTGATCAACACAACCGATCACCTGAAGTTCAGTAAGGACTGTGGCCGAATGCTCACCAGAATGTGGTACTGCTCTTACTGCCAGGGACTGATGATGGTTAAGCCGTGTGGTGGCTATTGCAATGTGGTTATGCAAGGCTGTATGGCAGGTGTGGTGGAGATTGACAAGTACTGGAGAGAATACATTCTGTCTCTCGAAGAACTGGTGAATGGCATGTACAGAATCTATGACATGGAGAATGTACTGCTTGGTCTCTTTTCTACGATCCACGATTCCATCCAGTATGTCCAGAAGAATGGAGGAAAACTGACCACCACTATTGGCAAGTTATGTGCCCATTCTCAACAACGTCAGTATAGATCTGCTTATTATCCTGAAGATTTGTTTATTGACAAGAAGGTATTAAAAGTTGCTCATGTAGAACATGAAGAAACCTTATCCAGCCGAAGAAG---------------------------------------------------------------------------------------------------------------------------GAGATACAGCCAAAAGGCAGCAAGAAATGGAATGAAAAATCAGTTCAACCTCCATGAGCTGAAAATGAAGGGCCCTGAGCCAGTGGTCAGTCAAATTATTGACAAACTGAAGCACATTAACCAGCTCCTGAGGACCATGTCTGTGCCCAAGGGTAGAGTTTTGGATAAAAACCTTGACGAGGAAGGGCTTGAAAGTGGAGACTGCGGCGATGATGAAGATGAGTGTATCGGAGGCTCTGGTGATGGAATGATGAAAGTGAAGAACCAGCTCCGCTTCCTTGCAGAACTGGCTTATGATCTGGACGTGGACGATGCTCCTGGAAGCAAGCAACATGTGAATCAGAAGGACAATGAGATAGTTGCCTCTCACAACCTCGGGAACGGCCCTTCCCCGCTGAAGATTCTCACCAGCTTGGCAATCTCCGTGGTGTGCTCTTTCCTCCTGGTGCAC
>Stenella_attenuata
-----------------------------------------------------------------------------------------------------------AGAGGCCTTTGAAATCGTTGTTCGCCATGCCAAGAACTACACCAATGCCATGTTCAAGAACAACTACCCGAGCCTGACCCCACAAGCTTTTGAGTTTGTGGGTGAATTTTTCACTGATGTATCTCTCTACATCCTGGGTTCTGACATCAACGTGGATGACATGGTCAATGAATTGTTTGACAGCCTGTTTCCAGTCATCTATACCCAGCTAATGAACCCAGGCCTGCCGGAGTCCACCTTAGACATCAATGAATGCCTCCGAGGGGCAAGGCGTGACCTGAAAGTATTTGGGAATTTCCCCAAGCTTATTATGACCCAGGTTTCCAAGTCACTGCAAGTCACTAGGATCTTCCTCCAGGCCCTGAATCTCGGAATTGAAGTGATCAACACAACTGATCACCTGAAGTTCAGTAAGGACTGTGGCCGAATGCTCACCAGGATGTGGTACTGCTCTTACTGCCAGGGACTGATGATGGTTAAGCCGTGTGGTGGCTACTGCAATGTGGTTATGCAAGGCTGTATGGCAGGTGTGGTGGAGATTGACAAGTACTGGAGAGAATACATTCTGTCTCTGGAAGAACTGGTGAATGGCATGTACAGAATCTATGACATGGAGAATGTACTGCTTGGTCTCTTTTCTACGATCCATGATTCCATCCAGTATGTCCAGAAGAATGGAGGAAAACTGACCACCACTATTGGCAAGTTATGTGCCCATTCTCAACAACGTCAGTATAGATCTGCTTATTATCCTGAAGATTTGTTTATTGACAAGAAGGTATTAAAAGTTGCTCATGTAGAACATGAAGAAACCTTATCCAGCCGAAGAAGGGAACTAATTCAGAAGTTAAAATCTTTCATCAGCTTCTATAGTGCTTTGCCTGGCTACATCTGCAGCCATAGCCCTGTGGCTGAAAACGACACCCTTTGCTGGAATGGACAAGAACTCGTGGAGAGATACAGCCAAAAGGCAGCAAGAAATGGAATGAAAAATCAGTTCAACCTCCATGAGCTGAAAATGAAGGGCCCTGAGCCAGTGGTCAGTCAAATTATTGACAAACTGAAGCACATTAACCAGCTCCTGAGGACCATGTCTGTGCCCAAGGGTAGAGTTTTGGATAAAAACCTTGATGAGGAAGGGCTTGAAAGTGGAGACTGCGGCGATGATGAAGATGAGTGTATCGGAGGCTCTGGTGATGGAATGATGAAAGTGAAGAACCAGCTCCGCTTCCTTGCAGAACTGGCTTATGATCTGGACGTGGACGATGCTCCTGGAAGCAAGCAACATGTGAATCAG---GACAATGAGATAGTTGCCTCTCACAACCTCGGGAACGGCCCTTCCCCCATGAAGATTCTCACCAGCTTGGCAATCTCCGTGGTGTGCTCTTTCCTCCTGGTGCAC
>Kogia_simus
-----------------------------------------------------------------------------------------------------------AGAGGCCTTTGAAATCGTTGTTCGCCATGCCAAGAACTACACCAATGCCATGTTCAAGAACAACTATCCGAGCCTGACACCACAAGCTTTTGAGTTTGTGGGTGAATTTTTCACTGATGTATCTCTCTACATCCTGGGTTCTGACATCAACGTGGATGACATGGTCAATGAATTGTTTGACAGCCTGTTTCCAGTCATCTATACCCAGCTAATGAACCCAGGCCTGCCGGAGTCCACCTTAGACATCAACGAATGCCTCCGAGGGGCAAGGCGTGACCTGAAAGTATTTGGGAATTTCCCCAAGCTTATTATGACCCAGGTTTCCAAGTCACTGCAAGTCACTAGGATCTTCCTCCAGGCCCTGAATCTCGGAATCGAAGTGATCAACACAACTGATCACCTGAAGTTCAGTAAGGACTGTGGCCGAATGCTCACCAGAATGTGGTACTGCTCTTACTGCCAGGGACTGATGATGGTTAAGCCGTGCGGTGGCTACTGCAATGTGGTTATGCAAGGCTGTATGGCAGGTGTGGTGGAGATTGACAAGTACTGGAGAGAATACATTCTGTCTCTCGAAGAACTGGTGAATGGCATGTACAGAATCTATGACATGGAGAATGTACTGCTTGGTCTCTTTTCTACGATCCACGATTCCATCCAGTACGTCCAGAAGAATGGAGGAAAGCTGACCACCACTATTGGCAAGTTATGTGCCCATTCTCAACAACGTCAGTATAGATCTGCTTATTATCCTGAAGATTTGTTTATTGACAAGAAGGTATTAAAAGTTGCTCATGTAGAACATGAAGAAACCTTATCCAGCCGAAGA------------------------------------------------------------------------------------------------------------------------------AGATACAGCCAAAAGGCAGCAAGAAATGGAATGAAAAATCAGTTCAACCTCCATGAGCTGAAAATGAAGGGCCCTGAGCCAGTGGTCAGTCAAATTATTGACAAACTGAAGCACATTAACCAGCTCCTGAGGACCATGTCTGTGCCCAAGGGAAGAGTTTTGGATAAAAACCTTGATGAGGAAGGGCTTGAAAGTGAAGACTGCGGCGATGATGAAGATGAGTGTATCGGAGGCTCTGGTGATGGAATGATGAAAGTGAAGAACCACCTCCGCTTCCTTGCAGAGCTGGATTATGATCTGGACGTGGACGATGCTCCTGGAAGCAAGCAACATGTGAATGAGAATGACAATGACATAGTTGCCTCTCACAACCTCGGGAATGGCCCTTCCCCGCTGAACACTCTCACCAGCTTGGCAATCTCCGTGGTGTGCTCTTTCCTCCTGGTGCAC
>Delphinus_capensis
ATGGAAGAAAAATACCAACTAACAGCACGATTGAACATGGAACAACTGCTTCAGTCTGCAAGTATGGAGCTCAAGTTCTTAATTATTCAGAATGCTGCAGTTTTCCAAGAGGCCTTTGAAATCGTTGTTCGCCATGCCAAGAACTACACCAATGCCATGTTCAAGAACAACTACCCGAGCCTGACCCCACAAGCTTTTGAGTTTGTGGGTGAATTTTTCACTGATGTATCTCTCTACATCCTGGGTTCTGACATCAACGTGGATGACATGGTCAATGAATTGTTTGACAGCCTGTTTCCAGTCATCTATACCCAGCTAATGAACCCAGGCCTGCCGGAGTCCACCTTAGACATCAATGAATGCCTCCGAGGGGCAAGGCGTGACCTGAAAGTATTTGGGAATTTCCCCAAGCTTATTATGACCCAGGTTTCCAAGTCACTGCAAGTCACTAGGATCTTCCTCCAGGCCCTGAATCTCGGAATTGAAGTGATCAACACAACTGATCACCTGAAGTTCAGTAAGGACTGTGGCCGAATGCTCACCAGGATGTGGTACTGCTCTTACTGCCAGGGACTGATGATGGTTAAGCCGTGTGGTGGCTACTGCAATGTGGTTATGCAAGGCTGTATGGCAGGTGTGGTGGAGATTGACAAGTACTGGAGAGAATACATTCTGTCTCTGGAAGAACTGGTGAATGGCATGTACAGAATCTATGACATGGAGAATGTACTGCTTGGTCTCTTTTCTACGATCCATGATTCCATCCAGTATGTCCAGAAGAATGGAGGAAAACTGACCACCACTATTGGCAAGTTATGTGCCCATTCTCAACAACGTCAGTATAGATCTGCTTATTATCCTGAAGATTTGTTTATTGACAAGAAGGTATTAAAAGTTGCTCATGTAGAACATGAAGAAACCTTATCCAGCCGAAGAAGGGAACTAATTCAGAAGTTAAAATCTTTCATCAGCTTCTATAGTGCTTTGCCTGGCTACATCTGCAGCCATAGCCCTGTGGCTGAAAACGACACCCTTTGCTGGAATGGACAAGAACTCGTGGAGAGATACAGCCAAAAGGCAGCAAGAAATGGAATGAAAAATCAGTTCAACCTCCATGAGCTGAAAATGAAGGGCCCTGAGCCAGTGGTCAGTCAAATTATTGACAAACTGAAGCACATTAACCAGCTCCTGAGGACCATGTCTGTGCCCAAGGGTAGAGTTTTGGATAAAAACCTTGATGAGGAAGGGCTTGAAAGTGGAGACTGCGGTGATGATGAAGATGAGTGTATCGGAGGCTCTGGTGATGGAATGATGAAAGTGAAGAACCAGCTCCGCTTCCTTGCAGAACTGGCTTATGATCTGGACGTGGACGATGCTCCTGGAAGCAAGCAACATGTGAATCAG---GACAATGAGATAGTTGCCTCTCACAACCTCGGGAACGGCCCTTCCCCCATGAAGATTCTCACCAGCTTGGCAATCTCCGTGGTGTGCTCTTTCCTCCTGGTGCAC
>Balaenoptera_bonaerensis
-----------------------------------------------------------------------------------------------------------AGAGGCCTTTGAAATCGTTGTTCGCCATGCCAAGAACTACACCAATGCCATGTTCAAGAACAACTATCCGAGCCTGACCCCACAAGCTTTTGAGTTTGTGGGTGAATTTTTCACTGATGTATCTCTCTACATCCTGGGTTCTGACATCAATGTGGATGACATGGTCAATGAATTGTTTGACAGCCTGTTTCCAGTCATCTATACCCAGCTAATGAACCCAGGCCTGCCGGAGTCCACCTTAGACATCAATGAATGCCTCCGAGGGGCAAGGCGTGACCTGAAAGTATTTGGGAATTTCCCCAAGCTTATTATGACCCAGGTTTCCAAGTCACTGCAAGTCACTAGGATCTTCCTCCAGGCCCTGAATCTCGGAATTGAAGTGATCAACACAACTGATCACCTGAAGTTCAGTAAGGACTGTGGCCGAATGCTCACCAGAATGTGGTACTGCTCTTACTGCCAGGGACTGATGATGGTTAAGCCGTGTGGTGGCTATTGCAATGTGGTTATGCAAGGCTGTATGGCAGGTGTGGTGGAGATTGACAAGTACTGGAGAGAATACATTCTGTCTCTCGAAGAACTGGTGAATGGCATGTACAGAATCTATGACATGGAGAATGTACTGCTTGGTCTCTTTTCTACGATCCACGATTCCATCCAGTATGTCCAGAAGAATGGAGGAAAACTGACCACCACTGTGAGTA-----------------------------------------------------------------------------------------------------------------------------------------------------------------------------------------------------------------------------------------------------------------------------------------------------------------------------------------------------------------------------------------------------------------------------------------------------------------------------------------------------------------------------------------------------------------------------------------------------------------------------------------------------------------------------------------------------------------------------
>Eschrichtius_robustus
-----------------------------------------------------------------------------------------------------------AGAGGCCTTTGAAATCGTTGTTCGCCATGCCAAGAACTACACCAATGCCATGTTCAAGAACAACTATCCGAGCCTGACCCCACAAGCTTTTGAGTTTGTGAGTGAATTTTTCACTGATGTATCTCTCTACATCCTGGGTTCCGACATCAATGTGGATGACATGGTCAATGAATTGTTTGACAGCCTGTTTCCAGTCATCTATACCCAGCTAATGAACCCAGGCCTGCCGGAGTCCACCTTAGACATCAATGAATGCCTCCGAGGGGCAAGGCGTGACCTGAAAGTATTTGGGAATTTCCCCAAGCTTATTATGACCCAGGTTTCCAAGTCACTGCAAGTCACTAGGATCTTCCTCCAGGCCCTGAATCTCGGAATTGAAGTGATCAACACAACTGATCACCTGAAGTTCAGTAAGGACTGTGGCCGAATGCTCACCAGAATGTGGTACTGCTCTTACTGCCAGGGACTGATGATGGTTAAGCCGTGTGGTGGCTATTGCAATGTGGTTATGCAAGGCTGTATGGCAGGTGTGGTGGAGATTGACAAGTACTGGAGAGAATACATTCTGTCTCTCGAAGAACTGGTGAATGGCATGTACAGAATCTATGACATGGAGAATGTACTGCTTGGTCTCTTTTCTACGATCCACGATTCCATCCAGTATGTCCAGAAGAATGGAGGAAAACTAACCACCACTGTGAGTA-----------------------------------------------------------------------------------------------------------------------------------------------------------------------------------------------------------------------------------------------------------------------------------------------------------------------------------------------------------------------------------------------------------------------------------------------------------------------------------------------------------------------------------------------------------------------------------------------------------------------------------------------------------------------------------------------------------------------------
>Capra_hircus
-----------------------------------------------------------------------------------------------------------AGAGGCCTTTGAAATTGTTGTTCGCCACGCCAAGAACTACACCAATGCCATGTTCAAGAACAACTATCCGAGTCTGACCCCACAAGCTTTTGACTTTGTGGGTGAATTTTTCACTGATGTATCTCTCTACATCCTGGGTTCTGACATCAACGTGGACGACATGGTCAATGAATTGTTTGACAGCCTGTTTCCAGTCATCTATACCCAGCTAATGAACCCAGGCCTTCCAGAGTCCACCTTAGACATCAATGAGTGCCTCCGAGGGGCAAGGCGTGACCTGAAAGTATTTGGGAATTTCCCCAAGCTTATTATGACCCAGGTTTCCAAGTCACTGCAAGTCACTAGGATCTTCCTCCAGGCCCTGAATCTTGGAATTGAAGTGATCAACACAACCGATCACCTGAAGTTCAGTAAGGACTGTGGCCGTATGCTCACGAGGATGTGGTACTGCTCTTACTGCCAGGGACTGATGATGGTGAAGCCATGTGGTGGCTACTGCAATGTGGTCATGCAGGGCTGTATGGCAGGTGTGGTGGAGATTGACAAGTACTGGAGAGAATACATCCTGTCTCTGGAAGAACTGGTGAACGGCATGTACAGAATCTATGACATGGAGAATGTACTGCTTGGTCTCTTCTCTACGATCCATGACTCCATCCAGTATGTCCAGAAGAACGGAGGAAAGCTCACCACCACGATTGGCAAGCTATGTGCCCATTCTCAACAACGTCAATATAGATCTGCTTATTATCCTGAAGATCTATTTATTGACAAGAAGGTATTAAAAGTTGCTCGTGTAGAACGTGAAGAAACCTTATCCAGCCGAAGAAGGGAACTAATTCAGAAGTTAAAATCTTTCATCAGCTTCTATAGTGCTTTGCCTGGCTACATCTGCAGCCATAGCCCTGTGGCTGAAAATGACACTCTTTGCTGGAATGGACAAGAACTCGTGGAGAGATACAGCCAAAAGGCAGCGAGGAATGGAATGAAAAATCAGTTCAACCTCCATGAGCTGAAAATGAAGGGCCCTGAGCCAGTGGTCAGTCAAATTATTGACAAACTGAAGCACATTAACCAGCTCCTGAGGACCATGTCTGTACCCAAAGGCAGAGTTCTGGATAAAAACCTTGATGAGGAAGGGCTTGAAAGTGGAGACTGCGGCGATGATGAAGATGAGTGCATCGGAGGCTCTGGCGATGGAATGATGAAAGTGAAGAACCAGCTCCGCTTCCTTGCAGAACTGGCTTATGATCTGGACGTGGACGATGCTCCTGGAAGCAAGCAACATGTGAATCAGAAGGACAATGAGATAGTTGCCTCTCACAACCTGGGGAATGGCCATCCTCCCCTGAAGCTTCTCACCAGCTTGGCAGTCTCTGTGCTGTGCTTTTTCCTCCTGGTGCAC
>Camelus_dromedarius
ATGGAAGAAAAATACCAACTAACAGCACGATTGAACATGGAACAACTGCTTCAGTCTGCGAGTATGGAGCTCAAGTTCTTAATTATTCAGAATGCTGCGGTTTTCCAAGAGGCCTTTGAAATTGTTGTTCGCCATGCCAAGAACTACACCAATGCCATGTTCAAGAACAACTATCCCAGCCTGACCCCACAAGCTTTTGAGTTTGTGGGCGAATTTTTCACCGATGTATCTCTCTACATCCTGGGTTCTGACATCAACGTGGATGACATGGTCAATGAATTGTTTGACAGCCTGTTTCCAGTCATCTATACCCAGCTAATGAACCCAGGCCTGCCGGAGTCAGCTTTAGACATCAATGAGTGCCTCCGAGGAGCAAGGCGTGACCTGAAAGTGTTTGGGAATTTCCCCAAGCTTATTATGACCCAGGTTTCCAAGTCACTGCAAGTCACTAGGATCTTCCTCCAGGCCCTGAATCTCGGAATTGAAGTGATCAACACAACTGATCACCTGAAGTTCAGTAAGGACTGTGGCCGAATGCTCACCAGAATGTGGTACTGCTCTTACTGCCAAGGACTGATGATGGTTAAGCCGTGTGGTGGCTACTGCAATGTGGTCATGCAAGGCTGTATGGCAGGCGTGGTGGAGATTGACAAGTACTGGAGAGAATACATTCTGTCTCTCGAAGAATTGGTGACTGGCATGTACAGAATCTATGACATGGAGAATGTACTGCTTGGTCTCTTTTCGACGATCCATGATTCCATCCAATACGTCCAGAAGAATGGAGGAAAGCTGACCACCACTATTGGCAAGTTATGTGCCCATTCTCAACAACGTCAGTATAGATCTGCTTATTATCCTGAAGATCTGTTTATTGACAAGAAGGTATTAAAAGTTGCTCATGTAGAACATGAAGAAACCTTATCCAGCCGAAGAAGGGAACTAATTCAGAAGTTGAAATCTTTCATCAGCTTCTACAGTGCTCTGCCTGGCTACATCTGCAGCCACAGCCCTGTGGCCGAAAACGACACTCTTTGCTGGAATGGACAAGAACTCGTGGAGAGATACAGCCAAAAGGCAGCGAGGAATGGAATGAAAAATCAATTCAACCTCCATGAGCTGAAAATGAAGGGCCCTGAGCCAGTGGTCAGTCAAATTATTGACAAACTGAAGCACATTAACCAGCTCCTGAGAACCATGTCAGTGCCCAAAGGTCGAGTTCTGGATAAAAACCTTGATGAGGAAGGGCTTGAAAGTGGAGACTGCGGCGATGATGAAGATGAGTGTATTGGAGGCTCTGGTGACGGAACGATGAAAGTGAAGAATCAGCTCCGCTTCCTTGCAGAACTGGCTTATGATCTGGACGTGGACGATGCTCCTGGAAGCAAGCAACATGGGAATCAGAAGGACAGTGAGATCACTGCCTCTCACAACCTCGGGAACGGCCCTGCCCCCCTGAAGGTCCTCACCAGCTTGGCGGTCTCCGTGGCGTGCTTCTTCTTTCCGGGGCAC
>Pantholops_hodgsonii
ATGGAAGAGAAGTATCAACTAACAGCACGACTGAACATGGAACAACTGCTTCAGTCTGCAAGTATGGAGCTCAAGTTCTTAATTATTCAGAATGCTGCAGTTTTCCAAGAGGCCTTTGAAATTGTTGTTCGCCACGCCAAGAACTACACCAATGCCATGTTCAAGAACAACTATCCGAGCCTGACCCCACAAGCTTTTGACTTTGTGGGTGAATTTTTCACTGATGTATCTCTCTACATCCTGGGTTCTGACATTAACGTGGACGACATGGTCAATGAATTGTTTGACAGCCTGTTTCCAGTCATCTATACCCAGCTAATGAACCCAGGCCTTCCAGAGTCCACCTTAGACATCAATGAGTGCCTCCGAGGGGCAAGGCGTGACCTGAAAGTATTTGGGAATTTCCCCAAGCTTATTATGACCCAGGTTTCCAAGTCACTGCAAGTCACTAGGATCTTCCTCCAGGCCCTGAATCTTGGAATTGAAGTGATCAACACAACCGATCACCTGAAGTTCAGTAAGGACTGTGGCCGAATGCTCACGAGGATGTGGTACTGCTCTTACTGCCAGGGACTGATGATGGTGAAGCCATGTGGTGGCTACTGCAATGTGGTCATGCAGGGCTGTATGGCAGGTGTGGTGGAGATTGACAAGTACTGGAGAGAATACATCCTGTCTCTGGAAGAACTGGTGAACGGCATGTACAGAATCTATGACATGGAGAATGTACTGCTTGGTCTCTTCTCTACGATCCATGACTCCATCCAGTATGTCCAGAAGAACGGAGGAAAGCTCACCACCACGATTGGCAAGTTATGTGCCCATTCTCAACAACGTCAATATAGATCTGCTTATTATCCTGAAGATCTATTTATTGACAAGAAGGTATTAAAAGTTGCTCGTGTAGAACGTGAAGAAACCTTATCCAGCCGAAGAAGGGAACTAATTCAGAAGTTAAAGTCTTTCATCAGCTTCTATAGTGCTTTGCCTGGCTACATCTGCAGCCATAGCCCTGTGGCTGAAAATGACACTCTTTGCTGGAATGGACAAGAACTCGTGGAGAGATACAGCCAAAAGGCGGCGAGGAATGGAATGAAAAATCAGTTCAACCTCCATGAGCTGAAAATGAAGGGCCCTGAGCCAGTGGTCAGTCAAATTATTGACAAACTGAAGCACATTAACCAGCTCCTGAGGACCATGTCTGTACCCAAAGGCAGAGTTCTGGATAAAAACCTTGATGAGGAAGGGCTTGAAAGTGGAGACTGTGGCGATGATGAAGATGAGTGCATCGGAGGCTCTGGTGATGGAATGATGAAAGTGAAGAACCAGCTCCGCTTCCTTGCAGAACTGGCTTATGATCTGGACGTGGACGATGCTCCTGGAAGCAAGCAACATGTGAATCAGAAGGACAATGAGATAGTTGCCTCTCACAACCTGGGGAATGGCCATCCTCCCCTGAAGCTTCTCACCAGCTTGGCAGTCTCTGTGCTATGCTTTTTCCTCCTGGTGCAC
>Equus_przewalskii
ATGGAAGAAAAATACCAACTAACAGCACGATTGAACATGGAACAATTGCTTCAGTCTGCGAGTATGGAGCTCAAGTTCTTAATTATTCAGAATGCCGCAGTTTTCCAAGAGGCCTTTGAAATTGTTGTTCGCCATGCCAAGAACTACACCAATGCCATGTTCAAAAACAACTATCCGAGCCTGACCCCACAAGCTTTTGAGTTTGTGGGTGAATTTTTCACCGATGTGTCTCTCTACATTCTGGGTTCTGACATCAACGTGGATGACATGGTCAATGAATTGTTTGACAGCCTGTTTCCAGTCATCTATACCCAGCTAATGAACCCAGGCCTGCCTGAGTCAACCTTAGACATCAATGAGTGCCTCCGAGGGGCAAGACGTGACCTGAAAGTATTTGGGAATTTCCCCAAGCTTATTATGACACAGGTTTCCAAGTCACTGCAAGTCACTAGAATCTTCCTCCAGGCCCTGAATCTTGGAATCGAAGTGATCAACACAACTGATCACCTGAAGTTCAGTAAGGACTGTAGCCGAATGCTCACCAGAATGTGGTACTGCTCTTACTGCCAGGGACTGATGATGGTTAAGCCTTGTGGTGGCTACTGCAATGTGGTCATGCAAGGCTGTATGGCAGGTGTGGTGGAGATTGACAAGTACTGGAGAGAATACATTCTGTCTCTGGAAGAACTGGTGAATGGCATGTACAGAATCTACGACATGGAGAATGTACTGCTTGGTCTCTTTTCGACGATCCACGATTCCATCCAGTATGTCCAGAAGAATGGAGGAAAGCTGACCACCACCATTGGCAAGTTATGTGCCCATTCTCAACAACGCCAATATAGATCTGCTTATTATCCTGAAGATCTGTTTATTGACAAGAAAGTATTAAAAGTTGCTCATGTAGAACATGAAGAAACCTTGTCCAGCCGAAGAAGGGAACTAATTCAAAAGTTGAAATCTTTCATCAGCTTCTATAGTGCTTTGCCTGGCTACATCTGCAGCCATAGCCCTGTGGCCGAAAACGACACTCTTTGCTGGAATGGACAAGAGCTCGTGGAGAGGTACAGCCAAAAGGCAGCAAGGAATGGAATGAAAAATCAGTTCAACCTCCATGAGCTGAAAATGAAGGGCCCTGAGCCAGTGGTCAGTCAAATTATTGACAAACTGAAGCACATTAACCAGCTGCTGAGAACCATGTCTGTGCCCAAAGGCAGAGTTCTGGATAAAAACCTTGATGAGGAAGGGCTTGAAAGTGGAGACTGTGGCGATGATGAAGACGAGTGTATCGGAGGCTCTGGAGATGGAATGATGAAAGTGAAGAATCAGCTCCGCTTCCTTGCAGAACTGGCTTATGATCTGGACGTGGATGATGCTCCTGGAAGCAACCAACATGTGAATCAGAAGGACAATGAGATAGTCGCCTCTCACAACCTCGGGAATGGCCATTCCCCACTGAAGGTTCTAACCAGCTTGGCAATCTATGTGGTGTGCTTTTTCTTCCTGGTGCAC
>Bos_indicus
------------------------------------------------------------------------------------------------------------------------------------------------------------ATGTTCAAGAACAACTATCCGAGCCTGACCCCACAAGCTTTTGACTTTGTGGGTGAATTTTTCACTGATGTATCTCTCTACATCCTGGGTTCTGACATCAACGTGGACGACATGGTCAATGAATTGTTTGACAGCCTGTTTCCAGTCATCTATACCCAGCTGATGAACCCAGGCCTTCCAGAGTCCACCTTAGACATCAATGAGTGCCTCCGAGGGGCAAGGCGTGACCTGAAAGTATTTGGGAATTTCCCCAAGCTTATTATGACCCAGGTTTCCAAGTCACTGCAAGTCACTAGGATCTTCCTCCAGGCCCTGAATCTTGGAATTGAAGTGATCAACACAACCGATCACCTGAAGTTCAGTAAGGACTGTGGCCGAATGCTCACGAGGATGTGGTACTGCTCTTACTGCCAGGGACTGATGATGGTGAAGCCATGTGGCGGCTACTGCAATGTGGTCATGCAGGGCTGTATGGCAGGTGTGGTGGAGATTGACAAGTACTGGAGAGAATACATCCTGTCTCTGGAAGAACTGGTGAACGGCATGTACAGAGTCTATGACATGGAGAATGTACTGCTTGGTCTCTTTTCTACGATCCATGACTCCATCCAGTACGTCCAGAAGAATGGAGGAAAGCTCACCACCACGATTGGCAAGTTATGTGCCCATTCTCAACAACGTCAATATAGATCTGCTTATTATCCTGAAGATCTATTTATTGACAAGAAGGTATTAAAAGTTGCTCGTGTAGAACGTGAAGAAACCTTATCCAGCCGAAGAAGGGAACTAATTCAGAAGTTAAAATCTTTCATCAGCTTCTATAGTGCTTTGCCTGGCTACATCTGCAGCCATAGCCCTGTGGCTGAAAATGACACTCTTTGCTGGAATGGACAAGAACTCGTGGAGAGATACAGCCAAAAGGCAGCGAGGAATGGAATGAAGAATCAGTTCAACCTCCATGAGCTGAAAATGAAGGGCCCTGAGCCAGTGGTCAGTCAAATTATTGACAAACTGAAGCATATTAACCAGCTCCTGAGGACCATGTCTGTACCCAAAGGCAGAGTTCTGGATAAAAACCTTGATGAGGAAGGGCTTGAAAGTGGAGACTGTGGCGATGATGAAGATGAGTGCATCGGAGGCTCTGGTGATGGAATGATGAAAGTGAAGAACCAGCTCCGCTTCCTTGCGGAACTGGCTTATGATCTGGACGTGGACGATGCTCCTGGAAGCAAGCAACATGTGAATCAGAAGGACAATGAGATAGTTGCCTCTCACAACCTTGGGAATGGCCATCCTCCCCTGAAGCTTCTCACCAGCTTGGCAATCTCTGTGCTGTGCTTTTTCCTCCTGGTGCAC
>Camelus_ferus
ATGGAAGAAAAATACCAACTAACAGCACGATTGAACATGGAACAACTGCTTCAGTCTGCGAGTATGGAGCTCAAGTTCTTAATTATTCAGAATGCTGCGGTTTTCCAAGAGGCCTTTGAAATTGTTGTTCGCCATGCCAAGAACTACACCAATGCCATGTTCAAGAACAACTATCCCAGCCTGACCCCACAAGCTTTTGAGTTTGTGGGCGAATTTTTCACCGATGTATCTCTCTACATCCTGGGTTCTGACATCAACGTGGATGACATGGTCAATGAATTGTTTGACAGCCTGTTTCCAGTCATCTATACCCAGCTAATGAACCCAGGCCTGCCGGAGTCAGCTTTAGACATCAATGAGTGCCTCCGAGGAGCAAGGCGTGACCTGAAAGTGTTTGGGAATTTCCCCAAGCTTATTATGACCCAGGTTTCCAAGTCACTGCAAGTCACTAGGATCTTCCTCCAGGCCCTGAATCTCGGAATTGAAGTGATCAACACAACTGATCACCTGAAGTTCAGTAAGGACTGTGGCCGAATGCTCACCAGAATGTGGTACTGCTCTTACTGCCAAGGACTGATGATGGTTAAGCCGTGTGGTGGCTACTGCAATGTGGTCATGCAAGGCTGTATGGCAGGCGTGGTGGAGATTGACAAGTACTGGAGAGAATACATTCTGTCTCTCGAAGAATTGGTGACTGGCATGTACAGAATCTATGACATGGAGAATGTACTGCTTGGTCTCTTTTCGACGATCCATGATTCCATCCAATACGTCCAGAAGAATGGAGGAAAGCTGACCACCACTATTGGCAAGTTATGTGCCCATTCTCAACAACGTCAGTATAGATCTGCTTATTATCCTGAAGATCTGTTTATTGACAAGAAGGTATTAAAAGTTGCTCATGTAGAACATGAAGAAACCTTATCCAGCCGAAGAAGGGAACTAATTCAGAAGTTGAAATCTTTCATCAGCTTCTACAGTGCTCTGCCTGGCTACATCTGCAGCCACAGCCCTGTGGCCGAAAACGACACTCTTTGCTGGAATGGACAAGAACTCGTGGAGAGATACAGCCAAAAGGCAGCGAGGAATGGAATGAAAAATCAATTCAACCTCCATGAGCTGAAAATGAAGGGCCCTGAGCCAGTGGTCAGTCAAATTATTGACAAACTGAAGCACATTAACCAGCTCCTGAGAACCATGTCAGTGCCCAAAGGTCGAGTTCTGGATAAAAACCTTGATGAGGAAGGGCTTGAAAGTGGAGACTGCGGCGATGATGAAGATGAGTGTATTGGAGGCTCTGGTGACGGAACGATGAAAGTGAAGAATCAGCTCCGCTTCCTTGCAGAACTGGCTTATGATCTGGACGTGGACGATGCTCCTGGAAGCAAGCAACATGGGAATCAGAAGGACAGTGAGATCACTGCCTCTCACAACCTCGGGAACGGCCCTGCCCCCCTGAAGGTCCTCACCAGCTTGGCGGTCTCCGTGGCGTGCTTCTTCTTCCTGGTGCAC
