# Supplementary material for: Insights into body size variation in cetaceans from the evolution of body-size-related genes
Source: BMC Evol Biol. 2019 Jul 27;19:157. doi: 10.1186/s12862-019-1461-9 (PMC6660953; doi:10.1186/s12862-019-1461-9)
Supplement: Supplementary file 4 — Alignment sequences of 20 body-size related genes used for this study. These files are Fast format, please use MEGA or Clustal to open them. (ZIP 133 kb) [file 12862_2019_1461_MOESM4_ESM.zip › Additional file 4 6.2/GPR101.fas]

>Eschrichtius_robustus
-------------GCACCAACAGCACGCGCGAAA---ACAGCAGCCACACGTGCGTGCCCCTCTCCAAAATGCCCATCAGCCTGGCGCACGGCATCATCCGCTCGAGCGTCCTGCTCATCTTCCTCACCGCCTCCTTCGTGGGCAACATAGTGCTGGCGCTCGTGCTGCAGCGCAAGCCGCAGCTGCTGCAGGTGACCAACCGCTTCATCTTTAACCTCCTCGTCGCTGACCTGCTGCAGATTTCACTCGTGGCCCCCTGGGTGGTGGCCACCTCCGTGCCCTTTTTCTGGCCCCTCAACAGCCACTTCTGTACCGCCCTGGTTAGCCTCACTCACCTGTTCGCCTTTGCCAGCGTCAACACCATCGTCGTGGTGTCGGTGGATCGCTACCTGTCCATCATCCACCCTCTCTCCTACCCGGCCAAGATGACCCCGCGCCGGGGTTACATGCTCCTCTACGGCACCTGGATCGTGGCCATCCTGCAGAGCACACCCCCACTCTATGGCTGGGGCCAGGCCGCCTTTGACGAGCGCAATGCCCTCTGCTCCATGATCTGGGGGGCCAGCCCCAGCTACACCATTCTCAGCGTCGTGTCCTTCATCATCATCCCGCTGATTGTCATGATTGCCTGCTACTCTGTGGTGTTCGGTGCAGCCCGCCGGCAGCACGCTCTGCTCTACAACGTCAAGAGCCACAGCTTGGAGGTGCGAGCCAAGGACCACGTGGAGAATGAGGACGAAGAGGGAGAGAAAAAGGATGAGTTCCAGGGTGAGAGCGAGTTCCACGGCCAGGATGAAGGTGAGGTCAAGGCCAAGGAGGGCAGTGTGGAAGCCAAGGATGGCAGCAGGAAGGCCAAAGAAGGGAGCGTGGAGACCGGTGAGGGGAGCGTGGAGGCCAAGGGCAGTGAGGAGGTCAGAGAAAGCAGCTTGGTGGCCGGCGAGAGCAGCACCAAAATTCAGAGCAGCAAGAAGGCAGACAAGGGCCGCCTAGAGGTCACCCAGTGCAACATTGACTTGGGTGAAGACGACATGGAGTTTGGTGAGGATGACATCCATTTCAGCGAGGATGACATCGAGGCGGTGAACATCACAGAGAGTCTCCCAGTCAGTCATCGAAACAGCACCAGCGACCCNNNNNNNNNNNNNNNNNNNNNNNNNNNNNNNNNNNNNNNNNNNNNNNNNNNNNNNNNNNNNNNNNNNNNNNNNNNNNNNNNNNNNNNNNNNNNNNNNNNNNNNNNNNNNNNNNNNNNNNNNNNNNNNNNNNNNNNNNNNNNNNNNNNNNNNNNNNNNNNNNNNNNNNNNNNNNNNNNNNNNNNNNNNNNNNNNNNNNNNC---------------------------AGGAGATCCAGGATATGCTGAAGAAGTTCTTCTGCAAGGAGAAGCCCCCCAAAGAAGACAGCCACCCAGACCTGCCCGGAACCGGAGCCGGCACCGAGGGTGGAACTGAAGGCAAGATCATCCCTTCTCATGATTCTGCCACTTCGCCT
>Balaenoptera_omurai
ATGGCGTCCACCTGCACCAACAGCACGCGCGAAA---ACAGCAGCCACACGTGCGTGCCCCTCTCCAAAATGCCCATCAGCCTGGCGCACGGCATCATCCGCTCGAGCGTCCTGCTCATCTTCCTCACCGCCTCCTTCGTGGGCAACCTAGTGCTGGCGCTCGTGCTGCAGCGCAAGCCGCAGCTGCTGCAGGTGACCAACCGCTTCATCTTTAACCTCCTCGTCACTGACCTGCTGCAGATTTCACTCGTGGCCCCCTGGGTGGTGGCCACCTCCGTGCCCTTTTTCTGGCCCCTCAACAGCCACTTCTGTACCGCCCTGGTTAGCCTCACTCACCTGTTCGCCTTTGCCAGCGTCAACACCATCGTCGTGGTGTCGGTGGATCGCTACCTGTCCATCATCCACCCTCTCTCCTACCCGGCCAAGATGACCCCGCGCCGGGGTTACATGCTCCTCTACGGCACCTGGATCGTGGCCATCCTGCAGAGCACACCCCCACTCTATGGCTGGGGCCAGGCCGCCTTTGACGAGCGCAATGCCCTCTGCTCCATGATCTGGGGGGCCAGCCCCAGCTACACCATTCTCAGCGTCGTGTCCTTCATCATCATCCCGCTGATTGTCATGATTGCCTGCTACTCTGTGGTGTTCGGTGCAGCCCGCCGGCAGCACGCTCTGCTCTACAACGTCAAGAGCCACAGCTTGGAGGTGCGAGCCAAGGACCACGTGGAGAATGAGGACGAAGAGGGAGAGAAAAAGGATGAGTTCCAGGGTGAGAGCGAGTTCCATGGCCAGGATGAAGGTGAGGTCAAGGCCAAGGAGGGCAGTGTGGAAACCAAGGATGGCAGCAGGAAGGCCAAAGAAGGGAGCGTGGAGACCGGTGAGGGGAGCGTGGAGGCCAAGGGCAGTGAGGAGGTCAGAGAAAGCAGCTTGGTGGCCGGTGAAGGCAGCACCAAAATTCAGAGCAGCAAGAAGGCAGACAAGGGCCGCCTAGAGGTCACCCAGTGCAACATTGACTTGGGTGAAGACGACATGGAGTTTGGTGAGGATGACATCCATTTCAGCGAGGATGACATCGAGGCGGTGAACATCACAGAGAGTCTCCCAGTCAGTCATCGAAACAGCACCAGCGACCCCCCTCTGCCCAGGTGCTACCAGTGCAAAGCTGCTAAAGTGATCTTCCTCATCATCTTCTCCTACGTGCTGTCCCTGGGGCCCTACTGCTTTCTAGCGGTTCTGGCCGTGTGGGTGGATGTCCAAACCAAGGTACCCCAGTGGGTGATCACCATAATTATCTGGCTTTTCTTCCTGCAGTGCTGCATCCACCCCTACATCTATGGCTACATGCACAAGACCATCAAGAAGGAGATCCAGGATATGCTGAAGAAGTTCTTCTGCAAGGAGAAGCCCCCCAAAGAAGACAGCCACCCAGACCTGCCCGGAACCGAAGCCGGCACCGAGGGTGGAACTGAAGGCAAGATCATCCCTTCTCATGATTCTGCCACTTCGCCT
>Balaenoptera_acutorostrata
ATGGCGTCCACCTGCACCAACAGCACGCGCGAAA---ACAGCAGCCACACGTGCGTGCCCCTCTCCAAAATGCCCATCAGCCTGGCGCACGGCATCATCCGCTCGAGCGTCCTGCTCATCTTCCTCACCGCCTCCTTCGTGGGCAACATAGTGCTGGCGCTCGTGCTGCAGCGCAAGCCGCAGCTGCTGCAGGTGACCAACCGCTTCATCTTTAACCTCCTCCTCCCTGACCTGCTGCAGATTTCACTCGTGGCCCCCTGGCTGGGGGCCACCTCCGTGCCCTTTTTCTGGCCCCTCAACAGCCACTTCTTCACCGCCCTGGTTAGCCTCACTCACCTGTTCGCCTTTGCCAGCGTCAACACCATCGTCGTGGTGTCGGTGGATCGCTACCTGTCCATCATCCACCCTCTCTCCTACCCGGCCAAGATGACCCCGCGCCGGGGTTACCTGCTCCTCTACGGCACCTGGATCGTGGCCATCCTGCAGAGCACACCCCCACTCTATGGCTGGGGCCAGGCCGCCTTTGACGAGCGCAATGCCCTCTGCTCCATGATCTGGGGGGCAAGCCCCAGCTACANNNNNNNNNNNNNNNNNNNNNNNNNNNNNNNCCCGCTGATTGTCATGATTGCCTGCTACTCTGTGGTGTTCGGTGCAGCCCGCCGGCAGCAGCCTCTGCTCTACAACGTCAAGAGCCACAGCTTGGAGGTGCGAGCCAAGGACCACGTGGAGAATGAGGACGAAGAGGGAGAGAAAAAGGATGAGTTCCAGGGTGAGAGCGAGTTCCATGGCCAGGATGAAGGTGAGGTCAAGGCCAAGGAGGGCAGTGTGGAAGCCAAGGATGGCAGCAGGAAGGCCAAAGAAGGGAGCGTGGAGACCGGTGAGGGAAGCGTGGAGGCCAAGGGCAGTGAGGAGGTCAGAGAAAGCAGCTTGGTGGCCGGCGAAGGCAGCACCAAAATTCAGAGCAGCAAGAAGGCAGACAAGGGCCGCCTAGAGGTCACCCAGTGCAACATTGACTTGGGTGAAGACGACATGGAGTTTGGTGAGGATGACATCCATTTCAGCGAGGATGACATCGAGGCGGTGAACATCACAGAGAGTCTCCCAGTCAGTCATCGAAACAGCACCAGCGACCCCCCTCTGCCCAGGTGCTACCAGTGCAAAGCTGCTAAAGTGATCTTCCTCATCATCTTCTCCTACGTGCTGTCCCTGGGGCCCTACTGCTTTCTAGCGGTTCTGGCCGTGTGGGTGGATGTCCAAACCAAGGTACCCCAGTGGGTGATCACCATAATTATCTGGCTTTTCTTCCTGCAGTGCTGCATCCACCCCTACATCTATGGCTACATGCACAAGACCATCAAGAAGGAGATCCAGGATATGCTGAAGAAGTTCTTCTGCAAGGAGAAGCCCCCCAAAGAAGACAGCCACCCAGACCTGCCCGGAACCGAAGCCGGCACCGAGGGTGGAACTGAAGGCAAGATCATCCCTTCTCATGATTCTGCCACTTCGCCT
>Balaenoptera_bonaerensis
ATGGCGTCCACCTGCACCAACAGCACGCGCGAAA---ACAGCAGCCACACGTGCGTGCCCCTCTCCAAAATGCCCATCAGCCTGGCGCATGGCATCATCCGCTCGAGCGTCCTGCTCATCTTCCTCACCGCCTCCTTCGTGGGCAACATAGTGCTGGCGCTCGTGCTGCAGCGCAAGCCGCAGCTGCTGCAGGTGACCAACCGCTTCATCTTTAACCTCCTCGTCACTGACCTGCTGCAGATTTCACTCGTGGCCCCCTGGGTGGTGGCCACCTCCGTGCCCTTTTTCTGGCCCCTCAACAGCCACTTCTGTACCGCCCTGGTTAGCCTCACTCACCTGTTCGCCTTTGCCAGCGTCAACACCATCGTCGTGGTGTCGGTGGATCGCTACCTGTCCATCATCCACCCTCTCTCCTACCCGGCCAAGATGACCCCGCGCCGGGGTTACCTGCTCCTCTACGGCACCTGGATCGTGGCCATCCTGCAGAGCACACCCCCACTCTATGGCTGGGGCCAGGCCGCCTTTGACGAGCGCAATGCCCTCTGCTCCATGATCTGGGGGGCCAGCCCCAGCTACACCATTCTCAGCGTCGTGTCCTTCATCATCATCCCGCTGATTGTCATGATTGCCTGCTACTCTGTGGTGTTCGGTGCAGCCCGCCGGCAGCACGCTCTGCTCTACAACGTCAAGAGCCACAGCTTGGAGGTGCGAGCCAAGGACCACGTGGAGAATGAGGACGAAGAGGGAGAGAAAAAGGATGAGTTCCAGGGTGAGAGCGAGTTCCACGGCCAGGATGAAGGTGAGGTCAAGGCCAAGGAGGGCAGTGTGGAAGCCAAGGATGGCAGCAGGAAGGCCAAAGAAGGGAGCGTGGAGACCGGTGAGGGGAGCGTGGAGGCCAAGGGCAGTGAGGAGGTCAGAGAAAGCAGCTTGGTGGCCGGCGAAGGCAGCACCAAAATTCAGAGCAGCAAGAAGGCAGACAAGGGCCGCCTAGAGGTCACCCAGTGCAACATTGACTTGGGTGAAGACGACATGGAGTTTGGTGAGGATGACATCCATTTCAGCGAGGATGACATCGAGGCGGTGAACATCACAGAGAGTCTCCCAGTCAGTCATCGAAACAGCACCAGCGACCCCCCTCTGCCCAGGTGCTACCAGTGCAAAGCTGCTAAAGTGATCTTCCTCATCATCTTCTCCTACGTGCTGTCCCTGGGGCCCTACTGCTTTCTAGCGGTTCTGGCCGTGTGGGTGGATGTCCAAACCAAGGTACCCCAGTGGGTGATCACCATAATTATCTGGCTTTTCTTCCTGCAGTGCTGCATCCACCCCTACATCTATGGCTACATGCACAAGACCATCAAGAAGGAGATCCAGGATATGCTGAAGAAGTTCTTCTGCAAGGAGAAGCCCCCCAAAGAAGACAGCCACCCAGACCTGCCCGGAACCGAAGCCGGCACCGAGGGTGGAACTGAAGGCAAGATCATCCCTTCTCATGATTCTGCCACTTCGCCT
>Tursiops_truncatus
ATGGCGTCCACCTGCACCAACAGCACGCGCGAAAACAACAGCAGCCACACGTGCGTGCCCCTCTCCAAAATGCCCATCAGCCTGGCGCACGGCATCATCCGCTCGAGCGTCCTGCTCATCTTCCTCACCGCCTCCTTCGTGGGCAACATAGTGCTGGCGCTCGTGCTGCAGCGCAAGCCGCAGCTGCTGCAGGTGACCAACCGCTTCATCTTTAACCTCCTCGTCACTGACCTGCTGCAGATTTCACTCGTGGCCCCCTGGGTGGTGGCCACCTCCGTGCCCTTTTTCTGGCCCCTCAACAGCCACTTCTGTACCGCCCTGGTTAGCCTCACTCACCTGTTCGCCTTTGCCAGTGTCAACACCATCGTCGTGGTGTCGGTGGATCGCTACCTGTCCATCATCCACCCTCTCTCCTACCCGGCCAAGATGACCCCACGCCGGGGTTACATGCTCCTCTACGGCACCTGGATCGTGGCCATCCTGCAGAGCACACCCNC------TGGCTGGGGCCAGGCTGCCTTTGATGAGCGCAATGCCCTCTGCTCCATGATCTGGGGGGCCAGCCCCAGCTACACCATTCTCAGCGTCGTGTCCTTCGTCATCATCCCGCTGATCGTCATGATTGCCTGCTACTCTGTGGTGTTCGGTGCAGCCCGCCGGCAGCACGCTCTGCTCTACAACGTCAAGAGCCACAGCTTGGAGGTGCGAGCCAAGGACCACGTGGAGAATGAGGACGAAGAGGGAGACAAAAAGGTTGAGTTCCAGGGTGAGAGCGAGTTCCACTGCCAGGATGAAGGTGAGGTCAAGGCCAAGGAGGGCAGTGTGGAAGCCAAGGATGACAGCAGGAAGGCCAAAGAAGGGAGCGTGGAGACCGGTGAGGGGAGCGTGGAGGCCAAGGGCAGTGAGGAGGTCAGAGAAAGCAGCTTGGTGGCCGGCGAAGGCAGCACCAAAATTCAGAGCAGCAAGAAGGCAGACAAGGGCCGCCTAGAGGTCACCCAGTGCAACATTGACCTGGGTGAAGATGACATGGAGTTTGGTGAGGATGACATCCATTTCAGCGAGGATGACATTGAGGCGGTGAACATCACAGAGAGTCTCCCAGTCAGTCATCGAAACAGCACCAGCGACCCCCCTCTGCCCAGGTGCTACCAGTGCAAAGCTGCTAAAGTGATCTTCCTCATCATCTTCTCCTACGTGCTGTCCCTGGGGCCCTACTGCTTTCTAGCGGTTCTGGCCGTGTGGGTGGATGTCCAAACCAAGGTACCCCAGTGGGTGATCACCATAATTATCTGGCTTTTCTTCCTGCAGTGCTGCATCCACCCCTACATCTATGGCTACATGCACAAGACCATCAAGAAGGAGATCCAGGATATGCTGAAGAAGTTCTTCTGCAAGGAGAAGCCCCCCAAAGAAGACAGCCACCCAGACCTGCCCGGAACCGAAGCCGGCACCGAGGGTGGAACTGAAGGCAAGATCATTCCTTCTCATGATTCTGCCACTTCGCCT
>Kogia_simus
ATGGCGTCCACCTGCACCAACAGCACGCGCGAAAACAACAGCAGCCACACGTGCGTGCCCCTCTCCAAAATGCCCATCAGCCTGGCGCACGGCATCATCCGCTCGAGCGTCCTGCTCATCTTCCTCACCGCCTCCTTCGTGGGCAACATAGTGCTGGCGCTCGTGCTGCAGCGCAAGCCGCAGCTGCTGCAGGTGACCAACCGCTTCATCTTTAACCTCCTCGTCACTGACCTGCTGCAGATTTCACTCGTGGCCCCCTGGGTGGTGGCCACCTCCGTGCCCTTTTTCTGGCCCCTCAACAGCCACTTCTGTACCGCCCTGGTTAGCCTCACTCACCTGTTCGCCTTTGCCAGTGTCAACACCATCGTCGTGGTGTCGGTGGATCGCTACCTGTCCATCATCCACCCTCTCTCCTACCCGGCCAAGATGACCCCACGCCGGGGTTACATGCTCCTCTACGGCACCTGGATCGTGGCCATCCTGCAGAGCACACCCCCACTCTATGGCTGGGGCCAGGCTGCCTTTGATGAGCGCAATGCCCTCTGCTCCATGATCTGGGGGGCCAGCCCCAGCTACACCATTCTCAGCGTCGTGTCCTTCGTCATCATCCCGCTGATCGTCATGATTGCCTGCTACTCTGTGGTGTTCGGTGCAGCCCGCCGGCAGCACGCTCTGCTCTACAACGTCAAGAGCCACAGCTTGGAGGTGCGAGCCAAGGACCACGTGGAGAATGAGGACGAAGAGGGAGACAAAAAGGTTGAGTTCCAGGGTGAGAGCGAGTTCCACTGCCAGGATGAAGGTGAGGTCAAGGCCAAGGAGGGCAGTGTGGAAGCCAAGGATGGCAGCAGGAAGGCCAAAGAAGGGAGCGTGGAGACCGGTGAGGGGAGCGTGGAGGCCAAGGGCAGTGAGGAGGTCAGAGAAAGCAGCTTGGTGGCCGGCGAAGGCAGCACCAAAATTCAGAGCAGCAAGAAGGCAGACAAGGGCCGCCTAGAGGTCACCCAGTGCAACATTGACCTGGGTGAAGATGACATGGAGTTTGGTGAGGATGACATCCATTTCAGCGAGGATGACATTGAGGCGGTGAACATCACAGAGAGTCTCCCAGTCAGTCATCGAAACAGCACCAGCGACCCCCCTCTGCCCAGGTGCTACCAGTGCAAAGCTGCTAAAGTGATCTTCCTCATCATCTTCTCCTACGTGCTGTCCCTGGGGCCCTACTGCTTTCTAGCGGTTCTGGCCGTGTGGGTGGATGTCCAAACCAAGGTACCCCAGTGGGTGATCACCATAATTATCTGGCTTTTCTTCCTGCAGTGCTGCATCCACCCCTACATCTATGGCTACATGCACAAGACCATCAAGAAGGAGATCCAGGATATGCTGAAGAAGTTCTTCTGCAAGGAGAAGCCCCCCAAAGAAGACAGCCACCCAGACCTGCCCGGAACCGAAGCCGGCACCGAGGGTGGAACTGAAGGCAAGATCATCCCTTCTCATGATTCTGCCACTTCGCCT
>Delphinus_capensis
ATGGCGTCCACCTGCACCAACAGCACGCGCGAAAACAACAGCAGCCACACGTGCGTGCCCCTCTCCAAAATGCCCATCAGCCTGGCGCACGGCATCATCCGCTCGAGCGTCCTGCTCATCTTCCTCACCGCCTCCTTCGTGGGCAACATAGTGCTGGCGCTCGTGCTGCAGCGCAAGCCGCAGCTGCTGCAGGTGACCAACCGCTTCATCTTTAACCTCCTCGTCACTGACCTGCTGCAGATTTCACTCGTGGCCCCCTGGGTGGTGGCCACCTCCGTGCCCTTTTTCTGGCCCCTCAACAGCCACTTCTGTACCGCCCTGGTTAGCCTCACTCACCTGTTCGCCTTTGCCAGTGTCAACACCATCGTCGTGGTGTCGGTGGATCGCTACCTGTCCATCATCCACCCTCTCTCCTACCCGGCCAAGATGACCCCACGCCGGGGTTACATGCTCCTCTACGGCACCTGGATCGTGGCCATCCTGCAGAGCACACCCCCACTCTATGGCTGGGGCCAGGCTGCCTTTGATGAGCGCAATGCCCTCTGCTCCATGATCTGGGGGGCCAGCCCCAGCTACACCATTCTCAGCGTCGTGTCCTTCGTCATCATCCCGCTGATCGTCATGATTGCCTGCTACTCTGTGGTGTTCGGTGCAGCCCGCCGGCAGCACGCTCTGCTCTACAACGTCAAGAGCCACAGCTTGGAGGTGCGAGCCAAGGACCACGTGGAGAATGAGGACGAAGAGGGAGACAAAAAGGTTGAGTTCCAGGGTGAGAGCGAGTTCCACTGCCAGGATGAAGGTGAGGTCAAGGCCAAGGAGGGCAGTGTGGAAGCCAAGGATGGCAGCAGGAAGGCCAAAGAAGGGAGCGTGGAGACCGGTGAGGGGAGCGTGGAGGCCAAGGGCAGTGAGGAGGTCAGAGAAAGCAGCTTGGTGGCCGGCGAAGGCAGCACCAAAATTCAGAGCAGCAAGAAGGCAGACAAGGGCCGCCTAGAGGTCACCCAGTGCAACATTGACCTGGGTGAAGATGACATGGAGTTTGGTGAGGATGACATCCATTTCAGCGAGGATGACATTGAGGCGGTGAACATCACAGAGAGTCTCCCAGTCAGTCATCGAAACAGCACCAGCGACCCCCCTCTGCCCAGGTGCTACCAGTGCAAAGCTGCTAAAGTGATCTTCCTCATCATCTTCTCCTACGTGCTGTCCCTGGGGCCCTACTGCTTTCTAGCGGTTCTGGCCGTGTGGGTGGATGTCCAAACCAAGGTACCCCAGTGGGTGATCACCATAATTATCTGGCTTTTCTTCCTGCAGTGCTGCATCCACCCCTACATCTATGGCTACATGCACAAGACCATCAAGAAGGAGATCCAGGATATGCTGAAGAAGTTCTTCTGCAAGGAGAAGCCCCCCAAAGAAGACAGCCACCCAGACCTGCCCGGAACCGAAGCCGGCACCGAGGGTGGAACTGAAGGCAAGATCATCCCTTCTCATGATTCTGCCACTCCGCCT
>Stenella_coeruleoalba
ATGGCGTCCACCTGCACCAACAGCACGCGCGAAAACAACAGCAGCCACACGTGCGTGCCCCTCTCCAAAATGCCCATCAGCCTGGCGCACGGCATCATCCTCTCGAGCGTTCTGCTTATCTTCCTCACCGCCTCCTTCGTGGGCAACATAGTGCTGGCGCTCGTGCTGCAGCGCAAGCCGCAGCTGCTGCAGGTGACCAACCGCTTCATCTTTAACCTCCTCGTCACTGACCTGCTGCAGATTTCACTCGTGGCCCCCTGGGTGGTGGCCACCTCCGTGCCCTTTTTCTGGCCCCTCAACAGCCACTTCTGTACCGCCCTGGTTAGCCTCACTCACCTGTTCGCCTTTGCCAGTGTCAACACCATCGTCGTGGTGTCGGTGGATCGCTACCTGTCCATCATCCACCCTCTCTCCTACCCGGCCAAGATGACCCCACGCCGGGGTTACATGCTCCTCTACGGCACCTGGATCGTGGCCATCCTGCAGAGCACACCCCCACTCTATGGCTGGGGCCAGGCTGCCTTTGATGAGCGCAATGCCCTCTGCTCCATGATCTGGGGGGCCAGCCCCAGCTACACCATTCTCAGCGTCGTGTCCTTCGTCATCATCCCGCTGATCGTCATGATTGCCTGCTACTCTGTGGTGTTCGGTGCAGCCCGCCGGCAGCACGCTCTGCTCTACAACGTCAAGAGCCACAGCTTGGAGGTGCGAGCCAAGGACCACGTGGAGAATGAGGACGAAGAGGGAGACAAAAAGGTTGAGTTCCAGGGTGAGAGCGAGTTCCACTGCCAGGATGAAGGTGAGGTCAAGGCCAAGGAGGGCAGTGTGGAAGCCAAGGATGGCAGCAGGAAGGCCAAAGAAGGGAGCGTGGAGACCGGTGAGGGGAGCGTGGAGGCCAAGGGCAGTGAGGAGGTCAGAGAAAGCAGCTTGGTGGCCGGCGAAGGCAGCACCAAAATTCAGAGCAGCAAGAAGGCAGACAAGGGCTGCCTAGAGGTCACCCAGTGCAACATTGACCTGGGTGAAGATGACATGGAGTTTGGTGAGGATGACATCCATTTCAGCGAGGATGACATTGAGGCGGTGAACATCACAGAGAGTCTCCCAGTCAGTCATCGAAACAGCACCAGCGACCCCCCTCTGCCCAGGTGCTACCAGTGCAAAGCTGCTAAAGTGATCTTCCTCATCATCTTCTCCTACGTGCTGTCCCTGGGGCCCTACTGCTTTCTAGCAGTTCTGGCCGTGTGGGTGGATGTCCAAACCAAGGTACCCCAGTGGGTGATCACCATAATTATCTGGCTTTTCTTCCTGCAGTGCTGCATCCACCCCTACATCTATGGCTACATGCACAAGACCATCAAGAAGGAGATCCAGGATATGCTGAAGAAGTTCTTCTGCAAGGAGAAGCCCCCCAAAGAAGACAGCCACCCAGACCTGCCCGGAACCGAAGCCGGCACCGAGGGTGGAACTGAAGGCAAGATCATCCCTTCTCATGATTCTGCCACTTCGCCT
>Orcinus_orca
ATGGCGTCCACCTGCACCAACAGCACGCGCGAAAACAACAGCAGCCACACGTGCGTTCCCCTCTCCAAAATGCCCATCAGCCTGGCGCACGGCATCATCCGCTCGAGCGTCCTGCTCATCTTCCTCACCGCCTCCTTCGTGGGCAACATAGTGCTGGCGGTCGTGCTGCAGCGCAAGCCGCAGCTGCTGCAGGTGACCAACCGCTTCATCTTTAACCTCCTCGTCACTGACCTGCTGCAGATTTCACTCGTGGCCCCCTGGGTGGTGGCCACCTCCGTGCCCTTTTTCTGGCCCCTCAACAGCCACTTCTGTACCGCCCTGGTTAGCCTCACTCACCTGTTCGCCTTTGCCAGTGTCAACACCATCGTCGTGGTGTCGGTGGATCGCTACCTGTCCATCATCCACCCTCTCTCCTACCCGGCCAAGATGACCCCGCGCCGGGGTTACATGCTCCTCTACGGCACCTGGATCGTGGCCATCCTGCAGAGCACACCCCCACTCTATGGCTGGGGCCAGGCTGCCTTTGATGAGCGCAATGCCCTCTGCTCCATGATCTGGGGGGCCAGCCCCAGCTACACCATTCTCAGCGTCGTGTCCTTCGTCATCATCCCGCTGATCGTCATGATTGCCTGCTACTCTGTGGTGTTCGGTGCAGCCCGCCGGCAGCACGCTCTGCTCTACAACGTCAAGAGCCACAGCTTGGAGGTGCGAGCCAAGGACCACGTGGAGAATGAGGACGAAGAGGGAGACAAAAAGGTTGAGTTCCAGGGTGAGAGCGAGTTCCACTGCCAGGATGAAGGTGAGGTCAAGGCCAAGGAGGGCAGTGTGGAAGCCAAGGATGGCAGCAGGAAGGCCAAAGAAGGGAGCGTGGAGACCGGTGAGGGGAGCGTGGAGGCCAAGGGCAGTGAGGAGGTCAGAGAAAGCAGCTTGGTGGCCGGCGAAGGCAGCACCAAAATTCAGAGCAGCAAGAAGGCAGACAAGGGCCGCCTAGAGGTCACCCAGTGCAACATTGACTTGGGTGAAGATGACATGGAGTTTGGTGAGGATGACATCCATTTCAGCGAGGATGACATTGAGGCGGTGAACATCACAGAGAGTCTCCCAGTCAGTCATCGAAACAGCACCAGCGACCCCCCTCTGCCCAGGTGCTACCAGTGCAAAGCTGCTAAAGTGATCTTCCTCATCATCTTCTCCTACGTGCTGTCCCTGGGGCCCTACTGCTTTCTAGCGGTTCTGGCCGTGTGGGTGGATGTCCAAACCAAGGTACCCCAGTGGGTGATCACCATAATTATCTGGCTTTTCTTCCTGCAGTGCTGCATCCACCCCTACATCTATGGCTACATGCACAAGACCATCAAGAAGGAGATCCAGGATATGCTGAAGAAGTTCTTCTGCAAGGAGAAGCCCCCCAAAGAAGACAGCCACCCAGACCTGCCCGGAACCGAAGCCGGCACCGAGGGTGGAACTGAAGGCAAGATCATCCCTTCTCATGATTCTGCCACTTCGCCT
>Grampus_griseus
ATGGCGTCCACCTGCACCAACAGCACGCGCGAAAACAACAGCAGCCACACGTGCGTGCCCCTCTCCAAAATGCCCATCAGCCTGGCGCACGGCATCATCCGCTCGAGCGTCCTGCTCATCTTCCTCACCGCCTCCTTCGTGGGCAACATAGTGCTGGCGCTTGTGCTGCAGCGCAAGCCGCAGCTGCTGCAGGTGACCAACCGCTTCATCTTTAACCTCCTCGTCACTGACCTGCTGCAGATTTCACTCGTGGCCCCCTGGGTGGTGGCCACCTCCGTGCCCTTTTTCTGGCCCCTCAACAGCCACTTCTGTACCGCCCTGGTTAGCCTCACTCACCTGTTCGCCTTTGCCAGCGTCAACACCATCGTCGTGGTGTCGGTGGATCGCTACCTGTCCATCATCCACCCTCTCTCCTACCCGGCCAAGATGACCCCGCGCCGGGGTTACATGCTCCTCTACGGCACCTGGATCGTGGCCATCCTGCAGAGCACACCCCCACTCTATGGCTGGGGCCAGGCTGCCTTTGATGAGCGCAATGCCCTCTGCTCCATGATCTGGGGGGCCAGCCCCAGCTACACCATTCTCAGCGTCGTGTCCTTTGTCATCATCCCGCTGATCGTCATGATTGCCTGCTACTCTGTGGTGTTCGGTGCAGCCCGCCGGCAGCACGCTCTGCTCTACAACGTCAAGAGCCACAGCTTGGAGGTGCGAGCCAAGGACCACGTGGAGAATGAGGACGAAGAGGGAGACAAAAAGGTTGAGTTCCAGGGTGAGAGCGAGTTCCACTGCCAGGATGAAGGTGAGGTCAAGGCCAAGGAGGGCAGTGTGGAAGCCAAGGATGGCAGCAGGAAGGCCAAAGAAGGGAGCGTGGAGACCGGTGAGGGGAGCGTGGAGGCCAAGGGCAGCGAGGAGGTCAGAGAAAGCAGCTTGGTGGCCGGCGAAGGCAGCACCAAAATTCAGAGCAGCAAGAAGGCAGACAAGGGCCGCCTAGAGGTCACCCAGTGCAACATTGACTTGGGTGAAGATGACATGGAGTTTGGTGAGGATGACATCCATTTCAGCGAGGATGACATTGAGGCGGTGAACATCACAGAGAGTCTCCCAGTCAGTCATCGAAACAGCACCAGCGACCCCCCTCTGCCCAGGTGCTACCAGTGCAAAGCTGCTAAAGTGATCTTCCTCATCATCTTCTCCTACGTGCTGTCCCTGGGGCCCTACTGCTTTCTCGCGGTTCTGGCCGTGTGGGTGGATGTCCAAACCAAGGTACCCCAGTGGGTGATCACCATAATTATCTGGCTTTTCTTCCTGCAGTGCTGCATCCACCCCTACATCTATGGCTACATGCACAAGACCATCAAGAAGGAGATCCAGGATATGCTGAAGAAGTTCTTCTGCAAGGAGAAGCCCCCCAAAGAAGACAGCCACCCAGACCTGCCCGGAACCGAAGCCGGCACCGAGGGTGGAACTGAAGGCAAGATCATCCCTTCTCATGATTCTGCCACTTCGCCT
>Stenella_attenuata
ATGGCGTCCACCTGCACCAACAGCACGCGCGAAAACAACAGCAGCCACACGTGCGTGCCCCTCTCCAAAATGCCCATCAGCCTGGCGCACGGCATCATCCGCTCGAGCGTCCTGCTCATCTTCCTCACCGCCTCCTTCGTGGGCAACATAGTGCTGGCGCTCGTGCTGCAGCGCAAGCCGCAGCTGCTGCAGGTGACCAACCGCTTCATCTTTAACCTCCTCGTCACTGACCTGCTGCAGATTTCACTCGTGGCCCCCTGGGTGGTGGCCACCTCCGTGCCCTTTTTCTGGCCCCTCAACAGCCACTTCTGTACCGCCCTGGTTAGCCTCACTCACCTGTTCGCCTTTGCCAGCGTCAACACCATCGTCGTGGTGTCGGTGGATCGCTACCTGTCCATCATCCACCCTCTCTCCTACCCGGCCAAGATGACCCCGCGCCGGGGTTACATGCTCCTCTACGGCACCTGGATCGTGGCCATCCTGCAGAGCACACCCCCACTCTATGGCTGGGGCCAGGCTGCCTTTGATGAGCGCAATGCCCTCTGCTCCATGATCTGGGGGGCCAGCCCCAGCTACACCATTCTCAGCGTCGTGTCCTTCGTCATCATCCCGCTGATTGTCATGATCGCCTGCTACTCTGTGGTGTTCGGTGCAGCCCGCCGGCAGCACGCTCTGCTCTACAACGTCAAGAGCCACAGCTTGGAGGTGCGAGCCAAGGACCACGTGGAGAATGAGGACGAAGAGGGAGACAAAAAGATTGAGTTCCAGGGTGAGAGCGAGTTCCACTGCCAGGATGAAGGTGAGGTCAAGGCCAAGGAGGGCAGTGTGGAAGCCAAGGATGGCAGCAGGAAGGCCAAAGAAGGGAGCGTGGAGACCGGTGAGGGGAGCGTGGAGGCCAAGGGCAGCGAGGAGGTCAGAGAAAGCAGCTTGGTGGCCGGCGAAGGCAGCACCAAAATTCAGAGCAGCAAGAAGGCAGACAAGGGCCGCCTAGAGGTCACCCAGTGCAACATTGACTTGGGTGAAGATGACATGGAGTTTGGTGAGGATGACATCCATTTCAGCGAGGATGACATTGAGGCGGTGAACATCACAGAGAGTCTCCCAGTCAGTCATCGAAACAGCACCGGCGACCCCCCTCTGCCCAGGTGCTACCAGTGCAAAGCTGCTAAAGTGATCTTCCTCATCATCTTCTCCTACGTGCTGTCCCTGGGGCCCTACTGCTTTCTAGCGGTTCTGGCCGTGTGGGTGGATGTCCAAACCAAGGTACCCCAGTGGGTGATCACCATAATTATCTGGCTTTTCTTCCTGCAGTGCTGCATCCACCCCTACATCTATGGCTACATGCACAAGACCATCAAGAAGGAGATCCAGGATATGCTGAAGAAGTTCTTCTGCAAGGAGAAGCCCCCCAAAGAAGACAGCCACCCAGACCTGCCCGGAACCGAAGCCGGCACCGAGGGTGGAACTGAAGGCAAGATCATCCCTTCTCATGATTCTGCCACTTCGCCT
>Neophocaena_phocaenoides
NNNNNNNNNNNNNNNACCAACAGCACGCGCGAAAACAACAGCAGCCACACGTGCGTGCCCCTCTCCAAAATGCCCATCAGCCTGGCGCACGGCATCATCCGCTCGAGCGTCCTGCTCATCTTCCTCACCGCCTCCTTCGTGGGCAACATAGTGCTGGCGCTCGTGCTGCAGCGCAAGCCGCAGCTGCTGCAGGTGACCAACCGCTTCATCTTTAACCTCCTCGTCACTGACCTGCTGCAGATTTCACTCGTGGCCCCCTGGGTGGTGGCCACCTCCGTGCCCTTTTTCTGGCCCCTCAACAGCCACTTCTGTACCGCCCTGGTTAGCCTCACTCACCTGTTCGCCTTTGCCAGCGTCAACACCATCGTCGTGGTGTCGGTGGATCGCTACCTGTCCATCATCCACCCTCTCTCCTACCCGGCCAAGATGACCCCGCGCCGGGGTTACATGCTCCTCTACGGCACCTGGATCGTGGCCATCCTGCAGAGCACACCCCCACTCTATGGCTGGGGCCAGGCTGCCTTTGATGAGCGCAATGCCCTCTGCTCCATGATCTGGGGGGCCAGCCCCAGCTACACCATTCTCAGCGTCGTGTCCTTCGTCATCATCCCGCTGATTGTCATGATCGCCTGCTACTCTGTGGTGTTCGGTGCAGCCCGCCGGCAGCACGCTCTGCTCTACAACGTCAAGAGCCACAGCTTGGAGGTGCGAGCCAAGGACCACGTGGAGAATGAGGACGAAGAGGGAGACAAAAAGATTGAGTTCCAGGGTGAGAGCGAGTTCCACTGCCAGGATGAAGGTGAGGTCAAGGCCAAGGAGGGCAGTGTGGAAGCCAAGGATGGCAGCAGGAAGGCCAAAGAAGGGAGCGTGGAGACCGGTGAGGGGAGCGTGGAGGCCAAGGGCAGCGAGGAGGTCAGAGAAAGCAGCTTGGTGGCCGGCGAAGGCAGCACCAAAATTCAGAGCAGCAAGAAGGCAGACAAGGGCCGCCTAGAGGTCACCCAGTGCAACATTGACTTGGGTGAAGATGACATGGAGTTTGGTGAGGATGACATCCATTTCAGCGAGGATGACATTGAGGCGGTGAACATCACAGAGAGTCTCCCAGTCAGTCATCGAAACAGCACCGGCGACCCCCCTCTGCCCAGGTGCTACCAGTGCAAAGCTGCTAAAGTGATCTTCCTCATCATCTTCTCCTACGTGCTGTCCCTGGGGCCCTACTGCTTTCTAGCGGTTCTGGCCGTGTGGGTGGATGTCCAAACCAAGGTACCCCAGTGGGTGATCACCATAATTATCTGGCTTTTCTTCCTGCAGTGCTGCATCCACCCCTACATCTATGGCTACATGCACAAGACCATCAAGAAGGAGATCCAGGATATGCTGAAGAAGTTCTTCTGCAAGGAGAAGCCCCCCAAAGAAGACAGCCACCCAGACCTGCCCGGAACCGAAGCCGGCACCGAGGGTGGAACTGAAGGCAAGATCATCCCTTCTCATGATTCTGCCACTTCGCCT
>Delphinapterus_leucas
ATGGCGTCCACCTGCACCAACAGCACGCGCGAAAACAACAGCAGCCACACGTGCGTGCCCCTCTCCAAAATGCCCATCAGCCTGGCGCACGGCATCATCCGCTCGAGCGTCCTGCTCATCTTCCTCACCGCCTCCTTCGTGGGCAACATAGTGCTGGCGCTCGTGCTGCAGCGCAAGCCGCAGCTGCTGCAGGTGACCAACCGCTTCATCTTTAACCTCCTCGTCACTGACCTGCTGCAGATTTCACTCGTGGCCCCCTGGGTGGTGGCCACCTCCGTGCCCTTTTTCTGGCCCCTCAACAGCCACTTCTGTACCGCCCTGGTTAGCCTCACTCACCTGTTCGCCTTTGCCAGCGTCAACACCATCGTCGTGGTGTCGGTGGATCGCTACCTGTCCATCATCCACCCTCTCTCCTACCCGGCCAAGATGACCCCGCGCCGGGGTTACATGCTCCTCTACGGCACCTGGATCGTGGCCATCCTGCAGAGCACACCCCCACTCTATGGCTGGGGCCAGGCTGCCTTTGATGAGCGCAATGCCCTCTGCTCCATGATCTGGGGGGCCAGCCCCAGCTACACCATTCTCAGCGTCGTGTCCTTCGTCATCATCCCGCTGATTGTCATGATTGCCTGCTACTCTGTGGTGTTCGGTGCAGCCCGCCGGCAGCACGCTCTGCTCTACAGCGTCAAGAGCCACAGCTTGGAGGTGCGAGCCAAGGACCACGTGGAGAATGAGGACGAAGAGGGAGACAAAAAGGTTGAGTTCCAGGGTGAGAGCGAGTTCCACTGCCAGGATGAAGGTGAGGTCAAGGCCAAGGAGGGCAGTGTGGAAGCCAAGGATGGCAGCAGGAAGGCCAAAGAAGGGAGCGTGGAGACCGGTGAGGGGAGCGTGGAGGCCAAGGGCAGTGAGGAGGTCAGAGAAAGCAGCTTGGTGGCCGGCGAAGGCAGTACCAAAATTCAGAGCAGCAAGAAGGCAGACAAGGGCCGCCTAGAGGTCACCCAGTGCAACATTGACTTGGGTGAAGATGACATGGAGTTTGGTGAGGATGACATCCATTTCAGCGAGGATGACATTGAGGCGGTGAACATCACAGAGAGTCTCCCAGTCAGTCATCGAAACAGCACCAGTGACCCCCCTCTGCCCAGGTGCTACCAGTGCAAAGCTGCTAAAGTGATCTTCCTCATCATCTTCTCCTACGTGCTGTCCCTGGGGCCCTACTGCTTTCTAGCGGTTCTGGCCGTGTGGGTGGATGTCCAAACCAAGGTACCCCAGTGGGTGATCACCATAATTATCTGGCTTTTCTTCCTGCAGTGCTGCATCCACCCCTACATCTATGGCTACATGCACAAGACCATCAAGAAGGAGATCCAGGATATGCTGAAGAAGTTCTTCTGCAAGGAGAAGCCCCCCAAAGAAGACAGCCACCCAGACCTGCCCGGAACCGAAGCCGGCACCGAGGGTGGAACTGAAGGCAAGATCATCCCTTCTCATGATTCTGCCACTTCACCT
>Lipotes_vexillifer
ATGGCGTCCACCTGCACCAACAGCACGCGCGAAAACAACAGCAGCCACACGTGCGTGCCCCTCTCCAAAATGCCCATCAGCCTGGCGCACGGCATCATCCGCTCGAGCGTCCTGCTTATCTTCCTCGCCGCCTCCTTCGTGGGCAACATAGTGCTGGCGCTCGTGCTGCAGCGCAAGCCGCAGCTGCTGCAGGTGACCAACCGCTTCATCTTTAACCTCCTCGTCACTGACCTGCTGCAGATTTCACTCGTGGCCCCCTGGGTGGTGGCCACCTCCGTGCCCTTTTTCTGGCCCCTCAACAGCCACTTCTGTACCGCCCTGGTTAGCCTCACTCACCTGTTCGCCTTTGCCAGCGTCAACACCATTGTCGTGGTGTCGGTGGATCGCTACCTGTCCATCATCCACCCTCTCTCCTACCCGGCCAAGATGACCCCGCGCCGGGGTTACATGCTCCTCTATGGCACCTGGATCGTGGCCATCCTGCAGAGCACACCCCCACTCTATGGCTGGGGCCAGGCTGCCTTTGATGAGCGCAATGCCCTCTGCTCCATGATCTGGGGGGCCAGCCCCAGCTACACCATTCTCAGCGTNNTGTCCTTCATCATCATCCCGCTGATTGTCATGATTGCCTGCTACTCTGTGGTGTTCGGTGCAGCCCGCCGGCAGCACGCTCTGCTCTACAACGTCAAGAGCCACAGCTTGGAAGTGCGAGCCAAGGACCACGTGGAGAATGAGGACGAAGAGGGAGACAAAAAGGATGAGTTCCAGGGTGAGAGCGAGTTCCACGGCCAGGATGAAGGTGAGGTCAAGGCCAAGGAGGGCAGTGTGGAAGCCAAGGATGGCAGCAGGAAGGCCAAAGAAGGGAGCATGGAGACCGGTGAGGGGAGCGTGGAGGCCAAGGGCAGTGAGGAGGTCAGAGAAAGCAGCTTGGTGGCCGGCGAAGGCAGCACCAAAATTCAGAGCAGCAAGAAGGCAGACAAGGGCCGCCTAGAGGTCACCCAGTGCAACATTGACTTGGGTGAAGATGACATGGAGTTTGGTGAGGATGACATCCATTTCAGCGAGGATGACATCGAGGCGGTGAACATCACAGAGAGTCTCCCAGTCAGTCATCGATACAGCACCAGCGACCCCCCTCTGCCCAGGTGCTACCAGTGCAAAGCTGCTAAAGTGATCTTCCTCATCATCTTCTCCTACGTGCTGTCCCTGGGGCCCTACTGCTTTCTAGCAGTTCTGGCCATGTGGGTGGATGTCCAAACCAAGGTACCGCAGTGGGTGATCACCATAATTATCTGGCTTTTCTTCCTGCAGTGCTGCATCCACCCCTACATCTATGGCTACATGCACAAGACCATCAAGAAGGAGATCCAGGATATGCTGAAGAAGTTCTTCTGCAAGGAGAAGCCCCCCAAAGAGGACAGCCACCCAGACCTGCCTGGAACCGAAGCCGGCACCGAGGGTGGAACTGAAGGCAAGGTCATCCCTTCTCATGATTCTGCCACTCCACCT
>Bos_taurus
ATGGCGTCCACCTGCACCAACAGCACGCGCGAAAACAACAGCAGCCACGCGTGCATGCCCCTCTCCAAAATGCCCATCAGCCTGGCGCATGGCATCATTCGCTCGAGCGTTCTGCTCATCTTCCTCACCGCCTCCTTCGTGGGCAACATAGTGCTGGCGTTCGTGCTGCAGCGCAAGCCTCAGCTGCTGCAGGTGACCAACCGCTTCATCTTTAACCTCCTCGTCACTGACCTGCTGCAGATCTCGCTCGTGGCCCCCTGGGTGGTGGCCACCTCCGTACCCATCTTCTGGCCCCTCAACAGCCATTTCTGCACTGCCCTGGTTAGCCTTACTCATCTGTTTGCCTTCGCCAGCGTCAACACCATCGTGGTGGTGTCCGTGGATCGCTACCTGTCCATCATCCACCCTCTCTCCTACCCGGCGAAGATGACCCCACGCCGGGGCTACTTGCTCCTCTACGGCACCTGGATCGTGGCCATCCTGCAGAGCACGCCCCCACTCTATGGCTGGGGCCAGGCTGCTTTCGACGAGCGCAATGCCCTTTGCTCCATGATCTGGGGGGCCAGCCCCAGCTACACAATTGTCAGTGTCGTGTCCTTCATCGTCATCCCGCTGATTGTCATGATTGCCTGCTACTCTGTGGTGTTCGGGGCTGCCCGCCGGCAGCACGCGCTGCTCTACAACGTCAAGAGCCACAGCTTGGAAGTGCGAGCCAAGGACCGGGTGGAGAATGAGAACGAAGAGGGCGGCAAGAAGGATGAGTTCCAGAGTGAGAGTGAGTTCCACGGCCAGGATGAAGGTGAGGTCAAGGCCAAGGTGGACAGCGAGGAAGCCATGGAGGGCAGCAAGAAGGCCAAAAAAGGGAGCGTGGAGACTGGTGAGGGGAGCATGGAGGCCACTGGCAGTGAAGAGGTCAGAGAAAGCAACTTGGTGGCCA---AAGGCAGCACCAAAATTCAGAGCAGCAGGAAGGCAGACAAGGGCCGCCTAGAGGTCACCCAGTGCAACATTGACCTGGGTGAAGATGACCTAGAGTTTGGTGAGGATGACCTCCATTTCAACGAGGATGACATCGAGGCGGTGAACATTCCAGAGAGTCTCCCAGTCAGTCGTCGAAACAGCAATGGTGACCCCCCTCTGCCCAGGTGCTACCAATGCAAAGCTGCTAAAGTGATCTTCCTCATCATCTTCTCCTACGTGCTGTCCCTGGGGCCCTACTGCTTTCTAGCAGTCCTGGCCGTGTGGGTGGATGTCCAAACCAAGGTACCCCAGTGGGTGATCACCATAATTATCTGGCTTTTCTTCCTGCAGTGCTGCATCCACCCCTACGTCTATGGCTACATGCACAAGACCATCAAGAAGGAGATCCAGGATATGCTGAAGAAGTTTTTCTGCAAGGAGAAGCCCCCCAAAGAAAACAGCCACCCAGACCTGCCCGGAACCGAAGCCGGCACCGAGGGTGGAACTGAAGGCAAGATCGTCCCTTCTCATGATTCTGCCACTTCGCCT
>Bos_indicus
ATGGCGTCCACCTGCACCAACAGCACGCGCGAAAACAACAGCAGCCACGCGTGCATGCCCCTCTCCAAAATGCCCATCAGCCTGGCGCATGGCATCATTCGCTCGAGCGTTCTGCTCATCTTCCTCACCGCCTCCTTCGTGGGCAACATAGTGCTGGCGTTCGTGCTGCAGCGCAAGCCTCAGCTGCTGCAGGTGACCAACCGCTTCATCTTTAACCTCCTCGTCACTGACCTGCTGCAGATCTCGCTCGTGGCCCCCTGGGTGGTGGCCACCTCCGTACCCATCTTCTGGCCCCTCAACAGCCATTTCTGCACTGCCCTGGTTAGCCTTACTCATCTGTTTGCCTTCGCCAGCGTCAACACCATCGTGGTGGTGTCCGTGGATCGCTACCTGTCCATCATCCACCCTCTCTCCTACCCGGCGAAGATGACCCCACGCCGGGGCTACTTGCTCCTCTACGGCACCTGGATCGTGGCCATCCTGCAGAGCACGCCCCCACTCTATGGCTGGGGCCAGGCTGCTTTCGACGAGCGCAATGCCCTTTGCTCCATGATCTGGGGGGCCAGCCCCAGCTACACAATTGTCAGTGTCGTGTCCTTCATCGTCATCCCGCTGATTGTCATGATTGCCTGCTACTCTGTGGTGTTCGGGGCTGCCCGCCGGCAGCACGCGCTGCTCTACAACGTCAAGAGCCACAGCTTGGAAGTGCGAGCCAAGGACCGGGTGGAGAATGAGAACGAAGAGGGCGGCAAGAAGGATGAGTTCCAGAGTGAGAGTGAGTTCCACGGCCAGGATGAAGGTGAGGTCAAGGCCAAGGTGGACAGCGAGGAAGCCATGGAGGGCAGCAAGAAGGCCAAAAAAGGGAGCGTGGAGACTGGTGAGGGGAGCATGGAGGCCACTGGCAGTGAAGAGGTCAGAGAAAGCAACTTGGTGGCCA---AAGGCAGCACCAAAATTCAGAGCAGCAGGAAGGCAGACAAGGGCCGCCTAGAGGTCACCCAGTGCAACATTGACCTGGGTGAAGATGACCTAGAGTTTGGTGAGGATGACCTCCATTTCAACGAGGATGACATCGAGGCGGTGAACATTCCAGAGAGTCTCCCAGTCAGTCGTCGAAACAGCAATGGTGACCCCCCTCTGCCCAGGTGCTACCAATGCAAAGCTGCTAAAGTGATCTTCCTCATCATCTTCTCCTACGTGCTGTCCCTGGGGCCCTACTGCTTTCTAGCAGTCCTGGCCGTGTGGGTGGATGTCCAAACCAAGGTACCCCAGTGGGTGATCACCATAATTATCTGGCTTTTCTTCCTGCAGTGCTGCATCCACCCCTACGTCTATGGCTACATGCACAAGACCATCAAGAAGGAGATCCAGGATATGCTGAAGAAGTTTTTCTGCAAGGAGAAGCCCCCCAAAGAAAACAGCCACCCAGACCTGCCCGGAACCGAAGCCGGCACCGAGGGTGGAACTGAAGGCAAGATCGTCCCTTCTCATGATTCTGCCACTTCGCCT
>Ovis_aries
ATGGCGTCCACCTGCACCAACAGCACGCGCGAAAACAACAGCAGCCACGCGTGCATGCCCCTCTCCAAAATGCCCATCAGCCTGGCGCATGGCATCATTCGCTCGAGTGTTCTGCTCATCTTCCTCACCGCCTCCTTCGTGGGCAACATAGTGCTGGCGTTCGTGCTGCAGCGCAAGCCTCAGCTGCTGCAGGTGACCAACCGCTTCATCTTTAACCTCCTCGTCACTGACCTGCTGCAGATCTCGCTCGTGGCCCCCTGGGTGGTGGCCACCTCCGTACCCATCTTCTGGCCCCTCAACAGCCATTTCTGCACTGCCCTGGTTAGCCTCACTCACCTGTTTGCCTTCGCCAGCGTCAACACCATCGTGGTGGTGTCCGTGGATCGCTACCTGTCCATCATCCACCCTCTCTCCTACCCGGCAAAGATGACCCCACGCCGGGGCTACCTGCTCCTCTATGGCACCTGGATCGTGGCCATCCTGCAGAGCACGCCCCCACTCTATGGCTGGGGCCAGGCTGCCTTCGATGAGCGCAATGCCCTTTGCTCCATGATCTGGGGGGCCAGCCCCAGCTACACAATTGTCAGTGTCGTGTCCTTCATCGTCATCCCGCTGATTGTCATGATTGCCTGCTACTCTGTGGTGTTCGGGGCTGCCCGCCGGCAGCACGCACTGCTCTACAACGTCAAGAGCCACAGCTTGGAAGTGCGAGCCAAGGACCGGGTGGAGAATGAGAACGAAGAGGGCAGCAAGAAGGATGAGTTCCAGAGCGAGAGTGAGTTCCATGGCCAGGATGAAGGTGAGGTCAAGGCCAAGGAGGACAGCGTGGAAGCCATGGAGGGCAGCAAGAAGGCCAAAAAAGGGAGCGTGGAGACTGGTGAGGGGAGCATGGAGGCCACTGGCAGTGAAGAGGTCAGAGAAAGCAACTCGGTGGCCA---AAGGCAGCACCAAAATTCAGAGCAGCAGGAAGGCAGACAAGGGCCGCCTAGAGGTCACCCAGTGCAACATTGACCTGGGTGAAGACGACCTAGAGTTTGGTGAGGATGACCTCCATTTCAGTGAGGATGACATCGAGGCAGTGAACATTCCAGAGAGTCTCCCAGTCAGTCGTCGAAACAGCAACGGTGACCCCCCTCTGCCCAGGTGCTACCAGTGCAAAGCTGCTAAAGTGATCTTCCTCATCATCTTCTCCTACGTGCTGTCTCTGGGGCCCTACTGCTTTCTAGCAGTCCTGGCCGTGTGGGTGGATGTCCAAACCAAGGTACCCCAGTGGGTGATCACCATAATTATCTGGCTTTTCTTCCTGCAGTGCTGCATCCACCCCTACGTCTATGGCTACATGCATAAGACCATCAAGAAGGAGATCCAGGACATGCTGAAGAAGTTTTTCTGCAAGGAGAAGCCCCCCAAAGAAAACAGCCACCCAGACCTGCCCGGAACCGAAGCCGGCACCGAGGGTGGAACTGAAGGCAAGATCGTCCCTTCTCATGATTCTGCCACTTCGCCT
>Capra_hircus
ATGGCGTCCACCTGCACCAACAGCACGCGCGAAAACAACAGCAGCCACGCGTGCATGCCCCTCTCCAAAATGCCCATCAGCCTGGCGCATGGCATCATTCGCTCGAGTGTTCTGCTCATCTTCCTCACCGCCTCCTTCGTGGGCAACATAGTGCTGGCGTTCGTGCTGCAGCGCAAGCCTCAGCTGCTGCAGGTGACCAACCGCTTCATCTTTAACCTCCTCGTCACTGACCTGCTGCAGATCTCGCTCGTGGCCCCCTGGGTGGTGGCCACCTCCGTACCCATCTTCTGGCCCCTCAACAGCCATTTCTGCACTGCCCTGGTTAGCCTCACTCACCTGTTCGCCTTTGCCAGCGTCAACACCATCGTGGTGGTGTCCGTGGATCGCTACCTGTCCATCATCCACCCTCTCTCCTACCCAGCAAAGATGACCCCACGCCGGGGCTACCTGCTCCTCTATGGCACCTGGATCGTGGCCATCCTGCAGAGCACTCCCCCACTCTATGGCTGGGGCCAGGCTGCCTTCGATGAGCGCAATGCCCTTTGCTCCATGATCTGGGGGGCCAGCCCCAGCTACACAATTGTCAGTGTCGTGTCCTTCATCGTCATCCCGCTGATTGTCATGATTGCCTGCTACTCTGTGGTGTTCGGGGCTGCCCGCCGGCAGCACGCACTGCTCTACAACGTCAAGAGCCACAGCTTGGAAGTGCGAGCCAAGGACCGGGTGGAGAATGAGAACGAAGAGGGCAGCAAGAAGGATGAGTTCCAGAGCGAGAGTGAGTTCCATGGCCAGGATGAAGGTGAGGTCAAGGCCAAGGAGGACAGCGTGGAAGCCATGGAGGGCAGCAAGAAGGCCAAAAAAGGGAGCGTGGAGACTGGTGAGGGGAGCATGGAGGCCACTGGCAGTGAAGAGGTCAGAGAAAGCAACTTGGTGGCCA---AAGGCAGCACCAAAATTCAGAGCAGCAGAAAGGCAGACAAGGGCCGCCTAGAGGTCACCCAGTGCAACATTGACCTGGGTGAAGACGACCTAGAGTTTGGTGAGGATGACCTCCATTTCAGTGAGGATGACATCGAGGCAGTGAACATTCCAGAGAGTCTCCCAGTCAGTCGTCGAAACAGCAATGGTGACCCCCCTCTGCCCAGGTGCTACCAGTGCAAAGCTGCTAAAGTGATCTTCCTCATCATCTTCTCCTACGTGCTCTCCCTGGGGCCCTACTGCTTTCTAGCAGTCCTGGCCGTGTGGGTGGATGTCCAAACCAAGGTACCCCAGTGGGTGATCACCATAATTATCTGGCTTTTCTTCCTGCAGTGCTGCATCCACCCCTACGTCTATGGCTACATGCACAAGACCATCAAGAAGGAGATCCAGGACATGCTGAAGAAGTTTTTCTGCAAGGAGAAGCCCCCCAAAGAAAACAGCCACCCAGACCTGCCCGGAACCGAAGCCGGCACCGAGGGTGGAACTGAAGGCAAGATCGTCCCTTCTCATGATTCTGCCACTTCGCCT
>Pantholops_hodgsonii
ATGGCGTCCACCTGCACCAACAGCACGCGCGAAAACAACAGCAGCCACGCGTGCATGCCCCTCTCCAAAATGCCCATCAGCCTGGCGCATGGCATCATTCGCTCGAGCGTTCTGCTCATCTTCCTCACCGCCTCCTTCGTGGGCAACATAGTGCTGGCGTTCGTGCTGCAGCGCAAGCCTCAGCTGCTGCAGGTGACCAACCGCTTCATCTTTAACCTCCTCATCACTGACCTGCTGCAGATCTCGCTCGTGGCCCCCTGGGTAGTGGCCACCTCCGTACCCATCTTCTGGCCCCTCAACAGCCATTTCTGCACTGCCCTGGTTAGCCTCACTCACCTGTTCGCCTTCGCCAGCGTCAACACCATCGTGGTCGTGTCCGTGGATCGCTACCTGTCCATCATCCACCCTCTCTCCTACCCGGCAAAGATGACCCCACGCCGGGGCTACCTGCTCCTCTATGGCACCTGGATCGTGGCCATCCTGCAGAGCACGCCCCCACTCTATGGCTGGGGCCAGGCTGCCTTCGATGAGCGCAATGCCCTTTGCTCCATGATCTGGGGGGCCAGCCCCAGCTACACAATTGTCAGTGTCGTGTCCTTCATCGTCATCCCGCTGATTGTCATGATTGCCTGCTACTCTGTGGTGTTCGGGGCTGCCCGCCGGCAGCATGCACTGCTCTACAACGTCAAGAGCCACAGCTTGGAAGTGCGAGCCAAGGACCGGGTGGAGAATGAGAACGAAGAGGGCAGCAAGAAGGATGAGTTCCAGAGCGAGAGTGAGTTCCACGGCCAGGATGAAGGTGAGGTCAAGGCCAAGGAGGACAGCGTGGAAGCCATGGAGGGCAGCAAGAAGGCCAAAAAAGGGAGCGTGGAGACTGGTGAGGGGAGCATGGAGACCTCTGGCAGTGAAGAGGTCAGAGAAAGCAACTTGGTGGCCA---AAGGCAGCACCAAAATTCAGAGCAGCAGGAAGGCAGACAAGGGCCGCCTAGAGGTCACCCAGTGCAACATTGACCTGGGTGAAGACGACCTAGATTTTGGTGAGGATGACCTCCATTTCAGTGAGGATGACATCGAGGCAGTGAACATTCCAGAGAGTCTCCCAGTCAGTCGTCGAAACAGCAATGGTGACCCCCCTCTGCCCAGGTGCTACCAGTGCAAAGCTGCTAAAGTGATCTTCCTCATCATCTTCTCCTACGTGCTGTCCCTGGGGCCCTACTGCTTTCTAGCAGTCCTGGCCGTGTGGGTGGATGTCCAAACCAAGGTACCCCAGTGGGTGATCACCATAATTATCTGGCTTTTCTTCCTGCAGTGCTGCATCCACCCCTACGTCTATGGCTACATGCACAAGACCATCAAGAAGGAGATCCAGGATATGCTGAAGAAGTTTTTCTGCAAGGAGAAGCCCCCCAAAGAAAACAGCCACCCAGACCTGCCCGGAACCGAAGCCGGCACTGAGGGTGGAACTGAAGGCAAGATCGTCCCTTCTCATGATTCTGCCACTTCGCCT
>Sus_scrofa
ATGGCGTCCACCTGCACCAACAGCACGCGCGAAAACAACAGCAGCCACGCGTGCCTGCCCCTCTCCAAAATGCCCATCAGCCTGGCACACGGCATCATCCGCTCGAGCGTCCTGCTCATCTTCCTCACCGCCTCCTTCGTCGGCAACATAGTGCTGGCGCTCGTGCTGCAGCGCAAGCCGCAGCTGCTGCAGGTGACCAACCGCTTCATCTTTAACCTCCTCGTCACTGACCTGCTGCAGATTTCGCTCGTGGCCCCCTGGGTGGTGGCCACCTCCATGCCGCTCTTCTGGCCCCTCAACAGCCACTTCTGTACGGCCCTGGTTAGCCTCACTCACCTGTTCGCCTTTGCCAGCGTCAACACCATCGTCGTGGTGTCGGTGGATCGCTACCTGTCCATCATCCACCCTCTCTCCTACCCGGCCAAGATGACCCCGCGCCGGGGTTACATGCTCCTCTACGGCACCTGGATCGTGGCCATCCTGCAGAGCACACCCCCACTCTACGGCTGGGGCCAGGCCGCCTTCGACGAGCGCAACGCCCTCTGCTCCATGATCTGGGGGGCCAGCCCCAGCTACACGGTTCTCAGCGTCGTGTCCTTCATCATCATCCCGCTGAGTGTCATGATTGCCTGCTACTCGGTGGTGTTCGGTGCGGCCCGGCGGCAGCACGCTCTGCTGTACAACGTCAAGAGCCACAGCCTGGAGGTGCGAGCCAAGGACCGTGTGGAGAACGAGAACGAAAAAGAAGGGGGAAAGGATGCGTTCCAGGGTGAGAGCGAGTTCCACGGCCAGGGCGAAGGTGACGTCAAGGCCAAGGAGGGC---------------------------------------------------------------AGCGTGGAGGCCGAGGGCAGTGAAGAGGCCAGAGAAGGCAGCTTGGCGGCCGGCAAAGGCAGCACCACAATTGAGAGCAGCAAGAAGGCAGACCAGGGCCGCGCAGAGGTCAGCCAGTGCAGCATTGACTTGGGTGAAGATGACGTGGAGTTTGGAGAGGAAGACATCAATTTCAACGAGGAGGACATCGAGGCAGTGAACATCCCAGAGAGCCTCCCAGCCAGTCGTCGGAACAGCAACGGCGACCCCCCTCTGCCCAGGTGCTACCAGTGCAAAGCTGCTAAAGTGATCTTCCTCATCATCTTCTCCTACGTGCTGTCCCTGGGTCCCTACTGCTTTCTAGCAGTTCTGGCCGTGTGGGTGGATGTCCAGACCAAGGTGCCCCAGTGGGTGATCACCATAATTATCTGGCTCTTCTTCCTGCAGTGCTGCATCCACCCCTACATCTATGGCTACATGCACAAGACCATCAAGAAGGAGATCCAGGACATGCTGAGGAAGTTCTTCTGCAAGGAGAAGCCCCGCAAGGAAGACAGCCACCCAGACCTGCCCGGAACCGAAGCCGGCACCGAGCCGGGCACCGAAGGCAAGACCGTCCCTTCTCATGATTCTGCCACTTCGCCC
>Equus_caballus
---------------------------------------------------------------------------------CTGGCTCACGGCATCATCCGCTCGAGCGTGCTTCTCATCTTCCTCACCGCCTCATTCGTAGGCAACATAGTGCTGGGGCTCGTGTTGCAGCGCAAGCCGCAGCTGCTGCAAGTGACCAATCGCTTCATCTTTAACCTCCTCGTCACCGACCTGCTGCAGATTTCGCTCGTGGCCCCCTGGGTGGTGGCCACCTCCGTGCCTTTCTTCTGGCCCCTCAACAGCCACTTCTGTACCGCCCTGGTTAGCCTCACTCACCTGTTCGCCTTCGCCAGTGTCAACACCATTATTGTGGTGTCAGTGGATCGCTACCTGTCCATCATCCACCCTCTCTCCTACCCGGCCAAGATGACCCCGCGCCGGGGTTACTTGCTCCTCTATGGCACCTGGATCGTGGCCATCCTGCAGAGCACACCCCCACTCTATGGCTGGGGCCAGGCTGCCTTTGACGAGCGCAATGCCCTCTGCTCCATGATCTGGGGGGCCAGCCCCAGCTATACCATTCTCAGTGTAGTGTCCTTCATCATCATTCCACTGTTTGTCATGATTGCCTGCTACTCTGTGGTGTTTGGTGCAGCCCGGCGGCAGCATGCTCTGCTATACAACGTCAAGAGCCACAGCTTGGAGGTTCGAGCCAAGGACCGTGTGGAGAACGAGAACGAAGAAGGAGAGGGGAAGGA---GTTCCA------------------TGGCCAGGATGAAGGTGAGGTCAAGGCCAAGGAGGGCAGCAAGGCAGAAGAGGATGACAGCATGAAGGCCAAGAAAGGGAGCGTGGATACCAGTGAGGCGAGCGTGGAGGCCACGGGCAGCAAGGAGGTCAGAGAAAGCAGCTTGGTGGCCAGCGAAGCCGGCACCGAAATTGAGAGCAGCGTGAAGGCAGACAAGGGCCGCAGAGAGGTCCACCAGTGCAACATCGACTTGGGTGAAGATGACATGGATTTTGGTGAGGATGACATCCATTTCAGTGAGGATGACATCGAGGCAGTGAACATCCCAGAAAGTTTCCCAGCCAGTCGTCGAAACAGCAACAGCGACCCTCCTCTGCCCAGGTGCTACCAGTGCAAAGCTGCTAAAGTGATCTTCCTCATCATTTTCTCCTACGTGCTGTCCCTGGGGCCCTACTGCTTTCTAGCGGTCCTGGCCGTGTGGGTGGATGTCCAAACCAAGGTACCCCAGTGGGTGATCACCATAATAATCTGGCTTTTCTTCCTGCAGTGCTGCATCCACCCCTACATCTATGGCTACATGCACAAGGCCATCAAGAAGGAAATCCAGGATATGCTGAAGAAGTTCTTCTGCAAGGAAAAGCCTCCAAAAGAAGACAGCCACCCAGACCTGCCTGGAACCGAAGCCGGCACAGAAGGTGGGACTGAAGGCAAGACCGTCCCTTCTCATGATTCTGCCACTTCGCTT
>Equus_przewalskii
ATGACGACCACCTGCACCAACAGCACGCGCGAAAGCAACAGCAGCCACGCGTGCATGCCCCTGTCCAAAATGCCCATCAGCCTGGCTCACGGCATCATCCGCTCGAGCGTGCTTCTCATCTTCCTCACCGCCTCATTCGTAGGCAACATAGTGCTGGGGCTCGTGTTGCAGCGCAAGCCGCAGCTGCTGCAAGTGACCAATCGCTTCATCTTTAACCTCCTCGTCACCGACCTGCTGCAGATTTCGCTCGTGGCCCCCTGGGTGGTGGCCACCTCCGTGCCTTTCTTCTGGCCCCTCAACAGCCACTTCTGTACCGCCCTGGTTAGCCTCACTCACCTGTTCGCCTTCGCCAGTGTCAACACCATTATTGTGGTGTCAGTGGATCGCTACCTGTCCATCATCCACCCTCTCTCCTACCCGGCCAAGATGACCCCGCGCCGGGGTTACTTGCTCCTCTATGGCACCTGGATCGTGGCCATCCTGCAGAGCACACCCCCACTCTATGGCTGGGGCCAGGCTGCCTTTGACGAGCGCAATGCCCTCTGCTCCATGATCTGGGGGGCCAGCCCCAGCTATACCATTCTCAGTGTAGTGTCCTTCATCATCATTCCACTGTTTGTCATGATTGCCTGCTACTCTGTGGTGTTTGGTGCAGCCCGGCGGCAGCATGCTCTGCTATACAACGTCAAGAGCCACAGCTTGGAGGTTCGAGCCAAGGACCGTGTGGAGAACGAGAACGAAGAAGGAGAGGGGAAGGATGAGTTCCA------------------TGGCCAGGATGAAGGTGAGGTCAAGGCCAAGGAGGGCAGTATGGCAGAAGAGGATGACAGCATGAAGGCCAAGAAAGGGAGCGTGGATACCAGTGAGGCGAGCGTGGAGGCCACGGGCAGCAAGGAGGTCAGAGAAAGCAGCTTGGTGGCCAGCGAAGCCGGCACCGAAATTGAGAGCAGCGTGAAGGCAGACAAGGGCCGCAGAGAGGTCCACCAGTGCAACATCGACTTGGGTGAAGATGACATGGATTTTGGTGAGGATGACATCCATTTCAGTGAGGATGACATCGAGGCAGTGAACATCCCAGAAAGTTTCCCAGCCAGTCGTCGAAACAGCAACAGCGACCCTCCTCTGCCCAGGTGCTACCAGTGCAAAGCTGCTAAAGTGATCTTCCTCATCATTTTCTCCTACGTGCTGTCCCTGGGGCCCTACTGCTTTCTAGCGGTCCTGGCCGTGTGGGTGGATGTCCAAACCAAGGTACCCCAGTGGGTGATCACCATAATAATCTGGCTTTTCTTCCTGCAGTGCTGCATCCACCCCTACATCTATGGCTACATGCACAAGGCCATCAAGAAGGAAATCCAGGATATGCTGAAGAAGTTCTTCTGCAAGGAAAAGCCTCCAAAAGAAGACAGCCACCCAGACCTGCCTGGAACCGAAGCCGGCACAGAAGGTGGGACTGAAGGCAAGACCGTCTCTTCTCATGATTCTGCCACTTCGCTT
>Vicugna_pacos
ATGGCGCCCACCTGCACCAACAGCACTCGCGAAAACAACAGCAGCTACACGTGCATGCCCCTCTCCAAAATGCCCATCAGCCTGGCGCACGGCATCATCCGCTCGGGCGTCCTGCTCATCTTCCTCGCCGCCTCCTTCGTCGGCAACATAGTGCTGGCGCTTGTGCTGCAGCGCAAGCCACAGCTGCTGCAGGTGACCAACCGCTTCATCTTTAACCTCCTCGTCACTGACCTGCTGCAGATTTCGCTTGTGGCCCCCTGGGTGGTAGCCACCTCCATGCCTCTCTTCTGGCCCCTCAACAGCCACTTCTGTACCGCTCTGGTTAGCCTCACTCACCTGTTCGCCTTTGCCAGCGTCAACACCATCGTCGTGGTGTCGGTGGATCGCTACCTGTCCATCATCCACCCTCTCTCCTACCCGGCCAAGATGACCCAGCGCCGTGGTTACATGCTCCTCTATGGCACCTGGATTGTGGCCATCCTGCAGAGCACACCCCCACTCTATGGCTGGGGCCAGGCTGCCTTTGACGAGCGCAATGCCCTCTGCTCCATGATCTGGGGGGCCAGCCCCAGCTACACCATTCTCAGCGTCGTGTCCTTCATCATCATCCCACTGATTGTCATGATTGCCTGCTACTCCGTGGTGTTCGGTGCGGCCCGACGGCAGCACGCTCTGCTGTACAACGTCAAGAGCCACAGCTTGGAGGTGAGAGCCAAGGACCATGTGGAGAATGAGGACGAAGAGGGAGAGAAAAAGGATGAGTTCCAGGATGAGAGCGAGTTTCATGGCCAAGATGAAGGTGAGGTCAAGGCCAAGGAGGGCAGCGTGGAAGCCAGGCATGGCAGCCGGAAGGCCAAGGAAGGGAGCATGGAGAGCAGTGAGGAGAGCTTGGAGGCCAAGGGCAGCGAGGAGGTCAGAGGAAGCAGCTCAATGGCCAGCGAAGGCAGCACCAAGACTGAGAGCAGCAAGAAGGCAGACAAGGGCGGCAGAGAGGTCAGCCAGTGCAACATTGACTTGGGTGAAGATGACTTGGGCTTTGGTGAGGATGACATCAATTTCAGTGAGGATGACATCGAGGCGGTGAACATCCCTGAGAGTCTCCCAGCCAGTCGTCGAAACAGTAACAGCGACCCTCCTCTGCCCAGGTGCTACCAGTGCAAAGCTGCTAAAGTGATCTTCCTCATCATCTTCTCCTACGTGCTGTCCCTGGGGCCCTACTGCTTTCTAGCAGTTCTGGCCGTGTGGGTGGATGTCCAAACCAAGGTACCCCAGTGGGTGATCACCATAATTATCTGGCTTTTCTTCCTGCAGTGCTGCATCCACCCCTACATCTATGGCTACATGCACAAGGCTATCAAGAAGGAGATCCAGGATATGCTGAAGAAGTTCTTCTGCAAGGAAAAGCTCCCCAAAGAAGACAATCACCCTGACCTGCCTGGAACCGAAGCCGGCACCGAGGGTGGAACCGAAGGCAAGATCGTCCCTTCTCACGATTCTGCCACTTCGCCT
>Camelus_bactrianus
ATGGCGCCCACCTGCACCAACAGCACTCGCGAAAACAACAGCAGCTACACGTGCATGCCCCTCTCCAAAATGCCCATCAGCCTGGCGCACGGCATCATCCGCTCGAGCGTTCTGCTCATCTTCCTCGCCGCCTCCTTCGTCGGCAACATAGTGCTGGCGCTTGTGCTGCAGCGCAAGCCACAGCTGCTGCAGGTGACCAACCGCTTCATCTTTAACCTCCTCGTCACTGACCTGCTGCAGATTTCGCTTGTGGCCCCCTGGGTGGTAGCCACCTCCATGCCTCTCTTCTGGCCCCTCAACAGCCACTTCTGTACCGCTCTGGTTAGCCTCACTCACCTGTTCGCCTTTGCCAGCGTCAACACCATCGTCGTGGTGTCGGTGGATCGCTACCTGTCCATCATCCACCCTCTCTCCTACCCGGCCAAGATGACCCAGCGCCGGGGTTACATGCTCCTCTATGGCACCTGGATTGTGGCCATCCTGCAGAGCACACCCCCACTCTATGGCTGGGGCCAGGCTGCCTTTGACGAGCGCAATGCCCTCTGCTCCATGATCTGGGGGGCCAGCCCCAGCTACACCATTCTCAGCGTCGTGTCCTTCATGATCATCCAAATGATTGTCATGATTGCCTGCTACTCCGTGGTGTTCGGTGCGGCCCGACGGCAGCATGCTCTGCTGTACAACGTCAAGAGCCACAGCTTGGAGGTGAGAGCCAAGGACCATGTGGAGAATGAGGACGAAGAGGGAGAGAAAAAGGATGAGTTCCAGGATGAGAGCGAGTTTCATGGCCAAGATGAAGGTGAGGTCAAGGCCAAGGAGGGCAGCGTGGAAGCCAGGGATGGCAGCCGGAAGGCCAAGGAAGGGAGCATGGAGAGCAGTGAGGAGAGCGTGGAGGCCAAGGGCAGCGAGGAGGTCAGAGGAAGCAGCTCGGTGGCCAGCGAAGGCAGCACCAAGACTGAGAGCAGCAAGAAGGCAGACAAGGGCGGCAGAGAGGTCAGCCAGTGCAACATTGACTTGGGTGAAGATGACTTGGGCTTTGGTGAGGATGACATCAATTTCAGTGAGGATGACATCGAGGCGGTGAACATCCCCGAGAGTCTCCCAGCCAGTCGTCGAAACAGTAACAGCGACCCTCCTCTGCCCAGGTGCTACCAGTGCAAAGCTGCTAAAGTGATCTTCCTCATCATCTTCTCCTACGTGCTGTCCCTGGGGCCCTACTGCTTTCTAGCAGTTCTGGCCGTGTGGGTGGATGTCCAAACCAAGGTACCCCAGTGGGTGATCACCATAATTATCTGGCTTTTCTTCCTGCAGTGCTGCATCCACCCCTACATCTACGGCTACATGCACAAGGCCATCAAGAAGGAGATCCAGGATATGCTGAAGAAGTTCTTCTGCAAGGAAAAGGTCCCCAAAGAAGACAATCACCCTGACCTGCCTGGAACCGAAGCCGGCACCGAGGGTGGAACCGAAGGCAAGATCGTCCCTTCTCATGATTCTGCCACTTCGCCT
>Camelus_dromedarius
------------------------------------------------------------------------------------------------------------------------------------------------------------------------CAGCGCAAGCCACAGCTGCTGCAGGTGACCAACCGCTTCATCTTTAACCTCCTCGTCACTGACCTGCTGCAGATTTCGCTTGTGGCCCCCTGGGTGGTAGCCACCTCCATGCCTCTCTTCTGGCCCCTCAACAGCCACTTCTGTACCGCTCTGGTTAGCCTCACTCACCTGTTCGCCTTTGCCAGCGTCAACACCATCGTCGTGGTGTCGGTGGATCGCTACCTGTCCATCATCCACCCTCTCTCCTACCCGGCCAAGATGACCCAGCGCCGGGGTTACATGCTCCTCTATGGCACCTGGATTGTGGCCATCCTGCAGAGCACACCCCCACTCTATGGCTGGGGCCAGGCTGCCTTTGACGA---------------------------------------------------------------------CATCATCATCCCACTGATTGTCATGATTGCCTGCTACTCCGTGGTGTTCGGTGCGGCCCGACGGCAGCATGCTCTGCTGTACAACGTCAAGAGCCACAGCTTGGAGGTGAGAGCCAAGGACCATGTGGAGAATGAGGACGAAGAGGGAGAGAAAAAGGATGAGTTCCAGGATGAGAGCGAGTTTCATGGCCAAGATGAAGGTGAGGTCAAGGCCAAGGAGGGCAGCGTGGAAGCCAGGGATGGCAGCCGGAAGGCCAAGGAAGGGAGCATGGAGAGCAGTGAGGAGAGCGTGGAGGCCAAGGGCAGCGAGGAGGTCAGAGGAAGCAGCTCGGTGGCCAGCGAAGGCAGCACCAAGACTGAGAGCAGCAAGAAGGCAGACAAGGGCGGCAGAGAGGTCAGCCAGTGCAACATTGACTTGGGTGAAGATGACTTGGGCTTTGGTGAGGATGACATCAATTTCAGTGAGGATGACATCGAGGCGGTGAACATCCCCGAGAGTCTCCCAGCCAGTCGTCGAAACAGTAACAGCGACCCTCCTCTGCCCAGGTGCTACCAGTGCAAAGCTGCTAAAGTGATCTTCCTCATCATCTTCTCCTACGTGCTGTCCCTGGGGCCCTACTGCTTTCTAGCAGTTCTGGCCGTGTGGGTGGATGTCCAAACCAAGGTACCCCAGTGGGTGATCACCATAATTATCTGGCTTTTCTTCCTGCAGTGCTGCATCCACCCCTACATCTATGGCTACATGCACAAGGCCATCAAGAAGGAGATCCAGGATATGCTGAAGAAGTTCTTCTGCAAGGAAAAGGTCCCCAAAGAAGACAATCACCCTGACCTGCCTGGAACCGAAGCCGGCACCGAGGGTGGAACCGAAGGCAAGATCGTCCCTTCTCACGATTCTGCCACTTCGCCT
>Camelus_ferus
ATGGCGCCCACCTGCACCAACAGCACTCGCGAAAACAACAGCAGCTACACGTGCATGCCCCTCTCCAAAATGCCCATCAGCCTGGCGCACGGCATCATCCGCTCGAGCGTTCTGCTCATCTTCCTCGCCGCCTCCTTCGTCGGCAACATAGTGCTGGCGCTTGTGCTGCAGCGCAAGCCACAGCTGCTGCAGGTGACCAACCGCTTCATCTTTAACCTCCTCGTCACTGACCTGCTGCAGATTTCGCTTGTGGCCCCCTGGGTGGTAGCCACCTCCATGCCTCTCTTCTGGCCCCTCAACAGCCACTTCTGTACCGCTCTGGTTAGCCTCACTCACCTGTTCGCCTTTGCCAGCGTCAACACCATCGTCGTGGTGTCGGTGGATCGCTACCTGTCCATCATCCACCCTCTCTCCTACCCGGCCAAGATGACCCAGCGCCGGGGTTACATGCTCCTCTATGGCACCTGGATTGTGGCCATCCTGCAGAGCACACCCCCACTCTATGGCTGGGGCCAGGCTGCCTTTGACGAGCGCAATGCCCTCTGCTCCATGATCTGGGGGGCCAGCCCCAGCTACACCATTCTCAGCGTCGTGTCCTTCATCATCATCCCACTGATTGTCATGATTGCCTGCTACTCCGTGGTGTTCGGTGCGGCCCGACGGCAGCATGCTCTGCTGTACAACGTCAAGAGCCACAGCTTGGAGGTGAGAGCCAAGGACCATGTGGAGAATGAGGACGAAGAGGGAGAGAAAAAGGATGAGTTCCAGGATGAGAGCGAGTTTCATGGCCAAGATGAAGGTGAGGTCAAGGCCAAGGAGGGCAGCGTGGAAGCCAGGGATGGCAGCCGGAAGGCCAAGGAAGGGAGCATGGAGAGCAGTGAGGAGAGCGTGGAGGCCAAGGGCAGCGAGGAGGTCAGAGGAAGCAGCTCGGTGGCCAGCGAAGGCAGCACCAAGACTGAGAGCAGCAAGAAGGCAGACAAGGGCGGCAGAGAGGTCAGCCAGTGCAACATTGACTTGGGTGAAGATGACTTGGGCTTTGGTGAGGATGACATCAATTTCAGTGAGGATGACATCGAGGCGGTGAACATCCCCGAGAGTCTCCCAGCCAGTCGTCGAAACAGTAACAGCGACCCTCCTCTGCCCAGGTGCTACCAGTGCAAAGCTGCTAAAGTGATCTTCCTCATCATCTTCTCCTACGTGCTGTCCCTGGGGCCCTACTGCTTTCTAGCAGTTCTGGCCGTGTGGGTGGATGTCCAAACCAAGGTACCCCAGTGGGTGATCACCATAATTATCTGGCTTTTCTTCCTGCAGTGCTGCATCCACCCCTACATCTATGGCTACATGCACAAGGCCATCAAGAAGGAGATCCAGGATATGCTGAAGAAGTTCTTCTGCAAGGAAAAGGTCCCCAAAGAAGACAATCACCCTGACCTGCCTGGAACCGAAGCCGGCACCGAGGGTGGAACCGAAGGCAAGATCGTCCCTTCTCATGATTCTGCCACTTCGCCT
>Physeter_catodon
ATGGCGTCCACCTGCACCAACAGCACGCGCGAAAACAACAGCAGCCACACGTGCGTGCCCCTCTCCAAAATGCCCATCAGCCTGGCGCACGGCATCATCCGCTCGAGCGTCCTGCTCATCTTCCTCACCGCCTCCTTCGTGGGCAACATAGTGCTGGCGCTCGTGCTGCAGCGCAAGCCGCAGCTGCTGCAGGTGACCAACCGCTTCATCTTTAACCTCCTCGTCACTGACCTGCTGCAGATTTCACTCGTGGCCCCCTGGGTGGTGGCCACCTCCGTGCCCTTTTTCTGGCCCCTCAACAGCCACTTCTGTACCGCCCTGGTTAGCCTCACTCACCTGTTCGCCTTTGCCAGCGTCAACACCATCGTCGTGGTGTCGGTGGATCGCTACCTGTCCATCATCCACCCTCTCTCCTACCCGGCCAAGATGACCCCGCGCCGGGGTTACATGCTCCTCTACGGCACCTGGATCGTGGCCATCCTGCAGAGCACACCCCCACTCTACGGCTGGGGCCAGGCCGCCTTTGACGAGCGCAATGCCCTCTGCTCCATGATCTGGGGGGCCAGCCCCAGCTACACCGTTCTCAGCGTCGTGTCCTTCGTCATCATCCCGCTGATTGTCATGATTGCCTGCTACTCTGTGGTGTTCGGTGCAGCCCGCCGGCAGCACGCTCTGCTCTACAACGTCAAGAGCCACAGCTTGGAGGTGCGAGCCAAGGACCACGTGGAGAATGAGGACGAAGAGGGAGAGAAAAAGGATGAGTTCCACGGTGAGAGCGAGCTCCACGGCCAGGATGAAGGTGAGGTCAAGGCCAAGGAGGGCAGCGTGGAAGCCAAGGACGGCAGCAGGAAGGCCAAAGAAGGGAGCGTGGAGACCGGTGAGGGGAGCGTGGAGGCCAAGGGTAGTGAGGAGGTCAGAGAAAGCAGCTTGGTGGCCGGCGAAGGCAGCACCAAAATTCAGAGCAGCAAGAAGGCAGACAAGGGCCGCCTAGAGGTCACCCAGTGCAGCATTGACTTGGGTGAAGATGACATGGAGTTTGGTGAGGATG---------------------ACATCGAGGCGGTGAACATCACAGAGAGTCTCCCAGTCAGTCGTCGAAACAGCACCAGCGACCCCCCTCTGCCCAGGTGCTACCAGTGCAAAGCTGCTAAAGTGATCTTCCTCATCATCTTCTCCTACGTGCTGTCCCTGGGGCCCTACTGCTTTCTAGCGGTTCTGGCCGTGTGGGTGGATGTCCAAACCAAGGTACCCCAGTGGGTGATCACCATAATTATCTGGCTTTTCTTCCTGCAGTGCTGCATCCACCCCTACATCTATGGCTACATGCACAAGACCATCAAGAAGGAGATCCAGGATATGCTGAAGAAGTTCTTCTGCAAGGAGAAGCCCCCCAAAGAAGACAGCCACCCAGACCTGCCCGGAACCGAAGCCGGCACCGAGGGTGGAACTGAAGGCAAGATCATCCCTTCTCATGATTCTGCCACTTCGCCT
>Balaena_mysticetus
ATGGCGTCCACCTGCACCAACAGCACGCGCGAAAACAACAGCAGCCACACGTGCGTGCCCCTCTCCAAAATGCCCATCAGCCTGGCGCACGGCATCATCCGCTCGAGCGTCCTGCTCGTCTTCCTCACGGCCTCCTTCGTGGGCAACATAGTGCTGGCGCTCGTGCTGCAGCGCAAGCCGCAGCTGCTGCAGGTGACCAACCGCTTCATCTTTAACCTCCTCGTCACTGACCTGCTGCAGATTTCACTCGTGGCCCCCTGGGTGGTGGCCACCTCCGTGCCCTTTTTCTGGCCCCTCAACAGCCACTTCTGTACCGCCCTGGTTAGCCTCACTCACCTGTTCGCCTTTGCCAGCGTCAACACCATCGTCGTGGTGTCGGTGGATCGCTACCTGTCCATCATCCACCCTCTCTCCTACCCGGCCAAGATGACCCCGCGCCGGGGTTACATGCTCCTCTACGGCACCTGGATCGTGGCCATCCTGCAGAGCACACCCCCACTCTATGGCTGGGGCCAGGCCGCCTTTGACGAGCGCAATGCCCTCTGCTCCATGATCTGGGGGGCCAGCCCCAGCTACACCATTCTCAGCGTTGTGTCCTTCGTCATCATCCCGCTGATTGTCATGATTGCCTGCTACTCTGTGGTGTTCGGTGCAGCCCGCCGGCAGCACGCTCTGCTCTACAACGTCAAGAGCCACAGCTTGGAGGTGCGAGCCAAGGACCACGTGGAGAATGAGGACGAAGAGGGAGAGAAAAAGGATGAGTTCCAGGGTGAGAGCGAGTTCCACGGCCAGGATGAAGGTGAGGTCAAGGCCAAGGAGGGCAGTGTGGAAGCCAAGGATGGCAGCAGGAAGGCCAAAGAAGGGAGCGTGGAGACCGGTGAGGGGAGCGTGGAGGCCAAGGGCAGTGAGGAGGTCAGAGAAAGCAGCTTGGTGGCCGGCGAAGGCAGCACCAAAATTCAGAGCAGCAAGAAGGCAGACAAGGGCCGCCTAGAGGTCACCCAGTGCAACATTGACTTGGGTGAAGACGACATGGAGTTTGGTGAGGATGACATCCATTTCAGCGAGGATGACATCGAGGCGGTGAACATCACAGAGAGTCTCCCAGTCAGTCGTCGAAACAGCACCAGCGACCCCCCTCTGCCCAGGTGCTACCAGTGCAAAGCTGCTAAAGTGATCTTCCTCATCATCTTCTCCTACGTGCTGTCCCTGGGGCCCTACTGCTTTCTAGCGGTTCTGGCCGTGTGGGTGGATGTCCAAACCAAGGTACCCCAGTGGGTGATCACCATAATTATCTGGCTTTTTTTCCTGCAGTGCTGCATCCACCCCTACATCTATGGCTACATGCACAAGACCATCAAGAAGGAGATCCAGGATATGCTGAAGAAGTTCTTCTGCAAGGAGAAGCCCCCCAAAGAAGACAGCCACCCAGACCTGCCCGGAACCGAAGCCGGCACCGAGGGTGGAACTGAAGGCAAGATCATCCCTTCTCATGATTCTGCCACTTCGCCT
