# Supplementary material for: Insights into body size variation in cetaceans from the evolution of body-size-related genes
Source: BMC Evol Biol. 2019 Jul 27;19:157. doi: 10.1186/s12862-019-1461-9 (PMC6660953; doi:10.1186/s12862-019-1461-9)
Supplement: Supplementary file 4 — Alignment sequences of 20 body-size related genes used for this study. These files are Fast format, please use MEGA or Clustal to open them. (ZIP 133 kb) [file 12862_2019_1461_MOESM4_ESM.zip › Additional file 4 6.2/GRB10.fas]

>Grampus_griseus
ATGGCTTTAGCGGGCGGCCCAGACTCCTTTCTGCACCATCCATACTACCAGGACCAGGTGGAACAGACATCTCCTCGCCGTCCTGGAAATCTGGCAGGACCCGGCTTCCCAGCGCCGCCTGACCGGCTGGCGAATCACCAAGAGGACGACGTGGACCTGGAGACGCTGGTGAACGACATGGATGCGTCCCTGGAGAGCCTGTGCGCGGCCGCGGAGACGGCGCCCCTCCTGCGCAATGGCCAGCATCCCCGCGGCCGGCCCCCCGGAGCAAGGCCCCTGCAGGGGCAGGTGGCCCCGCGGCAGAGGCTGCAGCGGTCCCAGCCCATGCACATCCTCGCTGTCAGGCGCCTGCACCAGGGGGACCAGCAGTTGAGGACGTCGTCTCTGCCGGCCATCCCCAACCCCTTCCCCGAGCTCTGCGGCCCCGGGAGCCCCCCTGCGCTCACGCCGGGCTCCGTACCTCCCGGCCCAGCTGCTGCGAAGCAGGATGTTAAAATCTTCAGCAAAAACGGAACAAGCAAAGGGGGGGAGATACTGGGGGACACGACAGCCAGGGACCTGTGCCAGTTGCTGGTTTACAGAAGTCACTGTGTGAACGACAACAGCTGGACGCTGGTGGAGCACCACCCGCACCTGGGATTAGAAAGGTGCTTGGAAGACCATGAGCTGGTGGCCCAGGTAGAGAGCACCATGGCAAGTGAAAGTCAATTTTTATTCAGGAAGAATTATGCAAAATACGAGTTTTTCAAAAATCCCACGAATTTCTTCCCAGAACAGATGGTTGCCTGGTGCCAGCAGTCAAACGGCAGTCAGACCCAGCTTCTGCAGAATTTTTTAAACTCCAGTAGTTGTCCTGAGATTCAAGGCTTTTTGCACGTGAAGGAGCTGGGAAGGAAGTCGTGGAAGAAGCTGTACGTGTGTTTGCGGCGATCCGGCCTCTATTGCTCCACAAAGGGGGCTTCAAAGGAGC------------------------------------------------------------------------------------------------------------CAAACAGAGTCAGGAACGAGGCCAAGGAGCTGCGGTTGCTGTGTGCCGAGGACGAGCAGAGCCGGACGTGCTGGATGACGGCCTTCAGGCTCCTCAAGTATGGAATGCTCCTTTACCAGAACTACAGAATCCCTCAGCAGAGGAAGGCCATGCTGTCCCCCTTCTCAACTCCAGTGCGCAGTGTCTCTGAGAACTCCCTCGTGGCCATGGATTTTTCTGGACAAACAGGAAGAGTGATCGAGAACCCAGCTGAGGCTCAGAGTGCAGCCCTGGAAGAAGGCCACGCCTGGAGGAAGCGAAGCACGCGGATGAACGTCCTCGGGAGCCAGAGCCCCCTCCACCCTTCCACCCTAAGTACA---------------------------------------------------------------------------------------GGGCTTTTTCTCCTCCGTGACAGCCAGAGTAATCCAAAGGCATTTGTCCTCACGTTGTGTCATCATCAGAAAATTAAAAATTTCCAGATCTTACCT------------------------------------------------------------------------------------------------------------------------------------------------
>Tursiops_truncatus
ATGGCTTTAGCGGGCGGCCCAGACTCCTTTCTGCACCATCCATACTACCAGGACCAGGTGGAACAGACATCTCCTCGCCGTCCTGGAAATCTGGCAGGACCCGGCTTCCCAGCGCCGCCTGACCGGCTGGCGAATCACCAAGAGGACGACGTGGACCTGGAGACGCTGGTGAACGACATGGATGCGTCCCTGGAGAGCCTGTGCGCGGCCGCGGAGACGGCGCCCCTCCTGCGCAATGGCCAGCATCCCCGCGGCCGGCCCCCCGGAGCAAGGCCCCTGCAGGGGCAGGTGGCCCCGCGGCAGAGGCTGCAGCGGTCCCAGCCCATGCACATCCTCGCTGTCAGGCGCCTGCACCAGGGGGACCAGCAGTTGAGGACGTCGTCTCTGCCGGCCATCCCCAACCCCTTCCCCGAGCTCTGCGGCCCCGGGAGCCCCCCTGCGCTCACGCCGGGCTCCGTACCTCCCGGCCCAGCTGCTGCGAAGCAGNNNNNNNNNNNNNNNNNNNNNNNNNNNNNNNNNNNNNNNNNNNNNNNNNNNNNNNNNNNNNNNNNNNNNNNNNNNNNNNNNNNNNNNNNNNNNNNNNNNNNNNNNNNNNNNNNNNNNNNNNNNNNNNNNNNNNNNNNNNNNNNNNNNNNNNNNNNNNAAAGGTGCTTGGAAGACCATGAGCTGGTGGCCCAGGTAGAGAGCACCATGGCAAGTGAAAGTCAATTTTTATTCAGGAAGAATTATGCAAAATACGAGTTTTTCAAAAATCCCACGAATTTCTTCCCAGAACAGATGGTTGCCTGGTGCCAGCAGTCAAACGGCAGTCAGACCCAGCTTCTGCAGAATTTTTTAAACTCCAGTAGTTGTCCTGAGATTCAAGGCTTTTTGCACGTGAAGGAGCTGGGAAGGAAGTCGTGGAAGAAGCTGTACGTGTGTTTGCGGCGATCCGGCCTCTATTGCTCCACAAAGGGAGCTTCAAAGGAGCCCAGACACTTGCAGCTGCTGGCCGACCTGGAGGACAGCCGCATCTTCTCCCTGATGGCTGGCAGGAAGCAGTACGGTGCCCCCACGGACTATGGCTTCTGCATAAAGCCAAACAGAGTCAGGAACGAGGCCAAGGAGCTGCGGTTGCTGTGTGCCGAGGACGAGCAGAGCCGGACGTGCTGGATGACGGCCTTCAGGCTCCTCAAGTATGGAATGCTCCTTTACCAGAACTACAGAATCCCTCAGCAGAGGAAGGCCATGCTGTCCCCCTTCTCAACTCCAGTGCGCAGTGTCTCTGAGAACTCCCTCGTGGCCATGGATTTTTCTGGGCAAACAGGAAGAGTGATCGAGAACCCAGCTGAGGCTCAGAGTGCAGCCCTGGAAGAAGGCCACGCCTGGAGGAAGCGAAGCACGCGGATGAATGTCCTCGGGAGCCAGAGCCCCCTCCACCCTTCCACCCTAAGTACAGTGATTCACAGGACACAGCACTGGTTTCACGGCAGGATCTCCAGGGAGGAGTCACACCGGATCATTAAGCAGCAGGGGCTCGTGGACGGGCTTTTTCTCCTCCGTGACAGCCAGAGTAATCCAAAGGCGTTTGTCCTCACGTTGTGTCATCATCAGAAAATTAAAAATTTCCAGATCTTACCTTGCGAGGATGACGGGCAGACCTTCTTCAGCCTTGACGACGGGAACACCAAATTCTCTGACCTGATCCAGCTTGTTGACTTTTACCAGCTGAACAAAGGGGTCCTGCCTTGCAGACTGAAGCACCACTGCATCCGCGTGGCCTTA
>Stenella_coeruleoalba
ATGGCTTTAGCGGGCGGCCCAGACTCCTTTCTGCACCATCCATACTACCAGGACCAGGTGGAACAGACATCTCCTCGCCGTCCTGGAAATCTGGCAGGACCCGGCTTCCCAGCGCCGCCTGACCGGCTGGCGAATCACCAAGAGGACGACGTGGACCTGGAGACGCTGGTGAACGACATGGATGCGTCCCTGGAGAGCCTGTGCGCGGCCGCGGAGACGGCGCCCCTCCTGCGCAATGGCCAGCATCCCCGCGGCCGGCCCCCCGGAGCAAGGCCCCTGCAGGGGCAGGTGGCCCCGCGGCAGAGGCTGCAGCGGTCCCAGCCCATGCACATCCTCGCCGTCAGGCGCCTGCACCAGGGGGACCAGCAGTTGAGGACGTCGTCTCTGCCGGCCATCCCCAACCCCTTCCCCGAGCTCTGCGGCCCCGGGAGCCCCCCTGCGCTCACGCCGGGCTCCGTACCTCCCGGCCCAGCTGCTGCGAAGCAGGATGTTAAAGTCTTTAGCGAAGACGGGACGAGCAAAGTGGTGGAGATACTGGCGGACACGACAGCCAGGGACCTGTGCCAGTTGCTGGTTTACAGAAGTCACTGTGTGGACGACAACAGCTGGACGCTGGTGGAGCACCACCCGCACCTGGGATTAGAAAGGTGCTTGGAAGACCATGAGCTGGTGGCCCAGGTAGAGAGCACCATGGCAAGTGAAAGTCAATTTTTATTCAGGAAGAATTATGCAAAATACGAGTTTTTCAAAAATCCCACG-------------------------------------------------------------------------------------------------------------------------------------------------------------------------------------------------------------------------------------------------------------------------------------------------------------------------------CAAACAGAGTCAGGAACGAGGCCAAGGAGCTGCGGTTGCTGTGTGCCGAGGACGAGCAGAGCCGGACGTGCTGGATGACGGCCTTCAGGCTCCTCAAGTATGGAATGCGCCTTTACCAGAACTACAGAATCCCTCAGCAGAGGAAGGCCATGCTGTGCCCCTTCTCACCTCCAGTGCGCAGTGTCTCTGAGAACTCCCTCGTGGCCATGGATTTTTCTGGGCAAACAGGAAGAGTGATCGAGAACCCAGCTGAGGCTCAGAGTGCAGCCCTGGAAGAAGGCCACGCCTGGAGGAAGCGAAGCACGCGGATGAATGTCCTCGGGAGCCAGAGCCCCCTCCACCCTTCCACCCTAAGTACAGTGATTCACAGGACACAGCACTGGTTTCACGGCAGGATCTCCAGGGAGGAGTCACACCGGATCATTAAGCAGCAGGGGCTCGTGGACGGGCTTTTTCTCCTCCGTGACAGCCAGAGTAATCCAAAGGCGTTTGTCCTCACGTTGTGTCATCATCAGAAAATTAAAAATTTCCAGATCTTACCTTGCGAGGATGACGGGCAGACCTTCTTCAGCCTTGACGACGGGAACACCAAATTCTCTGACCTGATCCAGCTTGTTGACTTTTACCAGCTGAACAAAGGGGTCCTGCCTTGCAGACTGAAGCACCACTGCATCCGCGTGGCCTTA
>Physeter_catodon
ATGGCTCTAGCGGGAGGCCCAGATTCCTTTCTGCACCATCCATACTACCAGGACCAGGTGGAGCAGACATCTCCTCGCCGTCCTGGAGATCTGGCGGGACCCGGCTTCCCAGCGCCGCCTGACCGGCTGGCGAATCACCAAGAGGACGACGTGGACCTGGAGACGCTGGTGAACGACATGGATGCGTCCCTGGAGAGCCTGTGCGCGGCCGCGGAGACGGCGCCCCTCCTGCACAACGGCCGGCATCCCCGCGGCCGGCCCCCCGGAGCAAGGCCCCTGCAGGGGCAGGTGGCCCCGCGGCAGAGGCTGCAACGGTCCCAGCCCATGCACATCCTTGCCGTCAGGCGCCTGCAGCAGGAGGACCAGCAGTTGAGGACGTCGTCTCTGCCGGCCATCCCCAACCCCTTCCCCGAGCTCTGCGGCCCCAGGAGCCCCCCTGCGCTCACGCCGGGCTCCTTACCTCCCGGCCCGGCTGCTGCGAAGCAGGATGTTAAAGTCTTTAGCGAAGACGGGACGAGCAAAGTGGTGGAGATTCTGGCGGACACGACAGCCAGGGACCTGTGCCAGTTGCTGGTTTACAGAAGTCACTGTGTGGACGACAACAGCTGGACGCTGGTGGAGCACCACCCACACCTGGGATTAGAGAGGTGCTTGGAAGACCATGAGCTGGTGGTCCAGGTAGACGGCACCATGGCAAGCGAGAGTAAATTTTTATTCCGGAAGAATTATGCAAAATACGAGTTTTTCAAAAATCCCACGAATTTCTTCCCAGAACAGATGGTTACCTGGTGCCAGCAGTCAAACGGCAGTCAGACCCAGCTTTTGCAGAATTTTTTAAACGCCAGTAGTTGTCCTGAGATTCAAGGGTTTTTGCACGTGAAGGAGCTGGGAAGGAAGTCGTGGAAGAAGCTGTACGTGTGTTTGCGGCGATCCGGCCTCTACTGTTCCACAAAGGGAGCTTCAAAGGAGCCCAGACACTTGCAGCTGCTGGCCGACCTGGAGGATAGCCGCATCTTCTCCCTGCTGGCCGGCAGGAAGCAGTATGGTGCCCCCACGGACTACGGCTTCTGCATAAAGCCAAACAGAGTCAGGAACGAGGCCAAGGAGCTGCGGTTGCTCTGTGCCGAGGACGAGCAGAGCCGGACGTGCTGGATGACGGCCTTCAGGCTCCTCAAG------ATGCTCCTTTACCAGAACTACAGAATCCCTCAGCAGAGGAAGGCTGTGCTGTCCCCCTTCTCAACTCCAGCGCGCAGTGTCTCTGAGAACTCCCTTGTGGCCATGGATTTTTCTGGGCAAACGGGAAGAGTGATCGAGAACCCGGCTGAGGCTCAGAGTGCCGCCCTGGAAGAAGGCCACGCCTGGAGGAAGCGAAGCACGCGGATGAATATCGTCGGGAGCCAAAGCCCCCTCCACCCTTCCACCCTAAGCACAGTGATTCACAGGACGCAGCACTGGTTTCACGGCAGGATCTCCAGGGAGGAGTCACACCGGATCATTAAGCAGCAGGGGCTCGTGGATGGGCTTTTTCTCCTCCGTGACAGCCAGAGTAATCCAAAGGCATTTGTCCTCACATTGTGTCACCATCAGAAAATTAAAAATTTCCAGATCTTACCTTGCGAGGATGACGGGCAGACCTTCTTCAGCCTTGACGACGGGAACACCAAATTCTCTGACCTGATCCAGCTTGTTGACTTTTACCAGCTGAACAAAGGGGTCCTGCCTTGCAGACTGAAGCACCACTGCATCCGCGTAGCCTTA
>Delphinapterus_leucas
ATGGCTTTAGCGGGCGGCCCAGATTCCTTTCTGCACCATCCATACTACCAGGACCAGGTGGAACAGACATCTCCTCGCCGTCCTGGCAATCTGGCAGGACCCGGCTTCCCAGCGCCGCCTGACCGGCTGGCGAATCACCAAGAGGACGACGTGGACCTGGAGACGCTGGTGAACGACATGGATGCGTCCCTGGAGAGCCTGTGCGCGGCCGCGGAGACGGCGCCCCTCCTGCGCAACGGCCAGCATCCCCACGGCCGGCCCCCCGGAGCAAGGCCCCTGCAGGGGCAGGTGGCCCCGCGGCAGAGGCTGCAACGGTCCCAGCCCATGCACATCCTCGCCGTCAGGCGCCTGCACCAGGGGGACCAGCAGTTGAGGACGTCGTCTCTGCCGGCCATCCCCAACCCCTTCCCCGAGCTCTGCAGCCCCGGGAGCCCCCCTGCGCTCACGCCGGGCTCCGTACCTCCCGGCCCAGCTGCTGCGAAGCAGGATGTTAAAGTCTTTAGCGAAGACGGGACGAGCAAAGTGGTGGAGATACTGGCGGACACGACAGCCAGGGACCTGTGCCAGTTGCTGGTTTACAGAAGTCACTGTGTGGACGACAACAGCTGGACGCTGGTGGAGCACCACCCGCACCTGGGATTAGAAAGGTGCTTGGAAGACCATGAGCTGGTGGCCCAGGTAGAGAGCACCATGGCAAGTGAAAGTCAATTTTTATTCAGGAAGAATTATGCAAAATACGAGTTTTTCAAAAATCCCACGAATTTCTTCCCAGAACAGATGGTTACCTGGTGCCAGCAGTCAAACGGCAGTCAGACCCAGCTTTTGCAGAATTTTTTAAACTCCAGTAGTTGTCCTGAGATTCAAGGCTTTTTGCACGTGAAGGAGCTGGGAAGGAAGTCGTGGAAGAAGCTGTACGTGTGTTTGCGGCGATCCGGCCTCTATTGCTCCACAAAGGGAGCTTCAAAGGAGCCCAGACACTTGCAGCTGCTGGCCGACCTGGAGGACAGCCGCATCTTCTCCCTGATGGCTGGCAGGAAGCAGTACGGTGCCCCCACGGACTATGGCTTCTGCATAAAGCCAAACAGAGTCAGGAACGAGGCCAAGGAGCTGCGGTTGCTGTGTGCCGAGGACGAGCAGAGCCGGACGTGCTGGATGACAGCCTTTAGGCTCCTTAAGTATGGAATGCTCCTTTACCAGAACTACAGAATCCCTCAGCAGAGGAAGGCCATGCTGTCCCCCTTCTCAACTCCAGTGCGCAGTGTCTCTGAGAACTCCCTCGTGGCCATGGATTTTTCTGGGCAAACAGGAAGAGTGATCGAGAACCCGGTTGAGGCTCAGAGTGCAGCCCTGGAAGAAGGCCACGCCTGGAGGAAGCGAAGCACGCGGATGAATATCCTCGGGAGCCAGAGCCCCCTCCACCCTTCCACCCTAAGTACAGTGATTCATAGGACACAGCACTGGTTTCACGGCAGGATCTCCAGGGAGGAGTCACACCGGATCATTAAGCAGCAGGGGCTCGTGGATGGGCTTTTTCTCCTCCGTGACAGCCAGAGTAATCCAAAGGCATTTGTCCTCACGTTGTGTCATCGTCAGAAAATTAAAAACTTCCAGATCTTACCTTGCGAGGATGATGGGCAGACCTTCTTCAGCCTTGACGACGGGAACACCAAATTCTCTGACCTGATCCAGCTTGTTGACTTTTACCAGCTGAACAAAGGGGTCCTGCCTTGCAGACTGAAGCACCACTGCATCCGCGTAGCCTTA
>Delphinus_capensis
ATGGCTTTAGCGGGCGGCCCAGACTCCTTTCTGCACCATCCATACTACCAGGACCAGGTGGAAAAGACATCTCCTCGCCGTCCTGGAAATCTGGCAGGACCCGGGTTCCCAGCGCCGCCTGAGCGGGTGGCGAATCACCAAGAGGACGACGTGGACCTGGAGACGCTGGTGAACGACATGGATGCGTCCCTGGAGAGCCTGTGCGCGGCCGCGGAGACGGCGCCCCTCCTGCGCAATGGCCAGCATCCCCGCGGCCGGCCCCCCGGAGCAAGGCCCCTGCAGGGGCAGGTGGCCCCGCGGCAGAGGCTGCAGCGGTCCCAGCCCATGCACATCCTCGCCGTCAGGCGCCTGCACCAGGGGGACCAGCAGTTGAGGACGTCGTCTCTGCCGGCCATCCCCAACCCCTTCCCCGAGCTCTGCGGCCCCGGGAGCCCCCCTGCGCTCACGCCGGGCTCCGTACCTCCCGGCCCAGCTGCTGCGAAGCAGGATGTTAAAGTCTTTAGCGAAGACGGAACGAGCAAAGTGGTGGAGATACTGGCGGACACGACAGCCAGGGACCTGTGCCAGTTGCTGGTTTACAGAAGTCACTGTGTGGACGACAACAGCTGGACGCTGGAGGAGCACCACCCCCACCTGGGATTAGAAAGGTGCTTGGAAGACCATGAGCTGGTGGCCCAGGTAGAGAGCACCATGGCAAGTGAAAGTCAATTTTTATTCAGGAAGAATTATGCAAAATACGAGTTTTTCAAAAATCCCACGAATTTCTTCCCAGAACAGATGGTTGCCTGGTGCCAGCAGTCAAACGGCAGTCAGACCCAGCTTCTGCAGAATTTTTTAAACTCCAGTAGTTGTCCTGAGATTCAAGGCTTTTTGCACGTGAAGGAGCTGGGAAGGAAGTCGTGGAAGAAGCTGTACGTGTGTTTGCGGCGATCCGGCCTCTATTGCTCCACAAAGGGAGCTTCAAAGGAGC------------------------------------------------------------------------------------------------------------CAAACAGAGTCAGGAACGAGGCCAAGGAGCTGCGGTTGCTGTGTGCCGAGGACGAGCAGAGCCGGACGTGCTGGATGACGGCCTTCAGGCTCCTCAAGTATGGAATGCTCCTTTACCAGAACTACAGAATCCCTCAGCAGAGGAAGGCCATGCTGTCCCCCTTCTCAACTCCAGTGCGCAGTGTCTCTGAGAACTCCCTCGTGGCCATGGATTTTTCTGGACAAACAGGAAGAGTGATCGAGAACCCAGCTGAGGCTCAGAGTGCAGCCCTGGAAGAAGGCCACGCCTGGAGGAAGCGAAGCACGCGGATGAATGTCCTCGGGAGCCAGAGCCCCCTCCACCCTTCCACCCTAAGTACAGTGATTCACAGGACACAGCACTGGTTTCACGGCAGGATCTCCAGGGAGGAGTCACACCGGATCATTAAGCAGCAGGGGCTCGTGGACGGGCTTTTTCTCCTCCGTGACAGCCAGAGTAATCCAAAGGCGTTTGTCCTCACGTTGTGTCATCATCAGAAAATTAAAAATTTCCAGATCTTACCTTGCGAGGATGACGGGCAGACCTTCTTCAGCCTTGACGACGGGAACACCAGATTCTCTGACCTGATCCAGCTTGTTGACTTTTACCAGCTGAACAAAGGGGTCCTGCCTTGCAGACTGAAGCACCACTGCTTCCGCGTGGCCTTA
>Stenella_attenuata
ATGGCTTTAGCGGGCGGCCCAGACTCCTTTCTGCACCATCCATACTACCAGGACCAGGTGGAACAGACATCTCCTCGCCGTCCTGGAAATCTGGCAGGACCCGGCTTCCCAGCGCCGCCTGACCGGCTGGCGAATCACCAAGAGGACGACGTGGACCTGGAGACCCTGGTGAACGACATGGATGCGTCCCTGGAGAGCCTGTGCGCGGCCGCGGAGATGGCGCCCCTCCTGCACAACGGCCAGCATCCCCACGGCCGGCCCCCCGGAGCAAGGCCCCTGCAGGGGCAGGTGGCCCCGCGGCAGAGGCTGCAACGGTCCCAGCCCATGCACATCCTCGCCGTCAGGCGCCTGCACCAGGGGGACCAGCAGTTGAGGACGTCGTCTCTGCCGGCCATCCCCAACCCCTTCCCCGAGCTCTGCGGCCCCGGGAGCCCCCCTGCGCTCACGCCGGGCTCCGTACCTCCCGGCCCAGCTGCTGCGAAGCAGGATGTTAAAGTCTTTAGCGAAAACGGGACGAGCAAAGTGGGGGAGATACTGGGGGACACGACAGCCAGGGACCTGTGCCAGTTGCTGGGTTACAGAAATCACTGTGTGGACGACAACAGCTGGACGCTGGGGGAGCACCCCCCGCACCTGGGATTAGAAAGGTGCTTGGAAGACCATGAGCTGGTGGCCCAGGTAGAGAGCACCATGGCAAGTGAAAGTCAATTTTTATTCAGGAAGAATTATGCAAAATACGAGTTTTTCAAAAATCCCACGAATTTCTTCCCAGAACAGATGGTTGCCTGGTGCCAGCAGTCAAACGGCAGTCAGACCCAGCTTCTGCAGAATTTTTTAAACTCCAGTAGTTGTCCTGAGATTCAAGGCTTTTTGCACGTGAAGGAGCTGGGAAGGAAGTCGTGGAAGAAGCTGTACGTGTGTTTGCGGCGATCCGGCCTCTATTGCTCCACAAAGGGAGCTTCAAAGGATC------------------------------------------------------------------------------------------------------------CAAAAAGATTCAGAACCAAGGCCAAGAAGCTGGGTTTGCTCTGTGCCAAGAACGAGCAGAGCCCGAAGTGGTGGAGGACGGCCTCCAGGCTCCTCAAGTATGGAATGCTCCTTTACCAAAACTACAGAATCCCTCAGCAAAGGAAGGCCATGCTGTCCCCCTTCTCAACTCCAGTGCGCAGTGTCTCTGAGAACTCCCTCGTGGCCATGGATTTTTCTGGGCAAACAGGAAGAGTGATCGAGAACCCAGCTGAGGCTCAGAGTGCAGCCCTGGAAGAAGGCCACGCCTGGAGGAAGCGAAGCACGCGGATGAATGTCCTCGGGAGCCAGAGCCCCCTCCACCCTTCCACCCTAAGTACAGTGATTCACAGGACGCAGCACTGGTTTCACGGCAGGATCTCCAGGGAGGAGTCACACCGGATCATCAAGCAGCAGGGGCTCGTGGACGGGCTTTTTCTCCTCCGTGACAGCCAGAGTAATCCACAGGCATTTGTCCTCACGTTGTGTCATCATCACAAAATTATAAATTTCCAGATCTTACCTTGCGAGGATGACGGGCAGACCTTCTTCAGCCTTGACGACGGGAACACCAAATTCTCTGACCTGATCCAGCTTGTTGACTTTTACCAGCTGAACAAAGGGGTCCTGCCTTGCAGACTGAAGCACCACTGCATCCGCGTGGCCTTA
>Orcinus_orca
ATGGCTTTAGCGGGCGGCCCAGACTCCTTTCTGCACCATCCATACTACCAGGACCAGGTGGAACAGACATCTCCTCGCCGTCCTGGAAATCTGGCAGGACCCGGCTTCCCAGCGCCGCCTGACCGGCTGGCGAATCACCAAGAGGACGACGTGGACCTGGAGACGCTGGTGAACGACATGGATGCGTCCCTGGAGAGCCTGTGCGCGGCCGCGGAGACGGCGCCCCTCCTGCGCAATGGCCAGCATCCCCGCGGCCGGCCCCCCGGAGCAAGGCCCCTGCAGGGGCAGGTGGCCCCGCGGCAGAGGCTGCAGCGGTCCCAGCCCATGCACATCCTCGCCGTCAGGCGCCTGCACCAGGGGGACCAGCAGTTGAGGACGTCGTCTCTGCCGGCCATCCCCAACCCCTTCCCCGAGCTCTGCGGCCCCGGGAGCCCCCCTGCGCTCACGCCGGGCTCCGTACCTCCCGGCCCAGCTGCTGCGAAGCAGGATGTTAAAGTCTTTAGCGAAGACGGGACGAGCAAAGTGGTGGAGATACTGGCGGACACGACAGCCAGGGACCTGTGCCAGTTGCTGGTTTACAGAAGTCACTGTGTGGACGACAACAGCTGGACGCTGGTGGAGCACCACCCTCACCTGGGATTAGAAAGGTGCTTGGAAGACCATGAGCTGGTGGCCCAGGTAGAGAGCACCATGGCAAGTGAAAGTCAATTTTTATTCAGGAAGAATTATGCAAAATACGAGTTTTTCAAAAATCCCACGAATTTCTTCCCAGAACAGATGGTTGCCTGGTGCCAGCAGTCAAACGGCAGTCAGACCCAGCTTCTGCAGAATTTTTTAAACTCCAGTAGTTGTCCTGAGATTCAAGGCTTTTTGCACGTGAAGGAGCTGGGAAGGAAGTCGTGGAAGAAGCTGTACGTGTGTTTGCGGCGATCCGGCCTCTATTGCTCCACAAAGGGGGCTTCAAAGGAGCCCAGACACTTGCAGCTGCTGGCCGACCTGGAGGACAGCCGCATCTTCTCCCTGATGGCTGGCAGGAAGCAGTACGGTGCCCCCACGGACTATGGCTTCTGCATAAAGCCAAACAGAGTCAGGAACGAGGCCAAGGAGCTGCGGTTGCTGTGTGCCGAGGACGAGCAGAGCCGGACGTGCTGGATGACGGCCTTCAGGCTCCTCAAGTATGGAATGCTCCTTTACCAGAACTACAGAATCCCTCAGCAGAGGAAGGCCATGCTGTCCCCCTTCTCAACTCCAGTGCGCAGTGTCTCTGAGAACTCCCTTGTGGCCATGGATTTTTCTGGGCAAACAGGAAGAGTGATCGAGAACCCAGCTGAGGCTCAGAGTGCAGCCCTGGAAGAAGGCCACGCCTGGAGGAAGCGAAGCACGCGGATGAATGTCCTCGGGAGCCAGAGCCCCCTCCACCCTTCCACCCTCAGTACAGTGATTCACAGGACACAGCACTGGTTTCACGGCAGGATCTCCAGGGAGGAGTCACACCGGATCATTAAGCAGCAGGGACTCGTGGATGGGCTTTTTCTCCTCCGTGACAGCCAGAGTAATCCAAAGGCATTTGTCCTCACGTTGTGTCATCATCAGAAAATTAAAAATTTCCAGATCTTACCTTGCGAGGATGACGGGCAGACCTTCTTCAGCCTTGATGACGGGAACACCAAATTCTCTGACCTGATCCAGCTTGTTGACTTTTACCAGCTGAACAAAGGGGTCCTGCCTTGCAGACTGAAGCACCACTGCATCCGCGTAGCCTTA
>Balaenoptera_omurai
ATGGCTTTAGCGGGCGGCCCAGACTCCTTTCTGCACCATCCATACTACCAGGGCCAGGTGGAGCAGACATCTCCTCGCCGTCCTGGAGATCTGGCAGGACCCGGCTTCCCAGCGCCGCCCGACCGGCTGGCGAATCACCAAGAGGACGACGTGGACCTGGAGACGCTGGTGAACGACATGGATGCGTCCCTGGAGAGCCTGTGCGCGGCCGCGGAGACGGCGCCCCTCCTGCGCAATGGCCAGCATCCCCGCGGCCGGCCCCCCGGAGCAAGGCCCCTGCAGGGGCAGGTGGCCCCGCGGCAGAGGCTGCAGCGGTCCCAGCCCATGCACATCCTCGCTGTCAGGCGCCTGCAGCAGGAGGACCAGCAGTTGAGGACGTCGTCTCTGCCAGCCATCCCCAACCCCTTCCCCGAGCTCTGCGGCCCCGGGAGCCCCCCTGCGCTCACGCCGGGCTCCTTACCTCCTGGCCCGGCTGCTGCGAAGCAGGATGTTAAAGTCTTTAGCGAAGACGGGACGAGCAAAGTGGTGGAGATTCTGGCGGACACGACAGCCAGGGACCTGTGCCAGTTGCTGGTTTACAGAAGTCACTGTGTGGACGACAACAGCTGGACGCTGGTGGAGCACCACCCGCACCTGGGATTAGAAAGGTGCTTGGAAGACCATGAACTGGTGGTCCAGGTGGAGAGCACCATGGCAAGTGAAAGTAAATTTTTATTCAGGAAGAATTATGCAAAATACGAGTTTTTCAAAAATCCCACGAACTTCTTCCCAGAACAGATGGTTACCTGGTGCCAGCAGTCAAACGGCAGTCAGACCCAGCTTTTGCAGGCTTTTTTAAACTCCAGTAGTTGTCCTGAGATTCAAGGCTTTTTCCCCGTGAAGGAGCTGGGAAGGAAGTCGTGGAAGAAGCTGTACGTGTGTTTGCGGCGATCCGGCCTCTATTGCTCCACAAAGGGGGCTTCAAAGGAGCCCAGACACTTGCAGCTGCTGGCCGACCTGGAGGACAGCCGCATCTTCTCCGTGATGGCCGGCAGGAAGCAGTACGGTGCCCCCACGGACTACGGCTTCTGCATAAAGCCAAACAGAGTCAGGAACGAGGCCAAGGAGCTGCGGTTGCTCTGTGCCGAGGACGAGCAGAGCCGGACGTGCTGGATGACGGCCTTCAGGCTCCTCAAGTATGGAATGCTCCTTTACCAGAACTACAGAATCCCTCAGCAGAGGAAGGCTGTGCTGTCTCCCTTCTCAACTCCAGT--------------------------------------------------------------------------------------------------------------------GGAAGCGAAGCACGCGGATGAATATCCTCGGGAGCCAAAGCCCCCTCCACCCTTCCACCCTAAGTACAGTGATTCACAGGACGCAGCACTGGTTTCACGGCAGGATCTCCAGGGAGGAGTCGCACCGGATCATTAAGCAGCAGGGGCTCGTGGACGGGCTTTTTCTCCTCCGTGACAGCCAGAGTAATCCACAGGCATTTGTCCTCACGTTGTGTCATCATCACAAAATTATAAATTTCCAGATCTTACCTTGCGAGGATGACGGGCAGACCTTCTTCAGCCTTGACGACGGGAACACCAAATTCTCTGACCTGATCCAGCTTGTTGACTTTTACCAGCTGAACAAAGGGGTCCTGCCTTGCAGACTGAAGCACCACTGCATCCGCGTAGCCTTA
>Balaenoptera_acutorostrata
------------------------------------------------------------------------------------------------------------------------------------------------------------------------------------------------------------------------------------------------------------------------------------------------------------------------------------------------------------------------------------------------------------------------------------------------------------------------------------------------------GATGTTAAAGTCTTTAGCGAAGACGGGACGAGCAAAGTGGTGGAGATTCTGGCGGACACGACAGCCAGGGACCTGTGCCAGTTGCTGGTTTACAGAAGTCACTGTGTGGACGACAACAGCTGGACACTGGTGGAGCACCACCCGCACCTGGGATTAGAAAGGTGCTTGGAAGACCATGAACTGGTGGTCCAGGTGGAGAGCACCATGGCAAGTGAAAGTAAATTTTTATTCAGGAAGAATTATGCAAAATACGAGTTTTTCAAAAATCCCACGAACTTCTTCCCAGAACAGATGGTTACCTGGTGTCAGCAGTCAAACGGCAGTCAGACCCAGCTTTTGCAGAACTTTTTAAACTCCAGTAGTTGTCCTGAGATTCAAGGGTTTTTGCACGTGAAGGAGCTGGGAAGGAAGTCGTGGAAGAAGCTGTACGTGTGTTTGCGGCGATCCGGCCTCTATTGCTCCACAAAGGGAGCTTCAAAGGAGCCCAGACACTTGCAGCTGCTGGCCGACCTGGAGGACAGCCGCATCTTCTCCCTGATGGCCGGCAGGAAGCAGTACGGTGCCCCCACGGACTACGGCTTCTGCATAAAGCCAAACAGAGTCAGGAACGAGGCCAAGGAGCTGCGGTTGCTCTGTGCCGAGGACGAGCAGAGCCGGACGTGCTGGATGACGGCCTTCAGGCTCCTCAAGTATGGAATGCTCCTTTACCAGAACTACAGAATCCCTCAGCAGAGGAAGGCCGTGCTGTCTCCCTTCTCAACTCCAGTGCGCAGTGTCTCTGAGAACTCCCTTGTGGCCATGGATTTTTCTGGGCAAACGGGAAGAGTGATCGAGAACCCGGCTGAGGCTCAGAGTGCGGCCCTGGAAGAAGGCCACGCCTGGAGGAAGCGAAGCACGCGGATGAATATCCTCGGGAGCCAAAGCCCCCTCCACCCTTCCACCCTAAGTACAGTGATTCACAGGACGCAGCACTGGTTTCACGGCAGGATCTCCAGGGAGGAGTCGCACCGGATCATTAAGCAGCAGGGGCTCGTGGACGGGCTTTTTCTCCTCCGTGACAGCCAGAGTAATCCAAAGGCATTTGTCCTCACATTGTGTCATCATCAGAAAATTAAAAATTTCCAGATCTTACCTTGCGAGGATGACGGGCAGACCTTCTTCAGCCTTGACGACGGGAACACCAAATTCTCTGACCTGATCCAGCTTGTTGACTTTTACCAGCTGAACAAAGGGGTCCTGCCTTGCAGACTGAAGCACCACTGCATCCGCGTAGCCTTA
>Neophocaena_phocaenoides
---------------------------------------------------------------------------------------------------------------------------------------------------------------------------------ATGGATGCGTCCCTGGAGAGCCTGTGCGCGGCCGCGGAGACGGCGCCCCTCCTGCACAACGGCCAGCATCCCCACGGCCGGCCCCCCGGAGCAAGGCCCCTGCAGGGGCAGGTAGCCCCGCGGCAGAGGCTGCAACGGTCCCAGCCCATGCACATCCTCGCCGTCAGGCGCCTGCACCAGGGGGACCAGCAGTTGAGGACGTCGTCTCTACCGGCCATCCCCAACCCCTTCCCCGAGCTCTGCGGCCCCGGGAGCCCCCCTGCGCTCACGCCGGGCTCCGTACCTCCCGGCCCAGCTGCTGCGAAGCAGGATGTTAAAGTCTTTAGCGAAGACGGGACGAGCAAAGTGGTGGAGATTCTGGCGGACACGACAGCCAGGGACCTGTGCCAGTTGCTGGTTTACAGAAGTCACTGTGTGGACGACAACAGCTGGACTCTGGTGGAGCACCACCCGCACCTGGGATCAGAAAGGTGCTTGGAAGACCATGAGCTTGTGGTCCAGGTAGAGAGCAGCATGGCAAGTGAAAGTCAATTTTTATTCAGGAAGAATTATGCAAAATACGAGTTTTTCAAAAATCCCACGAATTTCTTCCCAGAACAGATGGTTACCTGGTGCCAGCAGTCAAACGGCAGTCAGACCCAGCTTTTGCAGAATTTTTTAAACTCCAGTAGTTGTCCTGAGATTCAAGGCTTTTTGCACGTGAAGGAGCTGGGAAGGAAGTCGTGGAAGAAGCTGTACGTGTGTTTGCGGCGATCCGGCCTCTATTGCTCCACAAAGGGAGCTTCAAAGGAGCCCAGACACTTGCAGCTGCTGGCCGACCTGGAGGACAGCCGCATCTTCTCCCTGATGGCTGGCAGGAAGCAGTACGGTGCCCCCACGGACTACGGCTTCTGCATAAAGCCAAACAGAGTCAGGAACGAGGCCAAGGAGCTGCGGTTGCTGTGTGCCGAGGACGAGCAGAGCCGGACGTGCTGGATGACGGCCTTCAGGCTCCTCAAGTATGGAATGCTCCTTTACCAGAACTACAGAATCCCTCATCAGAGGAAGGCCGTGCTGTCCCCCTTCTCAACTCCAGTGCACAGTGTCTCTGATAACTCCCTTGTGACCATGGATGTTTCTGGGCAAACGGGAAGAGTGATCGAGAATCCGGCTGAGGCTCAGAGTGCAGCCCTGGAAGAAGGCCACGCCTGGAGGAAGCGAAGCAGGCGGATGAATATCCTCGAGAGCCAAAGCCCCCTCCACCCTTCCAGCCTAAGTACAGTGATTCACAGGACGCAGCACTGGTTTCACGGCAGGATCTCCAGGGAGGAGTCACGCCGGATCGTTAAGCAGCAGGGGCTCGTGGGTGGGCTTTTTCTCCTCCGTGGCAGCCAGAGTAATCCAAAGGCATTTGTCCTCACATTGTGTCATCATCAGAAAATTAAAAATGTCCAGATTTTACCTTGCGAGGATGACGGGCAGACTTTCTTCAGGCTTGACGACGGGAACACCAAATTCTCTGACCTGATCCAGCTTGTTGACTTTTACCAGCTGCACAAAGGGGTCCTGCCTTGCAGACTGAAGCACCACTGCATCGGCATAGCCTTA
>Balaena_mysticetus
ATGGCTTTAGCGGGCGGCCCAGATTCCTTTCTGCACCATCCATACTACCAGGGCCAGGTGGAGCGGACATCTCCTCGCCGTCCTGGAGATCTGGCAGGACCCGGCTTCCCAGCGCCGCCCGACCGGCTGGCGAATCACCAAGAGGACGACGTGGACCTGGAGACGCTGGTGAACGACATGGATGCGTCCCTGGAGAGCCTGTGCGCGGCCGCGGAGACGGCGCCCCTCCTGCACAATGGCCAGCATGCCCGCGGCCGGCCCCCCGGAGCAAGGCCCCTGCAGGGGCAGGTGGCCCCGCGGCAGAGGCTGCAACGGTCCCAGCCCATGCACATCCTCGCCGTCAGGCGCCTGCAGCAGGAGGACCAGCAGTTGAGGACGTCATCTCTGCCGGCCATCCCCAACCCCTTCCCCGAGCTCTGCGGCCCCGGGAGCCCCCCTGCACTCACGCCGGGCTCCTTACCTCCTGGCCCGGCTGCTGCGAAGCAGGATGTTAAAGTCTTTAGCGAAGACGGGACGAGCAAAGTGGTGGAGATTCTGGCGGACACGACAGCCAGGGACCTGTGCCAGTTGCTGGTTTACAGAAGTCACTGTGTGGACGACAACAGCTGGACGCTGGTGGAGCACCACCCGCACCTGGGATTAGAAAGGTGCTTGGAAGACCATGAACTGGTGGTCCAGGTGGAGAGCACCATGGCAAGTGAAAGTAAATTTTTATTCAGGAAGAATTATGCAAAATACGAGTTTTTCAAAAATCCCACGAACTTCTTCCCAGAACAGATGGTTACCTGGTGCCAGCAGTCAAACGGCAGTCAGACCCAGCTTTTGCAGAACTTTTTAAACTCCAGTAGTTGTCCTGAGATTCAAGGGTTTTTGCACGTGAAGGAGCTGGGAAGGAAGTCGTGGAAGAAGCTGTACGTGTGTTTGCGGCGATCCGGCCTCTATTGCTCCACAAAGGGAGCTTCAAAGGAGCCCAGACACTTGCAGCTGCTGGCCGACCTGGAGGACAGCCGCATCTTCTCCCTGATGGCCGGCAGGAAGCAGTACAGTGCCCCCACGGACTACGGCTTCTGCATAAAGCCAAACAGAGTCAGGAACGAGGCCAAGGAGCTGCGGTTGCTCTGTGCCGAGGACGAGCAGAGCCGGACGTGCTGGATGACGGCCTTCAGGCTCCTCAAGTATGGAATGCTCCTTTACCAGAACTACAGAATCCCTCAGCAGAGGAAGGCCGTGCTGTCTCCCTTCTCAACTCCAGTGCGCAGTGTCTCTGAGAACTCGCTTGTGGCCATGGATTTTTCTGGGCAAACGGGAAGAGTGATCGAGAACCCGGCTGAGGCTCAGAGTGCAGCCCTGGAAGAAGGCCACGCCTGGAGGAAGCGAAGCACGCGGATGAATATCCTCGGGAGCCAAAGCCCCCTCCACCCTTCCACCCTAAGTACAGTGATTCACAGGACGCAGCACTGGTTTCACGGCAGGATCTCCAGGGAGGAGTCGCACCGGATCATTAAGCAGCAGGGGCTCGTGGATGGGCTTTTTCTCCTCCGTGACAGCCAGAGTAATCCAAAGGCATTTGTCCTCACATTGTGTCATCATCAGAAAATTAAAAATTTCCAGATCTTACCTTGCGAGGATGACGGGCAGACCTTCTTCAGCCTTGACGACGGGAACACCAAATTCTCTGACCTGATCCAGCTTGTTGACTTTTACCAGCTGAACAAAGGGGTCCTGCCTTGCAGACTGAAGCACCACTGCATCCGCGTAGCCTTA
>Lipotes_vexillifer
ATGGCTTTAGCGGGCGGCCCAGATTCCTTTCTGCACCATCCATACTACCAGGACCAGGTGGAACAGACATCTCCTCGCCGTCCTGGAAATCTGGCAGGACCCGGCTTTCCAGCGCCGCCTGACAGGCTGGCGAATCACCAAGAGGACGACGTGGACCTGGAGACGCTGGTGAACGACATGGATGCGTCCCTGGAGAGCCTGTGCGCGGCCGCGGAGACGGCGCCCCTCCTGCGCAATGGCCAGCATCCCCGCGGCCGGCCCCCCGGAGCAAGGCCCCTGCAGGGGCAGGTGGCCCCGCGGCAGAGGCTGCAACGGTCCCAGCCCATGCACATCCTCGCCGTCAGGCGCCTGCACCAGGGGGACCAGCAGTTGAGGACGTCGTCTCTGCCGGCCATCCCCAACCCCTTCCCCGAGCTCTGCGGCCCCGGGAGCCCCCCTGCGCTCACGCCGGGCTCCGTACCTCCCGGCCCAGCTGCTGCGAAGCAGGATGTTAAAGTCTTTAGCGAAGACGGGACGAGCAAAGTGGTGGAGATACTGGCGGACACGACAGCCAGGGACCTGTGCCAGTTGCTGGTTTACAGAAGTCACTGTGTGGACGACAACAGCTGGACGCTGGTGGAGCACCACCCGCACCTGGGATTAGAAAGGTGCTTGGAAGACCATGAGCTGGTGGTCCAGGTAGAGAGCACCATGGCAAGTGAAAGTCAATTTTTATTCAGGAAGAATTATGCAAAATACGAGTTTTTCAAAAATCCCACGAATTTCTTCCCAGAACAGATGGTTACCTGGTGCCAGCAGTCAAACGGCAGTCAGACCCAGCTTTTGCAGAATTTTTTAAACTCCAGTAGTTGTCCTGAGATTCAAGGGTTTTTGCACGTGAAGGAGCTGGGAAGGAAGTCGTGGAAGAAGCTGTACGTGTGTTTGCGGCGATCCGGCCTCTATTGCTCCACAAAGGGAGCTTCAAAGGAGCCCAGACACTTGCAGCTGCTGGCCGACCTGGAGGACAGCCGCATCTTCTCCCTGGTGGCCGGCAGGAAGCAGTACGGTGCCCCCACGGACTACGGCTTCTGCATAAAGCCAAACAGAGTCAGGAACGAGGCCAAGGAGCTGCGGTTGCTGTGTGCCGAGGACGAGCAGAGCCGGACGTGCTGGATGACGGCCTTCAGGCTCCTCAAGTATGGAATGCTCCTTTACCAGAACTACAGAATCCCTCAGCAGAGGAAGGCCATGCTGTCCCCCTTCTCAACTCCAGTGCGCAGTGTCTCCGAGAACTCCCTTGTGGCCATGGATTTTTCTGGGCAAACGGGAAGAGTGATCGAGAACCCGGCTGAGGCTCAGAGTGCAGCCCTGGAAGAAGGCCACGCCTGGAGGAAGCGAAGCACGCGAATGAATATCCTCGGGAGCCAGAGCCCCCTCCACCCTTCCACCCTAAGTACAGTGATTCACAGGACACAGCACTGGTTTCACGGCAGGATCTCCAGGGAGGAGTCACACCGGATCATTAAGCAGCAGGGGCTCGTGGATGGGCTTTTTCTCCTCCGTGACAGCCAGAGTAACCCAAAGGCATTTGTCCTCACGTTGTGTCATCATCAGAAAATTAAAAATTTCCAGATCTTACCTTGCGAGGATGACGGGCAGACCTTCTTCAGCCTTGACGACGGCAACACCAAATTCTCTGACCTGATCCAGCTTGTTGACTTTTACCAGCTGAACAAAGGGGTCCTGCCTTGCAGACTGAAGCACCACTGCATCCGCGTAGCCTTA
>Kogia_simus
ATGGCTCTAGCGGGAGGCCCAGACTCCTTTCTGCACCATCCATACTACCAGGACCAGGTGGAACAGACATCTCCTCGCCGTCCTGGAAATCTGGCAGGACCCGGCTTCCCAGCGCCGCCTGACCGGCTGGCGAATCACCAAGAGGACGACGTGGACCTGGAGACGCTGGTGAACGACATGGATGCGTCCCTGGAGAGCCTGTGCGCGGCCACGGAGACGGCGCCCCTCCTGCACAACGGCCAGCATCCCCGCGGCCGGCCCCCCGGAGCAAGGCCCCTGCAGGGGCAGGTGGCCCCGCGGCAGAGGCTGCAACGGTCCCAGCCCATGCACATCCTTGCCGTCAGG-----------------------------------------------------------------------------------------------------------------------------------------GCAGGATGTTAAAGTCTTTAGCGAAGACGGGACGAACAAAGTGGTGGAGATTCTGGCGGACACGACAGCCAGGGACCTGTGCCAGTTCCTGGTTTACAGAAGTCACTGTGTGGACGACAACAGCTGGACGCTGGTGGAGCACCACCCGCCCCTGGGATTAGAAAGGTGCTTGGAAGACCATGAACTGGTGGTCCAGGTAGAGAGCACCATGGGCAGTGAAAGTCAATTTTTATTCCGGAAGAATTATGCAAATTACGAGTTTTTCAAAAATCCCACGAATTTCTTCCCAGAACAGATGGTTACCTGGTGCCAGCAGTCAAATGGCAGTCAGACCCAGCTTTTGCAGAATTTTTTAAACTCCAGTAGTTGTCCTGAGATTCAAGGCTTTTTGCACGTGAAGGAGCTGGGAAGGAAGTCGTGGAAGAAGCTGTACGTGTGTTTGCGGCGATCCGGCCTCTATTGCTCCACAAAGGGAGCTTCAAAGGAGC------------------------------------------------------------------------------------------------------------CAAACAGAGTCAGGAACGAGGCCAAGGAGCTGCGGCTGCTCTGTGCCGAGGACGAGCAGAGCCGGACGTGCTGGATGACGGCCTTCAGGCTCCTCAAGTATGGGATGCTCCTTTACCAGAACTACAGAATCCCTCAGCAGAGGAAGGCCGTGCTGTCCCCCTTCTCAACTCCAGTGCGCAGTGTCTCTGAGAACTCCCTCGTGGCCATGGATTTTTCTGGACAAACAGGAAGAGTGATCGAGAACCCAGCTGAGGCTCAGAGTGCAGCCCTGGAAGAAGGCCACGCCTGGAGGAAGCGAAGCACGCGGATGAACGTCCTCGGGAGCCAGAGCCCCCTCCACCCTTCCACCCTAAGTACAGTGATTCACAGGACGCAGCACTGGTTTCACGGCAGGATCTCCAGGGAGGAGTCACACCGGATCATTAAGCAGCAGGGGCTCGTGGATGGGCTTTTTCTCCTCCGTGACAGCCAGAGTAATCCAAAGGCATTTGTCCTCACATTGTGTCATCATCAGAAAATTAAAAATTTCCAGATCTTACCTTGCGAGGATGACGGGCAGACCTTCTGTAGCCTTGACGACGGGAACACCAAATTCTCTGACCTGATCCAGATTGTTGACTTATACCAGCTGAACAAAGGGGTCCTGCCTTGCAGACTGAAGCACCACTGCATCCGCGTGGCCTTA
>Camelus_dromedarius
---------------------------------------------------GACCAGGCGGAGCAGACATCCCCTCACCGGCCGCAGGGTCTGGCAGGACCGGCCTTCCCGGCGCAGTCCGAGCGGCTCGCCAACCACCAAGAGGATGACGTGGACCTGGAGGCCCTCGTGAATGACATGAGCCTGTCCCTGGAGAGTCTGTGCTCGGCGTCGGAGACGACGCCTCTTCTGCAGAACGGCCAGCACGCCCGTGGGCCGCCCTCCGCAGCCAGGTCCAACCAGCCGCAGCTGTCCCCGCGGCAGAAGGTGCAGCGTTCCCAGCCCGTGCACATCCTCGCCGCCAGGCGCCTGCAGGAGGAGGACCAGCAGTTCAGGACCTCGTCCCTGCCCGCCATCCCCAACCCTTTCCCCGAGCTCTGCGGCCCGGAGAGCCCCCCTGTGCTCGCGCCCGGCTCCTTACCTCCCCGCCAGGACGTCGCCAAGCAGGATGTCAGAGTCTTCAGCGAGGACGGCACGAGCAGGGTGGTGGAGATTCTCGCGGACACGACGGCCCGGGACCTGTGCCAGTGGCTGGTGTACCGAAGCCACTGCGTGGACGACAACAGCTGGGCTCTGGTGGAGTGCCACCCGCACCTGGGGTTAGAGCGGTGCTTGGAAGACCATGAGCTGGTGGCGCAGGTGGAGGGCACCATGGCAAGCGAAAGCAAATTTTTATTCCGGAAGAATTACGCAAAATACGAGTTCTTCAAGAACCCCACGAATTTCTTCCCAGAGCAGATGGTGACCTGGTGCCAGCAGTCAAACGGCAGTCAGAGCCAGCTCCTGCAGACTTTTCTGAACGCCAGCAGCTGCCCTGAAATCCAGGGGTTTTTGCACGTGAGGGAGCTGGGGCGCAGGTCCTGGAAGAAGCTGTACGTTTGTTTGCGGAGGTCCGGCCTCTACCATTCCACGAAGGGAGCGTCGAAGGAGCCCCGGCACCTGCAGCTGCTGGCCGACCTGGAGGACAGTGGCATGTTCTCCCTGACTGCCGGCCGGAAGCAGTACGGTGCCCCGACGGACTTCGGCTTCTGCATAAAGCCGAACAAAGTCAGGAGCGAGGCCAAGGAGCTGCGGTTGCTCTGCGCCGAGGACGAGCAGGGCAGGACGTGCTGGATGACGGCGTTCAGGCTCCTCAAGTACGGGGTGCTCCTGTACGAGAACTACCGCGTCCCGCAGCAGAGGAAGCCCACGCTGTCCCCGTTCTCCACGCCGGTGCGCAGCGTCTCGGAGAACTCCCTCGTGGCCATGGATTTTTCTGGGCAGACGGGGAGAGTGATCGAGAACCCGGCCGAGGCCCAGAGCGCAGCCCTGGAGGAAGGCCACGCCTGGAGGAAGCGAAGCACACGGCTGGGTGCCCTCGGTAGCCAGAGCCCCCTCCTCCCCTCCACCCTCAGCACAG-------------------CTGGCTCCACGGCAGGATCTCCAGGGAGGAGTCACACAGGCTCATTAAACAGCAGGGACTCGTGGACGGGCTTTTCCTCCTCCGTGACAGCCAGAGCAATCCAAAGGCATTTGTTCTCACACTGTGTCATCATCAGAAAATCAAAAATTTCCAGATCTTGCCTTGTGAGGAGGACGGGAAGCTGTTCTTCAGCCTGGACGAGGGGAAGACCAGGTTCTCCGACCTGATCCAGCTCGTGGACTTTTACCAGCTGAACAGAGGAGTCCTGCCTTGCAAGCTGAAACACCACTGCATCCGAGTGGCCTTA
>Vicugna_pacos
ATGGCTGTAGCTGGCTGTCCAGACTCCTTCTTGCACCATCCTTACTACCAGGACCAGGTGGAGCAGACATCGCCTCACCGGCCGCAGAGTCTGGGAGGACCGGCCTTCCCGGCGCAGTCCGAGCGGCTCGCCAACCACCAAGAGGATGACGTGGACCTGGAGGCCCTCGTGAATGACATGAGCCTGTCCTTGGAGAGTCTGTGCTCGGCGTCGGAGACGACGCCCCTCCTGCAGAACGGCCAGCACACCCGTGGTCCGCCCTCTGCAGCCAGGTGCATCCAGCCGCAGCTGTCCCCGCGGCAGAAGGTGCAGCGTTCCCAGCCCGTGCACATCCTCGCCGCCAGGCGCCTGCAGGAGGAGGACCAGCAGTTCAGGACCTCGTCCCTGCCGGCCATCCCCAACCCCTTCCCCGAGCTCTGTGGCCTGGAGAGCCCCCCTGTGCTCGCGCCCGGCTCCTTACCTCCCCGCCAGGACGTCGCCAAGCAGGATGTCAGAGTCTTCAGCGAGGACGGCACGAGCAGGGTGGTGGAGATTCTCGCGGACACGACGGCCCGGGACCTGTGCCAGTGGCTGGTGTACCGAAGCCACTGCGTGGACGACAACAGCTGGGCTCTGGTGGAGTGCCACCCGCACCTGGGGTTAGAGCGGTGCTTGGAAGACCATGAGCTGGTGGTGCAGGTGGAGGGCACCATGGCAAGCGAAAGTAAATTTTTATTCCGGAAGAATTACGCAAAATATGAATTCTTCAAGAACCCCACGAATTTCTTCCCAGAGCAGATGGTGACCTGGTGCCAGCAGTCAAACGGCAGTCAGAGCCAGCTCCTGCAGACTTTTCTGAATGCCAGCAGCTGCCCTGAAATCCAGGGCTTTTTGCACGTGAGGGAGCTGGGGCGCAGGTCCTGGAAGAAGCTGTACGTTTGTTTGCGGAGGTCCGGCCTCTACCATTCCACGAAGGGAGCGTCGAAGGAGCCCCGGCACCTGCAGCTGCTGGCCGACCTGGAGGACAGTGGCGTGTTCTCCCTGACTGCCGGCCGGAAGCAGTACGGCGCCCCGACGGACTTCGGCTTCTGCATAAAGCCGAACAAAGTCAGGAGCGAGGCCAAGGAGCTGCGGTTGCTGTGCGCCGAGGACGAGCAGGGCAGGACGTGCTGGATGACGGCGTTCAGGCTCCTCAAGTACGGGGTGCTCCTGTACGAGAACTACCGCGTCCCGCAGCAGAGGAAGCCCGCGCCGTCCCCGTTCTCCACGCCGGTGCGCAGCGTCTCGGAGAACTCCCTCGTGGCCATGGATTTTTCTGGGCAGACGGGGAGAGTGATCGAGAACCCGGCCGAGGCCCAGAGCGCAGCCCTGGAGGAAGGCCACGCCTGGAGGAAGCGAAGCACACGGCTGGGCGCCCTCGGTAGCCAGAGCCCCCTCCTCCCCTCCACCCTCAGCACAGTGATCCACAGGACGCAGCACTGGTTCCACGGCAGGATCTCCAGGGAGGAGTCACACAGGCTCATTAAACAGCAGGGACTCGTGGACGGACTTTTCCTCCTCCGTGACAGCCAGAGCAATCCAAAGGCATTTGTTCTCACACTGTGTCATCATCAGAAAATCAAAAATTTCCAGATCTTGCCTTGCGAGGAGGACGGGAAGCTGTTCTTCAGCCTGGACGAGGGGAAGACCAGGTTCTCCGACCTGATCCAGCTCGTGGACTTTTACCAGCTGAACAGAGGAGTCCTGCCTTGCAAGCTGAAACACCACTGCATCCGAGTGGCCTTA
>Sus_scrofa
ATGGCTTTAGCGGGCGGCCCGGATTCCTTTTTGCACCATCCGTACTACCAGGACCAGGTGGAGCAGACATCCCCTCACCATCCTCGAGATCTGGCAGGACCTGGCTTCCCAGCGCAGCCCGACCGGCTCGCCCCTCACCAAGAGGATGACGTGGACCTGGAGGCCCTGGTGAACGACATGGACGCGTCCCTGGAGAGCCTGTGCTCGGCCTCGGAGACGGCGCCCCTGCTGCACAACGGCCAGCATGCCCGCGGCCCGCCCCCGGGAGCAAGGCCCCTGCGGCCACAGGCGTCGCCGAGGCACCGGGTGCCACGGTCCCAGCCCCTGCACATTCTCGCCGCCAGGCGCCTGCAGGAGGAGGACCAGCAGTTTAGGACCTCGTCGCTGCCTGCCATCCCCAACCCCTTCCCCGAGCTCTGTGGCCCCGGGAGCCCCCCTGTGCTCTCGCCCGGCTCCTTACCGCCAGGCCAGGCCGCTGCCAAGCAGGATGTTAAAGTCTTTAGTGAAGATGGGACGTGCAAAGTGGTGGAGATTCTGGCGGACATGACAGCCAGGGACCTGTGCCAGTTGCTGGTTTATAGAAGTCATTGTGTGGATGACAACAGCTGGACGCTGGTGGAGCACCACCCGCATCTGGGATTAGAAAGGGGCCTGGAAGACCACGAGCGGGTGACCCAGGTGCAGCACACGCTGGCGAGCGAAAGCAAATTTTTATTCCGGAAGAATTACGCAAAATATGAGTTTTTCAAAAATCCCACGAATTTCTTCCCCGAACAGATGGTTACCTGGTGCCAGCAGTCCAACGGCAGTCAGACCCAGCTTTTGCAGAATTTTCTGAACTCCAGTAGTTGTCCTGAGATTCAAGGGTTTTTGCACGTGAAGGAGCTGGGAAGGAAATCGTGGAAGAAGCTGTACGTGTGTCTGCGGAGATCAGGCCTCTACTGCTCCACGAAGGGCGCTTCGAAGGAGCCCAGACACTTGCAGCTGCTGGCCGACCTGGAGGACAGCAGCATCTTCTCCCTGATCGCCGGCAGGAAGCAGTACGGCGCCCCCACGGACTACGGCTTCTGCATCAAGCCCAACAGGGTCAGGACCGAGGCCAAAGAGCTGCGCTTGCTCTGCGCCGAGGACGAGCAGAGCCGGACGTGCTGGATGACGGCCTTCAGGCTCCTCAAGTACGGAATGCTCCTCTACCAGAACTACAGGGTCCCGCAGCAGAGGAAGGCCGTGCTGTCCCCCTTCTCAGCTCCCGTGCGCAGCGTCTCTGAGAACTCCCTCGTGGCGATGGATTTTTCTGGGCAAACGGGAAGAGTCATCGAGAACCCGGCCGAGGCCCAGAGTGCAGCGCTGGAAGAAGGCCACGCCTGGAGGAAGCGAAGCACGCGGATGAATATCCTAGGTAGCCAAAGCCCCCTCCACCCTTCTACCCTAAGTACAGTGATTCACAGGACGCAGCACTGGTTCCACGGCAGGATCTCCCGGGAGGAGTCGCACCGCATCATCAAGCAGCAAGGGCTGGTGGATGGGCTTTTTCTCCTCCGTGACAGCCAGAGTAATCCAAAGGCATTTGTCCTCACACTGTGTCATCATCAGAAAATCAAAAACTTCCAGATCTTACCTTGCGAGGATGACGGGCAGACCTTCTTCAGCCTCGACGATGGGAACACCAAATTCTCCGACTTGATCCAGCTCGTTGACTTCTACCAGCTGAACAAAGGAGTCCTGCCTTGCAAACTCAAGCACCACTGCATCCGAGTGGCCTTG
>Camelus_ferus
ATGGCTGTAGCTGGCTGTCCAGACTCCTTCTTGCACCATCCTTACTACCAGGACCAGGCGGAGCAGACATCCCCTCACCGGCCGCAGGGTCTGGCAGGACCGGCCTTCCCGGCGCAGTCCGAGCGGCTCGCCAACCACCAAGAGGATGACGTGGACCTGGAGGCCCTCGTGAATGACATGAGCCTGTCCCTGGAGAGTCTGTGCTCGGCGTCGGAGACGACGCCTCTTCTGCAGAACGGCCAGCACGCCCGTGGGCCGCCCTCCGCAGCCAGGTCCAACCAGCCGCAGCTGTCCCCGCGGCAGAAGGTGCAGCGTTCCCAGCCCGTGCACATCCTCGCCGCCAGGCGCCTGCAGGAGGAGGACCAGCAGTTCAGGACCTCGTCCCTGCCCGCCATCCCCAACCCCTTCCCCGAGCTCTGCGGCCCGGAGAGCCCCCCTGTGCTCGCGCCCGGCTCCTTACCTCCCCGCCAGGACGTCGCCAAGCAGGATGTCAGAGTCTTCAGCGAGGACGGCACGAGCAGGGTGGTGGAGATTCTCGCGGACACGACGGCCCGGGACCTGTGCCAGTGGCTGGTGTACCGAAGCCACTGCGTGGACGACAACAGCTGGGCTCTGGTGGAGTGCCACCCGCACCTGGGGTTAGAGCGGTGCTTGGAAGACCATGAGCTGGTGGCGCAGGTGGAGGGCACCATGGCAAGCGAAAGTAAATTTTTATTCCGGAAGAATTACGCAAAATACGAGTTCTTCAAGAACCCCACGAATTTCTTCCCAGAGCAGATGGTGACCTGGTGCCAGCAGTCAAACGGCAGTCAGAGCCAGCTCCTGCAGACTTTTCTGAACACCAGCAGCTGCCCTGAAATCCAGGGGTTTTTGCACGTAAGGGAGCTGGGGCGCAGGTCCTGGAAGAAGCTGTACGTTTGTTTGCGGAGGTCCGGCCTCTACCATTCCACGAAGGGAGCTTCGAAGGAGCCCCGGCACCTGCAGCTGCTGGCCGACCTGGAGGACAGTGGCATGTTCTCCCTGACTGCCGGCCGGAAGCAGTACGGCGCCCCGACGGACTTCGGCTTCTGCATAAAGCCGAACAAAGTCAGGAGCGAGGCCAAGGAGCTGCGGTTGCTCTGCGCCGAGGACGAGCAGGGCAGGACGTGCTGGATGACGGCGTTCAGGCTCCTCAAGTACGGGGTGCTCCTGTACGAGAACTACCGCGTCCCGCAGCAGAGGAAGCCCGCGCTGTCCCCGTTCTCCACGCCGGTGCGCAGCGTCTCGGAGAACTCCCTCGTGGCCATGGATTTTTCTGGGCAGACGGGGAGAGTGATCGAGAACCCGGCCGAGGCCCAGAGCGCAGCCCTGGAGGAAGGCCACGCCTGGAGGAAGCGAAGCACACGGCTGGGCGCCCTCGGTAGCCAGAGCCCCCTCCTCCCCTCCACCCTCAGCACAGTGATCCACAGGACGCAGCACTGGTTCCACGGCAGGATCTCCAGGGAGGAGTCACACAGGCTCATTAAACAGCAGGGACTCGTGGACGGGCTTTTCCTCCTCCGTGACAGCCAGAGCAATCCAAAGGCATTTGTTCTCACACTGTGTCATCATCAGAAAATCAAAAATTTCCAGATCTTGCCTTGCGAGGAGGACGGGAAGCTGTTCTTCAGCCTGGACGAGGGGAAGACCAGGTTTTCCGACCTGATCCAGCTCGTGGACTTTTACCAGCTGAACAGAGGAGTCCTGCCTTGCAAGCTGAAACACCACTGCATCCGAGTGGCCTTA
>Equus_caballus
ATGGCTTTAGCTGGCTGCCCAGATTCCTTTTTGCACCATCCGTACTACCAGGAGCAGGCGGAGCAGACCCCTCCTCACAGTCCTCGAGAGCTGGCGGGACCTGGCTTCCCCACACAGTCTGACCGGCTCGCAAATCACCAAGAGGATGACGTGGACCTGGAAGCCCTGGTGAACGACATGAACGCGTCCTTGGAGAGTTTGTACTCGGCCTCGGAGACCGTACCCCTCCTTGAGAACGGCCAGCACGCCCGCAGCCAGCCCTCAGGAACAAGGTCCCTCCAGCCACAGGTGTCCCCACGGCAGAAGGTGCAGCGCTCCCAGCCTGTGCACATCCTCGCTGTCAGGCGCTTACAGGAGGAGGACCAGCAGTTTAGAACCTCGTCTCTGCCGGCCATCCCCAACCCTTTCCCCGAGCTCTGCGGCCCAGGGAGCCCCCCTGTGCTCACGCCGGGCTCCTTACCTCCGAGCCAGGCCACTGCAAAGCAGGATGTTAAAGTCTTTAGTGAAGATGGGACGAGCAAAGTGGTGGAGATTCTAGCAGACATGACAGCCAGGGACCTGTGCCAGTTGCTGGTTTACAGAAGTCACTGTGTGGATGACAACAGCTGGACGCTAGTGGAACACCACCCGCACCTGGGATTAGAAAGGTGCTTGGAAGACCATGAGCTGGTGGTTCAAGTGGAGAGCACCATGGCAAGTGAAAGTAAATTTTTATTCAGGAAGAATTATGCAAAATATGAGTTTTTTAAAAATCCTATGAATTTCTTCCCAGAACAGATGGTTACTTGGTGCCAGCAGTCCAACGGCAGTCAAACCCAGCTTTTGCAGAATTTTTTAAACTCCAGTAGTTGTCCTGAAATTCAAGGGTTTTTGCACGTGAAAGAGCTGGGAAGGAAATCGTGGAAAAAGCTGTATGTGTGTTTGCGGAGATCAGGCCTTTATTGCTCCACAAAGGGAGTTTCCAAGGAGCCCAGACACCTGCAGCTGCTCGCTGACCTGGAGGACAGCAGCGTCTTCTCCCTGATTGCCGGCAAGAAGCAGTACAGCGCCCCCACGGACTACGGCTTCTGCATAAAGCCAAACAGAGTCCGGAATGAAACTAAAGAGCTACGGCTGCTGTGTGCCGAAGATGAGCAGAGCAGGACCTGCTGGATGACGGCCTTCAGGCTTCTCAAGTATGGAATGCTCCTTTACCAGAACTACAGAATCCCTCAGCAGAGGAAAGCCTTGCTCTCCCCGTTCTCGACTCCAGTGCGCAGTGTCTCTGAGAACTCCCTCGTGGCAATGGATTTTTCTGGGCAAACAGGAAGAGTGATCGAGAATCCAGCGGAAGCCCAGAGCGCAGCCCTGGAAGAAGGCCACGCCTGGAGGAAGCGAAGCACGCGGATGAATATCCTAGGTAGCCAAAGTCCCCTCCACCCTTCTACCCTAAGTACAGTGATTCATAGGACGCAGCACTGGTTTCACGGCAGGATCTCCAGGGAGGAGTCGCACAGGATCATTAAGCAGCAAGGGCTGGTTGATGGGCTTTTTCTGCTCCGTGACAGCCAGAGTAATCCAAAGGCATTTGTACTTACACTGTGTCATCACCAGAAAATTAAAAATTTCCAGATCTTACCTTGCGAGGATGATGGACAGATGTTCTTCAGCCTTGATGACGGGAACACCAAATTTTCTGACCTGATCCAGCTTGTGGACTTTTACCAGCTAAACAAAGGAGTCCTGCCTTGCAAACTCAAGCACCACTGCATCCGAGTGGCCTTA
>Camelus_bactrianus
ATGGCTGTAGCTGGCTGTCCAGACTCCTTCTTGCACCATCCTTACTACCAGGACCAGGCGGAGCAGACATCCCCTCACCGGCCGCAGGGTCTGGCAGGACCGGCCTTCCCGGCGCAGTCCGAGCGGCTCGCCAACCACCAAGAGGATGACGTGGACCTGGAGGCCCTCGTGAATGACATGAGCCTGTCCCTGGAGAGTCTGTGCTCGGCGTCGGAGACGACGCCTCTTCTGCAGAACGGCCAGCACGCCCGTGGGCCGCCCTCCGCAGCCAGGTCCAACCAGCCGCAGCTGTCCCCGCGGCAGAAGGTGCAGCGTTCCCAGCCCGTGCACATCCTCGCCGCCAGGCGCCTGCAGGAGGAGGACCAGCAGTTCAGGACCTCGTCCCTGCCCGCCATCCCCAACCCCTTCCCCGAGCTCTGCGGCCCGGAGAGCCCCCCTGTGCTCGCGCCCGGCTCCTTACCTCCCCGCCAGGACGTCGCCAAGCAGGATGTCAGAGTCTTCAGCGAGGACGGCACGAGCAGGGTGGTGGAGATTCTCGCGGACACGACGGCCCGGGACCTGTGCCAGTGGCTGGTGTACCGAAGCCACTGCGTGGACGACAACAGCTGGGCTCTGGTGGAGTGCCACCCGCACCTGGGGTTAGAGCGGTGCTTGGAAGACCATGAGCTGGTGGCGCAGGTGGAGGGCACCATGGCAAGCGAAAGTAAATTTTTATTCCGGAAGAATTACGCAAAATACGAGTTCTTCAAGAACCCCACGAATTTCTTCCCAGAGCAGATGGTGACCTGGTGCCAGCAGTCAAACGGCAGTCAGAGCCAGCTCCTGCAGACTTTTCTGAACGCCAGCAGCTGCCCTGAAATCCAGGGGTTTTTGCACGTGAGGGAGCTGGGGCGCAGGTCCTGGAAGAAGCTGTACGTTTGTTTGCGGAGGTCCGGCCTCTACCATTCCACGAAGGGAGCGTCGAAGGAGCCCCGGCACCTGCAGCTGCTGGCCGACCTGGAGGACAGTGGCATGTTCTCCCTGACTGCCGGCCGGAAGCAGTACGGCGCCCCGACGGACTTCGGCTTCTGCATAAAGCCGAACAAAGTCAGGAGCGAGGCCAAGGAGCTGCGGTTGCTCTGCGCCGAGGACGAGCAGGGCAGGACGTGCTGGATGACGGCGTTCAGGCTCCTCAAGTACGGGGTGCTCCTGTACGAGAACTACCGCGTCCCGCAGCAGAGGAAGCCCGCGCTGTCCCCGTTCTCCACGCCGGTGCGCAGCGTCTCGGAGAACTCCCTCGTGGCCATGGATTTTTCTGGGCAGACGGGGAGAGTGATCGAGAACCCGGCCGAGGCCCAGAGCGCAGCCCTGGAGGAAGGCCACGCCTGGAGGAAGCGAAGCACACGGCTGGGCGCCCTCGGTAGCCAGAGCCCCCTCCTCCCCTCCACCCTCAGCACAGTGATCCACAGGACGCAGCACTGGTTCCACGGCAGGATCTCCAGGGAGGAGTCACACAGGCTCATTAAACAGCAGGGACTCGTGGACGGGCTTTTCCTCCTCCGTGACAGCCAGAGCAATCCAAAGGCATTTGTTCTCACACTGTGTCATCATCAGAAAATCAAAAATTTCCAGATCTTGCCTTGCGAGGAGGACGGGAAGCTGTTCTTCAGCCTGGACGAGGGGAAGACCAGGTTTTCCGACCTGATCCAGCTCGTGGACTTTTACCAGCTGAACAGAGGAGTCCTGCCTTGCAAGCTGAAACACCACTGCATCCGAGTGGCCTTA
>Equus_przewalskii
ATGGCTTTAGCTGGCTGCCCAGATTCCTTTTTGCACCATCCGTACTACCAGGAGCAGGCGGAGCAGACCCCTCCTCACAGTCCTCGAGAGCTGGCGGGACCTGGCTTCCCCACACAGTCTGACCGGCTCGCAAATCACCAAGAGGATGACGTGGACCTGGAAGCCCTGGTGAACGACATGAACGCGTCCTTGGAGAGTTTGTACTCGGCCTCGGAGACCGTACCCCTCCTTGAGAACGGCCAGCACGCCCGCAGCCAGCCCTCAGGAACAAGGTCCCTCCAGCCACAGGTGTCCCCACGGCAGAAGGTGCAGCGCTCCCAGCCTGTGCACATCCTCGCTGTCAGGCGCTTACAGGAGGAGGACCAGCAGTTTAGAACCTCGTCTCTGCCGGCCATCCCCAACCCTTTCCCCGAGCTCTGCGGCCCAGGGAGCCCCCCTGTGCTCACGCCGGGCTCCTTACCTCCGAGCCAGGCCACTGCAAAGCAGGATGTTAAAGTCTTTAGTGAAGATGGGACGAGCAAAGTGGTGGAGATTCTAGCAGACATGACAGCCAGGGACCTGTGCCAGTTGCTGGTTTACAGAAGTCACTGTGTGGATGACAACAGCTGGACGCTAGTGGAACACCACCCGCACCTGGGATTAGAAAGGTGCTTGGAAGACCATGAGCTGGTGGTTCAAGTGGAGAGCACCATGGCAAGTGAAAGTAAATTTTTATTCAGGAAGAATTATGCAAAATATGAGTTTTTTAAAAATCCTATGAATTTCTTCCCAGAACAGATGGTTACTTGGTGCCAGCAGTCCAACGGCAGTCAAACCCAGCTTTTGCAGAATTTTTTAAACTCCAGTAGTTGTCCTGAAATTCAAGGGTTTTTGCACGTGAAAGAGCTGGGAAGGAAATCGTGGAAAAAGCTGTATGTGTGTTTGCGGAGATCAGGCCTTTATTGCTCCACAAAGGGAGTTTCCAAGGAGCCCAGACACCTGCAGCTGCTCGCTGACCTGGAGGACAGCAGCGTCTTCTCCCTGATTGCCGGCAAGAAGCAGTACAGCGCCCCCACGGACTACGGCTTCTGCATAAAGCCAAACAGAGTCCGGAATGAAACTAAAGAGCTACGGCTGCTGTGTGCCGAAGATGAGCAGAGCAGGACCTGCTGGATGACGGCCTTCAGGCTTCTCAAGTATGGAATGCTCCTTTACCAGAACTACAGAATCCCTCAGCAGAGGAAAGCCTTGCTCTCCCCGTTCTCGACTCCAGTGCGCAGTGTCTCTGAGAACTCCCTCGTGGCAATGGATTTTTCTGGGCAAACAGGAAGAGTGATCGAGAATCCAGCGGAAGCCCAGAGCGCAGCCCTGGAAGAAGGCCACGCCTGGAGGAAGCGAAGCACGCGGATGAATATCCTAGGTAGCCAAAGTCCCCTCCACCCTTCTACCCTAAGTACAGTGATTCATAGGACGCAGCACTGGTTTCACGGCAGGATCTCCAGGGAGGAGTCGCACAGGATCATTAAGCAGCAAGGGCTGGTTGATGGGCTTTTTCTGCTCCGTGACAGCCAGAGTAATCCAAAGGCATTTGTACTTACACTGTGTCATCACCAGAAAATTAAAAATTTCCAGATCTTACCTTGCGAGGATGATGGACAGATGTTCTTCAGCCTTGATGACGGGAACACCAAATTTTCTGACCTGATCCAGCTTGTGGACTTTTACCAGCTAAACAAAGGAGTCCTGCCTTGCAAACTCAAGCACCACTGCATCCGAGTGGCCTTA
>Ovis_aries
ATGGCTTTAGCAGGCGGCCCAGATTCCTTCCTGCACCATCCGTACTACAAGGACAAGGTGGAGCAGACACCTCCTCAGCGTCCTGGGGAGCTGGCAGAACCCGGCTTCCCAGCGCCGCCCGGCCGGCTGGCAGGTCACCAAGAGGACGACCTGGACTTGGAGGCACTGGTGAACGACATGGACGCGTCCCTGGAGAGCCTGTGCGCAGCCTCGGAGACGGCGCCCCTCCTGCACAACGGCCAGCACAGCCGCGGCCCGGCCCCCGGAGCCAGGGTCCTGCAGCCACAGGCGGCCCCGAGGCAGAGGGTGCAGCGGTCCCAGCCCGTGCGCATCCTCTGCGTCAGGCGCCTGCAGGAGGAAGACCCCCACTTGAGGACTTCGTCGCTGCCAGCCATCCCCAACCCCTTCCCCGAGCTCTGCGGCCCTGGAAGCCCCCCTGCGCTCACACCCGGCTCCTTACCTCCTGGCCCGGCTGCTGCGAAGCAGGATGTTAAAGTCTTCAGTGAAGACGGGACAAGCAAAGTGGTGGAGATTCTGGCAGACATGACGGCCAGGGACCTGTGCCAGCTGCTGGTTTACAGAAGTCACTGTGTGGACGACAACAGCTGGGCGCTGGTGGAGCACCACCCACACCTGGGATTAGAGCGGTGCTTGGAAGACCATGAGCTGGTGGTCCAGGTGGAGAGCACCATGGCAAGTGAAAGTAAATTTTTATTCAGGAAGAATTATGCAAAATACGAGTTTTTCAAAAATCCCATGAATTTCTTCCCGGAACAGATGGTTACGTGGTGCCAGCAGTCCAACGGCAGTCACACCCAGCTGTTGCAGAATTTTTTAAACTCCAGTAGTTGTCCTGAGATTCAAGGGTTTTTGCACGTGAAGGAGCTGGGAAGGAAATCTTGGAAGAAGCTGTATGTGTGTTTGCGGAGATCTGGCCTCTATTGCTCCACAAAGGGAGCTTCGAAGGAGCCCAGACACCTGCAGCTGCTGGCCGACCTGGAGGACAGCAGCATCTTCTCCCTGATTGCTGGCAGGAAGCAGTACAGTGCCCCTACAGACTATGGCTTCTGCATAAAGCCTAATAGAGTCAGGAACGAGGCTAAGGAGCTGCGCTTGCTCTGTGCCGAGGATGAGCAGAGCCGCACGTGCTGGGTGACAGCCTGCAGGCTCCTCAAGTATGGGATGCTCCTTTACCAGAACTACAGGATCCCACAGCAGAGGAAAGCCATGCTGTCCTCCTTCTCGACTCCAGTGCGCAGCGTCTCTGAGAACTCCCTTGTGGCAATGGATTTCTCTGGGCAAACGGGAAGAGTAATCGAGAATCCAGCTGAGGCCCAGAGCGCAGCCCTGGAAGAAGGCCACGCCTGGAGGAAACGAAGCACGCGGATGAATATCCTAGGTAGCCAAAGCCCCCTCCACCCTTCCGCCCTCAGTACAGTGATTCACAGGACGCAGCACTGGTTTCACGGCAGGATCTCCAGGGAAGAGTCGCACCGGATCATTAAACAGCAAGGGCTCGTGGATGGGCTCTTCCTCCTCCGTGACAGCCAAAGCAACCCAAAGGCGTTCGTCCTCACACTGTGTCACCACCAGAAGATCAAAAACTTCCAGATCTTGCCTTGCGAGGACGACGGGCAGACATTCTTCAGCCTTGACGACGGGAACACCAAATTCTCTGACCTGATCCAGCTCGTTGACTTTTACCAGCTGAACAAAGGGGTCCTGCCATGCAGACTGAAGCACCACTGCATCCGAGTGGCCTTA
>Capra_hircus
ATGGCTTTAGCAGGTGGCCCAGATTCCTTCCTGCACCATCCGTACTACAAGGATAAGGTGGAGCAGACACCTCCTCAGCGTCCTGGGGAGCTGGCAGGACCTGGCTTCCCAGCGCCACCCGACCGGCTGGCAGGTCACCAAGAGGACGACCTGGACTTGGAGGCACTGGTGAACGACATGGACGCGTCCCTGGAGAGCCTGTGCGTAGCCTCGGAGACGGCGCCCCTCCTGCACAACGGCCAGCACAGCCGCGGCCCGGCCCCCGGAGCCAGGGTTCTGCAGCCACAGGCGGCCCCGAGGCAGAGGGTGCAGCGGTCCCAGCCCGTGCGCATCCTCGCGGTCAGGCGCCTGCAGGAGGAAGACCCCCACTTGAGGACCTCGTCGCTGCCAGCCATCCCCAACCCCTTCCCCGAGCTCTGCGGCCCCGGAAGCCCCCCTGCGCTCACACCCGGCTCCTTACCTCCTGGCCCGGCTGCTGCGAAGCAGGATGTTAAAGTCTTCAGTGAAGACGGGACAAGCAAAGTGGTGGAGATTCTGGCAGACATGACGGCCAGGGACCTGTGCCAGCTGCTGGTTTACAGAAGTCACTGTGTGGACGACAACAGCTGGGCGCTGGTGGAGCACCACCCACACCTGGGATTAGAGCGGTGCTTGGAAGACCATGAGCTGGTGGTCCAGGTGGAGAGCACCATGGCAAGTGAAAGTAAATTTTTATTCAGGAAGAATTATGCAAAATACGAGTTTTTCAAAAATCCCATGAATTTCTTCCCAGAACAGATGGTTACGTGGTGCCAGCAGTCCAACGGCAGTCACACCCAGCTTTTGCAGAATTTTTTAAACTCCAGTAGTTGTCCTGAGATTCAGGGGTTTTTGCACGTGAAGGAGCTGGGAAGGAAATCTTGGAAGAAGCTGTATGTGTGTTTGCGGAGATCCGGCCTCTATTGCTCCACAAAGGGAGCTTCGAAGGAGCCCAGACACCTGCAGCTGCTTGCCGACCTGGAGGACAGCAGCATCTTTTCCCTGATTGCTGGCAGGAAGCAGTACAGTGCCCCTACAGACTATGGCTTCTGCATAAAGCCCAAAAGAGTCAGGAACGAGGCTAAGGAGCTGCGCTTGCTCTGTGCCGAGGATGAGCAGAGCCGCACGTGCTGGGTGACAGCCTGCAGGCTCCTCAAGTATGGGATGCTCCTTTACCAGAACTACAGGATCCCACAGCAGAGGAAAGCCATGCTGTCCTCCTTCTCGACTCCAGTGCGCAGCGTCTCTGAGAACTCCCTTGTGGCAATGGATTTCTCTGGGCAAACGGGAAGAGTAATCGAGAATCCAGCTGAGGCCCAGAGCGCAGCCCTGGAAGAAGGCCACGCCTGGAGGAAACGAAGCACGCGGATGAATATCCTAGGTAGCCAAAGCCCCCTCCACCCTTCCGCCCTCAGTACAGTGATTCACAGGACGCAGCACTGGTTTCACGGCAGGATCTCCAGGGAAGAGTCGCACCGGATCATTAAACAGCAAGGGCTCGTGGATGGGCTCTTTCTCCTCCGTGACAGCCAAAGTAACCCAAAGGCATTCGTCCTCACACTGTGTCATCACCAGAAGATCAAAAACTTCCAGATCTTACCTTGCGAGGACGACGGGCAGACATTCTTCAGCCTTGACGACGGGAACACCAAATTCTCTGACCTGATCCAGCTGGTTGACTTTTACCAGCTGAACAAAGGGGTCCTGCCTTGCAGACTGAAGCACCACTGCATCCGAGTGGCCTTA
>Pantholops_hodgsonii
---------------------------------------------------------------------------------------------------------------------------------------------------------------------------------ATGGACGCGTCCCTGGAGAGCCTGCGCGCAGCCTCGGAGACGGCGCCCCTCCTGCACAACGGCCGGCACAGCCGCGGCCCGGCCCCCGGAACCAGGGCTCCGCAGCCACAGGCAGCCCCGAGGCAGGGCGTGCAGCGGTCCCAGCCCGTGCGCATCCTCGCAGTCAGGCGCCTGCAGGAGGAAGACCCTCACTTGAGGACCTCGTCGCTGCCAGCCATCCCCAACCCCTTCCCCGAGCTCTGCGGCCCCGGAAGCCCCCCTGCGCTCACACCCGGCTCCTTACCTCCTGGCCCGGCTGCTGCGAAGCAGGATGTTAAAGTCTTCAGTGAAGACGGGACAAGCAAAGTGGTGGAGATTCTGGCAGACATGACGGCCAGGGACCTGTGCCAGCTGCTGGTTTACAGAAGTCACTGTGTGGATGACAACAGCTGGGCGCTGGTGGAGCACCACCCACACCTGGGATTAGAGCGGTGCTTGGAAGACCATGAGCTGGTGGTCCAGGTGGAGAGCACCATGGCAAGTGAAAGTAAATTTTTATTCAGGAAGAATTATGCAAAATACGAGTTTTTCAAAAATCCCATGAATTTCTTCCCAGAACAGATGGTTACGTGGCACCAGCAGTCCAACGGCAGTCACACCCAGCTTTTGCAGAATTTTTTAAACTCCAGTAGTTGTCCTGAGATTCAAGGGTTTTTGCACGTGAAGGAGCTGGGAAGGAAATCGTGGAAGAAGCTGTATGTGTGTTTGCGGAGATCTGGCCTCTATTGCTCCACAAAGGGAGCTTCAAAGGAGCCCAGACACCTGCAGCTGCTTGCCGACCTGGAGGACAGCAGCATCTTCTCCCTGATTGCTGGCAGGAAGCAGTACAGTGCCCCTACAGACTATGGCTTCTGCATAAAGCCTAACAGAGTCAGGAACGAGGCTAAGGAGCTGCGCTTGCTCTGTGCCGAGGATGAGCAGAGCCGGACGTGCTGGGTGACAGCCTGCAGGCTCCTCAAGTATGGGATGCTCCTTTACCAGAACTACAGGATCCCACAGCAGAGGAAAGCCATGCTGTCCTCCTTCTCGACTCCAGTGCGCAGCGTCTCTGAGAACTCCCTTGTGGCAATGGATTTCTCTGGGCAAACGGGAAGAGTAATCGAGAATCCAGCTGAGGCCCAGAGCGCAGCCCTGGAAGAAGGCCACGCCTGGAGGAAACGAAGCACGCGGATGAATATCCTAGGTAGCCAAAGCCCCCTCCACCCTTCCGCCCTCAGTACAGTGATTCACAGGACGCAGCACTGGTTTCACGGCAGGATCTCCAGGGAAGAGTCGCACCGGATCATTAAACAGCAAGGGCTTGTGGATGGGCTCTTTCTCCTCCGTGACAGCCAAAGTAACCCAAAGGCGTTTGTCCTCACACTGTGTCATCATCAGAAAATTAAAAATTTCCAGATCTTACCTTGTGAGGACGACGGGCAGACATTCTTCAGCCTTGACGACGGGAACACCAAATTCTCTGACCTGATCCAGCTTGTTGACTTTTACCAGCTGAACAAAGGGGTCCTGCCTTGCAGACTGAAGCACCACTGCATCCGAGTGGCCTTA
>Bos_indicus
---------------------------------------------------------------------------------------------------------------------------------------------------------------------------------ATGGATGCGTCCCTGGAGAGCCTGTGTGCAGCCTCGGAGACAGTGCCCCTCCTGCACAACGGCCAGCACAGCCGCGGCCCAGTCCCCAGAGCCAGGGTCCTGCAACCACAGGCGGCCCCGAGGCAGAGGGTGCAGCGGTCCCAGCCCGTGAGCATCCTCGCGGTCAGGCGCCTGCAGGAGGAAGACCTCCACTTGAGGACCTCGTCGCTGCCAGCCATCCCCAACCCCTTCCCCGAGCTCTGCGGCCCTGGGAGCCCCCCTGCGCTCACACCCGGCTCCTTACCTCCTGGCCCGGCTGCCGCGAAGCAGGATGTTAAAGTCTTCAGTGAAGACGGGACAAGCAAAGTGGTGGAGATTCTGGCAGACATGACAGCCAGGGACCTGTGCCAGCTGCTGGTTTACAGAAGTCACTGTGTGGACGACAACAGCTGGGCGCTGGTGGAGCATCACCCACACCTGGGATTAGAGCGCTGCTTGGAAGACCATGAGCTGGTAGTCCAGGTGGAGAGCACCATGGCAAGTGAAAGTAAATTTTTATTCAGGAAGAATTATGCAAAATATGAGTTTTTCAAAAATCCCATGAATTTCTTCCCAGAACAGATGGTTACGTGGTGCCAGCAGTCCAACGGCAGTCACACCCAGCTTCTGCAGAATTTTTTAAACTCCAGTAGTTGTCCTGAGATTCAAGGGTTTTTGCACGTGAAGGAGCTGGGAAGGAAATCGTGGAAGAAGCTGTATGTGTGTTTGCGGAGATCCGGCCTCTATTGCTCCACAAAGGGAGCTTCGAAGGAGCCCAGACACCTGCAGCTGCTGGCCGACCTGGAGGACAGCAGCATCTTCTCCCTGATTGCTGGCAGGAAGCAGTACAGTGCCCCCACAGACTAYGGCTTCTGCATAAAGCCTAACAGAGTCAGGAACGAGGCTAAGGAGCTGCGCTTGCTYTGTGCCGMGGATGAGCAGAGCCGGACRTGCTGGATGACAGCCTGCAGGCTCCTCAAGTATGGGATGCTCCTTTACCAGAACTACAGAATCCCACAGCAGAGGAAGGCCATGCTGTCCCACTTCTCGACTCCAGTGCGCAGTGTCTCTGAGAACTCCCTTGTGGCAATGGATTTCTCTGGGCAAACGGGAAGAGTAATCGAGAATCCAGCTGAGGCCCAGAGCGCAGCCCTGGAAGAAGGCCACGCCTGGAGGAAACGAAGCACGCGGATGAATATCCTAGGTAGCCAAAGCCCCCTCCACCCTTCCGCCCTCAGTACAGTGATTCACAGGACGCAGCACTGGTTTCACGGCAGGATCTCCAGGGAGGAGTCGCACCGGATCATTAAACAGCAGGGGCTCGTGGATGGGCTTTTTCTCCTCCGTGACAGCCAAAGTAATCCAAAGGCGTTCGTCCTCACACTGTGTCATCATCAGAAGATTAAAAATTTCCAGATCTTACCTTGCGAGGATGACGGGCAGACATTCTTCAGCCTTGACGACGGGAACACCAAATTCTCTGACCTGATCCAGCTTGTTGACTTTTACCAGCTGAACAAAGGGGTCCTGCCTTGCAGACTGAAGCACCACTGCATCCGAGTGGCCTTA
>Bos_taurus
ATGGCTTTAGCAGGCGGCCCAGATTCCTTCCTGCACCATCCGTACTACCAGGACAAGGTGGAGCAGACACCTCCTCAGCGTCCTGGGGAGCTGGCAGGACCTGGCTTCCCAGCGCCGCCCGACCGG---------------GAGGACGACGTGGACTTGGAGGCGCTGGTGAACGACATGGATGCGTCCCTGGAGAGCCTGTGTGCAGCCTCGGAGACAGTGCCCCTCCTGCACAACGGCCAGCACAGCCGCGGC------------GCCAGGGTCCTGCAACCACAGGCGGCCCCGAGGCAGAGGGTGCAGCGGTCCCAGCCCGTGAGCATCCTCGCGGTCAGGCGCCTGCAGGAGGAAGACCTCCACTTGAGGACCTCGTCGCTGCCAGCCATCCCCAACCCCTTCCCCGAGCTCTGCGGCCCTGGGAGCCCCCCTGCGCTCACACCCGGCTCCTTACCTCCTGGCCCGGCTGCCGCGAAGCAGGATGTTAAAGTCTTCAGTGAAGACGGGACAAGCAAAGTGGTGGAGATTCTGGCAGACATGACAGCCAGGGACCTGTGCCAGCTGCTGGTTTACAGAAGTCACTGTGTGGACGACAACAGCTGGGCGCTGGTGGAGCATCACCCACACCTGGGATTAGAGCGCTGCTTGGAAGACCATGAGCTGGTAGTCCAGGTGGAGAGCACCATGGCAAGTGAAAGTAAATTTTTATTCAGGAAGAATTATGCAAAATATGAGTTTTTCAAAAATCCCATGAATTTCTTCCCAGAACAGATGGTTACGTGGTGCCAGCAGTCCAACGGCAGTCACACCCAGCTTCTGCAGAATTTTTTAAACTCCAGTAGTTGTCCTGAGATTCAAGGGTTTTTGCACGTGAAGGAGCTGGGAAGGAAATCGTGGAAGAAGCTGTATGTGTGTTTGCGGAGATCCGGCCTCTATTGCTCCACAAAGGGAGCTTCGAAGGAGCCCAGACACCTGCAGCTGCTGGCCGACCTGGAGGACAGCAGCATCTTCTCCCTGATTGCTGGCAGGAAGCAGTACAGTGCCCCCACAGACTATGGCTTCTGCATAAAGCCTAACAGAGTCAGGAACGAGGCTAAGGAGCTGCGCTTGCTTTGTGCCGAGGATGAGCAGAGCCGGACGTGCTGGATGACAGCCTGCAGGCTCCTCAAGTATGGGATGCTCCTTTACCAGAACTACAGAATCCCACAGCAGAGGAAGGCCATGCTGTCCCACTTCTCGACTCCAGTGCGCAGTGTCTCTGAGAACTCCCTTGTGGCAATGGATTTCTCTGGGCAAACGGGAAGAGTAATCGAGAATCCAGCTGAGGCCCAGAGCGCAGCCCTGGAAGAAGGCCACGCCTGGAGGAAACGAAGCACGCGGATGAATATCCTAGGTAGCCAAAGCCCCCTCCACCCTTCCGCCCTCAGTACAGTGATTCACAGGACGCAGCACTGGTTTCACGGCAGGATCTCCAGGGAGGAGTCGCACCGGATCATTAAACAGCAGGGGCTCGTGGATGGGCTTTTTCTCCTCCGTGACAGCCAAAGTAATCCAAAGGCGTTCGTCCTCACACTGTGTCATCATCAGAAGATTAAAAATTTCCAGATCTTACCTTGCGAGGATGACGGGCAGACATTCTTCAGCCTTGACGACGGGAACACCAAATTCTCTGACCTGATCCAGCTTGTTGACTTTTACCAGCTGAACAAAGGGGTCCTGCCTTGCAGACTGAAGCACCACTGCATCCGAGTGGCCTTA
