# Supplementary material for: Insights into body size variation in cetaceans from the evolution of body-size-related genes
Source: BMC Evol Biol. 2019 Jul 27;19:157. doi: 10.1186/s12862-019-1461-9 (PMC6660953; doi:10.1186/s12862-019-1461-9)
Supplement: Supplementary file 4 — Alignment sequences of 20 body-size related genes used for this study. These files are Fast format, please use MEGA or Clustal to open them. (ZIP 133 kb) [file 12862_2019_1461_MOESM4_ESM.zip › Additional file 4 6.2/KCNJ2.fas]

>Camelus_bactrianus
ATGGGCAGTGTGCGAACCAACCGCTACAGCATCGTCTCTTCCGAAGAAGACGGCATGAAGCTGGCCACCCTGGCGGTTGCGAACGGCTTTGGGAACGGGAAGAGTAAAGTCCACACGCGACAGCAGTGCAGGAGCCGCTTCGTGAAGAAGGACGGCCACTGCAACGTTCAGTTCATCAACGTGGGCGAGAAGGGCCAGCGCTACCTCGCGGACATCTTCACCACGTGTGTGGACATTCGCTGGCGGTGGATGCTGGTTATCTTCTGCCTGGCTTTCGTTCTCTCGTGGCTGTTCTTCGGCTGCGTGTTTTGGTTAATAGCCCTACTCCACGGGGATCTGGATGCCTCGAAGGAGAGCAAGGCCTGTGTGTCGGAGGTCAACAGCTTCACGGCCGCCTTCCTTTTCTCCATCGAGACCCAGACCACCATAGGCTACGGCTTCCGGTGTGTCACGGACGAATGCCCCGTCGCGGTCTTCATGGTGGTCTTCCAGTCCATTGTGGGCTGCATCATCGACGCCTTTATCATCGGCGCGGTCATGGCCAAGATGGCGAAGCCGAAGAAGAGAAACGAGACCCTCGTCTTCAGCCACAACGCCGTGATCGCCATGAGAGACGGCAAGCTGTGTCTGATGTGGCGAGTGGGGAATCTTCGGAAGAGACACTTGGTGGAAGCGCACGTCCGAGCCCAGCTCCTCAAATCCAGAATCACCTCTGAAGGGGAGTACATCCCCCTGGATCAGATAGATATCAACGTCGGCTTTGACAGTGGCATTGACCGTATATTCCTGGTGTCCCCAATCACCATTGTCCACGAAATAGACGAAGACAGCCCCCTGTATGACTTGAGTAAACAGGACATTGACAACGCAGACTTTGAAATTGTCGTCATCCTGGAGGGCATGGTGGAAGCCACGGCCATGACGACGCAGTGCCGGAGCTCCTATCTGGCCAACGAGATCCTCTGGGGCCACCGCTATGAGCCCGTCCTCTTCGAAGAGAAGCACTACTACAAAGTGGACTATTCCAGGTTCCACAAGACTTACGAAGTCCCCAGCACGCCCCTCTGCAGTGCCAGAGACTTGGCGGAAAAGAAGTACATCCTCTCCAATGCTAACTCATTCTGCTATGAAAACGAGGTTGCCCTGACGAGCAAAGAGGAAGACGGCAGTGAGAATGGAGTTCCGGAGAGCACGAGTACGGACACGCCGCCGGGCATAGACCTGCACAACCAGGCCAGTGTCCCTCTAGAGCCCAGGCCCTTGCGGCGAGAGTCGGAGATA
>Bos_taurus
ATGGGCAGCGTGCGCACCAACCGCTACAGCATCGTCTCTTCAGAGGAGGACGGCATGAAGCTGGCCACCCTGGCGGTGGCCAACGGATTCGGGAATGGCAAGAGCAAAGTCCACACCCGCCAGCAGTGCAGGAGCCGCTTCGTGAAGAAGGACGGACACTGCAACGTGCAGTTCATCAACGTGGGCGAGAAGGGCCAGCGGTACCTGGCGGACATCTTCACCACGTGCGTGGACATCCGCTGGCGGTGGATGCTGGTCATCTTCTGCCTGGCTTTCGTGCTCTCCTGGCTCTTCTTCGGCTGTGTGTTTTGGTTGATCGCGCTGCTCCACGGGGACCTGGATGCGTCCAAGGAGAGCAAAGCCTGCGTGTCCGAGGTCAACAGCTTCACGGCTGCCTTCCTTTTCTCCATCGAGACGCAGACCACCATCGGCTACGGCTTCCGCTGCGTCACGGACGAGTGCCCTGTGGCCGTCTTCATGGTGGTCTTCCAGTCCATCGTGGGCTGCATCATCGACGCCTTCATCATCGGTGCGGTAATGGCCAAGATGGCCAAGCCCAAAAAGAGAAACGAGACGCTGGTCTTCAGCCACAACGCCGTGATCGCCATGAGGGACGGCAAGCTCTGCCTCATGTGGCGGGTGGGCAACCTCCGGAAGAGCCACTTGGTGGAGGCGCACGTGCGCGCGCAGCTCCTCAAGTCCAGAATCACCTCCGAGGGGGAGTACATCCCCCTGGATCAGATAGACATCAACGTGGGCTTCGACAGCGGCATCGACCGCATATTTCTGGTGTCTCCCATCACCATCGTCCACGAGATCGATGAGGACAGTCCTCTGTACGATCTGAGCAAGCAGGACATCGACAACGCAGACTTTGAGATCGTGGTCATCCTCGAGGGTATGGTGGAGGCCACGGCCATGACCACGCAGTGCCGGAGCTCGTACCTGGCCAACGAGATCCTCTGGGGTCACCGCTACGAGCCGGTGCTCTTCGAGGAGAAACACTACTACAAAGTAGACTACTCCAGGTTCCACAAGACGTACGAAGTCCCCAACACGCCCCTGTGCAGCGCTAGGGACTTAGCGGAGAAGAAATACATCCTGTCGAACGCTAACTCGTTTTGCTACGAAAATGAGGTCGCCCTCACGAGCAAAGAGGAAGACGACAGTGAGAACGGGGTCCCCGAGAGCACAAGCACGGACACGCCCCCGGACATAGACCTGCACAACCAGGCCAGTGTACCTCTAGAGCCCAGGCCGTTACGACGGGAGTCGGAGATA
>Equus_caballus
ATGGGCAGTGTGCGAACCAACCGCTATAGCATTGTCTCTTCGGAAGAAGACGGCATGAAGTTGGCCACCATGGCGGTTGCAAATGGCTTTGGGAACGGCAAGAGTAAAGTCCACACTCGACAACAGTGCAGGAGTCGCTTTGTGAAGAAAGACGGCCACTGTAATGTTCAGTTCATTAACGTGGGTGAGAAAGGACAACGGTACCTCGCAGACATCTTTACCACATGTGTGGACATTCGCTGGCGGTGGATGCTGGTCATCTTCTGCCTGGCTTTCATTCTCTCATGGCTGTTTTTTGGCTGTGTGTTTTGGTTGATAGCTCTGCTCCATGGGGATCTGGATGCATCTAAAGAGAGCAAAGCTTGTGTGTCTGAGGTTAACAGCTTCACGGCCGCCTTCCTTTTCTCCATTGAGACCCAGACAACCATAGGCTATGGCTTCAGGTGTGTCACGGACGAATGCCCAATTGCTGTTTTCATGGTGGTATTCCAGTCAATCGTGGGCTGCATCATTGATGCCTTTATCATTGGTGCAGTCATGGCAAAGATGGCAAAGCCAAAGAAGAGAAATGAGACTCTTGTCTTCAGTCACAATGCTGTGATCGCCATGAGAGATGGCAAGCTCTGTTTGATGTGGCGAGTGGGCAATCTTCGGAAAAGCCACTTGGTGGAAGCTCATGTTCGCGCACAGCTCCTCAAATCCAGAATTACTTCTGAAGGGGAGTACATCCCCCTGGATCAAATAGATATCAATGTCGGGTTTGACAGTGGAATTGACCGTATATTTCTGGTATCCCCAATCACTATAGTCCATGAAATAGATGAAGACAGTCCTTTATATGATTTGAGTAAACAGGACATTGACAATGCAGACTTTGAAATTGTTGTGATACTGGAAGGCATGGTGGAAGCCACCGCCATGACCACACAGTGCCGTAGCTCATATCTGGCAAATGAAATCCTCTGGGGCCACCGCTATGAGCCTGTACTCTTTGAAGAGAAGCATTACTACAAAGTGGACTATTCAAGGTTCCACAAGACTTATGAAGTACCCAACACTCCCCTTTGTAGCGCCAGAGACTTAGCAGAAAAGAAATATATTCTCTCAAATGCTAATTCATTTTGCTATGAAAATGAAGTTGCTCTCACAAGCAAAGAGGAAGATGACAGTGAAAATGGAGTTCCAGAAAGCACTAGTACGGACACACCCCCTGACATAGACCTTCACAACCAGGCAAGTGTACCTCTAGAGCCCAGGCCCTTACGGCGAGAATCGGAGATA
>Vicugna_pacos
ATGGGCAGCGTGCGAACCAACCGCTACAGCATCGTCTCTTCCGAAGAAGACGGCATGAAGCTGGCCACCCTGGCGGTTGCGAACGGCTTTGGGAACGGGAAGAGTAAAGTCCACACGCGACAGCAGTGCAGGAGCCGCTTCGTGAAGAAGGACGGCCACTGCAACGTTCAGTTCATCAACGTGGGCGAGAAGGGCCAGCGCTACCTGGCGGACATCTTCACCACGTGTGTGGACATTCGCTGGCGGTGGATGCTGGTTATCTTCTGCCTGGCTTTCGTTCTCTCGTGGCTGTTCTTCGGCTGCGTGTTTTGGTTGATAGCCCTGCTCCACGGGGATCTGGATGCCTCGAAGGAGAGCAAGGCCTGTGTGTCGGAGGTCAACAGCTTCACGGCCGCCTTCCTTTTCTCCATCGAGACCCAGACCACCATAGGCTACGGCTTCCGGTGTGTCACGGACGAATGCCCCGTCGCGGTCTTCATGGTGGTCTTCCAGTCCATTGTGGGGTGCATCATCGACGCCTTTATCATCGGTGCGGTCATGGCCAAGATGGCGAAGCCGAAGAAGAGAAACGAGACCCTCGTCTTCAGCCACAACGCCGTGATCGCCATGAGAGACGGCAAGCTGTGTCTGATGTGGCGAGTGGGGAATCTTCGGAAGAGCCACTTGGTGGAAGCGCACGTCCGAGCCCAGCTCCTCAAATCCAGAATCACCTCTGAAGGGGAGTACATCCCCCTGGATCAGATAGATATCAACGTCGGCTTTGACAGCGGCATTGACCGTATATTCCTGGTGTCCCCGATCACCATCGTCCACGAAATAGACGAAGACAGTCCCCTGTATGACTTGAGTAAACAGGACATTGACAACGCAGACTTTGAAATTGTCGTCATCCTGGAGGGCATGGTGGAAGCCACGGCCATGACGACGCAGTGCCGGAGCTCTTATCTGGCCAACGAGATCCTCTGGGGCCACCGCTACGAGCCCGTCCTCTTCGAAGAGAAGCACTACTACAAAGTGGACTATTCCAGGTTCCACAAGACTTACGAAGTCCCCAGCACGCCCCTCTGCAGTGCCAGAGACTTGGCGGAAAAGAAGTACATCCTCTCCAACGCTAACTCATTCTGCTATGAAAACGAGGTTGCCCTGACGAGCAAAGAGGAAGACGACAGTGAGAACGGAGTTCCGGAAAGCACGAGTACGGACACGCCGCCGGGCATAGACCTGCACAGCCAGGCCAGTGTCCCTCTAGAGCCCAGGCCCTTGCGGCGGGAGTCGGAGATA
>Sus_scrofa
ATGGGCAGTGTGAGAACCAACCGCTACAGCATTGTCTCTTCAGAAGAAGACGGCATGAAGTTGGCCACCCTGGCGGTTGCCAACGGCTTTGGGAACGGGAAGAGTAAGGTCCACACCCGGCAGCAGTGCCGGAGCCGCTTCGTGAAGAAGGACGGCCACTGTAACGTGCAGTTCATCAACGTGGGCGAGAAGGGGCAGCGGTACCTGGCAGACATCTTCACCACGTGCGTGGACATTCGCTGGCGGTGGATGCTGGTTATCTTCTGCCTGGCCTTCGTCCTCTCGTGGCTATTTTTCGGCTGTGTGTTTTGGTTGATAGCTCTGCTCCATGGGGATCTGGATGCATCCAAGGAGAGCAAAGCTTGTGTGTCCGAGGTCAACAGCTTCACGGCCGCCTTCCTTTTCTCCATTGAGACCCAGACGACCATCGGCTACGGCTTCAGGTGTGTCACGGACGAATGCCCGATCGCTGTTTTCATGGTGGTCTTCCAGTCCATCGTGGGCTGCATCATCGACGCCTTCATCATCGGAGCAGTCATGGCCAAGATGGCCAAGCCCAAGAAGAGAAACGAGACCCTGGTCTTCAGTCACAACGCGGTGATCGCCATGAGAGATGGCAAGCTCTGCTTGATGTGGCGGGTGGGCAACCTTCGGAAAAGCCACCTGGTGGAGGCTCACGTCCGCGCGCAGCTCCTCAAATCCAGAATTACTTCTGAAGGGGAGTACATCCCCCTGGATCAAATAGATATCAACGTTGGGTTTGACAGTGGCATTGACCGTATATTTCTGGTGTCCCCAATCACGATCGTCCACGAAATAGATGAAGACAGTCCTTTATATGATCTGAGTAAGCAGGACATTGACAATGCAGACTTTGAAATTGTTGTGATCCTAGAAGGCATGGTCGAAGCCACCGCCATGACCACACAGTGCCGGAGCTCGTATCTGGCCAACGAAATCCTCTGGGGCCACCGCTATGAGCCTGTTCTCTTTGAAGAGAAGCATTACTACAAGGTGGACTATTCGAGGTTCCACAAGACTTACGAGGTACCCAACACTCCCCTTTGCAGTGCCAGGGACTTAGCAGAAAAGAAATACATCCTGTCCAACGCTAACTCATTTTGCTATGAAAATGAAGTGGCCCTCACAAGCAAAGAGGAAGACGACAGTGAAAACGGAGTCCCAGAAAGCACGAGTACGGACACCCCCCCGGACATAGACCTTCACAACCAGGCAAGCGTACCTCTAGAACCCAGGCCCTTGCGGCGAGAGTCAGAGATA
>Ovis_aries
ATGGGCAGCGTGCGCACCAACCGCTACAGCATTGTCTCTTCGGAGGAGGACGGCATGAAGCTGGCCACCCTGGCGGTGGCCAACGGGTTCGGGAACGGCAAGAGCAAAGTCCACACCCGCCAGCAGTGCCGGAGCCGCTTCGTGAAGAAGGACGGTCACTGCAACGTGCAGTTCGTCAACGTGGGCGAGAAGGGCCAGCGGTACCTGGCCGACATCTTCACCACGTGCGTGGACATCCGCTGGCGGTGGATGCTGGTCATCTTCTGCCTGGCTTTTGTGCTCTCCTGGCTCTTCTTCGGCTGCGTGTTTTGGTTGATCGCGCTGCTCCACGGGGACCTGGACGCGTCCAAGGAGAGCAAAGCCTGCGTGTCCGAGGTCAACAGCTTCACGGCCGCCTTCCTCTTCTCCATCGAGACGCAGACCACCATCGGCTACGGCTTCCGCTGCGTCACGGACGAGTGCCCCGTGGCCGTCTTCATGGTGGTCTTCCAGTCCATCGTGGGCTGCATCATCGACGCCTTCATCATCGGCGCGGTGATGGCCAAGATGGCCAAGCCCAAGAAGAGAAACGAGACGCTGGTCTTCAGCCACAACGCTGTGATCGCCATGAGGGACGGCAAGCTCTGCCTCATGTGGCGGGTGGGCAACCTCCGGAAGAGCCACTTGGTGGAAGCGCACGTGCGCGCGCAGCTCCTCAAGTCCAGAATCACCTCCGAGGGGGAGTACATCCCCCTGGACCAGATAGACATCAACGTGGGCTTTGACAGCGGCATCGACCGCATATTTCTGGTGTCTCCCATCACCATCGTCCACGAGATCGATGAGGACAGTCCCCTGTACGATCTGAGCAAGCAGGACATCGACAACGCAGACTTTGAGATCGTGGTCATCCTCGAGGGGATGGTGGAGGCCACCGCCATGACCACGCAGTGCCGGAGCTCGTACCTGGCCAACGAGATCCTCTGGGGTCACCGCTACGAGCCGGTCCTCTTTGAGGAGAAGCAGTACTACAAAGTGGACTACTCCCGGTTCCACAAGACCTACGAAGTCCCCAGCACGCCCCTGTGCAGCGCTAGGGACTTAGCTGAGAAGAAATACATCCTGTCGAACGCTAACTCGTTTTGCTATGAAAATGAGGTCGCCCTCACGAGCAAAGAGGAAGACGACAGTGAAAACGGGGTCCCCGAGAGCACAAGCACGGACACACCCCCGGACATAGGCCTGCACAACCAGGCCAGCGTACCTCTAGAGCCCAGGCCGCTACGACGGGAGTCGGAGATA
>Neophocaena_phocaenoides
ATGGGCAGCGTCCGCACCAACCGCTACAGCATCGTCTCTTCGGAGGAGGACGGCATGAAGCTGGCCACCCTGGCGGTGGCCAATGGCTTTGGGAACGGAAAGAGTAAAGTCCACACTCGACAGCAGTGCCGGAGCCGCTTTGTGAAGAAGGACGGCCACTGCAACGTGCAGTTCATCAACGTGGGCGAGAAGGGCCAACGGTACCTGGCGGACATCTTCACCACGTGTGTGGACATCCGCTGGCGGTGGATGTTGGTTATCTTCTGCCTGGCTTTCGTTCTCTCCTGGCTGTTTTTCGGCTGCGTGTTTTGGTTGATAGCGCTGCTCCACGGGGACCTGGACGCATCCAAGGAGAGCAAAGCGTGCGTGTCCGAGGTCAACAGCTTCACGGCCGCTTTCCTCTTCTCCATCGAGACGCAGACCACCATAGGCTACGGCTTCCGCTGCGTCACAGACGAGTGCCCCGTGGCTGTTTTCATGGTGGTCTTCCAGTCCATCGTGGGCTGCATCATCGACGCCTTTATCATTGGCGCGGTCATGGCCAAGATGGCCAAGCCCAAGAAGAGAAACGAGACCCTGGTCTTCAGCCACAACGCCGTGATCGCCATGAGGGATGGCAAGCTCTGTCTGATGTGGCGGGTGGGCAACCTTCGGAAAAGCCACCTGGTGGAAGCTCACGTGCGAGCACAGCTCCTCAAATCCAGGATTACTTCCGAAGGGGAGTACATCCCCCTGGATCAAATAGACATCAACGTCGGCTTTGACAGCGGCATTGACCGCATATTTCTGGTGTCCCCCATCACCATCGTCCACGAGATAGACGAGGACAGCCCTTTATACGATTTGAGCAAACAGGACATCGACAACGCGGACTTTGAGATCGTGGTGATACTCGAAGGCATGGTGGAAGCCACGGCCATGACCACGCAGTGCCGGAGCTCGTACCTGGCCAACGAAATCCTCTGGGGCCACCGCTACGAGCCCGTCCTCTTCGAGGAGAAGCATTACTACAAAGTAGACTATTCGAGGTTCCACAAGACTTACGAGGTACCCAACACTCCCCTTTGTAGCGCCAGGGACTTAGCCGAGAAGAAATACATCCTCTCCAGCGCTAATTCCTTTTGCTATGAAAACGAGGTTGCCCTCACAAGCAAAGAGGAAGAAGACAGTGAAAACGGGGTCCCAGAGAGCACGAGTACGGACACACCCCCTGACATAGACCTTCACAACCAGGCAAGTGTACCCCTAGAGCCCAGGCCCTTACGGCGAGAGTCGGAGATA
>Balaenoptera_acutorostrata
ATGGGCAGCGTACGCACCAACCGCTACAGCATTGTCTCTTCGGAGGAGGACGGCATGAAGCTGGCCACCCTGGCGGTGGCCAATGGCTTTGGGAACGGGAAGAGTAAAGTCCACACTCGACAGCAGTGCCGGAGCCGCTTTGTGAAGAAGGACGGCCACTGCAACGTGCAGTTCATCAACGTGGGCGAGAAGGGCCAGCGGTACCTGGCGGACATCTTCACCACGTGTGTGGATATCCGCTGGCGGTGGATGCTGGTCATCTTCTGCCTGGCTTTTGTTCTCTCCTGGCTGTTTTTCGGCTGCGTGTTTTGGTTGATAGCGCTGCTCCACGGGGACCTGGACGCATCCAAGGAGAGCAAAGCGTGCGTGTCCGAGGTCAACAGCTTCACGGCCGCTTTCCTTTTCTCCATCGAGACGCAGACCACCATAGGCTACGGCTTCCGCTGCGTCACGGACGAGTGCCCCGTGGCTGTTTTCATGGTGGTCTTTCAGTCCATCGTGGGCTGCATCATCGACGCCTTTATCATCGGCGCGGTCATGGCCAAGATGGCCAAGCCCAAGAAGAGAAACGAGACCCTGGTCTTCAGCCACAATGCCGTGATCGCCATGAGGGATGGCAAGCTCTGTCTGATGTGGCGGGTGGGCAACCTTCGGAAAAGCCACCTGGTGGAAGCTCACGTGCGAGCACAGCTCCTCAAATCCAGGATTACTTCCGAAGGGGAGTACATCCCCCTGGATCAAATAGACATCAACGTCGGCTTTGACAGCGGCATTGACCGCATATTTCTGGTGTCCCCCATCACCATCGTCCACGAGATAGACGAGGACAGCCCTTTATACGATTTGAGCAAACAGGACGTCGACAACGCGGACTTTGAAATCGTGGTGATCCTCGAAGGCATGGTGGAAGCCACGGCCATGACCACGCAGTGCCGGAGCTCGTACCTGGCCAACGAGATCCTCTGGGGCCACCGCTACGAGCCCGTCCTCTTCGAGGAGAAACACTACTACAAAGTGGACTATTCGAGGTTCCACAAGACTTACGAAGTACCCAACACTCCCCTTTGTAGTGCCAGGGACTTAGCAGAGAAGAAGTACATCCTCTCCAACGCTAATTCCTTTTGCTATGAAAATGAGGTTGCCCTCACAAGCAAAGAGGAAGAAGACAGTGAAAACGGGGTCCCAGAGAGCACGAGTACGGACACGCCCCCTGACATAGACCTTCACAACCAGGCAAGTGTACCCCTAGAGCCCAGGCCCTTACGGCGAGAGTCGGAGATA
>Physeter_catodon
ATGGGCAGTGTGCGCGCCAACCGCTACAGCATCGTCTCTTCGGAGGAGGACGGCCTGAAGCTGGCCACCCTGGCGGTGGCCAACGGCTTTGGGAACGGGAAGAGTAAAGTGCACACTCGCCAGCAGTGCCGGAGCCGCTTTGTGAAGAAGGACGGCCACTGCAACGTGCAGTTCGTCAACGTGGGCGAGAAGGGCCAGCGGTACCTGGCGGACATCTTCACCACGTGTGTGGACATCCGCTGGCGGTGGATGCTGGTAATCTTCTGCCTGGCTTTCGTTCTCTCCTGGCTGTTTTTCGGCTGCGTGTTTTGGTTGATAGCGCTGCTCCACGGGGACCTGGACGCGTCCAAGGAGAGCAAAGCGTGCGTGTCCGAGGTCAACAGCTTCACGGCCGCTTTCCTCTTCTCCATCGAGACGCAGACCACCATAGGCTACGGCTTCCGCTGCGTCACAGACGAGTGCCCCGTGGCCGTTTTCATGGTGGTCTTCCAGTCCATCGTGGGCTGCATCATCGACGCCTTTATCATCGGCGCGGTCATGGCCAAGATGGCCAAGCCCAAGAAGAGAAACGAGACCCTGGTCTTCAGCCACAATGCCGTGATCGCCATGAGGGACGGCAAGCTCTGTCTGATGTGGCGGGTGGGCAACCTTCGGAAGAGCCACCTGGTGGAAGCTCACGTGCGAGCACAGCTCCTCAAATCCCGGATCACTTCCGAAGGGGAGTACATCCCCCTGGATCAAATAGACATCAACGTCGGCTTTGACAGCGGCATCGACCGCATATTTCTGGTGTCCCCCATCACCATCGTCCACGAGATAGACGAGGACAGCCCCTTATACGATCTGAGCAAACAGGACATCGACAACGCGGACTTCGAGATCGTGGTGATCCTCGAAGGCATGGTGGAAGCCACGGCCATGACCACGCAGTGCCGGAGCTCGTACCTGGCCAACGAAATCCTCTGGGGCCACCGCTACGAGCCCGTCCTCTTCGAGGAGAAGCACTACTACAAGGTGGACTATTCGAGGTTCCACAAGACTTACGAAGTACCCAACACTCCCCTTTGTAGTGCCAGGGACTTAGCAGAGAAGAAATACATCCTCTCCAACGCTAACTCCTTTTGCTATGAAAATGAGGTTGCCCTCACAAGCAAAGAGGAAGAAGACAGTGAAAACGGGGTCCCAGAGAGCACGAGTACGGACACGCCCCCTGACCTAGACCTTCACAACCAGGCAAGTGTACCCCTAGAGCCCAGGCCCTTACGGCGAGAGTCAGAGATA
>Balaena_mysticetus
ATGGGCAGCGTACGCACCAACCGCTACAGCATCGTCTCTTCGGAGGAGGACGGCATGAAGCTGGCCACCCTGGCGGTGGCCAATGGCTTTGGGAACGGGAAGAGTAAAGTCCACACTCGACAGCAGTGCCGGAGCCGCTTTGTGAAGAAGGACGGCCACTGCAACGTGCAGTTCATCAACGTGGGTGAGAAGGGCCAGCGGTACCTGGCGGACATCTTCACCACGTGTGTGGACATCCGCTGGCGGTGGATGCTGGTCATCTTCTGCCTGGCTTTCGTTCTCTCCTGGCTGTTTTTCGGCTGCGTGTTTTGGTTGATAGCRCTGCTCCATGGGGACCTGGAYGCATCCAAGGAGGGCAAAGCGTGTGTGTCCGAGGTCAACAGCTTCACGGCCGCTTTCCTCTTCTCCATCGAGACGCAGACCACCATAGGCTACGGCTTCCGCTGCGTCACGGACGAGTGCCCCGTGGCTGTCTTCATGGTGGTCTTTCAGTCCATCGTGGGCTGCATCATCGACGCCTTTATCATCGGCGCGGTCATGGCCAAGATGGCCAAGCCCAAGAAGAGAAACGAGACCCTGGTCTTCAGCCACAATGCCGTGATCGCCATGAGGGATGGCAAGCTCTGTCTGATGTGGCGGGTGGGCAACCTTCGGAAAAGCCACCTGGTGGAAGCTCACGTGCGAGCACAGCTCCTCAAATCCAGGATTACTTCCGAAGGGGAGTACATCCCCCTGGATCAAATTGACATCAACGTCGGCTTTGACAGCGGCATTGACCGCATATTTCTGGTGTCCCCCATCACCATCGTCCACGAGATAGACGAGGACAGCCCTTTATACGATTTGAGCAAACAGGACGTCGACAACGCGGACTTTGAAATCGTGGTGATCCTCGAAGGCATGGTGGAAGCCACGGCCATGACCACGCAGTGCCGGAGCTCGTACCTGGCCAACGAGATCCTCTGGGGCCACCGCTACGAGCCCGTCCTCTTCGAGGAGAAACACTACTACAAAGTAGACTATTCGAGGTTCCACAAGACTTACGAAGTACCCAACACTCCCCTTTGTAGTGCCAGGGACTTAGCAGAGAAGAAGTACATCCTCTCCAACGCTAATTCCTTTTGCTATGAAAATGAGGTTGCCCTCACAAGCAAAGAGGAAGAAGACAGTGAAAACGGGGTCCCAGAGAGCACGAGTACGGACACGCCCCCTGACATAGACCTTCACAACCAGGCAAGTGTACCCCTAGAGCCCAGGCCCTTACGGCGAGAGTCGGAGATA
>Lipotes_vexillifer
ATGGGCAGCGTACGCACCAACCGCTACAGCATCGTCTCTTCGGAGGAGGACGGCATGAAGCTGGCCACCCTGGCGGTGGCCAATGGCTTTGGGAACGGGAAGAGTAAAGTCCACACTCGACAGCAGTGCCGGAGCCGCTTTGTAAAGAAGGACGGCCACTGCAACGTGCAGTTCATCAACGTGGGCGAGAAGGGCCAGCGGTACCTCGCGGACATCTTCACCACGTGTGTGGACATCCGCTGGCGGTGGATGCTGGTTATCTTCTGCCTGGCTTTCGTTCTCTCCTGGCTGTTTTTCGGCTGCGTGTTTTGGTTGATAGCGCTGCTCCACGGGGACCTGGACGCATCCAAGGAGAGCAAAGCGTGCGTGTCCGAGGTCAACAGCTTCACGGCCGCTTTCCTCTTCTCCATCGAGACGCAGACCACCATAGGCTACGGCTTCCGCTGCGTCACAGACGAGTGCCCCGTGGCTGTTTTCATGGTGGTCTTCCAGTCCATCGTGGGCTGCATCATCGACGCCTTTATCATTGGCGCGGTCATGGCCAAGATGGCCAAGCCCAAGAAGAGAAACGAGACCCTGGTCTTCAGCCACAACGCCGTGATCGCCATGAGGGATGGCAAGCTCTGTCTGATGTGGCGGGTGGGCAACCTTCGGAAAAGCCACCTGGTGGAAGCGCACGTGCGAGCACAGCTCCTCAAATCCAGGATTACTTCCGAAGGGGAGTACATCCCCCTGGATCAAATAGACATCAACGTCGGCTTTGACAGCGGCATTGACCGCATATTTCTGGTGTCCCCCATCACCATCGTCCACGAGATAGACGAGGACAGCCCTTTATACGATTTGAGCAAACAGGACATCGACAACGCGGACTTTGAGATCGTGGTGATACTCGAAGGCATGGTGGAAGCCACGGCCATGACCACGCAGTGCCGGAGCTCGTACCTGGCCAACGAAATCCTCTGGGGCCACCGCTACGAGCCCGTCCTCTTCGAGGAGAAGCATTACTACAAAGTGGACTATTCGAGGTTCCACAAGACTTACGAAGTACCCAACACTCCCCTTTGTAGCGCCAGGGACTTAGCGGAGAAGAAATACATCCTCTCCAGCGCCAATTCCTTTTGCTATGAAAATGAGGTTGCCCTCACAAGCAAAGAGGAAGAAGACAGTGAAAACGGGGTCCCAGAGAGCACGAGTACGGACACGCCCCCTGACATAGACCTTCACAACCAGGCAAGTGTCCCCCTAGAGCCCAGGCCCTTACGGCGAGAATCGGAGATA
>Tursiops_truncatus
ATGGGCAGCGTACGCACCAACCGCTACAGCATCGTCTCTTCGGAGGAGGACGGCATGAAGCTGGCCACCCTGGCGGTGGCCAATGGCTTTGGGAACGGGAAGAGTAAAGTCCACACTCGACAGCAGTGCCGGAGCCGCTTTGTGAAGAAGGACGGCCACTGCAACGTGCAGTTCATCAACGTGGGCGAGAAGGGCCAGCGGTACCTGGCGGACATCTTCACCACGTGTGTGGACATCCGCTGGCGGTGGATGTTGGTTATCTTCTGCCTGGCTTTCGTTCTCTCCTGGCTGTTTTTCGGCTGCGTGTTTTGGTTGATAGCGCTGCTCCACGGGGACCTGGACGCATCCAAGGAGGGCAAAGCGTGCGTGTCCGAGGTCAACAGCTTCACGGCCGCTTTCCTCTTCTCCATCGAGACGCAGACCACCATAGGCTACGGCTTCCGCTGCGTCACAGACGAGTGCCCCGTGGCTGTTTTCATGGTGGTCTTCCAGTCCATCGTGGGCTGCATCATTGACGCCTTTATCATTGGCGCGGTCATGGCCAAGATGGCCAAGCCCAAGAAGAGAAACGAGACCCTGGTCTTCAGCCACAACGCCGTGATCGCCATGAGGGATGGCAAGCTCTGTCTGATGTGGCGGGTGGGCAACCTTCGGAAAAGCCACCTGGTGGAAGCTCACGTGCGAGCACAGCTCCTCAAATCCAGGATTACTTCCGAAGGGGAGTACATCCCCCTGGATCAAATAGACATCAACGTCGGCTTTGACAGCGGCATTGACCGCATATTTCTGGTGTCCCCCATCACCATCGTCCATGAGATAGACGAGGACAGCCCTTTATACGATCTGAGCAAACAGGACATCGACAACGCGGACTTTGAGATTGTGGTGATACTCGAAGGCATGGTGGAAGCCACGGCCATGACCACACAGTGCCGGAGCTCGTACCTGGCCAACGAAATCCTCTGGGGCCACCGCTACGAGCCCGTCCTCTTCGAGGAGAAGCATTACTACAAAGTAGACTATTCGAGGTTCCACAAGACTTACGAAGTACCCAACACTCCCCTTTGTAGCGCCAGGGACTTAGCGGAGAAGAAATACATCCTCTCCAGCGCTAATTCCTTTTGCTATGAAAATGAGGTTGCCCTCACAAGCAAAGAGGAAGAAGACAGTGAAAACGGGGTCCCAGAGAGCACGAGTACGGACACACCCCCTGACATAGACCTTCACAACCAGGCAAGTGTACCCCTAGAGCCCAGGCCCTTACGGCGAGAGTCGGAGATA
>Orcinus_orca
ATGGGCAGCGTACGCACCAACCGCTACAGCATCGTCTCTTCGGAGGAGGACGGCATGAAGCTGGCCACCCTGGCGGTGGCCAATGGCTTTGGGAACGGGAAGAGTAAAGTCCACACTCGACAGCAGTGCCGGAGCCGCTTTGTGAAGAAGGACGGCCACTGCAACGTGCAGTTCATCAACGTGGGCGAGAAGGGCCAGCGGTACCTGGCGGACATCTTCACCACATGTGTGGACATCCGCTGGCGGTGGATGTTGGTTATCTTCTGCCTGGCTTTCGTTCTCTCCTGGCTGTTTTTCGGCTGCGTGTTTTGGTTGATAGCGCTGCTCCACGGGGACCTGGACGCATCCAAGGAGAGCAAAGCGTGCGTGTCCGAGGTCAACAGCTTCACGGCCGCTTTCCTCTTCTCCATCGAGACGCAGACCACCATAGGCTACGGCTTCCGCTGCGTCACAGACGAGTGCCCCGTGGCTGTTTTCATGGTGGTCTTCCAGTCCATCGTGGGCTGCATCATCGACGCCTTTATCATTGGCGCGGTCATGGCCAAGATGGCCAAGCCCAAGAAGAGAAACGAGACCCTGGTCTTCAGCCACAACGCCGTGATCGCCATGAGGGATGGCAAGCTCTGTCTGATGTGGCGGGTGGGCAACCTTCGGAAAAGCCACCTGGTGGAAGCTCACGTGCGAGCACAGCTCCTCAAATCCAGGATTACTTCCGAAGGGGAGTACATCCCCCTGGATCAAATAGACATCAACGTCGGCTTTGACAGCGGCATTGACCGCATATTTCTGGTGTCCCCCATCACCATCGTCCACGAGATAGACGAGGACAGCCCTTTATACGATCTGAGCAAACAGGACATCGACAACGCGGACTTTGAGATCGTGGTGATACTCGAAGGCATGGTGGAAGCCACGGCCATGACCACGCAGTGCCGGAGCTCGTACCTGGCCAACGAAATCCTCTGGGGCCACCGCTACGAGCCCGTCCTCTTCGAGGAGAAGCATTACTACAAAGTAGACTATTCGAGGTTCCACAAGACTTACGAAGTACCCAACACTCCCCTTTGTAGCGCCAGGGACTTAGCGGAGAAGAAATACATCCTCTCCAGCGCTAATTCCTTTTGCTATGAAAATGAGGTTGCCCTCACAAGCAAAGAGGAAGAAGACAGTGAAAACGGGGTCCCAGAGAGCACGAGTACGGACACACCCCCTGACATAGACCTTCACAACCAGGCAAGTGTACCCCTAGAGCCCAGGCCCTTACGGCGAGAGTCGGAGATA
>Delphinapterus_leucas
ATGGGCAGCGTACGCACCAACCGCTACAGCATCGTCTCTTCGGAGGAGGACGGCATGAAGCTGGCCACCCTGGCGGTGGCCAATGGCTTTGGGAACGGAAAGAGTAAAGTCCACACTCGACAGCAGTGCCGGAGCCGCTTTGTGAAGAAGGACGGCCACTGCAACGTGCAGTTCATCAACGTGGGCGAGAAGGGCCAACGGTATCTGGCGGACATCTTCACCACGTGTGTGGACATCCGCTGGCGGTGGATGTTGGTTATCTTCTGCCTGGCTTTCGTTCTCTCCTGGCTGTTTTTCGGCTGCGTGTTTTGGTTGATAGCGCTGCTCCACGGGGACCTGGACGCATCCAAGGAGAGCAAAGCGTGCGTATCCGAGGTCAACAGCTTCACGGCCGCTTTCCTCTTCTCCATCGAGACGCAGACCACCATAGGCTACGGCTTCCGCTGCGTCACAGACGAGTGCCCCGTGGCTGTTTTCATGGTGGTCTTCCAGTCCATCGTGGGCTGCATCATCGACGCCTTTATCATTGGCGCGGTCATGGCCAAGATGGCCAAGCCCAAGAAGAGAAACGAGACCCTGGTCTTCAGCCACAACGCCGTGATCGCCATGAGGGATGGCAAGCTCTGTCTGATGTGGCGGGTGGGCAACCTTCGGAAAAGCCACCTGGTGGAAGCTCACGTGCGAGCACAGCTCCTCAAATCCAGGATTACTTCCGAAGGGGAGTACATCCCCCTGGATCAAATAGACATCAACGTCGGCTTTGACAGTGGCATTGACCGCATATTTCTGGTGTCCCCCATCACCATCGTCCACGAGATAGACGAGGACAGCCCTTTATACGATTTGAGCAAACAGGACATCGACAACGCGGACTTTGAGATCGTGGTGATACTCGAAGGCATGGTGGAAGCCACGGCCATGACCACGCAGTGCCGGAGCTCGTACCTGGCCAACGAAATCCTCTGGGGCCACCGCTACGAGCCCGTCCTCTTCGAGGAGAAGCATTACTACAAAGTAGACTATTCGAGGTTCCACAAGACTTACGAAGTACCCAACACTCCCCTTTGTAGCGCCAGGGACTTAGCGGAGAAGAAATACATCCTCTCCAGCGCTAATTCCTTTTGCTATGAAAATGAGGTTGCCCTCACAAGCAAAGAGGAAGAAGACAGTGAAAACGGGGTCCCAGAGAGCACGAGTACGGACACACCCCCTGACATAGACCTTCACAACCAGGCAAGTGTACCCCTAGAGCCCAGGCCCTTACGGCGAGAGTCGGAGATA
>Stenella_coeruleoalba
ATGGGCAGCGTACGCACCAACCGCTACAGCATCGTCTCTTCGGAGGAGGACGGCATGAAGCTGGCCACCCTGGCGGTGGCCAATGGCTTTGGGAACGGGAAGAGTAAAGTCCACACTCGACAGCAGTGCCGGAGCCGCTTTGTGAAGAAGGACGGCCACTGCAACGTGCAGTTCATCAACGTGGGCGAGAAGGGCCAGCGGTACCTGGCGGACATCTTCACCACGTGTGTGGACATCCGCTGGCGGTGGATGTTGGTTATCTTCTGCCTGGCTTTCGTTCTCTCCTGGCTGTTTTTCGGCTGCGTGTTTTGGTTGATAGCGCTGCTCCACGGGGACCTGGACGCATCCAAGGAGAGCAAAGCGTGCGTGTCCGAGGTCAACAGCTTCACGGCCGCTTTCCTCTTCTCCATCGAGACGCAGACCACCATAGGCTACGGCTTCCGCTGCGTCACAGACGAGTGCCCCGTGGCTGTTTTCATGGTGGTCTTCCAGTCCATCGTGGGCTGCATCATCGATGCCTTTATCATTGGCGCGGTCATGGCCAAGATGGCCAAGCCCAAGAAGAGAAACGAGACCCTGGTCTTCAGCCACAACGCCGTGATCGCCATGAGGGATGGCAAGCTCTGTCTGATGTGGCGGGTGGGCAACCTTCGGAAAAGCCACCTGGTGGAAGCTCACGTGCGAGCACAGCTCCTCAAATCCAGGATTACTTCCGAAGGGGAGTACATCCCCCTGGATCAAATAGACATCAACGTCGGCTTTGACAGCGGCATTGACCGCATATTTCTGGTGTCCCCCATCACCATCGTCCACGAGATAGACGAGGACAGCCCTTTATACGATCTGAGCAAACAGGACATCGACAACGCGGACTTTGAGATCGTGGTGATACTCGAAGGCATGGTGGAAGCCACGGCCATGACCACGCAGTGCCGGAGCTCGTACCTGGCCAACGAAATCCTCTGGGGCCACCGCTACGAGCCCGTCCTCTTCGAGGAGAAGCATTACTACAAAGTAGACTATTCGAGGTTCCACAAGACTTACGAAGTACCCAACACTCCCCTTTGTAGCGCCAGGGACTTAGCGGAGAAGAAATACATCCTCTCCAGCGCCAATTCCTTTTGCTATGAAAATGAGGTTGCCCTCACAAGCAAAGAGGAAGAAGACAGTGAAAACGGGGTCCCAGAGAGCACGAGTACGGACACACCCCCTGACATAGACCTTCACAACCAGGCAAGTGTACCCCTAGAGCCCAGGCCCTTACGGCGAGAGTCGGAGATA
>Grampus_griseus
ATGGGCAGCGTACGCACCAACCGCTACAGCATCGTCTCTTCGGAGGAGGACGGCATGAAGCTGGCCACCCTGGCGGTGGCCAATGGCTTTGGGAACGGGAAGAGTAAAGTCCACACTCGACAGCAGTGCCGGAGCCGCTTTGTGAAGAAGGACGGCCACTGCAACGTGCAGTTCATCAACGTGGGCGAGAAGGGCCAGCGGTACCTGGCGGACATCTTCACCACGTGTGTGGACATCCGCTGGCGGTGGATGTTGGTTATCTTCTGCCTGGCTTTCGTTCTCTCCTGGCTGTTTTTCGGCTGCGTGTTTTGGTTGATAGCGCTGCTCCACGGGGACCTGGACGCATCCAAGGAGAGCAAAGCGTGCGTGTCCGAGGTCAACAGCTTCACGGCCGCTTTCCTCTTCTCCATCGAGACGCAGACCACCATAGGCTACGGCTTCCGCTGCGTCACAGACGAGTGCCCCGTGGCTGTTTTCATGGTGGTCTTCCAGTCCATCGTGGGCTGCATCATCGATGCCTTTATCATTGGCGCGGTCATGGCCAAGATGGCCAAGCCCAAGAAGAGAAACGAGACCCTGGTCTTCAGCCACAACGCCGTGATCGCCATGAGGGATGGCAAGCTCTGTCTGATGTGGCGGGTGGGCAACCTTCGGAAAAGCCACCTGGTGGAAGCTCACGTGCGAGCACAGCTCCTCAAATCCAGGATTACTTCCGAAGGGGAGTACATCCCCCTGGATCAAATAGACATCAACGTCGGCTTTGACAGCGGCATTGACCGCATATTTCTGGTGTCCCCCATCACCATCGTCCACGAGATAGACGAGGACAGCCCTTTATACGATCTGAGCAAACAGGACATCGACAACGCGGACTTTGAGATCGTGGTGATACTCGAAGGCATGGTGGAAGCCACGGCCATGACCACGCAGTGCCGGAGCTCGTACCTGGCCAACGAAATCCTCTGGGGCCACCGCTACGAGCCCGTCCTCTTCGAGGAGAAGCATTACTACAAAGTAGACTATTCGAGGTTCCACAAGACTTACGAAGTACCCAACACTCCCCTTTGTAGCGCCAGGGACTTAGCGGAGAAGAAATACATCCTCTCCAGCGCCAATTCCTTTTGCTATGAAAATGAGGTTGCCCTCACAAGCAAAGAGGAAGAAGACAGTGAAAACGGGGTCCCAGAGAGCACGAGTACGGACACACCCCCTGACATAGACCTTCACAACCAGGCAAGTGTACCCCTAGAGCCCAGGCCCTTACGGCGAGAGTCGGAGATA
>Balaenoptera_omurai
ATGGGCAGCGTACGCACCAACCGCTACAGCATTGTCTCTTCGGAGGAGGACGGCATGAAGCTGGCCACCCTGGCGGTGGCCAATGGCTTTGGGAACGGGAAGAGTAAAGTCCACACTCGACAGCAGTGCCGGAGCCGCTTTGTGAAGAAGGACGGCCACTGCAACGTGCAGTTCATCAACGTGGGCGAGAAGGGCCAGCGGTACCTGGCGGACATCTTCACCACGTGTGTGGACATCCGCTGGCGGTGGATGCTGGTCATCTTCTGCCTGGCTTTCGTTCTCTCCTGGCTGTTTTTCGGCTGCGTGTTTTGGTTGATAGCGCTGCTCCACGGGGACCTGGACGCATCCAAGGAGAGCAAAGCGTGCGTGTCCGAGGTCAACAGCTTCACGGCCGCTTTCCTCTTCTCCATCGAGACGCAGACCACCATAGGCTACGGCTTCCGTTGCGTCACGGACGAGTGCCCCGTGGCTGTTTTCATGGTGGTCTTTCAGTCCATCGTGGGCTGCATCATCGACGCCTTTATCATCGGCGCGGTCATGGCCAAGATGGCCAAGCCCAAGAAGAGAAACGAGACCCTGGTCTTCAGCCACAATGCCGTGATCGCCATGAGGGATGGCAAGCTCTGTCTGATGTGGCGGGTGGGCAACCTTCGGAAAAGCCACCTGGTGGAAGCTCACGTGCGAGCACAGCTCCTCAAATCCAGGATTACTTCCGAAGGGGAGTACATCCCCCTGGATCAAATAGACATCAACGTCGGCTTTGACAGCGGCATTGACCGCATATTTCTGGTGTCCCCCATCACCATCGTCCACGAGATAGACGAGGACAGCCCTTTATACGATTTGAGCAAACAGGACGTCGACAACGCGGACTTTGAAATCGTGGTGATCCTCGAAGGCATGGTGGAAGCCACGGCCATGACCACGCAGTGCCGGAGCTCGTACCTGGCCAACGAGATCCTCTGGGGCCACCGCTACGAGCCCGTCCTCTTCGAGGAGAAACACTACTACAAAGTGGACTATTCGAGGTTCCACAAGACTTACGAAGTACCCAACACTCCCCTTTGTAGTGCCAGGGACTTAGCAGAGAAGAAGTACATCCTCTCCAACGCTAATTCCTTTTGCTATGAAAATGAGGTTGCCCTCACAAGCAAAGAGGAAGAAGACAGTGAAAACGGGGTCCCAGAGAGCACGAGTACGGACACGCCCCCTGACATAGACCTTCACAACCAGGCAAGTGTACCCCTAGAGCCCAGACCCTTACGGCGAGAGTCGGAGATA
>Stenella_attenuata
ATGGGCAGCGTACGCACCAACCGCTACAGCATCGTCTCTTCGGAGGAGGACGGCATGAAGCTGGCCACCCTGGCGGTGGCCAATGGCTTTGGGAACGGGAAGAGTAAAGTCCACACTCGACAGCAGTGCCGGAGCCGCTTTGTGAAGAAGGACGGCCACTGCAACGTGCAGTTCATCAACGTGGGCGAGAAGGGCCAGCGGTACCTGGCGGACATCTTCACCACGTGTGTGGACATCCGCTGGCGGTGGATGTTGGTTATCTTCTGCCTGGCTTTCGTTCTCTCCTGGCTGTTTTTCGGCTGCGTGTTTTGGTTGATAGCGCTGCTCCACGGGGACCTGGACGCATCCAAGGAGAGCAAAGCGTGCGTGTCCGAGGTCAACAGCTTCACGGCCGCTTTCCTCTTCTCCATCGAGACGCAGACCACCATAGGCTACGGCTTCCGCTGCGTCACAGACGAGTGCCCCGTGGCTGTTTTCATGGTGGTCTTCCAGTCCATCGTGGGCTGCATCATTGACGCCTTTATCATTGGCGCGGTCATGGCCAAGATGGCCAAGCCCAAGAAGAGAAACGAGACCCTGGTCTTCAGCCACAACGCCGTGATCGCCATGAGGGATGGCAAGCTCTGTCTGATGTGGCGGGTGGGCAACCTTCGGAAAAGCCACCTGGTGGAAGCTCACGTGCGAGCACAGCTCCTCAAATCCAGGATTACTTCCGAAGGGGAGTACATCCCCCTGGATCAAATAGACATCAACGTCGGCTTTGACAGCGGCATTGACCGCATATTTCTGGTGTCCCCCATCACCATCGTCCACGAGATAGACGAGGACAGCCCTTTATACGATCTGAGCAAACAGGACATCGACAACGCGGACTTTGAGATCGTGGTGATACTCGAAGGCATGGTGGAAGCCACGGCCATGACCACGCAGTGCCGGAGCTCGTACCTGGCCAACGAAATCCTCTGGGGCCACCGCTACGAGCCCGTCCTCTTCGAGGAGAAGCATTACTACAAAGTAGACTATTCGAGGTTCCACAAGACTTACGAAGTACCCAACACTCCCCTTTGTAGCGCCAGGGACTTAGCGGAGAAGAAATACATCCTCTCCAGCGCTAATTCCTTTTGCTATGAAAATGAGGTTGCCCTCACAAGCAAAGAGGAAGAAGACAGTGAAAACGGGGTCCCAGAGAGCACGAGTACGGACACACCCCCTGACATAGACCTTCACAACCAGGCAAGTGTACCCCTAGAGCCCAGGCCCTTACGGCGAGAGTCGGAGATA
>Kogia_simus
ATGGGCAGCGTACGCACCAACCGCTACAGCATCGTCTCCTCGGAGGAGGACGGCATGAAGCTGGCCACCCTGGCGGTGGCCAATGGCTTTGGGAACGGGAAGAGTAAAGTCCACACTCGCCAGCAGTGCCGGAGCCGCTTTGTGAAGAAGGACGGCCACTGCAACGTGCAGTTCATCAACGTGGGCGAGAAGGGCCAGCGGTACCTGGCGGACATCTTCACCACGTGTGTGGACATCCGCTGGCGGTGGATGCTGGTTATCTTCTGCCTGGCTTTCGTCCTCTCCTGGCTGTTTTTCGGCTGCGTGTTTTGGTTGATAGCGCTGCTCCACGGGGACCTGGACGCGTCCAAGGAGAGCAAAGCGTGCGTGTCCGAGGTCAACAGCTTCACGGCCGCTTTCCTCTTCTCCATCGAGACGCAGACCACCATAGGCTACGGCTTCCGCTGGGTCACAGACGAGTGCCCCGTGGCTGTTTTCATGG-GGTCTTCCAGTCCATCGTGGGCTGCATCATCGACGCCTTTATCATCGGCGCGGTCATGGCCAAGATGGCCAAGCCCAAGAAGAGAAACGAGACCCTGGTCTTCAGCCACAATGCCGTGATCGCCATGAGGGATGGCAAGCTCTGTCTGATGTGGCGGGTGGGCAACCTTCGGAAAAGCCACCTGGTGGAAGCTCACGTGCGAGCACAGCTCCTCAAATCCAGGATTACTTCCGAAGGGGAGTACATCCCCCTGGATCAGATAGACATCAACGTCGGCTTTGACAGCGGCATTGACCGCATATTCCTGGTGTCCCCCATCACCATCGTCCACGAGATCGACGAGGACAGCCCGTTATACGACTTGAGCAAACAGGACATCGACAACGCGGACTTCGAAATCGTGGTGATCCTCGAAGGCATGGTGGAAGCCACGGCCATGACCACGCAGTGCCGGAGCTCGTACCTGGCCAACGAAATCCTCTGGGGCCACCGCTACGAGCCCGTCCTCTTCGAGGAGAAGCACTACTACAAAGTGGACTATTCGAGGTTCCACAAGACTTACGAAGTACCCAACACTCCCCTTTGTAGCGCCAGGGACTTAGCGGAGAAGAAGTACATCCTCTCCAACGCTAACTCCTTTTGCTATGAAAATGAGGTTGCCCTCACAAGCAAAGAGGAAGAAGACAGTGAAAACGGGGTCCCAGAGAGCACGAGTACGGACACGCCGCCTGACATAGACCTTCACAACCAGGCAAGTGTACCCCTAGAGCCCAGGCCCTTACGGCGAGAGTCAGAGATA
>Delphinus_capensis
ATGGGCAGCGTACGCACCAACCGCTACAGCATCGTCTCTTCGGAGGAGGACGGCATGAAGCTGGCCACCCTGGCGGTGGCCAATGGCTTTGGGAACGGGAAGAGTAAAGTCCACACTCGACAGCAGTGCCGGAGCCGCTTTGTGAAGAAGGACGGCCACTGCAACGTGCAGTTCATCAACGTGGGCGAGAAGGGCCAGCGGTACCTGGCGGACATCTTCACCACGTGTGTGGACATCCGCTGGCGGTGGATGTTGGTTATCTTCTGCCTGGCTTTCGTTCTCTCCTGGCTGTTTTTCGGCTGCGTGTTTTGGTTGATAGCGCTGCTCCACGGGGACCTGGACGCATCCAAGGAGAGCAAAGCGTGCGTGTCCGAGGTCAACAGCTTCACGGCCGCTTTCCTCTTCTCCATCGAGACGCAGACCACCATAGGCTACGGCTTCCGCTGCGTCACAGACGAGTGCCCCGTGGCTGTTTTCATGGTGGTCTTCCAGTCCATCGTGGGCTGCATCATTGACGCCTTTATCATTGGCGCGGTCATGGCCAAGATGGCCAAGCCCAAGAAGAGAAACGAGACCCTGGTCTTCAGCCACAACGCCGTGATCGCCATGAGGGATGGCAAGCTCTGTCTGATGTGGCGGGTGGGCAACCTTCGGAAAAGCCACCTGGTGGAAGCTCACGTGCGAGCACAGCTCCTCAAATCCAGGATTACTTCCGAAGGGGAGTACATCCCCCTGGATCAAATAGACATCAACGTCGGCTTTGACAGCGGCATTGACCGCATATTTCTGGTGTCCCCCATCACCATCGTCCACGAGATAGACGAGGACAGCCCTTTATACGATCTGAGCAAACAGGACATCGACAACGCGGACTTTGAGATTGTGGTGATACTCGAAGGCATGGTGGAAGCCACGGCCATGACCACGCAGTGCCGGAGCTCGTACCTGGCCAACGAAATCCTCTGGGGCCACCGCTACGAGCCCGTCCTCTTCGAGGAGAAGCATTACTACAAAGTAGACTATTCGAGGTTCCACAAGACTTACGAAGTACCCAACACTCCCCTTTGTAGCGCCAGGGACTTAGCGGAGAAGAAATACATCCTCTCCAGCGCTAATTCCTTTTGCTATGAAAATGAGGTTGCCCTCACAAGCAAAGAGGAAGAAGACAGTGAAAACGGGGTCCCAGAGAGCACGAGTACGGACACACCCCCTGACATAGACCTTCACAACCAGGCAAGTGTACCCCTAGAGCCCAGGCCCTTACGGCGAGAGTCGGAGATA
>Balaenoptera_bonaerensis
ATGGGCAGCGTACGCACCAACCGCTACAGCATTGTCTCTTCGGAGGAGGACGGCATGAAGCTGGCCACCCTGGCGGTGGCCAATGGCTTTGGGAACGGGAAGAGTAAAGTCCACACTCGACAGCAGTGCCGGAGCCGCTTTGTGAAGAAGGACGGCCACTGCAACGTGCAGTTCATCAACGTGGGCGAGAAGGGCCAGCGGTACCTGGCGGACATCTTCACCACGTGTGTGGACATCCGCTGGCGGTGGATGCTGGTCATCTTCTGCCTGGCTTTCGTTCTCTCCTGGCTGTTTTTCGGCTGCGTGTTTTGGTTGATAGCGCTGCTCCACGGGGACCTGGACGCATCCAAGGAGAGCAAAGCGTGCGTGTCCGAGGTCAACAGCTTCACGGCCGCTTTCCTCTTCTCCATCGAGACGCAGACCACCATAGGCTACGGCTTCCGCTGCGTCACGGACGAGTGCCCCGTGGCTGTTTTCATGGTGGTCTTTCAGTCCATCGTGGGCTGCATCATCGACGCCTTTATCATCGGCGCGGTCATGGCCAAGATGGCCAAGCCCAAGAAGAGAAACGAGACCCTGGTCTTCAGCCACAATGCCGTGATCGCCATGAGGGATGGCAAGCTCTGTCTGATGTGGCGGGTGGGCAACCTTCGGAAAAGCCACCTGGTGGAAGCTCACGTGCGAGCACAGCTCCTCAAATCCAGGATTACTTCCGAAGGGGAGTACATCCCCCTGGATCAAATAGACATCAACGTCGGCTTTGACAGCGGCATTGACCGCATATTTCTGGTGTCCCCCATCACCATCGTCCACGAGATAGACGAGGACAGCCCTTTATACGATTTGAGCAAACAGGACGTTGACAACGCGGACTTTGAAATCGTGGTGATCCTCGAAGGCATGGTGGAAGCCACGGCCATGACCACGCAGTGCCGGAGCTCGTACCTGGCCAACGAGATCCTCTGGGGCCACCGCTACGAGCCCGTCCTCTTCGAGGAGAAACACTACTACAAAGTGGACTATTCGAGGTTCCACAAGACTTACGAAGTACCCAACACTCCCCTTTGTAGTGCCAGGGACTTAGCAGAGAAGAAGTACATCCTCTCCAACGCTAATTCCTTTTGCTATGAAAATGAGGTTGCCCTCACAAGCAAAGAGGAAGAAGACAGTGAAAACGGGGTCCCAGAGAGCACGAGTACGGACACGCCCCCTGACATAGACCTTCACAACCAGGCAAGTGTACCCCTAGAGCCCAGGCCCTTACGGCGAGAGTCGGAGATA
>Eschrichtius_robustus
ATGGGCAGCGTACGCACCAACCGCTACAGCATTGTCTCTTCGGAGGAGGACGGCATGAAGCTGGCCACCCTGGCGGTGGCCAATGGCTTTGGGAACGGGAAGAGTAAAGTCCACACTCGACAGCAGTGCCGGAGCCGCTTTGTGAAGAAGGACGGCCACTGCAACGTGCAGTTCATCAACGTGGGCGAGAAGGGCCAGCGGTACCTGGCGGACATCTTCACCACGTGTGTGGACATCCGCTGGCGGTGGATGCTGGTCATCTTCTGCCTGGCTTTTGTTCTCTCCTGGCTGTTTTTCGGCTGCGTGTTTTGGTTGATAGCGCTGCTCCACGGGGACCTGGACGCATCCAAGGAGAGCAAAGCGTGCGTGTCCGAGGTCAACAGCTTCACGGCCGCTTTCCTCTTCTCCATCGAGACGCAGACCACCATAGGCTACGGCTTCCGCTGCGTCACGGACGAGTGCCCCGTGGCTGTTTTCATGGTGGTCTTTCAGTCCATCGTGGGCTGCATCATCGACGCCTTTATCATCGGCGCGGTCATGGCCAAGATGGCCAAGCCCAAGAAGAGAAACGAGACCCTGGTCTTCAGCCACAATGCCGTGATCGCCATGAGGGATGGCAAGCTCTGTCTGATGTGGCGGGTGGGCAACCTTCGGAAAAGCCACCTGGTGGAAGCTCACGTGCGAGCACAGCTCCTCAAATCCAGGATTACTTCCGAAGGGGAGTACATCCCCCTGGATCAAATAGACATCAACGTCGGCTTTGACAGCGGCATTGACCGCATATTTCTGGTGTCCCCCATCACCATCGTCCACGAGATAGACGAGGACAGCCCTTTATACGATTTGAGCAAACAGGACGTCGACAACGCGGACTTTGAAATCGTGGTGATCCTCGAAGGCATGGTGGAAGCCACGGCCATGACCACGCAGTGCCGGAGCTCGTACCTGGCCAACGAGATCCTCTGGGGCCACCGCTACGAGCCCGTCCTCTTCGAGGAGAAACACTACTACAAAGTGGACTATTCGAGGTTCCACAAGACTTACGAAGTACCCAACACTCCCCTTTGTAGTGCCAGGGACTTAGCAGAGAAGAAGTACATCCTCTCCAACGCTAATTCCTTTTGCTATGAAAATGAGGTTGCCCTCACAAGCAAAGAGGAAGAAGACAGTGAAAATGGGGTCCCAGAGAGCACGAGTACGGACACGCCCCCTGACATAGACCTTCACAACCAGGCAAGTGTACCCCTAGAGCCCAGGCCCTTACGGCGAGAGTCGGAGATA
>Capra_hircus
ATGGGCAGCGTGCGCACCAACCGCTACAGCATCGTCTCTTCGGAGGAAGACGGCATGAAGCTGGCCACCCTGGCGGTGGCCAACGGGTTCGGGAATGGCAAGAGCAAAGTCCACACCCGCCAGCAGTGCCGGAGCCGCTTCGTGAAGAAGGACGGTCACTGCAACGTGCAGTTCGTCAACGTGGGCGAGAAGGGCCAGCGGTACCTGGCCGACATCTTCACCACGTGCGTGGACATCCGCTGGCGGTGGATGCTGGTCATCTTCTGCCTGGCTTTTGTGCTCTCCTGGCTCTTCTTTGGCTGTGTGTTTTGGTTGATCGCGCTGCTCCACGGGGACCTGGACGCGTCCAAGGAGAGCAAAGCCTGCGTGTCCGAGGTCAACAGCTTCACGGCCGCCTTCCTTTTCTCCATCGAGACGCAGACCACCATCGGCTACGGCTTCCGCTGCGTCACGGACGAGTGCCCCGTGGCCGTCTTCATGGTGGTCTTCCAGTCCATCGTGGGCTGCATCATTGACGCCTTCATCATCGGCGCGGTGATGGCCAAGATGGCCAAGCCCAAGAAGAGAAACGAGACGCTGGTCTTCAGCCACAACGCTGTGATCGCCATGAGGGACGGCAAGCTCTGCCTCATGTGGCGGGTGGGCAACCTCCGGAAGAGCCACTTGGTGGAAGCGCACGTGCGCGCGCAGCTCCTCAAGTCCAGAATCACCTCCGAGGGGGAGTACATCCCCCTGGATCAGATAGACATCAACGTGGGCTTTGACAGCGGCATCGACCGCATATTTCTGGTGTCTCCCATCACCATCGTCCACGAGATCGATGAGGACAGTCCTCTGTACGATCTGAGCAAGCAGGACATCGACAACGCAGACTTTGAGATCGTGGTCATCCTCGAGGGGATGGTGGAGGCCACCGCCATGACCACGCAGTGCCGGAGCTCGTACCTGGCCAACGAGATCCTCTGGGGTCACCGCTACGAGCCGGTCCTCTTCGAGGAGAAGCAGTACTACAAAGTGGACTACTCCCGGTTCCACAAGACCTACGAAGTCCCCAGCACGCCCCTGTGCAGCGCTAGGGACTTAGCGGAGAAGAAGTACATCCTGTCGAACGCTAACTCATTTTGCTATGAAAATGAGGTCGCCCTCACAAGCAAAGAGGAAGACGACAGTGAAAACGGGGTCCCCGAGAGCACAAGCACGGACACGCCCCCAGACATAGACCTGCACAACCAGGCCAGCGTACCTCTAGAGCCCAGGCCGTTACGACGGGAGTCGGAGATA
>Camelus_dromedarius
ATGGGCAGCGTGCGAACCAACCGCTACAGCATCGTCTCTTCCGAAGAAGACGGCATGAAGCTGGCCACCCTGGCGGTTGCGAACGGCTTTGGGAACGGGAAGAGTAAAGTCCACACGCGACAGCAGTGCAGGAGCCGCTTCGTGAAGAAGGACGGCCACTGCAACGTTCAGTTCATCAACGTGGGCGAGAAGGGCCAGCGCTACCTCGCGGACATCTTCACCACGTGTGTGGACATTCGCTGGCGGTGGATGCTGGTTATCTTCTGCCTGGCTTTCGTTCTCTCGTGGCTGTTCTTCGGCTGCGTGTTTTGGTTAATAGCCCTGCTCCACGGGGATCTGGATGCCTCGAAGGAGAGCAAGGCCTGTGTGTCGGAGGTCAACAGCTTCACGGCCGCCTTCCTTTTCTCCATCGAGACCCAGACCACCATAGGCTACGGCTTCCGGTGTGTCACGGACGAATGCCCCGTCGCGGTCTTCATGGTGGTCTTCCAGTCCATTGTGGGCTGCATCATCGACGCCTTTATCATCGGCGCGGTCATGGCCAAGATGGCGAAGCCGAAGAAGAGAAACGAGACCCTCGTCTTCAGCCACAACGCCGTGATCGCCATGAGAGACGGCAAGCTGTGTCTGATGTGGCG------------------AAGCCACTTGGTGGAAGCGCACGTCCGAGCCCAGCTCCTCAAATCCAGAATCACCTCTGAAGGGGAGTACATCCCCCTGGATCAGATAGATATCAACGTCGGCTTTGACAGTGGCATTGACCGTATATTCCTGGTGTCCCCGATCACCATCGTCCACGAAATAGACGAAGACAGCCCCCTGTATGACTTGAGTAAACAGGACATTGACAACGCAGACTTTGAAATTGTCGTCATCCTGGAGGGCATGGTGGAAGCCACGGCCATGACGACGCAGTGCCGGAGCTCCTATCTGGCCAACGAGATCCTCTGGGGCCACCGCTATGAGCCCGTCCTCTTCGAAGAGAAGCACTACTACAAAGTGGACTATTCCAGGTTCCACAAGACTTACGAAGTCCCCAGCACGCCCCTCTGCAGTGCCAGAGACTTGGCGGAAAAGAAGTACATCCTCTCCAATGCTAACTCATTCTGCTATGAAAACGAGGTTGCCCTGACGAGCAAAGAGGAAGACGGCAGTGAGAATGGAGTTCCGGAGAGCACGAGTACGGACACGCCGCCGGGCATAGACCTGCACAACCAGGCCAGTGTCCCTCTGGAGCCCAGGCCCTTGCGGCGAGAGTCGGAGATA
>Pantholops_hodgsonii
ATGGGCAGCGTGCGCACCAACCGCTACAGCATCGTCTCTTCGGAGGAGGACGGCATGAAGCTGGCCACCCTGGCGGTGGCCAACGGATTCGGGAACGGCAAGAGCAAAGTCCACACCCGCCAGCAGTGCAGGAGCCGCTTCGTGAAGAAGGACGGACACTGCAACGTGCAGTTCATCAACGTGGGCGAGAAGGGCCAGCGGTACCTGGCCGACATCTTCACCACGTGCGTGGACATCCGCTGGCGGTGGATGCTGGTCATCTTCTGCCTGGCTTTTGTGCTCTCCTGGCTCTTCTTCGGCTGTGTGTTTTGGCTGATCGCGCTGCTCCACGGGGACCTGGACGCGTCCAAGGAGAGCAAAGCCTGCGTGTCCGAGGTCAACAGCTTCACGGCCGCCTTCCTTTTCTCCATCGAGACGCAGACCACCATTGGCTACGGCTTCCGCTGCGTCACGGACGAGTGCCCCGTGGCCGTCTTCATGGTGGTCTTCCAGTCCATCGTGGGCTGCATCATCGACGCCTTCATCATCGGCGCGGTGATGGCCAAGATGGCCAAGCCCAAGAAGAGAAACGAGACTCTGGTCTTCAGCCACAACGCTGTGATCGCCATGAGGGACGGCAAGCTCTGCCTCATGTGGCGGGTGGGCAACCTCCGGAAGAGCCACTTGGTGGAAGCGCACGTGCGGGCCCAGCTCCTCAAGTCCAGAATCACGTCCGAGGGGGAGTACATCCCCCTGGATCAGATAGACATCAACGTGGGCTTTGACAGCGGCATCGACCGCATATTTCTGGTGTCTCCCATCACCATCGTCCACGAGATCGATGAGGACAGTCCTCTGTACGATCTGAGCAAGCAGGACATCGACAACGCAGACTTTGAGATCGTGGTCATCCTCGAGGGGATGGTGGAGGCCACCGCCATGACCACGCAGTGCCGGAGCTCGTACCTGGCCAACGAGATCCTCTGGGGTCACCGCTACGAGCCGGTCCTCTTCGAGGAGAAACAGTACTACAAAGTGGACTACTCCCGGTTCCACAAGACCTACGAAGTCCCCAGCACGCCCCTGTGCAGCGCTAGGGACTTAGCGGAGAAGAAATACATCCTGTCGAACGCTAACTCGTTCTGCTATGAAAATGAGGTCGCCCTCACAAGCAAAGAGGAAGACGACAGTGAAAACGGGGTCCCCGCCAGCACAAGCACCGACACGCCCCCGGACATAGACCTGCACAACCAGGCCAGTGTGCCTCTAGAGCCCAGGCCGTTACGACGGGAGTCGGAGATA
>Bos_indicus
ATGGGCAGCGTGCGCACCAACCGCTACAGCATCGTCTCTTCAGAGGAGGACGGCATGAAGCTGGCCACCCTGGCGGTGGCCAACGGATTCGGGAATGGCAAGAGCAAAGTCCACACCCGCCAGCAGTGCAGGAGCCGCTTCGTGAAGAAGGACGGACACTGCAACGTGCAGTTCATCAACGTGGGCGAGAAGGGCCAGCGGTACCTGGCGGACATCTTCACCACGTGCGTGGACATCCGCTGGCGGTGGATGCTGGTCATCTTCTGCCTGGCTTTCGTGCTCTCCTGGCTCTTCTTCGGCTGTGTGTTTTGGTTGATCGCGCTGCTCCACGGGGACCTGGATGCGTCCAAGGAGAGCAAAGCCTGCGTGTCCGAGGTCAACAGCTTCACGGCTGCCTTCCTTTTCTCCATCGAGACGCAGACCACCATCGGCTACGGCTTCCGCTGCGTCACGGACGAGTGCCCTGTGGCCGTCTTCATGGTGGTCTTCCAGTCCATCGTGGGCTGCATCATCGACGCCTTCATCATCGGTGCGGTAATGGCCAAGATGGCCAAGCCCAAAAAGAGAAACGAGACGCTGGTCTTCAGCCACAACGCCGTGATCGCCATGAGGGACGGCAAGCTCTGCCTCATGTGGCGGGTGGGCAACCTCCGGAAGAGCCACTTGGTGGAGGCGCACGTGCGCGCGCAGCTCCTCAAGTCCAGAATCACCTCCGAGGGGGAGTACATCCCCCTGGATCAGATAGACATCAACGTGGGCTTCGACAGCGGCATCGACCGCATATTTCTGGTGTCTCCCATCACCATCGTCCACGAGATCGATGAGGACAGTCCTCTGTACGATCTGAGCAAGCAGGACATCGACAACGCAGACTTTGAGATCGTGGTCATCCTCGAGGGTATGGTGGAGGCCACGGCCATGACCACGCAGTGCCGGAGCTCGTACCTGGCCAACGAGATCCTCTGGGGTCACCGCTACGAGCCGGTGCTCTTCGAGGAGAAACACTACTACAAAGTAGACTACTCCAGGTTCCACAAGACGTACGAAGTCCCCAACACGCCCCTGTGCAGCGCTAGGGACTTAGCGGAGAAGAAATACATCCTGTCGAACGCTAACTCGTTTTGCTACGAAAATGAGGTCGCCCTCACGAGCAAAGAGGAAGACGACAGTGAGAACGGGGTCCCCGAGAGCACAAGCACGGACACGCCCCCGGACATAGACCTGCACAACCAGGCCAGTGTACCTCTAGAGCCCAGGCCGTTACGACGGGAGTCGGAGATA
>Equus_przewalskii
ATGGGCAGTGTGCGAACCAACCGCTATAGCATTGTCTCTTCGGAAGAAGACGGCATGAAGTTGGCCACCATGGCGGTTGCAAATGGCTTTGGGAACGGCAAGAGTAAAGTCCACACTCGACAACAGTGCAGGAGTCGCTTTGTGAAGAAAGACGGCCACTGTAATGTTCAGTTCATTAACGTGGGTGAGAAAGGACAACGGTACCTCGCAGACATCTTTACCACATGTGTGGACATTCGCTGGCGGTGGATGCTGGTCATCTTCTGCCTGGCTTTCATTCTCTCATGGCTGTTTTTTGGCTGTGTGTTTTGGTTGATAGCTCTGCTCCATGGGGATCTGGATGCATCTAAAGAGAGCAAAGCTTGTGTGTCTGAGGTTAACAGCTTCACGGCCGCCTTCCTTTTCTCCATTGAGACCCAGACAACCATAGGCTATGGCTTCAGGTGTGTCACGGACGAATGCCCAATTGCTGTTTTCATGGTGGTATTCCAGTCAATCGTGGGCTGCATCATTGATGCCTTTATCATTGGTGCAGTCATGGCAAAGATGGCAAAGCCAAAGAAGAGAAATGAGACTCTTGTCTTCAGTCACAATGCTGTGATCGCCATGAGAGATGGCAAGCTCTGTTTGATGTGGCGAGTGGGCAATCTTCGGAAAAGCCACTTGGTGGAAGCTCATGTTCGCGCACAGCTCCTCAAATCCAGAATTACTTCTGAAGGGGAGTACATCCCCCTGGATCAAATAGATATCAATGTCGGGTTTGACAGTGGAATTGACCGTATATTTCTGGTATCCCCAATCACTATAGTCCATGAAATAGATGAAGACAGTCCTTTATATGATTTGAGTAAACAGGACATTGACAATGCAGACTTTGAAATTGTTGTGATACTGGAAGGCATGGTGGAAGCCACCGCCATGACCACACAGTGCCGTAGCTCATATCTGGCAAATGAAATCCTCTGGGGCCACCGCTATGAGCCTGTACTCTTTGAAGAGAAGCATTACTACAAAGTGGACTATTCAAGGTTCCACAAGACTTATGAAGTACCCAACACTCCCCTTTGTAGCGCCAGAGACTTAGCAGAAAAGAAATATATTCTCTCAAATGCTAATTCATTTTGCTATGAAAATGAAGTTGCTCTCACAAGCAAAGAGGAAGATGACAGTGAAAATGGAGTTCCAGAAAGCACTAGTACGGACACACCCCCTGACATAGACCTTCACAACCAGGCAAGTGTACCTCTAGAGCCCAGGCCCTTACGGCGAGAATCGGAGATA
>Camelus_ferus
ATGGGCAGTGTGCGAACCAACCGCTACAGCATCGTCTCTTCCGAAGAAGACGGCATGAAGCTGGCCACCCTGGCGGTTGCGAACGGCTTTGGGAACGGGAAGAGTAAAGTCCACACGCGACAGCAGTGCAGGAGCCGCTTCGTGAAGAAGGACGGCCACTGCAACGTTCAGTTCATCAACGTGGGCGAGAAGGGCCAGCGCTACCTCGCGGACATCTTCACCACGTGTGTGGACATTCGCTGGCGGTGGATGCTGGTTATCTTCTGCCTGGCTTTCGTTCTCTCGTGGCTGTTCTTCGGCTGCGTGTTTTGGTTAATAGCCCTACTCCACGGGGATCTGGATGCCTCGAAGGAGAGCAAGGCCTGTGTGTCGGAGGTCAACAGCTTCACGGCCGCCTTCCTTTTCTCCATCGAGACCCAGACCACCATAGGCTACGGCTTCCGGTGTGTCACGGACGAATGCCCCGTCGCGGTCTTCATGGTGGTCTTCCAGTCCATTGTGGGCTGCATCATCGACGCCTTTATCATCGGCGCGGTCATGGCCAAGATGGCGAAGCCGAAGAAGAGAAACGAGACCCTCGTCTTCAGCCACAACGCCGTGATCGCCATGAGAGACGGCAAGCTGTGTCTGATGTGGCGAGTGGGGAATCTTCGGAAGAGCCACTTGGTGGAAGCGCACGTCCGAGCCCAGCTCCTCAAATCCAGAATCACCTCTGAAGGGGAGTACATCCCCCTGGATCAGATAGATATCAACGTCGGCTTTGACAGTGGCATTGACCGTATATTCCTGGTGTCCCCAATCACCATTGTCCACGAAATAGACGAAGACAGCCCCCTGTATGACTTGAGTAAACAGGACATTGACAACGCAGACTTTGAAATTGTCGTCATCCTGGAGGGCATGGTGGAAGCCACGGCCATGACGACGCAGTGCCGGAGCTCCTATCTGGCCAACGAGATCCTCTGGGGCCACCGCTATGAGCCCGTCCTCTTCGAAGAGAAGCACTACTACAAAGTGGACTATTCCAGGTTCCACAAGACTTACGAAGTCCCCAGCACGCCCCTCTGCAGTGCCAGAGACTTGGCGGAAAAGAAGTACATCCTCTCCAATGCTAACTCATTCTGCTATGAAAACGAGGTTGCCCTGACGAGCAAAGAGGAAGACGGCAGTGAGAATGGAGTTCCGGAGAGCACGAGTACGGACACGCCGCCGGGCATAGACCTGCACAACCAGGCCAGTGTCCCTCTAGAGCCCAGGCCCTTGCGGCGAGAGTCGGAGATA
