# Supplementary material for: Insights into body size variation in cetaceans from the evolution of body-size-related genes
Source: BMC Evol Biol. 2019 Jul 27;19:157. doi: 10.1186/s12862-019-1461-9 (PMC6660953; doi:10.1186/s12862-019-1461-9)
Supplement: Supplementary file 4 — Alignment sequences of 20 body-size related genes used for this study. These files are Fast format, please use MEGA or Clustal to open them. (ZIP 133 kb) [file 12862_2019_1461_MOESM4_ESM.zip › Additional file 4 6.2/MED12.fas]

>Sus_scrofa
ATGGCGGCCTTCGGGATCTTGAGCTACGAACACCGGCCCCTGAAGCGGCCGCGGCTGGGGCCTCCGGATGTGTACCCTCAAGATCCCAAACAGAAGGAGGATGAACTGACAGCCTTGAATGTAAAACAAGGTTTCAATAACCAGCCCGCTGTCTCTGGGGATGAACATGGCAGTGCCAAGAACGTCAACTTCAATCCTGCCAAGATCAGTTCCAACTTCAGCAGCATTATTGCAGAGAAGTTACGTTGTAACACCCTCCCTGACACTGGTCGCAGGAAGCCCCAAGTGAACCAGAAGGACAACTTCTGGCTGGTGACTGCACGATCCCAGAGTGCCATTAACACCTGGTTCACTGACCTGGCTGGCACCAAGCCACTCACACAACTAGCCAAAAAGGTCCCCATTTTCAGTAAGAAGGAAGAAGTGTTTGGGTACTTAGCCAAATACACAGTGCCTGTGATGCGGGCAGCCTGGCTCATTAAGATGACCTGTGCCTACTATGCAGCAATCTCGGAGAACAAGGTTAAGAAGAGAAATGTTGACCCCTTCACGGAGTGGACTCAGATCATCACCAAGTACTTATGGGAGCAGCTGCAAAAGATGGCTGAATACTACCGGCCAGGGCCTGCCGGAAGTGGGGGCTGTGGTCCCACTGTAGGGCCCTTGCCCCATGATGTAGAGGTGGCGATCTGGCAGTGGGACTACAACGAGAAGCTGGCCATGTTCATGTTTCAGGACGGAATGCTGGACAGACATGAGTTCCTGACCTGGGTACTTGAGTGCTTTGAGAAAATCCGCCCTGGAGAGGATGAATTGCTTAAACTGCTGCTGCCCCTGCTGCTTCGATACTCCGGGGAATTTGTTCAGTCTGCATACCTCTCCCGCCGCCTTGCCTACTTCTGTACCCGGAGACTGGCCCTGCAGCTGGATGGTGTGAGCAGTCACTCGTCTCATGTGATGTCTGCTCAGTCAACAAGCACACTACCCACCACCCCTGCTCCTCAGCCCCCAACTAGCAGCACACCCTCTACACCCTTTAGTGACCTGCTTATGTGTCCTCAGCACCGACCCCTGGTTTTTGGCCTCAGCTGTATCCTTCAGACCATCCTCCTGTGTTGTCCTAGTGCCCTGGTTTGGCACTACTCGCTGACTGATAGCCGAATCAAGACTGGCTCACCACTCGATCACCTGCCTATTGCCCCCTCCAACCTGCCCATGCCAGAGGGCAACAGTGCCTTCACTCAGCAGGTCCGTGCAAAGTTGCGGGAGATCGAGCAGCAGATCAAGGAGCGAGGACAGGCCGTTGAGGTTCGCTGGTCTTTTGATAAGTGCCAGGAAGCTACTGCAGGCTTCACCATTGGACGGGTGCTCCATACTTTGGAAGTGCTGGACAGCCATAGTTTTGAGCGCTCTGACTTCAGCAACTCTCTTGACTCCCTCTGTAACCGAATTTTTGGATTGGGGCCCAGCAAGGATGGACACGAGATCTCCTCAGATGATGATGCTGTGGTATCATTACTGTGTGAATGGGCTGTCAGCTGCAAGCGTTCTGGTCGGCATCGCGCTATGGTGGTAGCCAAGCTGCTGGAGAAGAGACAGGCAGAGATCGAGGCTGAGCGTTGTGGAGAATCAGAAGCCGCAGATGAGAAGGGTTCCATTGCCTCTGGCTCCCTTTCTGCACCCAGTGCTCCCATTTTCCAGGATGTCCTCCTGCAGTTTCTGGACACACAGGCTCCCATGCTGACGGACCCCCGAAGTGAGAGTGAGCGGGTGGAATTCTTTAACTTGGTACTGCTCTTCTGTGAACTGATTCGACACGATGTTTTCTCCCACAACATGTACACTTGCACCCTCATCTCCCGAGGGGACCTTGCCTTTGGAGCCCCTGGTCCCCGGCCTCCCTCTCCCTTTGATGACCCTGCTGATGACCCTGAGCGCAAGGAGGCTGAGGGCAGCAGCAGCAGCAAGCTGGAGGATCCAGGGCTCTCAGAGTCTATGGATATCGACCATAACTCCAGTGTGATCTTTGAGGACATGGAGAAGCCTGATTTCTCATTGTTCTCCCCTACTATGCCCTGTGAGGGGAAGGGCAGTCCGTCCCCTGAGAAACCAGATGTTGAGAAGGAGGTGAAGCCCCCACCCAAGGAGAAGCTAGAAGGGACCCTTGGGGTTCTTTATGACCAGCCACGGCATGTGCAATATGCCACGCACTTTCCCATCCCCCAGGAGGAGTCATGCAGCCATGAGTGCAACCAGCGGTTGGTCGTACTGTTTGGGGTGGGAAAGCAGCGAGATGATGCCCGCCATGCCATCAAGAAAATTACCAAGGATATCCTGAAAGTTCTGAACCGCAAGGGGACAGCGGAAACTGACCAGCTTGCTCCTATTGTGCCTCTGAATCCTGGAGACCTGACATTCTTAGGTGGGGAGGATGGGCAGAAGCGGCGACGCAACCGGCCTGAAGCCTTCCCCACTGCCGAGGATATCTTTGCTAAGTTCCAGCACCTTTCGCATTATGATCAACACCAGGTCACAGCTCAGGTCTCCCGGAATGTTCTGGAGCAGATCACAAGCTTTGCCCTTGGCATGTCGTACCACTTGCCTCTGGTGCAGCATGTGCAGTTCATCTTCGACCTCATGGAATATTCACTCAGCATCAGTGGCCTCATCGACTTTGCCATTCAGCTACTGAATGAACTGAGTGTAGTTGAGGCCGAGTTGCTCCTCAAATCCTCGGATCTGGTGGGCAGCTACACCACCAGCCTGTGCCTATGCATCGTGGCTGTCCTGCGGCACTATCACGCCTGCCTCATCCTCAACCAGGACCAGATGGCTCAGGTCTTTGAGGGGCTGTGTGGCGTCGTCAAGCATGGGATGAACCGGTCTGATGGCTCCTCCGCAGAACGCTGTATCCTTGCTTATCTCTATGATCTGTACACCTCCTGTAGCCATTTAAAGAGCAAATTTGGGGAGCTCTTCAGCGATTTCTGCTCCAAAGTGAAGAACACCATCTACTGCAATGTGGAGCCGTCAGAATCTAACATGCGCTGGGCACCCGAGTTCATGATAGACACCCTGGAGAACCCTGCCGCTCACACCTTCACCTACACGGGGCTAGGCAAGAGTCTTAGTGAGAACCCTGCTAACCGCTACAGCTTTGTCTGCAATGCCCTTATGCACGTCTGTGTGGGGCACCATGATCCCGATAGGGTGAATGACATCGCAATCCTGTGTGCAGAGTTGACCGGCTATTGCAAGTCTCTGAGTGCAGAGTGGCTGGGAGTGCTTAAGGCCTTGTGCTGTTCCTCTAACAATGGCACTTGTGGTTTCAACGATCTCCTCTGCAATGTAGATGTCAGTGACCTGTCTTTTCATGACTCCCTGGCTACTTTTGTTGCCATCCTCATCGCTCGGCAGTGTTTGCTCCTGGAGGACCTGATTCGCTGTGCAGCCATCCCTTCGCTCCTTAATGCTGCTTGCAGTGAACAGGACTCTGAGCCCGGGGCCCGGCTTACCTGCCGCATCCTCCTCCACCTTTTCAAGACACCTCAACTCAATCCTTGCCAGTCAGACGGAAACAAGCCTACTGTAGGAATACGCTCCTCCTGTGACCGCCACCTGCTGGCTGCCTCCCAGAACCGCATCGTGGATGGAGCTGTGTTTGCTGTTCTCAAGGCTGTGTTTGTACTTGGGGATGCGGAACTGAAGGGTTCAGGCTTCACTGTGACAGGAGGAACAGAAGAACTTCCAGAGGAGGAGGGAGGAGGTGGCAGTGGCGGTCGGAGGCAGGGTGGCCGCAACATCTCTGTGGAGACAGCCAGTCTGGATGTCTATGCCAAGTACGTGCTACGCAGCATCTGCCAGCAGGAATGGGTAGGAGAGCGTTGCCTTAAATCGCTGTGTGAGGACAGCAACGACCTGCAAGACCCGGTGTTGAGCAGCGCCCAGGCCCAGCGCCTCATGCAGCTCATCTGCTACCCACATCGACTGCTGGACAACGAGGATGGGGAGAACCCCCAGCGGCAACGCATTAAGCGTATTCTCCAGAACTTGGACCAGTGGACCATGCGCCAGTCTTCCTTGGAGCTGCAGCTCATGATCAAGCAGACACCTAACAATGAGATGAACTCCCTCTTAGAGAACATCGCCAAGGCCACCATCGAGGTTTTCCAGCAGTCAGCAGAGACAGGGTCATCTTCTGGAAACACTGCAAGCAACATGCCCAGCAGCAGCAAGACCAAGCCTGTGCTCAGCTCCCTAGAGCGTTCTGGTGTATGGCTGGTGGCTCCCCTCATTGCCAAACTGCCCACCTCAGTCCAGGGCCATGTGTTAAAGGCTGCTGGGGAAGAATTGGAGAAGGGCCAGCACCTGGGTTCCTCTTCCCGCAAAGAACGCGACCGACAAAAGCAGAAGAGCATGTCTCTATTGAGCCAGCAGCCCTTCTTATCCCTGGTGCTGACATGTCTGAAGGGGCAGGATGAGCAGCGTGAGGGACTCCTCACTTCCCTCTACAGCCAGGTGCGCCAGATTGTGAACAATTGGCGAGATGACCAGTACTTAGACGATTGCAAGCCAAAGCAGCTAATGCACGAGGCACTGAAACTGCGGCTCAACCTGGTGGGGGGCATGTTTGACACGGTGCAGCGCAGCACCCAGCAGACCACGGAGTGGGCTGTGCTCCTCCTGGAGATCATCATCAGCGGCACTGTCGACATGCAGTCCAACAACGAGCTCTTCACCACCGTCTTGGACATGCTGAGTGTGCTCATCAATGGGACCCTGGCTGCAGACATGTCTAGCATCTCCCAAGGAAGCATGGAGGAAAACAAACGTGCTTACATGAATCTGGTGAAGAAACTACAGAAAGAGCTGGGGGAGCGCCAGTCAGACAGTCTGGAAAAAGTTCGCCAGCTACTGCCACTGCCCAAACAGACCCGAGACGTCATCACATGTGAGCCGCAGGGCTCCCTTATCGACACCAAGGGCAACAAGATTGCTGGCTTTGACTCCATCTTCAAGAAAGAGGGTCTGCAGGTTTCCACCAAACAAAAGATCTCTCCCTGGGATCTTTTCGAGGGCTTGAAGCCGTCAGCACCACTGTCTTGGGGCTGGTTTGGAACAGTCCGGGTGGACCGGCGTGTGGCCCGCGGAGAGGAGCAGCAGCGGCTCCTGCTCTACCACACACACCTGAGGCCCCGGCCCCGCGCCTACTACCTGGAGCCACTCCCACTGCCGCCGGAGGATGAGGAGCCCCCTGCCCCCACCCTGCTGGAGCCTGAGAAAAAGGCTCCAGAGCCCCCCAAAACTGACAAACCTGGGGCTGCTCCGCCCAGCACTGAGGAACGCAAGAAGAAGTCCACCAAGGGCAAGAAACGCAGCCAGCCAGCCACCAAGACGGAGGACTATGGGATGGGCTCAGGCCGCAGTGGCCCCTATGGAGTAACAGTGCCTCCAGATCTCCTGCACCACCCCAACCCTGGCTCCATATCCCACCTTAGCTACAGGCAGGGCTCCATAGGCCTCTACACCCAGAACCAGCCACTCCCGGCAGGCGGCCCCCGCGTGGACCCGTACCGCCCTGTGCGGTTGCCAATGCAGAAGCTGCCGACCCGACCACCTTACCCCGGAGTGCTGCCCACAACCATGACTGGCGTCATGGGCCTGGAAC---CCTCCTACAAGACCTCTGTGTACCGACAGCAGCAGCCTGCAGTGCCCCAAGGACAGCGCCTTCGCCAACAGCTCCAGCAGAGTCAGGGGATGTTGGGACAGTCATCTGTCCATCAGATGACTCCCAGCTCGTCCTACGGTTTGCAGACCTCCCAGGGCTATACTCCTTATGTTTCTCATGTGGGATTGCAGCAACACACAGGCCCCGCAGGTACCATGGTGCCCCCCAGCTACTCCAGCCAGCCTTATCAGAGCACCCACCCTTCTACCAATCCTACTCTTGTAGATCCTACTCGCCACCTGCAGCAGCGGCCCAGTGGCTATGTACACCAACAGGCTCCAACCTACGGACATGGGCTGACCTCCACTCAAAGGTTTTCTCACCAGACATTGCAGCAAACATCCATGATAGGCACTATGACCCCACTGGGTGCCCAAAGCGTCCAGGCTGGTGTCCGGTCGGCTTCCATCCTGCCTGAG
>Vicugna_pacos
ATGGCGGCCTTCGGGATCTTGAGCTACGAACACCGGCCCCTGAAGCGGCCGCGGCTGGGGCCTCCCGATGTGTACCCTCAAGATCCGAAACAGAAGGAGGATGAACTCACGGCCTTGAATGTAAAACAAGGTTTCAATAACCAGCCTGCTGTCTCTGGGGATGAACATGGCAGTGCCAAGAACGTCAACTTTAATCCTGCCAAGATCAGTTCCAACTTCAGCAGCATTATTGCAGAGAAGTTACGTTGTAACACCCTCCCTGACACTGGTCGCAGGAAGCCCCAAGTGAACCAGAAGGACAACTTCTGGCTGGTGACTCCACGATCCCAGAGTGCCATTAACACCTGGTTCACTGACCTGGCTGGCACCAAGCCACTTACACAACTAGCCAAAAAGGTCCCCATTTTCAGTAAGAAGGACGAAGTGTTTGGGTACTTAGCCAAATACACAGTGCCTGTGATGCGGGCTGCCTGGCTCATTAAGATGACTTGTGCCTACTATGCAGCAATGTCTGAGACCAAGGTTAAGAAGCGACATGTTGACCCCTTCACAGAATGGACTCAGATTATCACCAAGTACTTATGGGAGCAGCTGCAAAAGATGGCTGAATACTACCGGCCAGGGCCTGCTGGAAGTGGGGGCTGTGGTTCCACTATAGGGCCCTTGCCCCATGATGTAGAGGTGGCAATCCGGCAGTGGGACTACAACGAGAAGCTGGCCATGTTCATGTTTCAGGATGGAATGCTGGACAGACATGAGTTCCTGACCTGGGTACTTGAGTGTTTTGAGAAAATCCGCCCTGGAGAGGATGAATTACTTAAACTACTGCTGCCTTTGCTGCTTCGATACTCTGGGGAATTCGTTCAGTCCGCGTACTTGTCTCGCCGCCTTGCGTACTTCTGTACGCGGAGACTGGCCCTACAGCTGGATGGCGTGAGCAGTCACTCGTCTCATGTGATGTCTGCTCAGTCAACAAGCACACTGCCCACCACCCCTGCTCCTCAGCCCCCAACTAGCAGCACACCCTCTACACCCTTTAGTGACCTGCTTATGTGCCCTCAGCACCGGCCCCTGGTTTTTGGCCTCAGCTGTATCCTTCAGACCATCCTCCTGTGTTGTCCTAGTGCCCTGGTTTGGCACTACTCACTGACTGATAGTCGAATCAAGACTGGCTCACCACTTGACCACCTGCCTATTGCCCCCTCCAACCTGCCCATGCCAGAGGGCAACAGTGCCTTCACTCAGCAGGTTCGTGCAAAGTTGCGGGAGATTGAGCAGCAGATCAAGGAGCGGGGACAGGCTGTTGAGGTTCGCTGGTCTTTTGATAAGTGCCAGGAAGCGACTGCAGGCTTCACCATTGGACGAGTGCTCCATACTTTGGAAGTGCTGGACAGCCATAGTTTTGAACGTTCAGACTTCAGCAATTCTCTTGACTCCCTTTGTAACCGAATCTTTGGACTGGGGCCTAGCAAGGATGGGCACGAGATCTCCTCAGATGATGATGCTGTGGTATCATTACTGTGTGAGTGGGCTGTCAGCTGCAAGCGCTCTGGTCGGCATCGTGCTATGGTGGTAGCCAAACTGCTGGAGAAGAGGCAGGCAGAGATTGAGGCTGAGCGTTGTGGAGAATCTGAAGCCGCAGATGAAAAGGGTTCCATCGCCTCTGGCTCCCTTTCTGCTCCCAGTGCTCCCATTTTCCAGGATGTCCTCCTACAGTTTCTGGACACACAGGCTCCCATGCTAACGGACCCCCGGAGTGAGAGTGAGCGGGTAGAATTCTTTAACCTGGTACTGCTGTTCTGTGAACTGATTCGACATGATGTTTTCTCCCACAACATGTATACTTGCACCCTCATCTCCCGAGGGGACCTTGCCTTTGGAGCCCCTGGTCCCCGGCCTCCCTCTCCTTTTGACGACCCTGCCGATGACCCTGAGCGCAAGGAGGCTGAGGGCAGCAGCAGCAGCAAGCTGGAGGATCCAGGGCTCTCAGAGTCTATGGACATCGATCCTAGCTCCAGTGTGCTCTTTGAGGACATGGAGAAGCCTGACTTCTCATTGTTCTCCCCTACTATGCCCTGTGAGGGCAAGGGCAGTCCATCCCCTGGGAAGCCAGATGTTGAGAAGGAGGTGAAGCCCCCACCCAAGGAGAAGCTAGAAGGGACCCTTGGGGTTCTTTATGACCAGCCGCGGCATGTGCAGTATGCCACACACTTTCCCATCCCCCAGGAGGAGTCATGCAGCCATGAGTGCAACCAGCGGTTGGTCGTACTGTTTGGGGTGGGAAAGCAGCGCGATGATGCCCGCCATGCCATCAAGAAAATTACCAAGGATATCCTGAAGGTTCTGAACCGCAAGGGGACCGCGGAAACTGACCAGCTTGCTCCTATTGTGCCTCTGAATCCTGGAGACCTGACATTCTTAGGTGGGGAGGATGGGCAGAAGCGGCGACGCAACCGGCCTGAAGCCTTCCCCACTGCTGAGGACATCTTTGCTAAGTTCCAGCACCTTTCTCATTATGACCAACACCAGGTCACGGCTCAGGTCTCCCGGAACGTTCTGGAGCAGATCACGAGCTTCGCCCTTGGCATGTCATACCACTTGCCTCTCGTGCAGCACGTGCAGTTCATCTTCGACCTCATGGAGTATTCACTCAGCATCAGTGGCCTCATCGACTTTGCCATACAGCTACTGAATGAACTGAGTGTCGTGGAGGCCGAGTTGCTTCTCAAATCCTCGGACCTGGTGGGCAGCTACACTACCAGCCTGTGCCTGTGCATCGTGGCTGTCCTGCGGCACTACCACGCTTGCCTCATCCTCAACCAGGACCAGATGGCACAGGTCTTTGAGGGGCTGTGTGGCGTCGTGAAGCATGGGATGAACCGGTCCGATGGCTCCTCTGCAGAACGCTGTATCCTTGCTTATCTCTATGATCTGTACACCTCCTGTAGCCATTTAAAGAGCAAATTTGGGGAGCTCTTCAGCGACTTCTGCTCCAAGGTGAAGAACACCATCTACTGCAACGTGGAGCCGTCAGAATCCAACATGCGCTGGGCGCCCGAGTTCATGATTGACACTCTGGAGAACCCGGCCGCTCACACCTTCACCTACACGGGGCTAGGCAAGAGTCTTAGTGAGAACCCTGCTAACCGCTACAGCTTTGTCTGCAATGCCCTTATGCACGTCTGTGTGGGGCACCATGATCCCGATAGGGTGAATGACATCGCCATCCTGTGTGCAGAGCTGACGGGCTATTGCAAGTCGCTGAGCGCGGAGTGGCTGGGGGTGCTTAAGGCCTTGTGCTGCTCCTCTAACAATGGCACCTGTGGTTTCAACGACCTTCTCTGCAACGTGGATGTCAGTGACCTGTCGTTTCACGACTCACTGGCTACTTTTGTCGCCATCCTCATCGCTCGGCAGTGTTTGCTCTTAGAGGATCTGATTCGCTGCGCAGCCATCCCTTCCCTCCTTAATGCTGCCTGCAGTGAACAGGACTCGGAGCCAGGGGCCCGGCTTACCTGCCGTATTCTCCTCCACCTTTTCAAGACACCTCAACTCAATCCTTGCCAGTCGGACGGAAACAAGCCTACTGTAGGAATCCGCTCCTCCTGTGACCGCCACCTGCTGGCTGCCTCCCAGAACCGCATCGTGGATGGAGCTGTGTTTGCTGTTCTCAAGGCTGTGTTTGTACTTGGGGATGCGGAACTGAAGGGGTCGGGCTTCACTGTGACAGGAGGAACAGAAGAACTTCCAGAGGAGGAGGGAGGAGGTGGCAGTGGCGGTCGGAGGCAGGGTGGCCGCAACATCTCTGTGGAGACAGCAAGTCTGGATGTCTATGCCAAGTACGTGCTACGCAGCATCTGCCAGCAGGAATGGGTAGGAGAACGTTGCCTTAAATCGCTGTGTGAGGACAGCAATGACCTGCAAGACCCAGTGTTGAGCAGTGCCCAGGCCCAGCGCCTCATGCAGCTCATCTGCTACCCACATCGACTGCTAGACAACGAGGATGGGGAGAACCCCCAGCGGCAGCGCATTAAGCGTATTCTCCAGAACTTGGACCAGTGGACCATGCGCCAGTCTTCCTTGGAGCTGCAGCTCATGATCAAGCAGACCCCTAAAAATGAGATGAACTCCCTCCTAGAGAACATTGCCAAGGCCACAATCGAGGTTTTCCAGCAATCAGCAGAGACAGGGTCATCTTCTGGAAACACTGCGAGCAACATGCCCAGCAGCAGCAAGACCAAGCCTGTGCTCAGCTCCTTAGAGCGCTCTGGTGTATGGCTGGTGGCGCCCCTCATTGCCAAACTGCCCACCTCAGTCCAGGGGCATGTGTTAAAGGCTGCTGGGGAAGAACTGGAGAAGGGCCAGCACCTTGGTTCCTCTTCCCGCAAAGAACGTGATCGACAAAAGCAGAAGAGCATGTCCCTGTTGAGCCAGCAGCCCTTCTTATCCCTCGTGCTGACATGTCTCAAAGGGCAGGATGAGCAGCGTGAGGGACTCCTTACCTCCCTCTACAGCCAGGTGCACCAGATTGTGAATAATTGGCGAGATGACCAGTACTTAGATGATTGCAAACCAAAGCAGCTAATGCACGAGGCCCTCAAACTGCGGCTTAACCTGGTGGGGGGCATGTTTGACACGGTGCAGCGCAGCACCCAGCAGACCACAGAGTGGGCTGTGCTCCTCCTGGAGATCATCATCAGCGGCACTGTCGACATGCAGTCCAACAATGAGCTCTTCACCACAGTCTTGGACATGCTGAGTGTGCTCATCAATGGAACACTGGCCGCGGATATGTCCAGCATCTCCCAAGGCAGCATGGAGGAAAACAAACGTGCCTATATGAACCTGGTGAAGAAGCTGCAGAAGGAGTTGGGGGAGCGCCAGTCAGACAGTCTAGAAAAAGTTCGCCAGCTGCTGCCACTGCCCAAGCCGACCCGAGATGTCATCACATGTGAGCCACAGGGCTCCCTTATCGACACCAAGGGTAACAAGATTGCTGGCTTCGACTCCATCTTCAAGAAGGAGGGTCTGCAGGTTTCCACCAAACAAAAGATCTCTCCCTGGGATCTTTTTGAGGGCTTGAAGCCATCAGCACCACTGTCTTGGGGCTGGTTTGGAACAGTGCGGGTGGACCGGCGCGTGGCCCGCGGAGAGGAGCAACAGCGGCTGCTGCTCTACCACACGCACCTGAGGCCCCGGCCCCGCGCCTATTACCTGGAGCCGCTGCCGCTGCCGCCGGAAGATGAAGAGCCCCCTGCCCCTGCCCTGATGGAGCCTGAGAAAAAGGCTCCAGAACCCCCCAAAACCGACAAACCCGGGGCTGCCCCACCCAACACTGAGGAACGCAAGAAGAAGTCCACCAAGGGCAAGAAACGCAGCCAGCCTGCCGCCAAGACAGAGGACTATGGAATGGGCCCGGGCCGCAGTGGCCCCTATGGAGTGACAGTGCCTCCGGACCTCCTGCACCACGCCAACCCTGGCTCCATATCCCACCTTAGCTACAGGCAGGGCTCCATAGGCCTGTATACCCAGAACCAGCCACTACCGGCAGGCGGCCCTCGCGTGGACCCATACCGCCCTGTGCGGTTACCTATGCAGAAGATGCCAACCCGACCACCTTACCCTGGAGTGCTGCCCACGACCATGACTGGCGTCATGGGGCTAGAACCCTCCTCCTACAAGACCTCCGTGTACCGGCAGCAGCAGCCTGCGGTGCCCCAAGGACAGCGCCTTCGCCAACAGCTCCAGCAGAGTCAGGGGATATTGGGACAGTCGTCTGTCCATCAGATGACTCCCAGCTCTTCCTACGGTTTGCAGACCTCCCAGGGCTATACTCCTTATGTTTCTCATGTGGGATTGCAGCAACACGCAGGCCCCGCAGGTACCATGGTGCCCCCCAGCTACTCCAGCCAGCCTTATCAGAGCACCCACCCTTCTACCAATCCTACTCTTGTAGATCCTACTCGCCACCTGCAACAGCGGCCCAGTGGCTATGTGCACCAGCAGGCCCCAACCTACGGACACGGGCTGACCTCCACTCAAAGGTTTTCACACCAGACCCTGCAGCAAACGCCCATGATAGGCACCATGGCCCAGCTGGGCGCGCAGGGCGTCCAGGCCGGCGTCCGGTCGGCTTCCATTATGCCTGAG
>Camelus_ferus
---------------------------------------------------------------------------------------------------------------------------------------------------------------------------------------------------------------------------------------------------------------------------------------------------------------------------------------------------------------------------------------------------------------------------------------------------------------------------ATGCGGGCTGCCTGGCTCATTAAGATGACTTGTGCCTACTATGCAGCAATGTCTGAGACCAAGGTTAAGAAGCGACATGTTGACCCCTTCACGGAATGGACTCAGATTATTACCAAGTACTTATGGGAGCAGCTGCAAAAGATGGCTGAATACTACCGGCCAGGGCCTGCTGGAAGTGGGGGCTGTGGTTCCACTATAGGGCCCTTGCCCCATGATGTAGAGGTGGCAATCCGGCAGTGGGACTACAACGAGAAGCTGGCCATGTTCATGTTTCAGGACGGAATGCTGGACAGACATGAGTTCCTGACCTGGGTACTTGAGTGTTTTGAGAAAATCCGCCCTGGAGAGGATGAATTACTTAAACTACTGCTGCCTTTGCTGCTTCGATACTCTGGGGAATTCGTTCAGTCTGCGTACTTGTCTCGCCGCCTTGCGTACTTCTGTACGCGGAGACTGGCCCTACAGCTGGATGGCGTGAGCAGTCACTCGTCTCATGTGATGTCCACTCAGTCAACGAGCACACTGCCCACCACCCCTACTCCTCAGCCCCCAACTAGCAGCACACCCTCTACACCCTTTAGTGACCTGCTTATGTGCCCTCAGCACCGGCCCCTGGTTTTTGGCCTCAGCTGTATCCTTCAGACCATCCTCCTGTGTTGTCCTAGTGCCCTGGTTTGGCACTACTCACTGACTGATAGTCGAATCAAGACTGGCTCACCACTTGACCACCTGCCAATTGCCCCCTCCAACCTGCCCATGCCAGAGGGCAACAGTGCCTTCACTCAGCAGGTTCGTGCAAAGTTGCGGGAGATTGAGCAGCAGATCAAGGAGCGGGGACAGGCTGTTGAGGTTCGCTGGTCTTTTGATAAGTGCCAGGAAGCGACTGCAGGCTTCACCATTGGACGAGTGCTCCATACTTTGGAAGTGCTGGACAGCCATAGTTTTGAACGTTCGGACTTCAGCAATTCACTTGACTCCCTTTGTAACCGAATCTTTGGATTGGGGCCTAGCAAGGATGGGCACGAGATCTCCTCAGATGATGATGCTGTGGTATCATTACTGTGTGAATGGGCTGTCAGCTGCAAGCGCTCTGGTCGGCATCGTGCTATGGTGGTAGCCAAACTGCTGGAGAAGAGGCAGGCAGAGATTGAGGCTGAGCGTTGTGGAGAATCTGAAGCCTCAGATGAAAAGGGTTCCATCGCCTCTGGCTCCCTTTCTGCTCCCAGTGCTCCCATTTTCCAGGATGTCCTCCTACAGTTTCTGGACACACAGGCTCCCATGCTGACGGACCCCCGGAGTGAGAGTGAGCGGGTAGAATTCTTTAACCTGGTACTGCTGTTCTGTGAACTGATTCGACATGATGTTTTCTCCCACAACATGTATACTTGCACCCTCATCTCCCGAGGGGACCTTGCCTTTGGAGCCCCTGGTCCCCGGCCTCCCTCTCCTTTTGACGACCCTGCCGATGACCCTGAGCGCAAGGAGGCTGAGGGCAGCAGCAGCAGCAAGCTGGAGGATCCAGGGCTCTCAGAGTCTATGGACATCGATCCTAGCTCCAGTGTGCTCTTTGAGGACATGGAGAAGCCTGACTTCTCATTGTTCTCCCCTACTATGCCCTGTGAGGGCAAGGGCAGTCCATCCCCTGGGAAGCCAGATGTTGAGAAGGAGGTGAAGCCCCCACCCAAGGAGAAGCTAGAAGGGACCCTTGGGGTTCTTTATGACCAGCCGCGGCATGTGCAGTATGCCACGCACTTTCCCATCCCCCAGGAGGAGTCATGCAGCCATGAGTGCAACCAGCGGTTGGTCGTACTGTTTGGGGTGGGAAAGCAGCGCGATGATGCCCGCCATGCCATCAAGAAAATTACCAAGGATATCCTGAAGGTTCTGAACCGCAAGGGGACCGCGGAAACTGACCAGCTTGCTCCTATTGTGCCTCTGAATCCTGGAGACCTGACATTCTTAGGT-------ATGGACAAAAGTGGCGACGCAACCGGCCTGAAGCCTTCCCCACTGCTGAGGACATCTTTGCTAAGTTCCAGCACCTTTCTCATTATGACCAACACCAGGTCACGGCTCAGGTCTCCCGGAACGTTCTGGAGCAGATCACGAGCTTCGCCCTTGGCATGTCATACCACTTGCCTCTCGTGCAGCACGTGCAGTTCATCTTCGACCTCATGGAGTATTCACTCAGCATCAGTGGCCTCATCGACTTTGCCATACAGCTACTGAATGAACTGAGTGTCGTGGAGGCCGAGTTGCTTCTCAAATCCTCGGACCTGGTGGGCAGCTACACTACCAGCCTGTGCCTGTGCATTGTGGCTGTCCTGAGGCACTACCACGCCTGCCTCATCCTCAACCAGGACCAGATGGCACAGGTCTTTGAGGGGCTGTGTGGCGTCGTGAAGCATGGGATGAACCGGTCCGATGGCTCCTCTGCGGAACGCTGTATCCTTGCTTATCTCTATGATCTGTACACCTCCTGTAGCCATTTAAAGAGCAAATTTGGGGAGCTCTTCAGCGACTTCTGCTCCAAGGTGAAGAACACCATCTACTGCAACGTGGAGCCGTCAGAATCCAACATGCGCTGGGCGCCCGAGTTCATGATTGACACTCTGGAGAACCCGGCCGCTCACACCTTCACCTACACGGGGCTAGGCAAGAGTCTTAGTGAGAACCCTGCTAACCGCTACAGCTTTGTCTGCAATGCCCTTATGCACGTCTGTGTGGGGCACCATGATCCCGATAGGGTGAATGACATCGCCATCCTGTGTGCAGAGCTGACGGGCTATTGCAAGTCGCTGAGTGCGGAGTGGCTGGGGGTGCTTAAGGCCTTGTGCTGCTCCTCTAACAATGGCACCTGTGGTTTCAACGACCTCCTCTGCAACGTGGATGTCAGTGACCTGTCGTTTCACGACTCACTGGCTACTTTTGTCGCCATCCTCATCGCTCGGCAGTGTTTGCTCTTAGAGGATCTGATTCGCTGCGCGGCCATCCCTTCCCTCCTTAATGCTGCCTGCAGTGAACAGGACTCGGAACCAGGGGCCCGGCTTACCTGCCGTATTCTCCTCCACCTTTTCAAGACACCTCAACTCAATCCTTGCCAGTCGGACGGAAACAAGCCTACAGTAGGAATCCGCTCCTCCTGTGACCGCCACCTGCTGGCTGCCTCCCAGAACCGCATCGTGGATGGAGCTGTGTTTGCTGTTCTCAAGGCTGTGTTTGTACTTGGGGATGCGGAACTGAAGGGGTCGGGCTTCACTGTGACAGGAGGAACAGAAGAACTTCCAGAGGAGGAGGGAGGAGGTGGCAGTGGCGGTCGGAGGCAGGGTGGCCGCAACATCTCTGTGGAGACAGCAAGTCTGGATGTCTATGCCAAGTACGTGCTACGCAGCATCTGCCAGCAGGAATGGGTAGGAGAACGTTGCCTTAAATCGCTGTGTGAGGACAGCAATGACCTGCAAGACCCAGTGTTGAGTAGTGCCCAGGCCCAGCGCCTCATGCAGCTCATCTGCTACCCACATCGACTGCTAGACAACGAGGATGGGGAGAACCCCCAGCGGCAGCGCATTAAGCGTATTCTCCAGAACTTGGACCAGTGGACCATGCGCCAGTCTTCCTTGGAGCTGCAGCTCATGATCAAGCAGACCCCTAAAAATGAGATGAATTCCCTCCTAGAGAACATCGCCAAGGCCACAATCGAGGTTTTCCAGCAATCAGCAGAGACAGGGTCATCTTCTGGAAACACTGCGAGCAACATGCCCAGCAGCAGCAAGACCAAGCCTGTGCTCAGCTCCTTAGAGCGCTCTGGTGTATGGCTGGTGGCGCCTCTCATTGCCAAACTGCCCACCTCGGTCCAGGGGCACGTGTTAAAGGCTGCTGGGGAAGAACTGGAGAAGGGCCAGCACCTTGGTTCCTCTTCCCGCAAAGAACGTGATCGACAAAAGCAGAAGAGCATGTCCCTGTTGAGCCAGCAGCCCTTCTTATCCCTCGTGCTGACATGTCTCAAAGGGCAGGATGAGCAGCGTGAGGGACTCCTTACCTCCCTCTACAGCCAGGTGCACCAGATTGTGAATAATTGGCGAGATGACCAGTACTTAGATGATTGCAAACCAAAGCAGCTAATGCACGAGGCCCTCAAACTGCGGCTCAACCTGGTGGGGGGCATGTTTGACACGGTGCAGCGCAGCACCCAGCAGACCACAGAGTGGGCTGTGCTCCTCCTGGAGATCATCATCAGCGGCACTGTCGACATGCAGTCCAACAATGAGCTCTTCACCACAGTCTTGGACATGCTGAGTGTGCTCATCAATGGAACACTGGCCGCGGATATGTCCAGCATCTCCCAAGGCAGCATGGAGGAAAACAAACGTGCCTATATGAATCTGGTGAAGAAGCTGCAGAAGGAGTTGGGGGAGCGCCAGTCAGACAGTCTAGAAAAAGTTCGCCAGCTGCTGCCACTGCCCAAGCCGACCCGAGATGTCATCACATGTGAGCCACAGGGCTCCCTTATCGACACCAAGGGCAACAAGATTGCTGGCTTCGACTCCATCTTCAAGAAGGAGGGTCTGCAGGTTTCCACCAAACAAAAGATCTCTCCCTGGGATCTTTTTGAGGGCTTGAAGCCATCAGCACCACTGTCTTGGGGCTGGTTTGGAACAGTGCGGGTGGACCGGCGCGTGGCCCGCGGAGAGGAGCAACAGCGGCTGCTGCTCTACCACACGCACCTGAGGCCGCGGCCCCGTGCCTATTACCTGGA-------------------------------------------------------------------------------------------------------------------------------------------------------------------------------------GACTATGGAATGGGCCCGGGCCGCAGTGGCCCCTATGGAGTGACAGTGCCTCCAGACCTCCTGCACCACGCCAACCCTGGCTCCATATCCCACCTTAGCTACAGGCAGGGCTCCATAGGCCTGTATACCCAGAACCAGCCACTACCGGCAGGCGGCCCTCGCGTGGACCCATACCGCCCTGTGCGGTTACCTATGCAGAAGATGCCAACCCGACCACCTTACCCTGGAGTGCTGCCCACGACCATGACTGGCGTCATGGGGCTGGAACCCTCCTCCTACAAGACCTCCGTGTACCGGCAGCAGCAGCCTGCAGTGCCCCAAGGACAGCGCCTTCGCCAACAGCTCCAGCAGAGTCAGGGGATATTGGGACAGTCGTCTGTCCATCAGATGACTCCCAGCTCTTCCTACGGTTTGCAGACCTCCCAGGGCTATACTCCTTATGTTTCTCATGTGGGATTACAGCAACACGCAGGCCCCGC---------------------------------------------------------------------------AGATCCTACTCGCCACCTGCAACAGCGGCCCAGTGGCTATGTGCACCAGCAGGCCCCAACCTACGGACACGGGCTGACCTCCACTCAAAGGTTTTCACACCAGACCCTGCAGCAAACGCCCATGATAGGCACCATGGCCCAGCTGGGCGCC---------------------------------------------
>Camelus_bactrianus
---------------------------------------------CGGCCGCGGCTGGGGCCTCCCGATGTGTACCCTCAAGATCCCAAACAGAAGGAGGATGAACTCACGGCCTTGAATGTAAAACAAGGTTTCAATAACCAGCCTGCTGTCTCTGGGGATGAACATGGCAGTGCCAAGAACGTCAACTTCAATCCTGCCAAGATCAGTTCCAACTTCAGCAGCATTATTGCAGAGAAGTTACGTTGTAACACCCTCCCTGACACTGGTCGCAGGAAGCCCCAAGTGAACCAGAAGGACAACTTCTGGCTGGTGACTCCACGATCCCAGAGTGCCATTAACACCTGGTTCACTGACCTGGCTGGCACCAAGCCACTTACACAACTAGCCAAAAAGGTCCCCATTTTCAGTAAGAAGGACGAAGTGTTTGGGTACTTAGCCAAATACACAGTGCCTGTGATGCGGGCTGCCTGGCTCATTAAGATGACTTGTGCCTACTATGCAGCAATGTCTGAGACCAAGGTTAAGAAGCGACAT------------------TGGACTCAGATTATTACCAAGTACTTATGGGAGCAGCTGCAAAAGATGGCTGAATACTACCGGCCAGGGCCTGCTGGAAGTGGGGGCTGTGGTTCCACTATAGGGCCCTTGCCCCATGATGTAGAGGTGGCAATCCGGCAGTGGGACTACAACGAGAAGCTGGCCATGTTCATGTTTCAGGACGGAATGCTGGACAGACATGAGTTCCTGACCTGGGTACTTGAGTGTTTTGAGAAAATCCGCCCTGGAGAGGATGAATTACTTAAACTACTGCTGCCTTTGCTGCTTCGATACTCTGGGGAATTCGTTCAGTCTGCGTACTTGTCTCGCCGCCTTGCGTACTTCTGTACGCGGAGACTGGCCCTACAGCTGGATGGCGTGAGCAGTCACTCGTCTCATGTGATGTCCACTCAGTCAACGAGCACACTGCCCACCACCCCTACTCCTCAGCCCCCAACTAGCAGCACACCCTCTACACCCTTTAGTGACCTGCTTATGTGCCCTCAGCACCGGCCCCTGGTTTTTGGCCTCAGCTGTATCCTTCAGACCATCCTCCTGTGTTGTCCTAGTGCCCTGGTTTGGCACTACTCACTGACTGATAGTCGAATCAAGACTGGCTCACCACTTGACCACCTGCCAATTGCCCCCTCCAACCTGCCCATGCCAGAGGGCAACAGTGCCTTCACTCAGCAGGTTCGTGCAAAGTTGCGGGAGATTGAGCAGCAGATCAAGGAGCGGGGACAGGCTGTTGAGGTTCGCTGGTCTTTTGATAAGTGCCAGGAAGCGACTGCAGGCTTCACCATTGGACGAGTGCTCCATACTTTGGAAGTGCTGGACAGCCATAGTTTTGAACGTTCGGACTTCAGCAATTCACTTGACTCCCTTTGTAACCGAATCTTTGGATTGGGGCCTAGCAAGGATGGGCACGAGATCTCCTCAGATGATGATGCTGTGGTATCATTACTGTGTGAATGGGCTGTCAGCTGCAAGCGCTCTGGTCGGCATCGTGCTATGGTGGTAGCCAAACTGCTGGAGAAGAGGCAGGCAGAGATTGAGGCTGAGCGTTGTGGAGAATCTGAAGCCTCAGATGAAAAGGGTTCCATCGCCTCTGGCTCCCTTTCTGCTCCCAGTGCTCCCATTTTCCAGGATGTCCTCCTACAGTTTCTGGACACACAGGCTCCCATGCTGACGGACCCCCGGAGTGAGAGTGAGCGGGTAGAATTCTTTAACCTGGTACTGCTGTTCTGTGAACTGATTCGACATGATGTTTTCTCCCACAACATGTATACTTGCACCCTCATCTCCCGAGGGGACCTTGCCTTTGGAGCCCCTGGTCCCCGGCCTCCCTCTCCTTTTGACGACCCTGCCGATGACCCTGAGCGCAAGGAGGCTGAGGGCAGCAGCAGCAGCAAGCTGGAGGATCCAGGGCTCTCAGAGTCTATGGACATCGATCCTAGCTCCAGTGTGCTCTTTGAGGACATGGAGAAGCCTGACTTCTCATTGTTCTCCCCTACTATGCCCTGTGAGGGCAAGGGCAGTCCATCCCCTGGGAAGCCAGATGTTGAGAAGGAGGTGAAGCCCCCACCCAAGGAGAAGCTAGAAGGGACCCTTGGGGTTCTTTATGACCAGCCGCGGCATGTGCAGTATGCCACGCACTTTCCCATCCCCCAGGAGGAGTCATGCAGCCATGAGTGCAACCAGCGGTTGGTCGTACTGTTTGGGGTGGGAAAGCAGCGCGATGATGCCCGCCATGCCATCAAGAAAATTACCAAGGATATCCTGAAGGTTCTGAACCGCAAGGGGACCGCGGAAACTGACCAGCTTGCTCCTATTGTGCCTCTGAATCCTGGAGACCTGACATTCTTAGGTGGGGAGGATGGGCAGAAGCGGCGACGCAACCGGCCTGAAGCCTTCCCCACTGCTGAGGACATCTTTGCTAAGTTCCAGCACCTTTCTCATTATGACCAACACCAGGTCACGGCTCAGGTCTCCCGGAACGTTCTGGAGCAGATCACGAGCTTCGCCCTTGGCATGTCATACCACTTGCCTCTCGTGCAGCACGTGCAGTTCATCTTCGACCTCATGGAGTATTCACTCAGCATCAGTGGCCTCATCGACTTTGCCATACAGCTACTGAATGAACTGAGTGTCGTGGAGGCCGAGTTGCTTCTCAAATCCTCGGACCTGGTGGGCAGCTACACTACCAGCCTGTGCCTGTGCATTGTGGCTGTCCTGAGGCACTACCACGCCTGCCTCATCCTCAACCAGGACCAGATGGCACAGGTCTTTGAGGGGCTGTGTGGCGTCGTGAAGCATGGGATGAACCGGTCCGATGGCTCCTCTGCGGAACGCTGTATCCTTGCTTATCTCTATGATCTGTACACCTCCTGTAGCCATTTAAAGAGCAAATTTGGGGAGCTCTTCAGCGACTTCTGCTCCAAGGTGAAGAACACCATCTACTGCAACGTGGAGCCGTCAGAATCCAACATGCGCTGGGCGCCCGAGTTCATGATTGACACTCTGGAGAACCCGGCCGCTCACACTTTCACCTACACGGGGCTAGGCAAGAGTCTTAGTGAGAACCCTGCTAACCGCTACAGCTTTGTCTGCAATGCCCTTATGCACGTCTGTGTGGGGCACCATGATCCCGATAGGGTGAATGACATCGCCATCCTGTGTGCAGAGCTGACGGGCTATTGCAAGTCGCTGAGTGCGGAGTGGCTGGGGGTGCTTAAGGCCTTGTGCTGCTCCTCTAACAATGGCACCTGTGGTTTCAACGACCTCCTCTGCAACGTGGATGTCAGTGACCTGTCGTTTCACGACTCACTGGCTACTTTTGTCGCCATCCTCATCGCTCGGCAGTGTTTGCTCTTAGAGGATCTGATTCGCTGCGCGGCCATCCCTTCCCTCCTTAATGCT---------------------------------------------------------------------------------------------------------AAGCCTACAGTAGGAATCCGCTCCTCCTGTGACCGCCACCTGCTGGCTGCCTCCCAGAACCGCATCGTGGATGGAGCTGTGTTTGCTGTTCTCAAGGCTGTGTTTGTACTTGGGGATGCGGAACTGAAGGGGTCGGGCTTCACTGTGACAGGAGGAACAGAAGAACTTCCAGAGGAGGAGGGAGGAGGTGGCAGTGGCGGTCGGAGGCAGGGTGGCCGCAACATCTCTGTGGAGACAGCAAGTCTGGATGTCTATGCCAAGTACGTGCTACGCAGCATCTGCCAGCAGGAATGGGTAGGAGAACGTTGCCTTAAATCGCTGTGTGAGGACAGCAATGACCTGCAAGACCCAGTGTTGAGTAGTGCCCAGGCCCAGCGCCTCATGCAGCTCATCTGCTACCCACATCGACTGCTAGACAACGAGGATGGGGAGAACCCCCAGCGGCAGCGCATTAAGCGTATTCTCCAGAACTTGGACCAGTGGACCATGCGCCAGTCTTCCTTGGAGCTGCAGCTCATGATCAAGCAGACCCCTAAAAATGAGATGAATTCCCTCCTAGAGAACATCGCCAAGGCCACAATCGAGGTTTTCCAGCAATCAGCAGAGACAGGGTCATCTTCTGGAAACACTGCGAGCAACATGCCCAGCAGCAGCAAGACCAAGCCTGTGCTCAGCTCCTTAGAGCGCTCTGGTGTATGGCTGGTGGCGCCTCTCATTGCCAAACTGCCCACCTCGGTCCAGGGGCACGTGTTAAAGGCTGCTGGGGAAGAACTGGAGAAGGGCCAGCACCTTGGTTCCTCTTCCCGCAAAGAACGTGATCGACAAAAGCAGAAGAGCATGTCCCTGTTGAGCCAGCAGCCCTTCTTATCCCTCGTGCTGACATGTCTCAAAGGGCAGGATGAGCAGCGTGAGGGACTCCTTACCTCCCTCTACAGCCAGGTGCACCAGATTGTGAATAATTGGCGAGATGACCAGTACTTAGATGATTGCAAACCAAAGCAGCTAATGCACGAGGCCCTCAAACTGCGGCTCAACCTGGTGGGGGGCATGTTTGACACGGTGCAGCGCAGCACCCAGCAGACCACAGAGTGGGCTGTGCTCCTCCTGGAGATCATCATCAGCGGCACTGTCGACATGCAGTCCAACAATGAGCTCTTCACCACAGTCTTGGACATGCTGAGTGTGCTCATCAATGGAACACTGGCCGCGGATATGTCCAGCATCTCCCAAGGCAGCATGGAGGAAAACAAACGTGCCTATATGAATCTGGTGAAGAAGCTGCAGAAGGAGTTGGGGGAGCGCCAGTCAGACAGTCTAGAAAAAGTTCGCCAGCTGCTGCCACTGCCCAAGCCGACCCGAGATGTCATCACATGTGAGCCACAGGGCTCCCTTATCGACACCAAGGGCAACAAGATTGCTGGCTTCGACTCCATCTTCAAGAAGGAGGGTCTGCAGGTTTCCACCAAACAAAAGATCTCTCCCTGGGATCTTTTTGAGGGCTTGAAGCCATCAGCACCACTGTCTTGGGGCTGGTTTGGAACAGTGCGGGTGGACCGGCGCGTGGCCCGCGGAGAGGAGCAACAGCGGCTGCTGCTCTACCACACGCACCTGAGGCCGCGGCCCCGTGCCTATTACCTGGAGCCGCTGCCGCTGCCGCCGGAAGATGAAGAGCCCCCTGCCCCTGCCCTGCTGGAGCCTGAGAAAAAGGCTCCAGAACCCCCCAAAACCGACAAACCTGGGGCTGCCCCACCCAACACTGAGGAACGCAAGAAGAAGTCCACCAAGGGCAAGAAACGCAGCCAGCCTGCCGCCAAAACAGAGGACTATGGAATGGGCCCGGGCCGCAGTGGCCCCTATGGAGTGACAGTGCCTCCAGACCTCCTGCACCACGCCAACCCTGGCTCCATATCCCACCTTAGCTACAGGCAGGGCTCCATAGGCCTGTATACCCAGAACCAGCCACTACCGGCAGGCGGCCCTCGCGTGGACCCATACCGCCCTGTGCGGTTACCTATGCAGAAGATGCCAACCCGACCACCTTACCCTGGAGTGCTGCCCACGACCATGACTGGCGTCATGGGGCTGGAACCCTCCTCCTACAAGACCTCCGTGTACCGGCAGCAGCAGCCTGCAGTGCCCCAAGGACAGCGCCTTCGCCAACAGCTCCAGC------------------------------------------------------------------------CCCAGGGCTATACTCCTTATGTTTCTCATGTGGGATTACAGCAACACGCAGGCCCCGCAGGTACCATGGTGCCCCCCAGCTACTCCAGCCAGCCTTATCAGAGCACCCACCCTTCTACCAATCCTACTCTTGTAGATCCTACTCGCCACCTGCAACAGCGGCCCAGTGGCTATGTGCACCAGCAGGCCCCAACCTACGGACACGGGCTGACCTCCACTCAAAGGTTTTCACACCAGACCCTGCAGCAAACGCCCATGATAGGCACCATGGCCCAGCTGGGCGCGCAGGGCGTCCAGGCCGGCGTCCGGTCGGCTTCCATTCTGCCTGAG
>Camelus_dromedarius
---------------------------------------------------------------------------------------------------GATGAACTCACGGCCTTGAATGTAAAACAAGGTTTCAATAACCAGCCTGCTGTCTCTGGGGATGAACATGGCAGTGCCAAGAACGTCAACTTCAATCCTGCCAAGATCAGTTCCAACTTCAGCAGCATTATTGCAGAGAAGTTACGTTGTAACACCCTCCCTGACACTGGTCGCAGGAAGCCCCAAGTGAACCAGAAGGACAACTTCTGGCTGGTGACTCCACGATCCCAGAGTGCCATTAACACCTGGTTCACTGACCTGGCTGGCACCAAGCCACTTACACAACTAGCCAAAAAGGTCCCCATTTTCAGTAAGAAGGACGAAGTGTTTGGGTACTTAGCCAAATACACAGTGCCTGTGATGCGGGCTGCCTGGCTCATTAAGATGACTTGTGCCTACTATGCAGCAATGTCTGAGACCAAGGTTAAGAAGCGACATGTTGACCCCTTCACGGAATGGACTCAGATTATTACCAAGTACTTATGGGAGCAGCTGCAAAAGATGGCTGAATACTACCGGCCAGGGCCTGCTGGAAGTGGGGGCTGTGGTTCCACTATAGGGCCCTTGCCCCATGATGTAGAGGTGGCAATCCGGCAGTGGGACTACAACGAGAAGCTGGCCATGTTCATGTTTCAGGACGGAATGCTGGACAGACATGAGTTCCTGACCTGGGTACTTGAGTGTTTTGAGAAAATCCGCCCTGGAGAGGATGAATTACTTAAACTACTGCTGCCTTTGCTGCTACAGTACTCTGGGGAATTCGTTCAGTCTGCGTACTTGTCTCGCCGCCTTGCGTACTTCTGTACGCGGAGACTGGCCCTACAGCTGGATGGCGTGAGCAGTCACTCGTCTCATGTGATGTCCACTCAGTCAACGAGCACACTGCCCACCACCCCTACTCCTCAGCCCCCAACTAGCAGCACACCCTCTACACCCTTTAGTGACCTGCTTATGTGCCCTCAGCACCGGCCCCTGGTTTTTGGCCTCAGCTGTATCCTTCAGACCATCCTCCTGTGTTGTCCTAGTGCCCTGGTTTGGCACTACTCACTGACTGATAGTCGAATCAAGACTGGCTCACCACTTGACCACCTGCCAATTGCCCCCTCCAACCTGCCCATGCCAGAGGGCAACAGTGCCTTCACTCAGCAGGTTCGTGCAAAGTTGCGGGAGATTGAGCAGCAGATCAAGGAGCGGGGACAGGCTGTTGAGGTTCGCTGGTCTTTTGATAAGTGCCAGGAAGCGACTGCAGGCTTCACCATTGGACGAGTGCTCCATACTTTGGAAGTGCTGGACAGCCATAGTTTTGAACGTTCGGACTTCAGCAATTCACTTGACTCCCTTTGTAACCGAATCTTTGGATTGGGGCCTAGCAAGGATGGGCACGAGATCTCCTCAGATGATGATGCTGTGGTATCATTACTGTGTGAATGGGCTGTCAGCTGCAAGCGCTCTGGTCGGCATCGTGCTATGGTGGTAGCCAAACTGCTGGAGAAGAGGCAGGCAGAGATTGAGGCTGAGCGTTGTGGAGAATCTGAAGCCTCAGATGAAAAGGGTTCCATCGCCTCTGGCTCCCTTTCTGCTCCCAGTGCTCCCATTTTCCAGGATGTCCTCCTACAGTTTCTGGACACACAGGCTCCCATGCTGACGGACCCCCGGAGTGAGAGTGAGCGGGTAGAATTCTTTAACCTGGTACTGCTGTTCTGTGAACTGATTCGACATGATGTTTTCTCCCACAACATGTATACTTGCACCCTCATCTCCCGAGGGGACCTTGCCTTTGGAGCCCCTGGTCCCCGGCCTCCCTCTCCTTTTGACGACCCTGCCGATGACCCTGAGCGCAAGGAGGCTGAGGGCAGCAGCAGCAGCAAGCTGGAGGATCCAGGGCTCTCAGAGTCTATGGACATCGATCCTAGCTCCAGTGTGCTCTTTGAGGACATGGAGAAGCCTGACTTCTCATTGTTCTCCCCTACTATGCCCTGTGAGGGCAAGGGCAGTCCATCCCCTGGGAAGCCAGATGTTGAGAAGGAGGTGAAGCCCCCACCCAAGGAGAAGCTAGAAGGGACCCTTGGGGTTCTTTATGACCAGCCGCGGCATGTGCAGTATGCCACGCACTTTCCCATCCCCCAGGAGGAGTCATGCAGCCATGAGTGCAACCAGCGGTTGGTCGTACTGTTTGGGGTGGGAAAGCAGCGCGATGATGCCCGCCATGCCATCAAGAAAATTACCAAGGATATCCTGAAGGTTCTGAACCGCAAGGGGACCGCGGAAACTGACCAGCTTGCTCCTATTGTGCCTCTGAATCCTGGAGACCTGACATTCTTAGGTGGGGAGGATGGGCAGAAGCGGCGACGCAACCGGCCTGAAGCCTTCCCCACTGCTGAGGACATCTTTGCTAAGTTCCAGCACCTTTCTCATTATGACCAACACCAGGTCACGGCTCAGGTCTCCCGGAACGTTCTGGAGCAGATCACAAGCTTCGCCCTTGGCATGTCATACCACTTGCCTCTCGTGCAGCACGTGCAGTTCATCTTCGACCTCATGGAGTATTCACTCAGCATCAGTGGCCTCATCGACTTTGCCATACAGCTACTGAATGAACTGAGTGTCGTGGAGGCCGAGTTGCTTCTCAAATCCTCGGACCTGGTGGGCAGCTACACTACCAGCCTGTGCCTGTGCATTGTGGCTGTCCTGAGGCACTACCACGCCTGCCTCATCCTCAACCAGGACCAGATGGCACAGGTCTTTGAGGGGCTGTGTGGCGTCGTGAAGCATGGGATGAACCGGTCCGATGGCTCCTCTGCGGAACGCTGTATCCTTGCTTATCTCTATGATCTGTACACCTCCTGTAGCCATTTAAAGAGCAAATTTGGGGAGCTCTTCAGCGACTTCTGCTCCAAGGTGAAGAACACCATCTACTGCAACGTGGAGCCGTCAGAATCCAACATGCGCTGGGCGCCCGAGTTCATGATTGACACTCTGGAGAACCCGGCCGCTCACACCTTCACCTACACGGGGCTAGGCAAGAGTCTTAGTGAGAACCCTGCTAACCGCTACAGCTTTGTCTGCAATGCCCTTATGCACGTCTGTGTGGGGCACCATGATCCCGATAGGGTGAATGACATCGCCATCCTGTGTGCAGAGCTGACGGGCTATTGCAAGTCGCTGAGTGCGGAGTGGCTGGGGGTGCTTAAGGCCTTGTGCTGCTCCTCTAACAATGGCACCTGTGGTTTCAACGACCTCCTCTGCAACGTGGATGTCAGTGACCTGTCGTTTCACGACTCACTGGCTACTTTTGTCGCCATCCTCATCGCTCGGCAGTGTTTGCTCTTAGAGGATCTGATTCGCTGCGCGGCCATCCCTTCCCTCCTTAATGCTGCCTGC-------------------------------------------------------------AAACACCTCAACTCAATCCTTGCCAGTCGGACGGAAACAAGCCTACAGTAGGAATCCGCTCCTCCTGTGACCGCCACCTGCTGGCTGCCTCCCAGAACCGCATCGTGGATGGAGCTGTGTTTGCTGTTCTCAAGGCTGTGTTTGTACTTGGGGATGCGGAACTGAAGGGGTCGGGCTTCACTGTGACAGGAGGAACAGAAGAACTTCCAGAGGAGGAGGGAGGAGGTGGCAGTGGCGGTCGGAGGCAGGGTGGCCGCAACATCTCTGTGGAGACAGCAAGTCTGGATGTCTATGCCAAGTACGTGCTACGCAGCATCTGCCAGCAGGAATGGGTAGGAGAACGTTGCCTTAAATCGCTGTGTGAGGACAGCAATGACCTGCAAGACCCAGTGTTGAGTAGTGCCCAGGCCCAGCGCCTCATGCAGCTCATCTGCTACCCACATCGACTGCTAGACAACGAGGATGGGGAGAACCCCCAGCGGCAGCGCATTAAGCGTATTCTCCAGAACTTGGACCAGTGGACCATGCGCCAGTCTTCCTTGGAGCTGCAGCTCATGATCAAGCAGACCCCTAAAAATGAGATGAATTCCCTCCTAGAGAACATCGCCAAGGCCACAATCGAGGTTTTCCAGCAATCAGCAGAGACAGGGTCATCTTCTGGAAACACTGCGAGCAACATGCCCAGCAGCAGCAAGACCAAGCCTGTGCTCAGCTCCTTAGAGCGCTCTGGTGTATGGCTGGTGGCGCCTCTCATTGCCAAACTGCCCACCTCGGTCCAGGGGCACGTGTTAAAGGCTGCTGGGGAAGAACTGGAGAAGGGCCAGCACCTTGGTTCCTCTTCCCGCAAAGAACGTGATCGACAAAAGCAGAAGAGCATGTCCCTGTTGAGCCAGCAGCCCTTCTTATCCCTCGTGCTGACATGTCTCAAAGGGCAGGATGAGCAGCGTGAGGGACTCCTTACCTCCCTCTACAGCCAGGTGCACCAGATTGTGAATAATTGGCGAGATGACCAGTACTTAGATGATTGCAAACCAAAGCAGCTAATGCACGAGGCCCTCAAACTGCGGCTCAACCTGGTGGGGGGCATGTTTGACACGGTGCAGCGCAGCACCCAGCAGACCACAGAGTGGGCTGTGCTCCTCCTGGAGATCATCATCAGCGGCACTGTCGACATGCAGTCCAACAATGAGCTCTTCACCACAGTCTTGGACATGCTGAGTGTGCTCATCAATGGAACACTGGCCGCGGATATGTCCAGCATCTCCCAAGGCAGCATGGAGGAAAACAAACGTGCCTATATGAATCTGGTGAAGAAGCTGCAGAAGGAGTTGGGGGAGCGCCAGTCAGACAGTCTAGAAAAAGTTCGCCAGCTGCTGCCACTGCCTAAGCCGACCCGAGATGTCATCACATGTGAGCCACAGGGCTCCCTTATCGACACCAAGGGCAACAAGATTGCTGGCTTTGACTCCATCTTCAAGAAGGAGGGTCTGCAGGTTTCCACCAAACAAAAGATCTCTCCCTGGGATCTTTTTGAGGGCTTGAAGCCATCAGCACCACTGTCTTGGGGCTGGTTTGGAACAGTGCGGGTGGACCGGCGCGTGGCCCGCGGAGAGGAGCAACAGC-------------------------------------------------------------------------------------------------------------------------------------------------------------------------------------------------------------------------------------------------------------------------------------------------------------------------------CATATCCCACCTTAGCTACAGGCAGGGCTCCATAGGCCTGTATACCCAGAACCAGCCACTACCGGCAGGCGGCCCTCGCGTGGACCCATACCGCCCTGTGCGGTTACCTATGCAGAAGATGCCAACCCGACCACCTTACCCTGGAGTGCTGCCCACGACCATGACTGGCGTCATGGGGCTGGAACCCTCCTCCTACAAGACCTCCGTGTACCGGCAGCAGCAGCCTGCGGTGCCCCAAGGACAGCGCCTTCGCCAACAGCTCCAGCAGAGTCAGGGGATATTGGGACAGTCGTCTGTCCATCAGATGACTCCCAGCTCTTCCTACGGTTTGCAGACCTCCCAGGGCTATACTCCTTATGTTTCTCATGTGGGATTACAGCAACACGCAGGCCCCGCAGGTACCATGGTGCCCCCCAGCTACTCCAGCCAGCCTTATCAGAGCACCCACCCTTCTACCAATCCTACTCTTGTAGATCCTACTCGCCACCTGCAACAGCGGCCCAGTGGCTATGTGCACCAGCAGGCCCCAACCTACGGACACGGGCTGACCTCCACTCAAAGGTTTTCACACCAGACCCTGCAGCAAACGCCCATGATAGGCACCATGGCCCAGCTGGGCGCACAGGGCGTCCAGGCCGGCGTCCGGTCGGCTTCCATTCTGCATGAG
>Equus_caballus
---------------------------------------------------------------------------------------------------GATGAACTGACGGCCCTGAATGTAAAACAAGGCTTCAATAACCAGCCTGCTGTCTCTGGGGATGAACATGGCAGTGCCAAGAACGTCAACTTCAATCCTGCCAAGATCAGTTCCAACTTCAGCAGCATTATTGCAGAGAAGTTACGTTGTAACACCCTCCCTGACACTGGTCGCAGGAAGCCCCAAGTGAACCAGAAGGACAACTTCTGGCTGGTGACGGCGCGATCCCAGAGTGCCATTAACACCTGGTTCACTGACCTGGCTGGCACCAAGCCACTCACACAACTAGCCAAAAAGGTCCCCATTTTCAGTAAGAAGGAAGAAGTGTTTGGGTACTTAGCCAAATACACAGTGCCTGTGATGCGGGCTGCCTGGCTCATTAAGATGACCTGTGCCTACTATGCAGCAATCACTGAGACCAAGGTTAAGAAGAGACATATTGACCCCTTCATGGAATGGACTCAGATCATCACCAAGTACTTATGGGAGCAGCTGCAAAAGATGGCTGAATACTACCGGCCAGGGCCTGCAGGAAGCGGGGGCTGTGGTTCCACTATAGGGCCCTTGCCCCATGATGTAGAAGTGGCAATCCGGCAGTGGGACTACAATGAGAAGCTGGCCATGTTCATGTTTCAGGATGGAATGCTGGACAGACATGAGTTCCTGACCTGGGTACTTGAGTGTTTTGAGAAAATCCGCCCTGGAGAGGATGAATTGCTTAAACTGCTGTTGCCCCTGCTGCTTCGATACTCTGGGGAATTCGTTCAGTCTGCATACCTCTCTCGCCGCCTTGCCTACTTCTGTACCCGGAGGCTGGCCCTGCAGCTGGATGGCGTGAGCAGTCACTCGTCTCATGTGATGTCTGCTCAGTCGACAGGCACACTGCCCACCACCCCTGCTCCTCAGCCCCCGACTAGCAGCACACCCTCTACACCCTTTAGTGACCTACTTATGTGCCCTCAGCACCGGCCCCTAGTTTTTGGCCTCAGCTGTATCCTTCAGACCATCCTCCTGTGTTGTCCTAGTGCCCTGGTTTGGCACTACTCACTGACTGATAGCCGAATTAAGACTGGCTCACCACTTGACCACCTGCCTATTGCCCCCTCCAACCTGCCCATGCCAGAGGGCAACAGTGCCTTCACTCAGCAGGTCCGTGCAAAGTTGCGGGAGATTGAGCAGCAGATCAAGGAGCGAGGACAGGCAGTTGAGGTTCGCTGGTCTTTTGATAAGTGCCAGGAAGCTACTGCAGGCTTCACCATTGGACGGGTGCTCCATACTTTGGAAGTGCTGGACAGCCATAGTTTTGAGCGCTCTGACTTCAGCAACTCTCTTGACTCCTTGTGTAACCGAATCTTTGGATTGGGGCCTAGCAAGGATGGGCATGAGATCTCCTCAGATGATGATGCTGTGGTATCATTACTGTGTGAATGGGCTGTCAGCTGCAAGCGTTCTGGTCGGCATCGTGCTATGGTGGTAGCCAAGCTGCTGGAGAAGAGACAGGCAGAGATTGAGGCTGAGCGTTGTGGAGAATCAGAAGCCGCAGATGAAAAGGGTTCCATCGCCTCTGGCTCCCTTTCTGCTCCTAGTGCTCCCATTTTCCAGGATGTTCTCCTGCAGTTTCTGGATACACAGGCTCCCATGCTGACGGACCCCCGAAGTGAGAGTGAGCGGGTGGAGTTCTTTAACTTGGTACTGCTGTTCTGTGAACTCATTCGACATGATGTTTTCTCCCACAACATGTATACTTGCACCCTCATCTCCCGAGGGGACCTTGCCTTTGGAGCCCCTGGTCCCCGGCCTCCCTCTCCCTTTGATGACCCTGCTGATGACCCAGAGCGCAAGGAGGCTGAGGGCAGCAGCAGTAGCAAGCTGGAGGATCCGGGGCTCTCGGAGTCTATGGACATAGACCCTAGTTCCAGTGTACTGTTTGAGGACATGGAGAAGCCTGATTTCTCATTGTTCTCTCCTACTATGCCCTGTGAGGGGAAGGGCAGTCCATCCCCTGAGAAACCAGATGTTGAGAAGGAGGTGAAGCCCCCACCCAAGGAGAAGATAGAAGGGACCCTTGGGGTTCTTTATGACCAGCCACGGCATGTGCAGTATGCCACACACTTTCCCATCCCCCAGGAGGAGTCATGCAGCCATGAGTGCAACCAGCGGTTGGTCGTACTGTTTGGGGTGGGAAAGCAGCGAGATGATGCCCGACATGCCATCAAGAAAATAACCAAGGATATCCTGAAGGTTCTGAACCGCAAGGGGACGGCGGAAACTGACCAGCTTGCTCCTATTGTGCCTCTGAATCCTGGAGACCTGACATTCTTAGGTGGGGAGGATGGGCAGAAGCGACGGCGCAACCGGCCTGAAGCCTTCCCCACTGCTGAAGATATCTTTGCTAAGTTCCAGCATCTTTCACATTATGACCAACACCAGGTCACGGCTCAGGTCTCCCGGAATGTTCTGGAGCAGATCACGAGTTTTGCCCTTGGCATGTCATACCACTTGCCTCTGGTGCAGCATGTGCAGTTCATCTTCGACCTCATGGAATATTCACTCAGCATCAGTGGCCTCATCGACTTTGCCATTCAGCTACTGAATGAACTGAGTGTAGTTGAGGCTGAGTTGCTTCTCAAATCCTCGGATCTGGTGGGCAGCTACACTACCAGCCTGTGCCTGTGCATTGTGGCTGTCCTGCGGCACTATCATGCCTGCCTCATCCTCAACCAGGACCAGATGGCACAGGTCTTTGAGGGGCTGTGTGGCGTAGTGAAGCATGGGATGAACCGGTCAGATGGCTCCTCTGCAGAACGCTGTATCCTTGCTTATCTCTATGATCTGTACACCTCCTGTAGCCATTTAAAGAGCAAATTTGGGGAGCTCTTCAGCGACTTCTGCTCCAAGGTGAAGAACACCATCTACTGCAACGTGGAGCCGTCAGAATCCAATATGCGCTGGGCACCTGAGTTCATGATTGACACTCTGGAGAACCCTGCAGCTCACACCTTCACCTACACGGGGCTAGGCAAGAGTCTTAGTGAGAACCCTGCTAACCGCTACAGCTTTGTCTGCAATGCCCTTATGCACGTCTGTGTGGGGCACCATGATCCCGATAGGGTGAATGACATCGCAATCCTGTGTGCAGAGCTGACCGGCTATTGCAAGTCACTGAGTGCGGAATGGCTAGGAGTCCTTAAAGCCTTGTGCTGCTCCTCTAACAATGGCACTTGTGGTTTCAACGACCTCCTCTGCAATGTAGATGTCAGTGACCTGTCTTTTCATGATTCCCTGGCTACTTTTGTTGCCATCCTCATCGCTCGGCAGTGTTTGCTCCTAGAGGATCTGATTCGCTGTGCTGCCATCCCTTCACTCCTTAATGCTGCTTGCAGTGAGCAGGATTCTGAGCCCGGGGCCCGACTTACCTGCCGCATCCTCCTTCACCTTTTCAAGACACCTCAACTCAATCCTTGCCAGTCGGATGGAAACAAGCCTACTGTAGGAATCCGCTCCTCCTGTGACCGCCACCTGCTGGCTGCCTCCCAGAACCGCATCGTGGATGGAGCTGTGTTTGCTGTTCTCAAGGCTGTGTTTGTACTTGGCGATGCGGAACTGAAGGGTTCAGGCTTCACTGTGACAGGAGGAACAGAAGAACTTCCAGAGGAGGAGGGGGGAGGTGGCAGTGGCGGTCGGAGGCAGGGTGGCCGCAACATCTCTGTGGAGACAGCCAGTCTGGATGTCTATGCCAAGTACGTGCTGCGCAGCATCTGCCAACAGGAATGGGTAGGAGAACGTTGCCTTAAATCGCTGTGTGAGGACAGCAATGACCTACAAGACCCAGTGTTGAGTAGCGCCCAGGCCCAGCGCCTCATGCAGCTCATCTGCTACCCACATCGGCTGCTGGACAATGAGGATGGGGAAAATCCCCAGCGACAACGCATTAAGCGTATTCTCCAGAACTTGGACCAGTGGACCATGCGTCAGTCTTCCCTGGAGCTGCAGCTCATGATCAAGCAGACCCCTAACAATGAGATGAACTCCCTCTTAGAGAACATTGCCAAGGCCACAATCGAGGTGTTCCAACAGTCAGCAGAGACAGGGTCATCTTCTGGAAACACTGCAAGCAACATGCCCAGCAGCAGCAAGACCAAGCCTGTGCTCAGCTCTCTGGAGCGCTCTGGTGTATGGCTGGTGGCCCCCCTCATTGCTAAACTGCCCACCTCAGTCCAGGGGCATGTGTTAAAGGCTGCTGGGGAGGAATTGGAGAAGGGCCAGCACCTGGGTTCCTCTTCCCGCAAAGAACGTGATCGACAAAAGCAAAAGAGTATGTCCCTGTTGAGCCAGCAGCCTTTCTTGTCCCTGGTGCTGACGTGTCTGAAAGGGCAGGATGAGCAGCGTGAGGGACTCCTTACCTCCCTTTACAGCCAAGTGCACCAGATTGTGAATAATTGGCGAGATGACCAGTACTTAGATGATTGCAAACCAAAGCAGCTAATGCATGAGGCACTCAAACTGCGGCTCAACCTGGTGGGGGGCATGTTTGACACGGTGCAGCGCAGCACCCAACAGACCACAGAGTGGGCTGTGCTCCTCCTGGAGATCATCATCAGCGGCACTGTCGACATGCAGTCCAACAACGAGCTCTTCACCACTGTATTGGACATGCTGAGCGTGCTCATCAATGGGACCCTGGCTGCGGACATGTCCAGCATCTCTCAAGGCAGCATGGAGGAAAACAAACGCGCCTACATGAACCTGGTGAAGAAGCTGCGGAAAGAGTTGGGGGAGCGCCAATCAGACAGTCTGGAAAAAGTTCGCCAGCTGCTGCCACTGCCCAAGCAGACCCGAGATGTCATCACATGTGAGCCACAGGGCTCCCTTATTGACACCAAGGGCAACAAGATTGCCGGCTTTGATTCCATCTTCAAGAAAGAGGGTCTACAGGTTTCCACCAAACAAAAGATCTCTCCCTGGGATCTTTTTGAGGGGCTGAAGCCGTCTGCACCACTCTCTTGGGGCTGGTTTGGAACAGTCCGGGTCGACAGGCGAGTGGCCCGAGGCGAGGAGCAGCAGCGGTTGCTGCTCTACCACACACACCTGCGGCCCCGGCCCCGTGCCTATTACCTGGAGCCACTGCCACTGCCACCAGAGGATGAGGAGCCCCCCGCTCCCACCCCGCTAGAGCCTGAGAAAAAGGCTCCAGAGCCCCCCAAAACTGACAAGCCTGGGGCTGCTCCACCTAGTACTGAGGAACGCAAGAAGAAGTCCACGAAGGGCAAGAAACGCAGCCAGCCTGCTGCCAAGACAGAGGACTATGGAATGGGCCCAGGGCGGAGTGGCCCCTATGGTGTGACCGTGCCTCCGGACCTCCTGCACCACGCCAACCCTGGTTCCATATCCCACCTTAGCTACAGGCAGGGTTCCATAGGCCTGTACACCCAGAACCAGCCACTACCTGCAGGTGGCCCTCGTGTGGACCCATACCGCCCTATGCGGTTACCAATGCAGAAGCTGCCGACCCGACCACCTTACCCTGGAGTGCTACCCACAGCCGTGACTGGCGTCATGGGACTGGAACCCTCTTCCTACAAGACCTCTGTGTACCGACAGCAGCAGCCTGCGGTGCCCCAAGGACAGCGCCTTCGCCAACAGCTCCAGCAGAGTCAGGGGATGTTGGGACAGTCATCTGTCCATCAGATGACTCCCAGCTCTTCCTACGGTTTGCAGACCTCCCAGGGCTATACTCCTTATGTTTCTCATGTGGGATTGCAGCAACACACAGGCCCCGC---------------------------------------------------------------------------AGATCCTACTCGCCACCTGCAACAGCGGCCCAGTGGCTATGTGCACCAGCAGGCCCCAACCTACGGACATGGGCTGACCTCCAGTCAGAGGTTTTCACACCAGACACTGCAGCAAACACCCATGATGGGTACCATGACTCCACTGGGCGCCCAGGGCGTCCAGGCCGGCGTCCGATCAGCTTCCATCTTGCCTGAG
>Equus_przewalskii
------------------------------------------------------------------------------------------------GGGGATGAACTGACGGCCCTGAATGTAAAACAAGGCTTCAATAACCAGCCTGCTGTCTCTGGGGATGAACATGGCAGTGCCAAGAACGTCAACTTCAATCCTGCCAAGATCAGTTCCAACTTCAGCAGCATTATTGCAGAGAAGTTACGTTGTAACACCCTCCCTGACACTGGTCGCAGGAAGCCCCAAGTGAACCAGAAGGACAACTTCTGGCTGGTGACGGCGCGATCCCAGAGTGCCATTAACACCTGGTTCACTGACCTGGCTGGCACCAAGCCACTCACACAACTAGCCAAAAAGGTCCCCATTTTCAGTAAGAAGGAAGAAGTGTTTGGGTACTTAGCCAAATACACAGTGCCTGTGATGCGGGCTGCCTGGCTCATTAAGATGACCTGTGCCTACTATGCAGCAATCACTGAGACCAAGGTTAAGAAGAGACATATTGACCCCTTCATGGAATGGACTCAGATCATCACCAAGTACTTATGGGAGCAGCTGCAAAAGATGGCTGAATACTACCGGCCAGGGCCTGCAGGAAGCGGGGGCTGTGGTTCCACTATAGGGCCCTTGCCCCATGATGTAGAAGTGGCAATCCGGCAGTGGGACTACAATGAGAAGCTGGCCATGTTCATGTTTCAGGATGGAATGCTGGACAGACATGAGTTCCTGACCTGGGTACTTGAGTGTTTTGAGAAAATCCGCCCTGGAGAGGATGAATTGCTTAAACTGCTGTTGCCCCTGCTGCTTCGATACTCTGGGGAATTCGTTCAGTCTGCATACCTCTCTCGCCGCCTTGCCTACTTCTGTACCCGGAGGCTGGCCCTGCAGCTGGATGGCGTGAGCAGTCACTCGTCTCATGTGATGTCTGCTCAGTCGACAGGCACACTGCCCACCACCCCTGCTCCTCAGCCCCCGACTAGCAGCACACCCTCTACACCCTTTAGTGACCTACTTATGTGCCCTCAGCACCGGCCCCTAGTTTTTGGCCTCAGCTGTATCCTTCAGACCATCCTCCTGTGTTGTCCTAGTGCCCTGGTTTGGCACTACTCACTGACTGATAGCCGAATTAAGACTGGCTCACCACTTGACCACCTGCCTATTGCCCCCTCCAACCTGCCCATGCCAGAGGGCAACAGTGCCTTCACTCAGCAGGTCCGTGCAAAGTTGCGGGAGATTGAGCAGCAGATCAAGGAGCGAGGACAGGCAGTTGAGGTTCGCTGGTCTTTTGATAAGTGCCAGGAAGCTACTGCAGGCTTCACCATTGGACGGGTGCTCCATACTTTGGAAGTGCTGGACAGCCATAGTTTTGAGCGCTCTGACTTCAGCAACTCTCTTGACTCCTTGTGTAACCGAATCTTTGGATTGGGGCCTAGCAAGGATGGGCATGAGATCTCCTCAGATGATGATGCTGTGGTATCATTACTGTGTGAATGGGCTGTCAGCTGCAAGCGTTCTGGTCGGCATCGTGCTATGGTGGTAGCCAAGCTGCTGGAGAAGAGACAGGCAGAGATTGAGGCTGAGCGTTGTGGAGAATCAGAAGCCGCAGATGAAAAGGGTTCCATCGCCTCTGGCTCCCTTTCTGCTCCTAGTGCTCCCATTTTCCAGGATGTTCTCCTGCAGTTTCTGGATACACAGGCTCCCATGCTGACGGACCCCCGAAGTGAGAGTGAGCGGGTGGAGTTCTTTAACTTGGTACTGCTGTTCTGTGAACTCATTCGACATGATGTTTTCTCCCACAACATGTATACTTGCACCCTCATCTCCCGAGGGGACCTTGCCTTTGGAGCCCCTGGTCCCCGGCCTCCCTCTCCCTTTGATGACCCTGCTGATGACCCAGAGCGCAAGGAGGCTGAGGGCAGCAGCAGTAGCAAGCTGGAGGATCCGGGGCTCTCGGAGTCTATGGACATAGACCCTAGTTCCAGTGTACTGTTTGAGGACATGGAGAAGCCTGATTTCTCATTGTTCTCTCCTACTATGCCCTGTGAGGGGAAGGGCAGTCCATCCCCTGAGAAACCAGATGTTGAGAAGGAGGTGAAGCCCCCACCCAAGGAGAAGATAGAAGGGACCCTTGGGGTTCTTTATGACCAGCCACGGCATGTGCAGTATGCCACACACTTTCCCATCCCCCAGGAGGAGTCATGCAGCCATGAGTGCAACCAGCGGTTGGTCGTACTGTTTGGGGTGGGAAAGCAGCGAGATGATGCCCGACATGCCATCAAGAAAATAACCAAGGATATCCTGAAGGTTCTGAACCGCAAGGGGACGGCGGAAACTGACCAGCTTGCTCCTATTGTGCCTCTGAATCCTGGAGACCTGACATTCTTAGGTGGGGAGGATGGGCAGAAGCGACGGCGCAACCGGCCTGAAGCCTTCCCCACTGCTGAAGATATCTTTGCTAAGTTCCAGCATCTTTCACATTATGACCAACACCAGGTCACGGCTCAGGTCTCCCGGAATGTTCTGGAGCAGATCACGAGTTTTGCCCTTGGCATGTCATACCACTTGCCTCTGGTGCAGCATGTGCAGTTCATCTTCGACCTCATGGAATATTCACTCAGCATCAGTGGCCTCATCGACTTTGCCATTCAGCTACTGAATGAACTGAGTGTAGTTGAGGCTGAGTTGCTTCTCAAATCCTCGGATCTGGTGGGCAGCTACACTACCAGCCTGTGCCTGTGCATTGTGGCTGTCCTGCGGCACTATCATGCCTGCCTCATCCTCAACCAGGACCAGATGGCACAGGTCTTTGAGGGGCTGTGTGGCGTAGTGAAGCATGGGATGAACCGGTCAGATGGCTCCTCTGCAGAACGCTGTATCCTTGCTTATCTCTATGATCTGTACACCTCCTGTAGCCATTTAAAGAGCAAATTTGGGGAGCTCTTCAGCGACTTCTGCTCCAAGGTGAAGAACACCATCTACTGCAACGTGGAGCCGTCAGAATCCAATATGCGCTGGGCACCTGAGTTCATGATTGACACTCTGGAGAACCCTGCAGCTCACACCTTCACCTACACGGGGCTAGGCAAGAGTCTTAGTGAGAACCCTGCTAACCGCTACAGCTTTGTCTGCAATGCCCTTATGCACGTCTGTGTGGGGCACCATGATCCCGATAGGGTGAATGACATCGCAATCCTGTGTGCAGAGCTGACCGGCTATTGCAAGTCACTGAGTGCGGAATGGCTAGGAGTCCTTAAAGCCTTGTGCTGCTCCTCTAACAATGGCACTTGTGGTTTCAACGACCTCCTCTGCAATGTAGATGTCAGTGACCTGTCTTTTCATGATTCCCTGGCTACTTTTGTTGCCATCCTCATCGCTCGGCAGTGTTTGCTCCTAGAGGATCTGATTCGCTGTGCTGCCATCCCTTCACTCCTTAATGCTGCTTGCAGTGAGCAGGATTCTGAGCCCGGGGCCCGACTTACCTGCCGCATCCTCCTTCACCTTTTCAAGACACCTCAACTCAATCCTTGCCAGTCGGATGGAAACAAGCCTACTGTAGGAATCCGCTCCTCCTGTGACCGCCACCTGCTGGCTGCCTCCCAGAACCGCATCGTGGATGGAGCTGTGTTTGCTGTTCTCAAGGCTGTGTTTGTACTTGGCGATGCGGAACTGAAGGGT---------------------------------------------------------------------------------------------------------------------------------------------------------------------------------------------------------------------------------------------------------------------------------------------------------------------------------------------------------------------------------------------------------------------------------------------------------------------------------------------------------------------------------------------------------------------------------------------------------------------------------------------------------------------------------------------------------------------------------------------------------------------------------------------------------------------------------------------------------------------------------------------------------------------------------------------------------------------------------------------------------------------------------------------------------------------------------------------------------------------------------------------------------------------------------------------------------------------------------------------------------------------------------------------------------------------------------------------------------------------------------------------------------------------------------------------------------------------------------------------------------------------------------------------------------------------------------------------------------------------------------------------------------------------------------------------------------------------------------------------------------------------------------------------------------------------------------------------------------------------------------------------------------------------------------------------------------------------------------------------------------------------------------------------------------------------------------------------------------------------------------------------------------------------------------------------------------------------------------------------------------------------------------------------------------------------------------------------------------------------------------------------------------------------------------------------------------------------------------------------------------------------------------------
>Delphinus_capensis
ATGGCGGCCTTCGGGATCTTGAGCTACGAACACCGGCCCCTGAAGCGGCCGCGGCTGGGGCCTCCCGATGTATACCCTCAAGATCCCAAACAGAAGGAGGATGAACTAACGGCCTTGAATGTAAAACAAGGTTTCAATAACCAGCCAGCTGTCTCTGGGGATGAACATGGCAGTGCCAAGAACGTCAACTTCAATCCTGCCAAGATCAGTTCCAACTTCAGCAGCATTATTGCAGAGAAGTTACGTTGTAACACCCTCCCTGACACCGGTAGAAGGAAGCCCCAAGTGAACCAGAAGGACAACTTCTGGCTGGTGACTGCACGATCCCAGAGTGCCATTAACACCTGGTTCACCGATCTGGCTGGCACCAAGCCACTCACACAACTAGCCAAAAAGGTCCCCATTTTCAGTAAGAAGGAAGAAGTGTTTGGGTACTTGGCCAAGTACACAGTGCCTGCGATGCGGGCTGCCTGGCTCATTAAGATGACCTGTGCCTACTATGCAGCGATCACAGAGACCAAGGTTAAGAAGAGACACATTGACCCTTTCATGGAATGGACTCAGATCATCACCAAGTACTTATGGGAGCAGCTGCAAAAGATGGCTGAATACTACCGGCCAGGGCCTTCCGGAAGTGGGGGCTGTGGTTCTACTATAGGGCCCTTGCCCCATGATGTAGAGGTGGCAATCCGGCAGTGGGACTACAATGAGAAGCTAGCCATGTTCATGTTTCAGGACGGAATGCTGGACAGACATGAGTTCCTGACCTGGGTACTTGAGTGTTTTGAGAAAATCCGCCCTGGAGAGGATGAATTGCTTAAACTGCTGCTGCCCCTGCTGCTTCGATACTCTGGGGAATTCGTTCAGTCTGCATACCTCTCCCGCCGCCTTGCCTACTTCTGTACGCGGAGACTGGCCCTGCAGCTGGATGGCATGAGCAGTCACTCATCTCATGTGATGTCTGCTCAGTCAACAAGCACACTGCCCACGACCCCTGCTCCTCAGCCCCCAACTAGCAGCACACCCTCTACACCCTTTAGTGACCTGCTTATGTGCCCTCAGCACCGGCCCCTAGTTTTTGGCCTCAGCTGTATCCTTCAG-----------------------------------------------------------------------------------------------------------------------------------------------GCAGGTCCGTGCAAAGTTGCGGGAGATTGAGCAGCAGATCAAGGAGCGAGGACAGGCCGTTGAGGTTCGCTGGTCTTTTGATAAGTGCCAAGAAGCTACTGCAGGCTTCACCATTGGACGGGTGCTCCATACTTTGGAAGTGCTGGACAGCCATAGTTTTGAGCGCTCTGACTTCAGCAACTCTCTTGATTCCCTCTGTAATCGAATCTTTGGATTGGGGCCTAGCAAGGATGGGCACGAGATCTCCTCAGATGATGATGCTGTGGTATCATTACTGTGTGAATGGGCTGTCAGCTGCAAGCGCTCTGGTCGTCATCGTGCGATGGTGGTAGCCAAGCTGCTGGAGAAGAGACAGGCAGAGATTGAGGCTGA-------------------------------------------------------------------------------------------------------------------------------------------------------------------------------------------------------------------------------------------------------------------------------------------------------------------------------------------------------------------GAGGATCCAGGCCTCTCGGAGTCTATGGACATCGACCCTAGCTCCAGTGTGCTCTTTGAGGACATGGAGAAGCCTGATTTCTCATTGTTCTCCCCCACTATGCCCTGTGAGGGGAAGGGCAGTCCATCCCCTGAGAAACCAGATGTTGAGAAGGAGGTGAAGCCCCCACCCAAGGAGAAGCTAGAAGGGACCCTTGGGGTTCTTTATGACCAGCCGCGGCATGTGCAGTATGCCACGCACTTTCCCATCCCCCAGGAGGAGTCATGCAGCCATGAGTGCAACCAGCGGTTGGTCGTACTGTTTGGGGTGGGAAAGCAGCGAGATGATGCCCGCCATGCCATCAAGAAAATTACCAAGGATATCCTGAAGGTTCTGAACCGCAAAGGGACAGCAGAAACTGACCAGCTTGCTCCTATTGTGCCTCTGAATCCTGGAGACCTGACATTCTTAGGTGGGGAGGATGGGCAGAAGCGGCGGCGCAACCGGCCTGAAGCCTTCCCCACTGCCGAGGATATCTTTGCTAAGTTCCAGCACCTTTCACATTATGACCAACACCAGGTCACAGCTCAGGTCTCCCGGAATGTTCTGGAGCAGATCACGAGCTTTGCCCTTGGCATGTCGTACCACTTGCCTCTGGTGCAGCATGTGCAGTTCATCTTCGACCTCATGGAATATTCACTCAGCATCAGTGGCCTCATCGACTTTGCCATTCAGCTACTGAATGAACTGAGTGTAGTTGAGGCCGAGTTGCTTCTCAAATCCTCGGATCTGGTGGGCAGCTACACCACCAGCCTGTGCCTGTGCATCGTGGCTGTCCTGCGGCACTATCACGCCTGCCTCATCCTCAACCAGGACCAGATGGCACAGGTCTTTGAGGGGCTGTGTGGCGTAGTCAAGCATGGGATGAACCGGTCCGATGGCTCCTCCGCAGAACGCTGTATCCTTGCTTATCTCTATGATCTGTACACCTCCTGTAGCCATTTAAAGAGCAAATTTGGGGAGCTCTTCAG----------------------------------------------------------------------------------------------------------------------------------------------------------------------------------------------------------------------------------AGGGTGAATGACATCGCAATCCTGTGTGCAGAGCTGACCGGCTATTGCAAGTCACTGAGTGCAGAGTGGCTGGGAGTGCTTAAGGCCTTGTGCTGCTCCTCTAACAATGGCACTTGTGGTTTCAACGACCTCCTCTGCAATGTAGATGTCAGTGACCTGTCTTTTCACGACTCCCTGGCCACTTTTGTTGCCATCCTCATCGCTCGGCAGTGTTTGCTCCTGGAGGATCTGATTCGCTGTGCAGCCATCCCTTCGCTTCTTAATGCTGCTTGCAGTGAACAGGACTCTGAGCCGGGGGCCCGGCTTACCTGCCGCATCCTCCTCCACCTTTTCAAGACACCTCAACTCAATCCTTGCCAGTCGGACGGAAACAAGCCTACGGTAGGAATCCGCTCCTCCTGTGACCGCCACCTGCTGGCTGCCTCCCAGAACCGCATTGTGGATGGAGCTGTGTTTGCTGTTCTCAAGGCTGTGTTTGTACTTGGGGATGCGGAACTGAAGGGTTCAGGCTTCACTGTGACAGGAGGAACAGAAGAACTTCCAGAGGAGGAGGGAGGAGGTGGCAGTGGCGGTCGGAGGCAGGGTGGCCGCAACATCTCTGTGGAGACAGCCAGTCTGGATGTCTATGCCAAGTACGTGCTACGCAGCATCTGCCAGCAGGAATGGGTAGGAGAACGTTGCCTTAAATCGCTGTGTGAGGACAGCAATGACTTGCAAGACCCAGTGTTGAGTAGCGCCCAGGCCCAGCGCCTCATGCAGCTCATCTGCTACCCACATCGGCTGCTGGACAATGAGGATGGGGAAAACCCCCAGCGGCAACGCATTAAGCGTATTCTCCAGAACTTGGACCAGTGGACCATGCGCCAGTCTTCCTTGGAGCTGCAGCTCATGATCAAGCAGACCCCTAACAATGAGATGAACTCCCTCTTAGAGAACATCGCCAAGGCCACAATCGAGGTTTTCCAACAGTCTGCAGAGACAGGGTCGTCTTCTGGAAACACTGCAAGCAACATGCCCAGCAGCAGCAAGACCAAGCCCGTGCTCAGCTCCCTAGAGCGCTCTGGTGTATGGCTGGTGGCTCCTCTCATTGCCAAACTGCCCACCTCAGTCCAGGGGCATGTGTTAAAGGCTGCTGGGGAAGAATTGGAGAAGGGCCAGCACCTGGGTTCCTCTTCGCGCAAAGAACGCGATCGACAAAAGCAAAAGAGCATGTCCCTGTTGAGCCAGCAGCCCTTCTTATCCCTGGTGCTGACGTGTCTGAAGGGTCAGGACGAGCAGCGCGAGGGACTCCTTACCTCCCTCTACAGCCAGGTCCACCAGATTGTGAATAATTGGAGAGATGACCAGTACTTAGACGATTGCAAGCCAAAGCAGCTAATGCATGAGGCGCTCAAACTGCGGCTCAACCTGGTGGGGGGCATGTTTGACACGGTGCAGCGCAGCACCCAGCAGACCACGGAGTGGGCTGTGCTCCTCCTGGAGATCATCATCAGCGGCACTGTCGACATGCAGTCCAACAA-----------------------------------------------------------------------------------------------------------------------------------TGCAGAAGGAGTTGGGGGAGCGCCAGTCAGACAGTCTGGAAAAAGTTCGCCAGCTGCTGCCGCTGCCCAAGCAGACCCGAGATGTCATCACATGTGAGCCGCAGGGCTCCCTTATCGACACCAAAGGCAACAAGATCGCCGGCTTCGACTCCATCTTCAAGAAGGAGGGTCTACAGGTTTCCACCAAACAAAAGATCTCCCCCTGGGATCTTTTTGAAGGCTTGAAGCCATCAGCACCACTGTCTTGGGGCTGGTTTGGAACAGTCCGGGTGGACCGGCGCGTGGCCCGCGGAGAGGAGCAGCAGCGGCTGCTGCTGTACCACACGCACCTGAGGCCCCGGCCCCGCGCCTATTACCTGGAGCCACTGCCGCTGCCGCCGGAAGATGAGGAGCCCCCAGCCCCCGCCCTGCTGGAGCCTGAGAAAAAGGCTCCAGAGCCCCCCAAAACTGACAAACCTGGGGCCGCTCCCCCCAGCACTGAGGAACGCAAGAAGAAGTCCACCAAGGGCAAGAAACGCAGCCAGCCGGCCGCCAAGACAGAGGACTAT--------------------------------------------------------------------------------------------------------------------------------------------GGCAGGTGGCCCCCGTGTGGACCCGTACCGCCCTGTGCGGTTACCGATGCAGAAGCTGCCGACCCGACCACCTTACCCTGGAGTGCTGCCCACCACCATGACTGGCGTCATGGGACTGGAACCCTCCTCCTACAAGACGTCTGTGTACCGACAGCAGCAGCCTGCGGTGCCCCAGGGACAGCGCCTTCGCCAACAGCTCCAGCAGAGTCAGGGGATGTTGGGACAGTCATCTGTCCATCAGATGACTCCCAGCTCTTCCTACGGTTTGCAGACCTCCCAGGGCTATACTCCTTACGTTTCTCATGTGGGATTGCAGCAACACACAGGCCCCGCAGGTACCATGGTGCCCCCCAGCTACTCCAGCCAGCCTTATCAGAGCACCCACTCTTCTACCAATCCTACTCTTGTAGATCCTACCCGCCATCTGCAGCAGCGGCCCAGTGGCTATGTGCACCAGCAGGCCCCAACCTACGGACACGGGCTGACCTCTACTCAAAGGTTTTCCCACCAGACACTGCAGCAGACACCCATGATAGGCACTATGACCCCACTGGGTGCCCAGGGTGTCCAGGCTGGCGTCCGGTCGGCTTCCATCCTGCCTGAG
>Stenella_coeruleoalba
ATGGCGGCCTTCGGGATCTTGAGCTACGAACACCGGCCCCTGAAGCGGCCGCGGCTGGGGCCTCCCGATGTATACCCTCAAGATCCCAAACAGAAGGAGGATGAACTAACGGCCTTGAATGTAAAACAAGGTTTCAATAACCAGCCAGCTGTCTCTGGGGATGAACATGGCAGTGCCAAGAACGTCAACTTCAATCCTGCCAAGATCAGTTCCAACTTCAGCAGCATTATTGCAGAGAAGTTACGTTGTAACACCCTCCCTGACACCGGTAGAAGGAAGCCCCAAGTGAACCAGAAGGACAACTTCTGGCTGGTGACTGCACGATCCCAGAGTGCCATTAACACCTGGTTCACCGATCTGGCTGGCACCAAGCCACTCACACAACTAGCCAAAAAGGTCCCCATTTTCAGTAAGAAGGAAGAAGTGTTTGGGTACTTGGCCAAGTACACAGTGCCTGTGATGCGGGCTGCCTGGCTCATTAAGATGACCTGTGCCTACTATGCAGCGATCACAGAGACCAAGGTTAAGAAGAGACACATTGACCCTTTCATGGAATGGACTCAGATCATCACCAAGTACTTATGGGAGCAGCTGCAAAAGATGGCTGAATACTACCGGCCAGGGCCTTCCGGAAGTGGGGGCTGTGGTTCTACTATAGGGCCCTTGCCCCATGATGTAGAGGTGGCAATCCGGCAGTGGGACTACAATGAGAAGCTAGCCATGTTCATGTTTCAGGACGGAATGCTGGACAGACATGAGTTCCTGACCTGGGTACTTGAGTGTTTTGAGAAAATCCGCCCTGGAGAGGATGAATTGCTTAAACTGCTGCTGCCCCTGCTGCTTCGATACTCTGGGGAATTCGTTCAGTCTGCATACCTCTCCCGCCGCCTTGCCTACTTCTGTACGCGGAGACTGGCCCTGCAGCTGGATGGCATGAGCAGTCACTCATCTCATGTGATGTCTGCTCAGTCAACAAGCACACTGCCCACGACCCCTGCTCCTCAGCCCCCAACTAGCAGCACACCCTCTACACCCTTTAGTGACCTGCTTATGTGCCCTCAGCACCGGCCCCTAGTTTTTGGCCTCAGCTGTATCCTTCAGACCATCCTCCTGTGTTGTCCTAGTGCCCTGGTTTGGCACTACTCACTGACTGATAGCCGAATCAAGACTGGCTCACCACTTGACCACCTGCCTATTGCCCCCTCCAACCTGCCCATGCCAGAGGGCAACAGTGCCTTCACTCAGCAGGTCCGTGCAAAGTTGCGGGAGATTGAGCAGCAGATCAAGGAGCGAGGACAGGCCGTTGAGGTTCGCTGGTCTTTTGATAAGTGCCAAGAAGCTACTGCAGGCTTCACCATTGGACGGGTGCTCCATACTTTGGAAGTGCTGGACAGCCATAGTTTTGAGCGCTCTGACTTCAGCAACTCTCTTGATTCCCTCTGTAATCGAATCTTTGGATTGGGGCCTAGCAAGGATGGGCACGAGATCTCCTCAGATGATGATGCTGTGGTATCATTACTGTGTGAATGGGCTGTCAGCTGCAAGCGCTCTGGTCGTCATCGTGCGATGGTGGTAGCCAAGCTGCTGGAGAAGAGACAGGCAGAGATTGAGGCTGA-------------------------------------------------------------------------------------------------------------------------------------------------------------------------------------------------------------------------------------------------------------------------------------------------------------------------------------------------------------------GAGGATCCAGGCCTCTCGGAGTCTATGGACATCGACCCTAGCTCCAGTGTGCTCTTTGAGGACATGGAGAAGCCTGATTTCTCATTGTTCTCCCCCACTATGCCCTGTGAGGGGAAGGGCAGTCCATCCCCTGAGAAACCAGATGTTGAGAAGGAGGTGAAGCCCCCACCCAAGGAGAAGCTAGAAGGGACCCTTGGGGTTCTTTATGACCAGCCGCGGCATGTGCAGTATGCCACGCACTTTCCCATCCCCCAGGAGGAGTCATGCAGCCATGAGTGCAACCAGCGGTTGGTCGTACTGTTTGGGGTGGGAAAGCAGCGAGATGATGCCCGCCATGCCATCAAGAAAATTACCAAGGATATCCTGAAGGTTCTGAACCGCAAAGGGACAGCAGAAACTGACCAGCTTGCTCCTATTGTGCCTCTGAATCCTGGAGACCTGACATTCTTAGGTGGGGAGGATGGGCAGAAGCGGCGGCGCAACCGGCCTGAAGCCTTCCCCACTGCCGAGGATATCTTTGCTAAGTTCCAGCACCTTTCACATTATGACCAACACCAGGTCACAGCTCAGGTCTCCCGGAATGTTCTGGAGCAGATCACGAGCTTTGCCCTTGGCATGTCGTACCACTTGCCTCTGGTGCAGCATGTGCAGTTCATCTTCGACCTCATGGAATATTCACTCAGCATCAGTGGCCTCATCGACTTTGCCATTCAGCTACTGAATGAACTGAGTGTAGTTGAGGCCGAGTTGCTTCTCAAATCCTCGGATCTGGTGGGCAGCTACACCACCAGCCTGTGCCTGTGCATCGTGGCTGTCCTGCGGCACTATCACGCCTGCCTCATCCTCAACCAGGACCAGATGGCACAGGTCTTTGAGGGGCTGTGTGGCGTAGTCAAGCATGGGATGAACCGGTCCGATGGCTCCTCCGCAGAACGCTGTATCCTTGCTTATCTCTATGATCTGTACACCTCCTGTAGCCATTTAAAGAGCAAATTTGGGGAGCTCTTCAG----------------------------------------------------------------------------------------------------------------------------------------------------------------------------------------------------------------------------------AGGGTGAATGACATCGCAATCCTGTGTGCAGAGCTGACCGGCTATTGCAAGTCACTGAGTGCAGAGTGGCTGGGAGTGCTTAAGGCCTTGTGCTGCTCCTCTAACAATGGCACTTGTGGTTTCAACGACCTCCTCTGCAATGTAGATGTCAGTGACCTGTCTTTTCACGACTCCCTGGCCACTTTTGTTGCCATCCTCATCGCTCGGCAGTGTTTGCTCCTGGAGGATCTGATTCGCTGTGCAGCCATCCCTTCGCTTCTTAATGCTGCTTGCAGTGAACAGGACTCTGAGCCGGGGGCCCGGCTTACCTGCCGCATCCTCCTCCACCTTTTCAAGACACCTCAACTCAATCCTTGCCAGTCGGACGGAAACAAGCCTACGGTAGGAATCCGCTCCTCCTGTGACCGCCACCTGCTGGCTGCCTCCCAGAACCGCATTGTGGATGGAGCTGTGTTTGCTGTTCTCAAGGCTGTGTTTGTACTTGGGGATGCGGAACTGAAGGGTTCAGGCTTCACTGTGACAGGAGGAACAGAAGAACTTCCAGAGGAGGAGGGAGGAGGTGGCAGTGGCGGTCGGAGGCAGGGTGGCCGCAACATCTCTGTGGAGACAGCCAGTCTGGATGTCTATGCCAAGTACGTGCTACGCAGCATCTGCCAGCAGGAATGGGTAGGAGAACGTTGCCTTAAATCGCTGTGTGAGGACAGCAATGACTTGCAAGACCCAGTGTTGAGTAGCGCCCAGGCCCAGCGCCTCATGCAGCTCATCTGCTACCCACATCGGCTGCTGGACAATGAGGATGGGGAAAACCCCCAGCGGCAACGCATTAAGCGTATTCTCCAGAACTTGGACCAGTGGACCATGCGCCAGTCTTCCTTGGAGCTGCAGCTCATGATCAAGCAGACCCCTAACAATGAGATGAACTCCCTCTTAGAGAACATCGCCAAGGCCACAATCGAGGTTTTCCAACAGTCTGCAGAGACAGGGTCGTCTTCTGGAAACACTGCAAGCAACATGCCCAGCAGCAGCAAGACCAAGCCCGTGCTCAGCTCCCTAGAGCGCTCTGGTGTATGGCTGGTGGCTCCTCTCATTGCCAAACTGCCCACCTCAGTCCAGGGGCATGTGTTAAAGGCTGCTGGGGAAGAATTGGAGAAGGGCCAGCACCTGGGTTCCTCTTCGCGCAAAGAACGTGATCGACAAAAGCAGAAGAGCATGTCCCTGTTGAGCCAGCAGCCCTTCTTATCCCTGGTGCTGACGTGTCTGAAGGGTCAGGACGAGCAGCGCGAGGGACTCCTTACCTCCCTCTACAGCCAGGTCCACCAGATTGTGAATAATTGGAGAGATGACCAGTACTTAGACGATTGCAAGCCAAAGCAGCTAATGCATGAGGCGCTCAAACTGCGGCTCAACCTGGTGGGGGGCATGTTTGACACGGTGCAGCGCAGCACCCAGCAGACCACGGAGTGGGCTGTGCTCCTCCTGGAGATCATCATCAGCGGCACTGTCGACATGCAGTCCAACAATGAGCTCTTCACCACCGTCTTGGACATGCTGAGCGTGCTCATCAATGGGACCCTAGCTGCGGACATGTCCAGCATCTCCCAGGGCAGCATGGAGGAAAACAAACGTGCCTACATGAACCTGGTGAAGAAGCTGCAGAAGGAGTTGGGGGAGCGCCAGTCAGACAGTCTGGAAAAAGTTCGCCAGCTGCTGCCGCTGCCCAAGCAGACCCGAGATGTCATCACATGTGAGCCGCAGGGCTCCCTTATCGACACCAAAGGCAACAAGATCGCCGGCTTCGACTCCATCTTCAAGAAGGA------------------------------------------------------------------------------------------------------------------------------------------------------------------------------------------------------------------------------------------------------------------------------------------------------------------------------------------------------------------------------------------------------------------------------------------------------------------------------------------------------------------------------------------GGCAGGTGGCCCCCGTGTGGACCCGTACCGCCCTGTGCGGTTACCGATGCAGAAGCTGCCGACCCGACCACCTTATCCTGGAGTGCTGCCCACCACCATGACTGGCGTCATGGGACTGGAACCCTCCTCCTACAAGACGTCTGTGTACCGACAGCAGCAGCCTGCGGTGCCCCAGGGACAGCGCCTTCGCCAACAGCTCCAGCAGAGTCAGGGGATGTTGGGACAGTCATCTGTCCATCAGATGACTCCCAGCTCTTCCTACGGTTTGCAGACCTCCCAGGGCTATACTCCTTACGTTTCTCATGTGGGATTGCAGCAACACACAGGCCCCGCAGGTACCATGGTGCCCCCCAGCTACTCCAGCCAGCCTTATCAGAGCACCCACTCTTCTACCAATCCTACTCTTGTAGATCCTACCCGCCATCTGCAGCAGCGGCCCAGTGGCTATGTGCACCAGCAGGCCCCAACCTACGGACACGGGCTGACCTCTACTCAAAGGTTTTCCCACCAGACACTGCAGCAGACACCCATGATGGGCACTATGACCCCACTGGGTGCCCAGGGTGTCCAGGCTGGCGTCCGGTCGGCTTCCATCCTGCCTGAG
>Tursiops_truncatus
ATGGCGGCCTTCGGGATCTTGAGCTACGAACACCGGCCCCTGAAGCGGCCGCGGCTGGGGCCTCCCGATGTATACCCTCAAGATCCCAAACAGAAGGAGGATGAACTAACGGCCTTGAATGTAAAACAAGGTTTCAATAACCAGCCAGCTGTCTCTGGGGATGAACATGGCAGTGCCAAGAACGTCAACTTCAATCCTGCCAAGATCAGTTCCAACTTCAGCAGCATTATTGCAGAGAAGTTACGTTGTAACACCCTCCCTGACACCGGTAGAAGGAAGCCCCAAGTGAACCAGAAGGACAACTTCTGGCTGGTGACTGCACGATCCCAGAGTGCCATTAACACCTGGTTCACCGATCTGGCTGGCACCAAGCCACTCACACAACTAGCCAAAAAGGTCCCCATTTTCAGTAAGAAGGAAGAAGTGTTTGGGTACTTGGCCAAGTACACAGTGCCTGTGATGCGGGCTGCCTGGCTCATTAAGATGACCTGTGCCTACTATGCAGCGATCACAGAGACCAAGGTTAAGAAGAGACACATTGACCCTTTCATGGAATGGACTCAGATCATCACCAAGTACTTATGGGAGCAGCTGCAAAAGATGGCTGAATACTACCGGCCAGGGCCTTCCGGAAGTGGGGGCTGTGGTTCTACTATAGGGCCCTTGCCCCATGATGTAGAGGTGGCAATCCGGCAGTGGGACTACAATGAGAAGCTAGCCATGTTCATGTTTCAGGACGGAATGCTGGACAGACATGAGTTCCTGACCTGGGTACTTGAGTGTTTTGAGAAAATCCGCCCTGGAGAGGATGAATTGCTTAAACTGCTGCTGCCCCTGCTGCTTCGATACTCTGGGGAATTCGTTCAGTCTGCATACCTCTCCCGCCGCCTTGCCTACTTCTGTACGCGGAGACTGGCCCTGCAGCTGGATGGCATGAGCAGTCACTCATCTCATGTGATGTCTGCTCAGTCAACAAGCACACTGCCCACGACCCCTGCTCCTCAGCCCCCAACTAGCAGCACACCCTCTACACCCTTTAGTGACCTGCTTATGTGCCCTCAGCACCGGCCCCTAGTTTTTGGCCTCAGCTGTATCCTTCAGACCATCCTCCTGTGTTGTCCTAGTGCCCTGGTTTGGCACTACTCACTGACTGATAGCCGAATCAAGACTGGCTCACCACTTGACCACCTGCCTATTGCCCCCTCCAACCTGCCCATGCCAGAGGGCAACAGTGCCTTCACTCAGCAGGTCCGTGCAAAGTTGCGGGAGATTGAGCAGCAGATCAAGGAGCGAGGACAGGCCGTCGAGGTTCGCTGGTCTTTTGATAAGTGCCAAGAAGCTACTGCAGGCTTCACCATTGGACGGGTGCTCCATACTTTGGAAGTGCTGGACAGCCATAGTTTTGAGCGCTCTGACTTCAGCAACTCTCTTGATTCCCTCTGTAATCGAATCTTTGGATTGGGGCCTAGCAAGGATGGGCACGAGATCTCCTCAGATGATGATGCTGTGGTATCATTACTGTGTGAATGGGCTGTCAGCTGCAAGCGCTCTGGTCGTCATCGTGCGATGGTGGTAGCCAAGCTGCTGGAGAAGAGACAGGCAGAGATTGAGGCTGA-------------------------------------------------------------------------------------------------------------------------------------------------------------------------------------------------------------------------------------------------------------------------------------------------------------------------------------------------------------------GAGGATCCAGGCCTCTCGGAGTCTATGGACATCGACCCTAGCTCCAGTGTGCTCTTTGAGGACATGGAGAAGCCTGATTTCTCATTGTTCTCCCCCACTATGCCCTGTGAGGGGAAGGGCAGTCCATCCCCTGAGAAACCAGATGTTGAGAAGGAGGTGAAGCCCCCACCCAAGGAGAAGCTAGAAGGGACCCTTGGGGTTCTTTATGACCAGCCGCGGCATGTGCAGTATGCCACGCACTTTCCCATCCCCCAGGAGGAGTCATGCAGCCATGAGTGCAACCAGCGGTTGGTCGTACTGTTTGGGGTGGGAAAGCAGCGAGATGATGCCCGCCATGCCATCAAGAAAATTACCAAGGATATCCTGAAGGTTCTGAACCGCAAAGGGACAGCAGAAACTGACCAGCTTGCTCCTATTGTGCCTCTGAATCCTGGAGACCTGACATTCTTAGGTGGGGAGGATGGGCAGAAGCGGCGGCGCAACCGGCCTGAAGCCTTCCCCACTGCCGAGGATATCTTTGCTAAGTTCCAGCACCTTTCACATTATGACCAACACCAGGTCACAGCTCAGGTCTCCCGGAATGTTCTGGAGCAGATCACGAGCTTTGCCCTTGGCATGTCGTACCACTTGCCTCTGGTGCAGCATGTGCAGTTCATCTTCGACCTCATGGAATATTCACTCAGCATCAGTGGCCTCATCGACTTTGCCATTCAGCTACTGAATGAACTGAGTGTAGTTGAGGCCGAGTTGCTTCTCAAATCCTCGGATCTGGTGGGCAGCTACACCACCAGCCTGTGCCTGTGCATCGTGGCTGTCCTGCGGCACTATCACGCCTGCCTCATCCTCAACCAGGACCAGATGGCACAGGTCTTTGAGGGGCTGTGTGGCGTAGTCAAGCATGGGATGAACCGGTCCGATGGCTCCTCCGCAGAACGCTGTATCCTTGCTTATCTCTATGATCTGTACACCTCCTGTAGCCATTTAAAGAGCAAATTTGGGGAGCTCTTCAG----------------------------------------------------------------------------------------------------------------------------------------------------------------------------------------------------------------------------------AGGGTGAATGACATCGCAATCCTGTGTGCAGAGCTGACCGGCTATTGCAAGTCACTGAGTGCAGAGTGGCTGGGAGTGCTTAAGGCCTTGTGCTGCTCCTCTAACAATGGCACTTGTGGTTTCAACGACCTCCTCTGCAATGTAGATGTCAGTGACCTGTCTTTTCACGACTCCCTGGCCACTTTTGTTGCCATCCTCATCGCTCGGCAGTGTTTGCTCCTGGAGGATCTGATTCGCTGTGCAGCCATCCCTTCGCTTCTTAATGCTGCTTGCAGTGAACAGGACTCTGAGCCGGGGGCCCGGCTTACCTGCCGCATCCTCCTCCACCTTTTCAAGACACCTCAACTCAATCCTTGCCAGTCGGACGGAAACAAGCCTACGGTAGGAATCCGCTCCTCCTGTGACCGCCACCTGCTGGCTGCCTCCCAGAACCGCATTGTGGATGGAGCTGTGTTTGCTGTTCTCAAGGCTGTGTTTGTACTTGGGGATGCGGAACTGAAGGGTTCAGGCTTCACTGTGACAGGAGGAACAGAAGAACTTCCAGAGGAGGAGGGAGGAGGTGGCAGTGGCGGTCGGAGGCAGGGTGGCCGCAACATCTCTGTGGAGACAGCCAGTCTGGATGTCTATGCCAAGTACGTGCTACGCAGCATCTGCCAGCAGGAATGGGTAGGAGAACGTTGCCTTAAATCGCTGTGTGAGGACAGCAATGACTTGCAAGACCCAGTGTTGAGTAGCGCCCAGGCCCAGCGCCTCATGCAGCTCATCTGCTACCCACATCGGCTGCTGGACAATGAGGATGGGGAAAACCCCCAGCGGCAACGCATTAAGCGTATTCTCCAGAACTTGGACCAGTGGACCATGCGCCAGTCTTCCTTGGAGCTGCAGCTCATGATCAAGCAGACCCCTAACAATGAGATGAACTCCCTCTTAGAGAACATCGCCAAGGCCACAATCGAGGTTTTCCAACAGTCTGCAGAGACAGGGTCGTCTTCTGGAAACACTGCAAGCAACATGCCCAGCAGCAGCAAGACCAAGCCCGTGCTCAGCTCCCTAGAGCGCTCTGGTGTATGGCTGGTGGCTCCTCTCATTGCCAAACTGCCCACCTCAGTCCAGGGGCATGTGTTAAAGGCTGCTGGGGAAGAATTGGAGAAGGGCCAGCACCTGGGTTCCTCTTCGCGCAAAGAACGCGATCGACAAAAGCAAAAGAGCATGTCCCTGTTGAGCCAGCAGCCCTTCTTATCCCTGGTGCTGACGTGTCTGAAGGGTCAGGACGAGCAGCGCGAGGGACTCCTTACCTCCCTCTACAGCCAGGTCCACCAGATTGTGAATAATTGGAGAGATGACCAGTACTTAGACGATTGCAAGCCAAAGCAGCTAATGCATGAGGCGCTCAAACTGCGGCTCAACCTGGTGGGGGGCATGTTTGACACGGTGCAGCGCAGCACCCAGCAGACCACGGAGTGGGCTGTGCTCCTCCTGGAGATCATCATCAGCGGCACTGTCGACATGCAGTCCAACAATGAGCTCTTCACCACCGTCTTGGACATGCTGAGCGTGCTCATCAATGGGACCCTAGCTGCGGACATGTCCAGCATCTCCCAGGGCAGCATGGAGGAAAACAAACGTGCCTACATGAACCTGGTGAAGAAGCTGCGGAAGGAGTTGGGGGAGCGCCAGTCAGACAGTCTGGAAAAAGTTCGCCAGCTGCTGCCGCTGCCCAAGCAGACCCGAGATGTCATCACATGTGAGCCGCAGGGCTCCCTTATCGACACCAAAGGCAACAAGATCGCCGGCTTCGACTCCATCTTCAAGAAGGAGGGTCTACAGGTTTCCACCAAACAAAAGATCTCCCCCTGGGATCTTTTTGAAGGCTTGAAGCCATCAGCACCACTGTCTTGGGGCTGGTTTGGAACAGTCCGGGTGGACCGGCGCGTGGCCCGCGGAGAGGAGCAGCAGCGGCTGCTGCTGTACCACACGCACCTGAGGCCCCGGCCCCGCGCCTATTACCTGGAGCCACTGCCGCTGCCGCCGGAAGATGAGGAGCCCCCAGCCCCCGCCCTGCTGGAGCCTGAGAAAAAGGCTCCAGAGCCCCCCAAAACTGACAAACCTGGGGCCGCTCCCCCCAGCACTGAGGAACGCAAGAAGAAGTCCACCAAGGGCAAGAAACGCAGCCAGCCGGCCGCCAAGACAGAGGACTATGGAATGGGCCCAGGCCGGAGTGGCCCCTATGGAGTGACAGTGCCTCCGGACCTCCTGCACCACACCAACCCTGGCTCCATATCCCACCTTAGCTACAGGCAGGGCTCCATAGGCCTCTACACCCAGAACCAGCCACTGCCGGCAGGTGGCCCCCGTGTGGACCCGTACCGCCCTGTGCGGTTACCGATGCAGAAGCTGCCGACCCGACCACCTTACCCTGGAGTGCTGCCCACCACCATGACTGGCGTCATGGGACTGGAACCCTCCTCCTACAAGACGTCTGTGTACCGACAGCAGCAGCCTGCGGTGCCCCAGGGACAGCGCCTTCGCCAACAGCTCCAGCAGAGTCAGGGGATGTTGGGACAGTCATCTGTCCATCAGATGACTCCCAGCTCTTCCTACGGTTTGCAGACCTCCCAGGGCTATACTCCTTACGTTTCTCATGTGGGATTGCAGCAACACACAGGCCCTGCAGGTACCATGGTGCCCCCCAGCTACTCCAGCCAGCCTTATCAGAGCACCCACTCTTCTACCAATCCTACTCTTGTAGATCCTACCCGCCATCTGCAGCAGCGGCCCAGTGGCTATGTGCACCAGCAGGCCCCAACCTACGGACACGGGCTGACCTCTACTCAAAGGTTTTCCCACCAGACACTGCAGCAGACACCCATGATAGGCACTATGACCCCACTGGGTGCCCAGGGTGTCCAGGCTGGCGTCCGGTCGGCTTCCATCCTGCCTGAG
>Stenella_attenuata
ATGGCGGCCTTCGGGATCTTGAGCTACGAACACCGGCCCCTGAAGCGGCCGCGGCTGGGGCCTCCCGATGTATACCCTCAAGATCCCAAACAGAAGGAGGATGAACTAACGGCCTTGAATGTAAAACAAGGTTTCAATAACCAGCCAGCTGTCTCTGGGGATGAACATGGCAGTGCCAAGAACGTCAACTTCAATCCTGCCAAGATCAGTTCCAACTTCAGCAGCATTATTGCAGAGAAGTTACGTTGTAACACCCTCCCTGACACCGGTAGAAGGAAGCCCCAAGTGAACCAGAAGGACAACTTCTGGCTGGTGACTGCACGATCCCAGAGTGCCATTAACACCTGGTTCACCGATCTGGCTGGCACCAAGCCACTCACACAACTAGCCAAAAAGGTCCCCATTTTCAGTAAGAAGGAAGAAGTGTTTGGGTACTTGGCCAAGTACACAGTGCCTGTGATGCGGGCTGCCTGGCTCATTAAGATGACCTGTGCCTACTATGCAGCGATCACAGAGACCAAGGTTAAGAAGAGACACATTGACCCTTTCATGGAATGGACTCAGATCATCACCAAGTACTTATGGGAGCAGCTGCAAAAGATGGCTGAATACTACCGGCCAGGGCCTTCCGGAAGTGGGGGCTGTGGTTCTACTATAGGGCCCTTGCCCCATGATGTAGAGGTGGCAATCCGGCAGTGGGACTACAATGAGAAGCTAGCCATGTTCATGTTTCAGGACGGAATG-----------TGAGTTCCTGCCCGGGGTACTGGAGTGTTTGGAAAAAATCCCCCCGGGAGGGGAGGAATTGTTTAAACTGCTGCTCCCCCTGCTGTTTGGATACTCTGGGGAATTCGTTCAGTCTGCATACCTCTCCCGCCGCCTTGCCTACTTCTGTACGCGGAGACTGGCCCTGCAGCTGGATGGCATGAGCAGTCACTCATCTCATGTGATGTCTGCTCAGTCAACAAGCACACTGCCCACGACCCCTGCTCCTCAGCCCCCAACTAGCAGCACACCCTCTACACCCTTTAGTGACCTGCTTATGTGCCCTCAGCACCGGCCCCTAGTTTTTGGCCTCAGCTGTATCCTTCAGACCATCCTCCTGTGTTGTCCTAGTGCCCTGGTTTGGCACTACTCACTGACTGATAGCCGAATCAAGACTGGCTCACCACTTGACCACCTGCCTATTGCCCCCTCCAACCTGCCCATGCCAGAGGGCAACAGTGCCTTCACTCAGCAGGTCCGTGCAAAGTTGCGGGAGATTGAGCAGCAGATCAAGGAGCGAGGACAGGCCGTTGAGGTTCGCTGGTCTTTTGATAAGTGCCAAGAAGCTACTGCAGGCTTCACCATTGGACGGGTGCTCCATACTTTGGAAGTGCTGGACAGCCATAGTTTTGAGCGCTCTGACTTCAGCAACTCTCTTGATTCCCTCTGTAATCGAATCTTTGGATTGGGGCCTAGCAAGGATGGGCACGAGATCTCCTCAGATGATGATGCTGTGGTATCATTACTGTGTGAATGGGCTGTCAGCTGCAAGCGCTCTGGTCGTCATCGTGCGATGGTGGTAGCCAAGCTGCTGGAGAAGAGACAGGCAGAGATTGAGGCTGA-------------------------------------------------------------------------------------------------------------------------------------------------------------------------------------------------------------------------------------------------------------------------------------------------------------------------------------------------------------------GAGGATCCAGGCCTCTCGGAGTCTATGGACATCGACCCTAGCTCCAGTGTGCTCTTTGAGGACATGGAGAAGCCTGATTTCTCATTGTTCTCCCCCACTATGCCCTGTGAGGGGAAGGGCAGTCCATCCCCTGAGAAACCAGATGTTGAGAAGGAGGTGAAGCCCCCACCCAAGGAGAAGCTAGAAGGGACCCTTGGGGTTCTTTATGACCAGCCGCGGCATGTGCAGTATGCCACGCACTTTCCCATCCCCCAGGAGGAGTCATGCAGCCATGAGTGCAACCAGCGGTTGGTCGTACTGTTTGGGGTGGGAAAGCAGCGAGATGATGCCCGCCATGCCATCAAGAAAATTACCAAGGATATCCTGAAGGTTCTGAACCGCAAAGGGACAGCAGAAACTGACCAGCTTGCTCCTATTGTGCCTCTGAATCCTGGAGACCTGACATTCTTAGGTGGGGAGGATGGGCAGAAGCGGCGGCGCAACCGGCCTGAAGCCTTCCCCACTGCCGAGGATATCTTTGCTAAGTTCCAGCACCTTTCACATTATGACCAACACCAGGTCACAGCTCAGGTCTCCCGGAATGTTCTGGAGCAGATCACGAGCTTTGCCCTTGGCATGTCGTACCACTTGCCTCTGGTGCAGCATGTGCAGTTCATCTTCGACCTCATGGAATATTCACTCAGCATCAGTGGCCTCATCGACTTTGCCATTCAGCTACTGAATGAACTGAGTGTAGTTGAGGCCGAGTTGCTTCTCAAATCCTCGGATCTGGTGGGCAGCTACACCACCAGCCTGTGCCTGTGCATCGTGGCTGTCCTGCGGCACTATCACGCCTGCCTCATCCTCAACCAGGACCAGATGGCACAGGTCTTTGAGGGGCTGTGTGGCGTAGTCAAGCATGGGATGAACCGGTCCGATGGCTCCTCCGCAGAACGCTGTATCCTTGCTTATCTCTATGATCTGTACACCTCCTGTAGCCATTTAAAGAGCAAATTTGGGGAGCTCTTCAG----------------------------------------------------------------------------------------------------------------------------------------------------------------------------------------------------------------------------------AGGGTGAATGACATCGCAATCCTGTGTGCAGAGCTGACCGGCTATTGCAAGTCACTGAGTGCAGAGTGGCTGGGAGTGCTTAAGGCCTTGTGCTGCTCCTCTAACAATGGCACTTGTGGTTTCAACGACCTCCTCTGCAATGTAGATGTCAGTGACCTGTCTTTTCACGACTCCCTGGCCACTTTTGTTGCCATCCTCATCGCTCGGCAGTGTTTGCTCCTGGAGGATCTGATTCGCTGTGCAGCCATCCCTTCGCTTCTTAATGCTGCTTGCAGTGAACAGGACTCTGAGCCGGGGGCCCGGCTTACCTGCCGCATCCTCCTCCACCTTTTCAAGACACCTCAACTCAATCCTTGCCAGTCGGACGGAAACAAGCCTACGGTAGGAATCCGCTCCTCCTGTGACCGCCACCTGCTGGCTGCCTCCCACAACCGCATTGTGGATGGAGCTGTGTTTGCTGTTCTCAAGGCTGTGTTTGTACTTGGGGATGCGGAACTGAAGGGTTCAGGCTTCACTGTGACAGGAGGAACAGAAGAACTTCCAGAGGAGGAGGGAGGAGGTGGCAGTGGCGGTCGGAGGCAGGGTGGCCGCAACATCTCTGTGGAGACAGCCAGTCTGGATGTCTATGCCAAGTACGTGCTACGCAGCATCTGCCAGCAGGAATGGGTAGGAGAACGTTGCCTTAAATCGCTGTGTGAGGACAGCAATGACTTGCAAGACCCAGTGTTGAGTAGCGCCCAGGCCCAGCGCCTCATGCAGCTCATCTGCTACCCACATCGGCTGCTGGACAATGAGGATGGGGAAAACCCCCAGCGGCAACGCATTAAGCGTATTCTCCAGAACTTGGACCAGTGGACCATGCGCCAGTCTTCCTTGGAGCTGCAGCTCATGATCAAGCAGACCCCTAACAATGAGATGAACTCCCTCTTAGAGAACATCGCCAAGGCCACAATCGAGGTTTTCCAACAGTCTGCAGAGACAGGGTCGTCTTCTGGAAACACTGCAAGCAACATGCCCAGCAGCAGCAAGACCAAGCCCGTGCTCAGCTCCCTAGAGCGCTCTGGTGTATGGCTGGTGGCTCCTCTCATTGCCAAACTGCCCACCTCAGTCCAGGGGCATGTGTTAAAGGCTGCTGGGGAAGAATTGGAGAAGGGCCAGCACCTGGGTTCCTCTTCGCGCAAAGAACGCGATCGACAAAAGCAAAAGAGCATGTCCCTGTTGAGCCAGCAGCCCTTCTTATCCCTGGTGCTGACGTGTCTGAAGGGTCAGGACGAGCAGCGCGAGGGACTCCTTACCTCCCTCTACAGCCAGGTCCACCAGATTGTGAATAATTGGAGAGATGACCAGTACTTAGACGATTGCAAGCCAAAGCAGCTAATGCATGAGGCGCTCAAACTGCGGCTCAACCTGGTGGGGGGCATGTTTGACACGGTGCAGCGCAGCACCCAGCAGACCACGGAGTGGGCTGTGCTCCTCCTGGAGATCATCATCAGCGGCACTGTCGACATGCAGTCCAACAATGAGCTCTTCACCACCGTCTTGGACATGCTGAGCGTGCTCATCAATGGGACCCTAGCTGCGGACATGTCCAGCATCTCCCAGGGCAGCATGGAGGAAAACAAACGTGCCTACATGAACCTGGTGAAGAAGCTGCAGAAGGAGTTGGGGGAGCGCCAGTCAGACAGTCTGGAAAAAGTTCGCCAGCTGCTGCCACTGCCCAAGCAGACCCGAGATGTCATCACGTGTGAGCCGCAGGGCTCCCTTATCGACACCAAAGGCAACAAGATCGCCGGCTTCGACTCCATCTTCAAGAAGGA------------------------------------------------------------------------------------------------------------------------------------------------------------------------------------------------------------------------------------------------------------------------------------------------------------------------------------------------------------------------------------------------------------------------------------------------------------------------------------------------------------------------------------------GGCAGGTGGCCCCCGTGTGGACCCGTACCGCCCTGTGCGGTTACCGATGCAGAAGCTGCCGACCCGACCACCTTACCCTGGAGTGCTGCCCACCACCATGACTGGCGTCATGGGACTGGAACCCTCCTCCTACAAGACGTCTGTGTACCGACAGCAGCAGCCTGCGGTGCCCCAGGGACAGCGCCTTCGCCAACAGCTCCAGCAGAGTCAGGGGATGTTGGGACAGTCATCTGTCCATCAGATGACTCCCAGCTCTTCCTACGGTTTGCAGACCTCCCAGGGCTATACTCCTTACGTTTCTCATGTGGGATTGCAGCAACACACAGGCCCCGCAGGTACCATGGTGCCCCCCAGCTACTCCAGCCAGCCTTATCAGAGCACCCACTCTTCTACCAATCCTACTCTTGTAGATCCTACCCGCCATCTGCAGCAGCGGCCCAGTGGCTATGTGCACCAGCAGGCCCCAACCTACGGACACGGGCTGACCTCTACTCAAAGGTTTTCCCACCAGACACTGCAGCAGACACCCATGATAGGCACTATGACCCCACTGGGCGCCCAGGGTGTACAGGCTGGCGTCCGGTCGGCTTCCATCCTGCCTGAG
>Orcinus_orca
ATGGCGGCCTTCGGGATCTTGAGCTACGAACACCGGCCCCTGAAGCGGCCGCGGCTGGGGCCTCCCGATGTGTACCCTCAAGATCCCAAACAGAAGGAGGATGAACTAACGGCCTTGAATGTAAAACAAGGTTTCAATAACCAGCCAGCTGTCTCTGGGGATGAACATGGCAGTGCCAAGAACGTCAACTTCAATCCTGCCAAGATCAGTTCCAACTTCAGCAGCATTATTGCTGAGAAGTTACGTTGTAACACCCTCCCTGACACCGGTAGAAGGAAGCCCCAAGTGAACCAGAAGGACAACTTCTGGCTGGTGACTGCACGATCCCAGAGTGCCATTAACACCTGGTTCACCGATCTGGCTGGCACCAAGCCACTCACACAACTAGCCAAAAAGGTCCCCATTTTCAGTAAGAAGGAAGAAGTGTTTGGGTACTTGGCCAAGTACACAGTGCCTGTGATGCGGGCTGCCTGGCTCATTAAGATGACCTGTGCCTACTATGCAGCGATCACAGAGACCAAGGTTAAGAAGAGACATATTGACCCTTTCATGGAATGGACTCAGATCATCACCAAGTACTTATGGGAGCAGCTGCAAAAGATGGCTGAATACTACCGGCCAGGGCCTTCCGGAAGTGGGGGCTGTGGTTCTACTATAGGGCCCTTGCCCCATGATGTAGAGGTGGCAATCCGGCAGTGGGACTACAATGAGAAGCTAGCCATGTTCATGTTTCAGGACGGAATGCTGGACAGACATGAGTTCCTGACCTGGGTACTTGAGTGTTTTGAGAAAATCCGCCCTGGAGAGGATGAATTGCTTAAACTGCTGCTGCCCCTGCTGCTTCGATACTCTGGGGAATTCGTTCAGTCTGCATACCTCTCCCGCCGCCTTGCCTACTTCTGTACGCGGAGACTGGCCCTGCAGCTGGATGGCATGAGCAGTCACTCATCTCATGTGATGTCTGCTCAGTCAACAAGCACACTGCCCACGACCCCTGCTCCTCAGCCCCCAACTAGCAGCACACCCTCTACACCCTTTAGTGACCTGCTTATGTGCCCTCAGCACCGGCCCCTAGTTTTTGGCCTCAGCTGTATCCTTCAGACCATCCTCCTGTGTTGTCCTAGTGCCCTGGTTTGGCACTACTCACTGACTGATAGCCGAATCAAGACTGGCTCACCACTTGACCACCTGCCTATTGCCCCCTCCAACCTGCCCATGCCAGAGGGCAACAGTGCCTTCACTCAGCAGGTCCGTGCAAAGTTGCGGGAGATTGAGCAGCAGATCAAGGAGCGAGGACAGGCCGTTGAGGTTCGCTGGTCTTTTGATAAGTGCCAAGAAGCTACTGCAGGCTTCACCATTGGACGGGTGCTCCATACTTTGGAAGTGCTGGACAGCCATAGTTTTGAGCGCTCTGACTTCAGCAACTCTCTTGATTCCCTCTGTAATCGAATCTTTGGATTGGGGCCTAGCAAGGATGGGCACGAGATCTCCTCAGATGATGATGCTGTGGTATCATTACTGTGTGAATGGGCTGTCAGCTGCAAGCGCTCTGGTCGTCATCGTGCGATGGTGGTAGCCAAGCTGCTGGAGAAGAGACAGGCAGAGATTGAGGCTGAGCGTTGTGGAGAATCGGAAGCCGCAGATGAGAAGGGTTCCATAGCCTCTGGCTCCCTTTCTGCTCCTAGTGCTCCCATTTTCCAGGATGTCCTCCTGCAGTTTCTGGATACACAGGCTCCCATGCTGACGGACCCCCGAAGTGAGAGTGAGCGAGTGGAGTTCTTTAACTTGGTACTGCTTTTCTGTGAACTGATTCGACATGATGTTTTCTCCCACAACATGTACACTTGCACCCTCATCTCCCGAGGGGACCTTGCCTTCGGAGCCCCTGGTCCCCGGCCTCCCTCTCCCTTTGATGACCCTGCCGATGACCCTGAGCGCAAAGAGGCTGAGGGCAGCAGCAGCAGCAAGCTGGAGGATCCAGGCCTCTCGGAGTCTATGGACATCGACCCTAGCTCCAGTGTGCTCTTTGAGGACATGGAGAAGCCTGATTTCTCATTGTTCTCCCCCACTATGCCCTGTGAGGGGAAGGGCAGTCCATCCCCTGAGAAACCAGATGTTGAGAAGGAGGTGAAGCCCCCACCCAAGGAGAAGCTAGAAGGGACCCTTGGGGTTCTTTATGACCAGCCGCGGCATGTGCAGTATGCCACGCACTTTCCCATCCCCCAGGAGGAGTCATGCAGCCATGAGTGCAACCAGCGGTTGGTCGTACTGTTTGGGGTGGGAAAGCAGCGAGATGATGCCCGCCATGCCATCAAGAAAATTACCAAGGATATCCTGAAGGTTCTGAACCGCAAAGGGACAGCGGAAACTGACCAGCTTGCTCCTATTGTGCCTCTGAATCCTGGAGACCTGACATTCTTAGGTGGGGAGGATGGGCAGAAGCGGCGGCGCAACCGGCCTGAAGCCTTCCCCACTGCCGAGGATATCTTTGCTAAGTTCCAGCACCTTTCACATTATGACCAACACCAGGTCACAGCTCAGGTCTCCCGGAATGTTCTGGAGCAGATCACGAGCTTTGCCCTTGGCATGTCGTACCACTTACCTCTGGTGCAGCATGTGCAGTTCATCTTCGACCTCATGGAATATTCACTCAGCATCAGTGGCCTCATCGACTTTGCCATTCAGCTACTGAATGAACTGAGTGTAGTTGAGGCCGAGTTGCTTCTCAAATCCTCGGATCTGGTGGGCAGCTACACCACCAGCCTGTGCCTGTGCATCGTGGCTGTCCTGCGGCACTATCACGCCTGCCTCATCCTCAACCAGGACCAGATGGCACAGGTCTTTGAGGGGCTGTGTGGCGTAGTCAAGCATGGGATGAACCGGTCCGATGGCTCCTCCGCAGAACGCTGTATCCTTGCTTATCTCTATGATCTGTACACCTCCTGTAGCCATTTAAAGAGCAAATTTGGGGAGCTCTTCAG----------------------------------------------------------------------------------------------------------------------------------------------------------------------------------------------------------------------------------AGGGTGAATGACATCGCAATCCTGTGTGCAGAGCTGACCGGCTATTGCAAGTCACTGAGTGCAGAGTGGCTGGGAGTGCTTAAGGCCTTGTGCTGCTCCTCTAACAATGGCACTTGTGGTTTCAACGACCTCCTCTGCAATGTAGATGTCAGTGACCTGTCTTTTCACGACTCCCTGGCCACTTTTGTTGCCATCCTCATCGCTCGGCAGTGTTTGCTCCTGGAGGATCTGATTCGCTGTGCAGCCATCCCTTCGCTTCTTAATGCTGCTTGCAGTGAACAGGACTCTGAGCCGGGGGCCCGGCTTACCTGCCGCATCCTCCTCCACCTTTTCAAGACACCTCAACTCAATCCTTGCCAGTCGGACGGAAACAAGCCTACAGTAGGAATCCGCTCCTCCTGTGACCGCCACCTGCTGGCTGCCTCCCAGAACCGCATTGTGGATGGAGCTGTGTTTGCTGTTCTCAAGGCTGTGTTTGTACTTGGGGATGCGGAACTGAAGGGTTCAGGCTTCACTGTGACAGGAGGAACAGAAGAACTTCCAGAGGAGGAGGGAGGAGGTGGCAGTGGCGGTCGGAGGCAGGGTGGCCGCAACATCTCTGTGGAGACAGCCAGTCTGGATGTCTATGCCAAGTACGTGCTGCGCAGCATCTGCCAGCAGGAATGGGTAGGAGAACGCTGCCTTAAATCGCTGTGTGAGGACAGCAATGACTTGCAAGACCCAGTGTTGAGTAGCGCCCAGGCCCAGCGCCTCATGCAGCTCATCTGCTACCCACATCGGCTGCTGGACAATGAGGATGGGGAAAACCCCCAGCGGCAACGCATTAAGCGTATTCTCCAGAACTTGGACCAGTGGACCATGCGCCAGTCTTCCTTGGAGCTGCAGCTCATGATCAAGCAGACCCCTAACAATGAGATGAACTCCCTCTTAGAGAACATCGCCAAGGCCACAATCGAGGTTTTCCAACAGTCTGCAGAGACAGGGTCATCTTCTGGAAACACTGCAAGCAACATGCCCAGCAGCAGCAAGACCAAGCCCGTGCTCAGCTCCCTAGAGCGCTCTGGTGTATGGCTGGTGGCTCCTCTCATTGCCAAACTGCCCACCTCAGTCCAGGGGCATGTGTTAAAGGCTGCTGGGGAAGAATTGGAGAAGGGCCAGCACCTGGGTTCCTCTTCGCGCAAAGAACGCGATCGACAAAAGCAAAAGAGCATGTCCCTGTTGAGCCAGCAGCCCTTCTTATCCCTGGTGCTGACGTGTCTGAAGGGTCAGGACGAGCAGCGCGAGGGACTCCTTACCTCCCTCTACAGCCAGGTCCACCAGATTGTGAATAATTGGAGAGATGACCAGTACTTAGACGATTGCAAGCCAAAGCAGCTAATGCATGAGGCGCTCAAACTGCGGCTCAACCTGGTGGGGGGCATGTTTGACACGGTGCAGCGCAGCACCCAGCAGACCACGGAGTGGGCTGTGCTCCTCCTGGAGATCATCATCAGCGGCACTGTCGACATGCAGTCCAACAATGAGCTCTTCACCACCGTCTTGGACATGCTGAGCGTGCTCATCAATGGGACCCTAGCTGCGGACATGTCCAGCATCTCCCAGGGCAGCATGGAGGAAAACAAACGTGCCTACATGAACCTGGTGAAGAAGCTGCGGAAGGAGTTGGGGGAGCGCCAGTCAGACAGTCTGGAAAAAGTTCGCCAGCTGCTGCCGCTGCCCAAGCAGACCCGAGATGTCATCACATGTGAGCCGCAGGGCTCCCTTATCGACACCAAAGGCAACAAGATCGCCGGCTTCGACTCCATCTTCAAGAAGGAGGGTCTACAGGTTTCCACCAAACAAAAGATCTCCCCCTGGGATCTTTTTGAAGGCTTGAAGCCATCAGCACCACTGTCTTGGGGCTGGTTTGGAACAGTCCGGGTGGACCGGCGCGTGGCCCGCGGAGAGGAGCAGCAGCGGCTGCTGCTGTACCACACGCACCTGAGGCCCCGGCCCCGCGCCTATTACCTGGAGCCACTGCCGCTGCCGCCGGAAGATGAGGAGCCCCCAGCCCCCGCCCTGCTGGAGCCTGAGAAAAAGGCTCCAGAGCCCCCCAAAACTGACAAACCTGGGGCCGCTCCCCCCAGCACTGAGGAACGCAAGAAGAAGTCCACCAAGGGCAAGAAACGCAGCCAGCCGGCCGCCAAGACAGAGGACTATGGAATGGGCCCAGGCCGGAGTGGCCCCTATGGAGTGACAGTGCCTCCGGACCTCCTGCACCACACCAACCCTGGCTCCATATCCCACCTTAGCTACAGGCAGGGCTCCATAGGCCTCTACACCCAGAACCAGCCACTGCCGGCAGGTGGCCCCCGTGTGGACCCATACCGCCCTGTGCGGTTACCGATGCAGAAGCTGCCGACCCGACCACCTTACCCTGGAGTGCTGCCCACCACCATGACTGGCGTCATGGGACTGGAACCCTCCTCCTACAAGACGTCTGTGTACCGACAGCAGCAGCCTGCGGTGCCCCAGGGACAGCGCCTTCGCCAACAGCTCCAGCAGAGTCAGGGGATGTTGGGACAGTCATCTGTCCATCAGATGACTCCCAGCTCTTCCTACGGTTTGCAGACCTCCCAGGGCTATACTCCTTACGTTTCTCATGTGGGATTGCAGCAACACACAGGCCCCGCAGGTACCATGGTGCCCCCCAGCTACTCCAGCCAGCCTTATCAGAGCACCCACTCTTCTACCAATCCTACTCTTGTAGATCCTACCCGCCATCTGCAGCAGCGGCCCAGTGGCTATGTGCACCAGCAGGCCCCAACCTACGGACACGGGCTGACCTCTACTCAAAGGTTTTCCCACCAGACACTGCAGCAGACACCCATGATAGGCACTATGACCCCACTGGGCGCCCAGGGTGTCCAGGCTGGCGTCCGGTCGGCTTCCATCCTGCCTGAG
>Grampus_griseus
-------------------------------------------------------------------------------------------------AGGATGAACTAACGGCCTTGAATGTAAAACAAGGTTTCAATAACCAGCCAGCTGTCTCTGGGGATGAACATGGCAGTGCCAAGAACGTCAACTTCAATCCTGCCAAG----------------------------------------------------------------------------------------------------------------------------------------------------------------------------------------------AGGTCCCCATTTTCAGTAAGAAGGAAGAAGTGTTTGGGTACTTGGCCAAGTACACAGTGCCTGTGATGCGGGCTGCCTGGCTCATTAAGATGACCTGTGCCTACTATGCAGCGATCACAGAGACCAAGGTTAAGAAGAGACACATTGACCCTTTCATGGAATGGACTCAGATCATCACCAAGTACTTATGGGAGCAGCTGCAAAAGATGGCTGAATACTACCGGCCAGGGCCTTCCGGAAGTGGGGGCTGTGGTTCTACTATAGGGCCCTTGCCCCATGATGTAGAGGTGGCAATCCGGCAGTGGGACTACAATGAGAAGCTAGCCATGTTCATGTTTCAGGACGGAATGCTGGACAGACATGAGTTCCTGACCTGGGTACTTGAGTGTTTTGAGAAAATCCGCCCTGGAGAGGATGAATTGCTTAAACTGCTGCTGCCCCTGCTGCTTCGATACTCTGGGGAATTCGTTCAGTCTGCATACCTCTCCCGCCGCCTTGCCTACTTCTGTACGCGGAGACTGGCCCTGCAGCTGGATGGCATGAGCAGTCACTCATCTCATGTGATGTCTGCTCAGTCAACAAGCCCACTGCCCACGACCCCTGCTCCTCAGCCCCCAACTAGCAGCACACCCTCTACACCCTTTAGTGACCTGCTTATGTGCCCTCAGCACCGGCCCCTAGTTTTTGGCCTCAGCTGTATCCTTCAGACCATCCTCCTGTGTTGTCCTAGTGCCCTGGTTTGGCACTACTCACTGACTGATAGCCGAATCAAGACTGGCTCACCACTTGACCACCTGCCTATTGCCCCCTCCAACCTGCCCATGCCAGAGGGCAACAGTGCCTTCACTCAGCAGGTCCGTGCAAAGTTGCGGGAGATTGAGCAGCAGATCAAGGAGCGAGGACAGGCCGTTGAGGTTCGCTGGTCTTTTGATAAGTGCCAAGAAGCTACTGCAGGCTTCACCATTGGACGGGTGCTCCATACTTTGGAAGTGCTGGACAGCCATAGTTTTGAGCGCTCTGACTTCAGCAACTCTCTTGATTCCCTCTGTAATCGAATCTTTGGATTGGGGCCTAGCAAGGATGGGCACGAGATCTCCTCAGATGATGATGCTGTGGTATCATTACTGTGTGAATGGGCTGTCAGCTGCAAGCGCTCTGGTCGTCATCGTGCGATGGTGGTAGCCAAGCTGCTGGAGAAGAGACAGGCAGAGATTGAGGCTGAGCG---------------------------------------------------------------------------------------------------------------------CATGCTGACGGACCCCCGAAGTGAGAGTGAGCGAGTGGAGTTCTTTAACTTGGTACTGCTTTTCTGTGAACTGATTCGACATGATGTTTTCTCCCACAACATGTACACTTGCACCCTCATCTCCCGAGGGGACCTTGCCTTCGGAGCCCCTGGTCCCCGGCCTCCCTCTCCCTTTGATGACCCTGCCGATGACCCTGAGCGCAAAGAGGCTGAGGGCAGCAGCAGCAGCAAGCTGGAGGATCCAGGCCTCTCGGAGTCTATGGACATCGACCCTAGCTCCAGTGTGCTCTTTGAGGACATGGAGAAGCCTGATTTCTCATTGTTCTCCCCCACTATGCCCTGTGAGGGGAAGGGCAGTCCATCCCCTGAGAAACCAGATGTTGAGAAGGAGGTGAAGCCCCCACCCAAGGAGAAGCTAGAAGGGACCCTTGGGGTTCTTTATGACCAGCCGCGGCATGTGCAGTATGCCACGCACTTTCCCATCCCCCAGGAGGAGTCATGCAGCCATGAGTGCAACCAGCGGTTGGTCGTACTGTTTGGGGTGGGAAAGCAGCGAGATGATGCCCGCCATGCCATCAAGAAAATTACCAAGGATATCCTGAAGGTTCTGAACCGCAAAGGGACAGCGGAAACTGACCAGCTTGCTCCTATTGTGCCTCTGAATCCTGGAGACCTGACATTCTTAGGTGGGGAGGATGGGCAGAAGCGGCGGCGCAACCGGCCTGAAGCCTTCCCCACTGCCGAGGATATCTTTGCTAAGTTCCAGCACCTTTCACATTATGACCAACACCAGGTCACAGCTCAGGTCTCCCGGAATGTTCTGGAGCAGATCACGAGCTTTGCCCTTGGCATGTCGTACCACTTGCCTCTGGTGCAGCATGTGCAGTTCATCTTCGACCTCATGGAATATTCACTCAGCATCAGTGGCCTCATCGACTTTGCCATTCAGCTACTGAATGAACTGAGTGTAGTTGAGGCCGAGTTGCTTCTCAAATCCTCGGATCTGGTGGGCAGCTACACCACCAGCCTGTGCCTGTGCATCGTGGCTGTCCTGCGGCACTATCACGCCTGCCTCATCCTCAACCAGGACCAGATGGCACAGGTCTTTGAGGGGCTGTGTGGCGTAGTCAAGCATGGGATGAACCGGTCCGATGGCTCCTCCGCAGAACGCTGTATCCTTGCTTATCTCTATGATCTGTACACCTCCTGTAGCCATTTAAAGAGCAAATTTGGGGAGCTCTTCAG----------------------------------------------------------------------------------------------------------------------------------------------------------------------------------------------------------------------------------AGGGTGAATGACATCGCAATCCTGTGTGCAGAGCTGACCGGCTATTGCAAGTCACTGAGTGCAGAGTGGCTGGGAGTGCTTAAGGCCTTGTGCTGCTCCTCTAACAATGGCACTTGTGGTTTCAACGACCTCCTCTGCAATGTAGATGTCAGTGACCTGTCTTTTCACGACTCCCTGGCCACTTTTGTTGCCATCCTCATCGCTCGGCAGTGTTTGCTCCTGGAGGATCTGATTCGCTGTGCAGCCATCCCTTCGCTTCTTAATGCTGCTTGCAGTGAACAGGACTCTGAGCCGGGGGCCCGGCTTACCTGCCGCATCCTCCTCCACCTTTTCAAGACACCTCAACTCAATCCTTGCCAGTCGGACGGAAACAAGCCTACGGTAGGAATCCGCTCCTCCTGTGACCGCCACCTGCTGGCTGCCTCCCAGAACCGCATTGTGGATGGAGCTGTGTTTGCTGTTCTCAAGGCTGTGTTTGTACTTGGGGATGCGGAACTGAAGGGTTCAGGCTTCACTGTGACAGGAGGAACAGAAGAACTTCCAGAGGAGGAGGGAGGAGGTGGCAGTGGCGGTCGGAGGCAGGGTGGCCGCAACATCTCTGTGGAGACAGCCAGTCTGGATGTCTATGCCAAGTACGTGCTACGCAGCATCTGCCAGCAGGAATGGGTAGGAGAACGTTGCCTTAAATCGCTGTGTGAGGACAGCAATGACTTGCAAGACCCAGTGTTGAGTAGCGCCCAGGCCCAGCGCCTCATGCAGCTCATCTGCTACCCACATCGGCTGCTGGACAATGAGGATGGGGAAAACCCTCAGCGGCAACGCATTAAGCGTATTCTCCAGAACTTGGACCAGTGGACCATGCGCCAGTCTTCCTTGGAGCTGCAGCTCATGATCAAGCAGACCCCTAACAATGAGATGAACTCCCTCTTAGAGAACATCGCCAAGGCCACAATCGAGGTTTTCCAACAGTCTGCAGAGACAGGGTCGTCTTCTGGAAACACTGCAAGCAACATGCCCAGCAGCAGCAAGACCAAGCCCGTGCTCAGCTCCCTAAAGCGCTCTGGTGTATGGCTGGTGGCTCCTCTCATTGCCAAACTGCCCACCTCAGTCCAGGGGCATGTGTTAAAGGCTGCTGGGGAAGAATTGGAGAAGGGCCAGCACCTGGGTTCCTCTTCGCGCAAAGAACGCGATCGACAAAAGCAAAAGAGCATGTCCCTGTTGAGCCAGCAGCCCTTCTTATCCCTGGTGCTGACGTGTCTGAAGGGTCAGGACGAGCAGCGCGAGGGACTCCTTACCTCCCTCTACAGCCAGGTCCACCAGATTGTGAATAATTGGAGAGATGACCAGTACTTAGACGATTGCAAGCCAAAGCAGCTAATGCATGAGGCGCTCAAACTGCGGCTCAACCTGGTGGGGGGCATGTTTGACACGGTGCAGCGCAGCACCCAGCAGACCACGGAGTGGGCTGTGCTCCTCCTGGAGATCATCATCAGCGGCACTGTCGACATGCAGTCCAACAATGAGCTCTTCACCACCGTCTTGGACATGCTGAGCGTGCTCATCAATGGGACCCTAGCTGCGGACATGTCCAGCATCTCCCAGGGCAGCATGGAGGAAAACAAACGTGCCTACATGAACCTGGTGAAGAAGCTGCAGAAGGAGTTGGGGGAGCGCCAGTCAGACAGTCTGGAAAAAGTTCGCCAGCTGCTGCCGCTGCCCAAGCAGACCCGAGATGTCATCACATGTGAGCCGCAGGGCTCCCTTATCGACACCAAAGGCAACAAGATCGCTGGCTTCGACTCCATCTTCAAGAAGGAGGGTCTACAGGTTTCCACCAAACAAAAGATCTCCCCCTGGGATCTTTTTGAAGGCTTGAAGCCATCAGCACCACTGTCTTGGGGCTGGTTTGGAACAGTCCGGGTGGACCGGCGCGTGGCCCGCGGAGAGGAGCAGCAGCGGCTGCTGCTGTACCACACGCACCTGAGGCCCCGGCCCCGCGCCTATTACCTGGAGCCACTGCCGCTGCCGCCGGAAGATGAGGAGCCCCCAGCCCCCGCCCTGCTGGAGCCTGAGAAAAAGGCTCCAGAGCCCCCCAAAACTGACAAACCTGGGGCCGCTCCCCCCAGCACTGAGGAACGCAAGAAGAAGTCCACCAAGGGCAAGAAACGCAGCCAGCCGGCCGCCAAGACAGAGGACTAT--------------------------------------------------------------------------------------------------------------------------------------------GGCAGGTGGCCCCCGTGTGGACCCGTACCGCCCTGTGCGGTTACCGATGCAGAAGCTGCCGACCCGACCACCTTACCCTGGAGTGCTGCCCACCACCATGACTGGCGTCATGGGACTGGAACCCTCCTCCTACAAGACGTCTGTGTACCGACAGCAGCAGCCTGCGGTGCCCCAGGGACAGCGCCTTCGCCAACAGCTCCAGCAGAGTCAGGGGATGTTGGGACAGTCATCTGTCCATCAGATGACTCCCAGCTCTTCCTACGGTTTGCAGACCTCCCAGGGCTATACTCCTTACGTTTCTCATGTGGGATTGCAGCAACACACAGGCCCCGCAGGTACCATGGTGCCCCCCAGCTACTCCAGCCAGCCTTATCAGAGCACCCACTCTTCTACCAATCCTACTCTTGTAGATCCTACCCGCCATCTGCAGCAGCGGCCCAGTGGCTATGTGCACCAGCAGGCCCCAACCTACGGACACGGGCTGACCTCTACTCAAAGGTTTTCCCACCAGACACTGCAGCAGACACCCATGATAGGCACTATGACCCCACTAGGCGCCCAGGGTGTCCAGGCTGGCGTCCGGTCGGCTTCCATCCTGCCTGAG
>Delphinapterus_leucas
ATGGCGGCCTTCGGGATCTTGAGCTACGAACACCGGCCCCTGAAGCGGCCGCGGCTGGGGCCTCCCGATGTATACCCTCAAGATCCCAAACAGAAGGAGGATGAGCTAACGGCCTTGAATGTAAAACAAGGTTTCAATAACCAGCCAGCTGTCTCTGGGGATGAACATGGCAGTGCCAAGAACGTCAACTTCAATCCTGCCAAGATCAGTTCCAACTTCAGCAGCATTATTGCAGAGAAGTTACGTTGTAACACCCTCCCTGACACCGGTAGAAGGAAGCCCCAAGTGAACCAGAAGGACAACTTCTGGCTGGTAACTGCACGATCCCAGAGTGCCATTAACACCTGGTTCACCGATCTGGCTGGCACCAAGCCACTCACACAACTAGCCAAAAAGGTCCCCATTTTCAGTAAGAAGGAAGAAGTGTTTGGGTACTTGGCCAAGTACACAGTGCCTGTGATGCGGGCTGCCTGGCTCATTAAGATGACCTGTGCCTACTATGCAGCGATCACAGAGACCAAGGTTAAGAAGAGACACATTGACCCTTTCATGGAATGGACTCAGATCATCACCAAGTACTTATGGGAGCAGCTGCAAAAGATGGCTGAATACTACCGGCCAGGGCCTTCCGGAAGTGGGGGCTGTGGCTCTACTATAGGGCCCTTGCCCCATGATGTAGAGGTGGCAATCCGGCAGTGGGACTACAATGAGAAGCTAGCCATGTTCATGTTTCAGGACGGAATGCTGGACAGACATGAGTTCCTGACCTGGGTACTTGAGTGTTTTGAGAAAATCCGCCCTGGAGAGGATGAATTGCTTAAACTGCTGCTGCCCCTGCTGCTTCGATACTCCGGGGAATTCGTTCAGTCTGCATACCTCTCCCGCCGCCTTGCCTACTTCTGTACGCGGAGACTGGCCCTGCAGCTGGATGGCGTGAGCAGTCACTCATCTCATGTGATGTCTGCTCAGTCAACAAGCACACTGCCCACGACCCCAGCTCCTCAGCCCCCAACTAGCAGCACACCCTCTACACCCTTTAGTGACCTGCTTATGTGCCCTCAGCACCGGCCCCTAGTTTTTGGCCTCAGCTGTATCCTTCAGACCATCCTCCTGTGTTGTCCTAGTGCCCTGGTTTGGCACTACTCGCTGACTGATAGCCGAATCAAGACTGGCTCACCACTTGACCACCTGCCTATTGCCCCCTCCAACCTGCCCATGCCAGAGGGCAACAGTGCCTTCACTCAGCAGGTCCGTGCAAAGTTGCGGGAGATTGAGCAGCAGATCAAGGAGCGAGGACAGGCCGTTGAGGTTCGCTGGTCTTTTGATAAGTGCCAAGAAGCTACTGCAGGCTTCACCATTGGACGGGTGCTCCATACTTTGGAAGTGCTGGACAGCCATAGTTTTGAGCGCTCTGACTTCAGCAACTCTCTTGATTCCCTCTGTAATCGAATCTTTGGATTGGGGCCTAGCAAGGATGGGCACGAGATCTCCTCAGATGATGATGCTGTGGTATCATTACTGTGTGAATGGGCTGTCAGCTGCAAGCGCTCTGGTCGTCATCGTGCGATGGTGGTAGCCAAGCTGCTGGAGAAGAGACAGGCAGAGATTGAGGCTGAGCGTTGTGGAGAATCGGAAGCCGCAGATGAGAAGGGTTCCATAGCCTCTGGCTCCCTTTCTGCTCCTAGTGCTCCCATTTTCCAGGATGTCCTCCTGCAGTTTCTGGATACACAGGCTCCCATGCTGACGGACCCCCGAAGTGAGAGTGAGCGAGTGGAGTTCTTTAACTTGGTACTGCTTTTCTGTGAACTGATTCGACATGATGTTTTCTCCCACAACATGTACACTTGCACCCTCATCTCCCGAGGGGACCTTGCCTTTGGAGCCCCTGGTCCCCGGCCTCCCTCTCCCTTTGATGACCCTGCCGATGACCCTGAGCGCAAAGAGGCTGAGGGCAGCAGCAGCAGCAAGCTGGAGGATCCAGGCCTCTCGGAGTCTATGGACATCGACCCTAGCTCCAGTGTGCTCTTTGAGGACATGGAGAAGCCTGATTTCTCATTGTTCTCCCCCACTATGCCCTGTGAGGGGAAGGGCAGTCCATCCCCTGAGAAACCAGATGTTGAGAAGGAGGTGAAGCCCCCACCCAAGGAGAAGCTAGAAGGGACCCTCGGGGTTCTTTATGACCAGCCGCGGCATGTGCAGTATGCCACGCACTTTCCCATCCCCCAGGAGGAGTCATGCAGCCATGAGTGCAACCAGCGGTTGGTCGTACTGTTTGGGGTGGGAAAGCAGCGAGATGATGCCCGCCATGCCATCAAGAAAATTACCAAGGATATCCTGAAGGTTCTGAACCGCAAAGGGACAGCGGAAACTGACCAGCTTGCTCCTATTGTGCCTCTGAATCCTGGAGACCTGACATTCTTAGGTGGGGAGGATGGGCAGAAGCGGCGGCGCAACCGGCCTGAAGCCTTCCCCACTGCCGAGGATATCTTTGCTAAGTTCCAGCACCTTTCGCATTATGACCAACACCAGGTCACAGCTCAGGTCTCCCGGAATGTTCTGGAGCAGATCACGAGCTTTGCCCTTGGCATGTCGTACCACTTGCCTCTGGTGCAGCATGTGCAGTTCATCTTCGACCTCATGGAATATTCACTCAGCATCAGTGGCCTCATCGACTTTGCCATTCAGCTACTGAATGAACTGAGTGTAGTTGAGGCCGAGTTGCTTCTCAAATCCTCGGATCTGGTGGGCAGCTACACCACCAGCCTGTGCCTGTGCATCGTGGCTGTCCTGCGGCACTATCACGCCTGCCTCATCCTCAACCAGGACCAGATGGCACAGGTCTTTGAGGGGCTGTGTGGCGTAGTCAAGCATGGGATGAACCGGTCCGATGGCTCCTCCGCAGAGCGCTGTATCCTTGCTTATCTCTATGATCTGTACACCTCCTGTAGCCATTTAAAGAGCAAATTTGGGGAGCTCTTCAGCGACTTCTGCTCCAAGGTGAAGAACACCATCTACTGCAACGTGGAGCCGTCAGAATCCAACATGCGCTGGGCACCCGAGTTCATGATTGACACTCTGGAGAACCCTGCCGCTCACACCTTCACCTACACAGGGCTAGGCAAGAGTCTTAGTGAGAACCCTGCTAACCGCTACAGCTTTGTCTGCAATGCCCTTATGCACGTCTGTGTGGGGCACCATGATCCCGATAGGGTGAATGACATCGCAATCCTGTGTGCAGAGCTGACCGGCTATTGCAAGTCACTGAGTGCAGAGTGGCTGGGAGTGCTTAAGGCCTTGTGCTGCTCCTCTAACAATGGCACTTGTGGTTTCAACGACCTCCTCTGCAATGTAGATGTCAGTGACCTGTCTTTTCACGACTCCCTGGCCACTTTTGTTGCCATCCTCATCGCTCGGCAGTGTTTGCTCCTGGAGGATCTGATTCGCTGTGCAGCCATCCCTTCGCTCCTTAATGCTGCTTGCAGTGAACAGGACTCTGAGCCGGGGGCCCGGCTTACCTGCCGCATCCTCCTCCACCTTTTCAAGACACCTCAACTCAATCCTTGCCAGTCGGACGGAAACAAGCCTACGGTAGGAATCCGCTCCTCCTGTGACCGCCACCTGCTGGCTGCCTCCCAGAACCGCATTGTGGATGGAGCTGTGTTTGCTGTTCTCAAGGCTGTGTTTGTACTTGGGGATGCGGAACTGAAGGGTTCAGGCTTCACTGTGACAGGAGGAACAGAAGAACTTCCAGAGGAGGAGGGAGGAGGTGGCAGTGGCGGTCGGAGGCAGGGTGGCCGCAACATCTCTGTGGAGACAGCCAGTCTGGATGTCTATGCCAAGTACGTGCTACGCAGCATCTGCCAGCAGGAATGGGTAGGAGAACGTTGCCTTAAATCGCTGTGTGAGGACAGCAATGACTTGCAAGACCCAGTGTTGAGTAGCGCCCAGGCCCAGCGCCTCATGCAGCTCATCTGCTACCCACATCGGCTGCTGGACAATGAGGATGGGGAAAACCCCCAGCGGCAACGCATTAAGCGTATTCTCCAGAACTTGGACCAGTGGACCATGCGCCAGTCTTCCTTGGAGCTGCAGCTCATGATCAAGCAGACCCCTAACAATGAGATGAACTCCCTCTTAGAGAACATCGCCAAGGCCACAATCGAGGTTTTCCAACAGTCTGCAGAGACAGGGTCGTCTTCTGGAAACACTGCAAGCAACATGCCCAGCAGCAGCAAGACCAAGCCCGTGCTCAGCTCCCTAGAGCGCTCTGGTGTATGGCTGGTGGCTCCTCTCATTGCCAAACTGCCCACCTCAGTCCAGGGGCATGTGTTAAAGGCTGCTGGGGAAGAATTGGAGAAGGGCCAGCACCTGGGTTCCTCTTCGCGCAAAGAACGCGATCGACAAAAGCAAAAGAGCATGTCCCTGTTGAGCCAGCAGCCCTTCTTATCCCTGGTGCTGACGTGTCTGAAGGGTCAGGACGAGCAGCGCGAGGGACTCCTTACCTCCCTCTACAGCCAGGTCCACCAGATTGTGAATAATTGGAGAGATGACCAGTACTTAGACGATTGCAAGCCAAAGCAGCTAATGCATGAGGCGCTCAAACTGCGGCTCAACCTGGTGGGGGGCATGTTTGACACGGTGCAGCGCAGCACCCAGCAGACCACGGAGTGGGCTGTGCTCCTCCTGGAGATCATCATCAGCGGCACTGTCGACATGCAGTCCAACAATGAGCTCTTCACCACCGTCTTGGACATGCTGAGCGTGCTCATCAATGGGACCCTAGCTGCGGACATGTCCAGCATCTCCCAGGGCAGCATGGAGGAAAACAAACGTGCCTACATGAACCTGGTGAAGAAGCTGCGGAAGGAGTTGGGGGAGCGCCAGTCAGACAGTCTGGAAAAAGTTCGCCAGCTGCTGCCACTGCCCAAGCAGACCCGAGATGTCATCACATGTGAGCCGCAGGGCTCCCTTATCGACACCAAAGGCAACAAGATCGCCGGCTTCGACTCCATCTTCAAGAAGGAGGGTCTACAGGTTTCCACCAAACAAAAGATCTCCCCCTGGGATCTTTTTGAAGGCTTGAAGCCATCAGCACCACTGTCTTGGGGCTGGTTTGGAACAGTCCGGGTGGACCGGCGCGTGGCCCGCGGAGAGGAGCAGCAGCGGCTGCTGCTGTACCACACGCACCTGAGGCCCCGGCCCCGCGCCTATTACCTGGAGCCACTGCCGCTGCCGCCGGAAGATGAGGAGCCCCCAGCCCCCGCCCTGCTGGAGCCCGAGAAAAAGGCTCCAGAGCCCCCCAAAACTGACAAACCTGGGGCCGCTCCCCCCAGCACTGAGGAACGCAAGAAGAAGTCCACCAAGGGCAAGAAACGCAGCCAGCCGGCCGCCAAGACAGAGGACTATGGAATGGGCCCAGGCCGGAGTGGCCCCTATGGAGTGACAGTGCCTCCGGACCTCCTGCACCACACCAACCCTGGCTCCATATCCCACCTTAGCTACAGGCAGGGCTCCATAGGCCTCTACACCCAGAACCAGCCACTGCCGGCAGGTGGCCCCCGTGTGGACCCGTACCGCCCTGTGCGGTTACCGATGCAGAAGCTGCCGACCCGACCACCTTACCCTGGAGTGCTGCCCACCACCATGACTGGCGTCATGGGACTGGAAC---CCTCCTACAAGACGTCTGTGTACCGACAGCAGCAGCCTGCGGTGCCCCAGGGACAGCGCCTTCGCCAACAGCTCCAGCAGAGTCAGGGGATGTTGGGACAGTCATCTGTCCATCAGATGACTCCCAGCTCTTCCTACGGCTTGCAGACCTCCCAGGGCTATACTCCTTACGTTTCTCATGTGGGATTGCAGCAACACACAGGCCCCGCAGGTACCATGGTGCCCCCCAGCTACTCCAGCCAGCCTTATCAGAGCACCCACTCTTCTACCAATCCTACTCTTGTAGATCCTACCCGCCATCTGCAGCAGCGGCCCAGTGGCTATGTGCACCAGCAGGCCCCAACCTACGGACACGGGCTGACCTCTACTCAAAGGTTTTCCCACCAGACACTGCAGCAGACACCCATGATAGGCACTATGACCCCACTGGGCGCCCAGGGTGTCCAGGCTGGCGTCCGGTCGGCTTCCATCCTGCCTGAG
>Lipotes_vexillifer
ATGGCGGCCTTCGGGATCTTGAGCTACGAACACCGGCCCCTGAAGCGGCCGCGGCTGGGGCCTCCCGATGTATACCCTCAAGATCCCAAACAGAAGGAGGATGAACTAACGGCCTTGAATGTAAAACAAGGTTTCAATAACCAGCCAGCTGTCTCTGGGGATGAACATGGCAGTGCCAAGAACGTCAACTTCAATCCTGCCAAGATCAGTTCCAACTTCAGCAGCATTATTGCAGAGAAGTTACGTTGTAACACTCTCCCTGACACCGGTAGAAGGAAGCCCCAAGTGAACCAGAAGGACAACTTCTGGCTGGTGACTGCACGATCCCAGAGTGCCATTAACACCTGGTTCACCGATCTGGCTGGCACCAAGCCACTCACACAACTAGCCAAAAAGGTCCCCATTTTCAGTAAGAAGGAAGAAGTGTTTGGGTACTTGGCCAAGTACACAGTGCCTGTGATGCGGGCTGCCTGGCTCATTAAGATGACCTGTGCCTACTATGCAGCGATCACAGAGACCAAGGTTAAGAAGAGACACATTGACCCTTTCATGGAATGGACTCAGATCATCACCAAGTACTTATGGGAGCAGCTGCAAAAGATGGCTGAATACTACCGGCCAGGGCCTTCCGGAAGTGGGGGCTGTGGTTCTACTATAGGGCCCTTGCCCCATGATGTAGAGGTGGCAATCCGGCAGTGGGACTACAATGAGAAGCTGGCCATGTTCATGTTTCAGGACGGAATGCTGGACAGACATGAGTTCCTGACCTGGGTACTTGAGTGTTTTGAGAAAATCCGCCCTGGAGAGGATGAATTGCTTAAACTGCTGCTGCCCCTGCTGCTTCGATACTCTGGGGAATTCGTTCAGTCTGCATACCTCTCCCGCCGCCTTGCCTACTTCTGTACGCGGAGACTGGCCCTGCAGTTGGATGGCGTGAACAGTCACTCATCTCATGTGATGTCTGCTCAGTCAACAAGCACACTGCCCACGACCCCTGCTCCTCAGCCCCCAACTAGCAGCACACCCTCTACACCCTTTAGTGACCTGCTTATGTGCCCTCAGCACCGGCCCCTAGTTTTTGGCCTCAGCTGTATCCTTCAGACCATCCTCCTGTGTTGTCCTAGTGCCCTGGTTTGGCACTACTCGCTGACTGATAGCCGAATCAAGACTGGCTCACCACTTGACCACCTGCCTATTGCCCCCTCCAACCTGCCCATGCCAGAGGGCAACAGTGCCTTCACTCAGCAGGTCCGTGCAAAGTTGCGGGAGATTGAGCAGCAGATCAAGGAGCGAGGACAGGCCGTTGAGGTTCGCTGGTCTTTTGATAAGTGCCAAGAAGCTACTGCAGGCTTCACCATTGGACGGGTGCTCCATACTTTGGAAGTGCTGGACAGCCATAGTTTTGAGCGCTCTGACTTCAGCAACTCTCTTGATTCCCTCTGTAATCGAATCTTTGGATTGGGGCCTAGCAAGGATGGGCACGAGATCTCCTCAGATGATGATGCTGTGGTATCATTACTGTGTGAATGGGCTGTCAGCTGCAAGCGCTCTGGTCGTCATCGTGCGATGGTGGTAGCCAAGCTGCTGGAGAAGAGACAGGCAGAGATTGAGGCTGAGCGTTGTGGAGAATCGGAAGCCGCAGATGAGAAGGGTTCCATAGCCTCTGGCTCCCTTTCTGCTCCTAGTGCTCCCATTTTCCAGGATGTCCTCCTGCAGTTTCTGGATACACAGGCTCCCATGCTGACGGACCCCCGAAGTGAGAGTGAGCGAGTGGAGTTCTTTAACTTGGTACTGCTTTTCTGTGAACTGATTCGACATGATGTTTTCTCCCACAACATGTACACTTGCACCCTCATCTCTCGAGGGGACCTTGCCTTCGGAGCCCCTGGTCCCCGGCCTCCCTCTCCCTTTGATGACCCTGCCGATGACCCCGAGCGCAAAGAGGCTGAGGGCAGCAGCAGCAGCAAGCTGGAGGATCCAGGCCTCTCGGAGTCTATGGACATCGACCCTAGCTCCAGTGTGCTCTTTGAGGACATGGAGAAGCCTGATTTCTCATTGTTCTCCCCCACTATGCCCTGTGAGGGGAAGGGCAGTCCATCCCCTGAAAAACCAGATGTTGAGAAGGAGGTGAAGCCCCCACCCAAGGAGAAGCTAGAAGGGACCCTTGGGGTTCTTTATGACCAGCCGCGGCATGTGCAGTATGCCACGCACTTTCCCATCCCCCAGGAGGAGTCATGCAGCCATGAGTGCAACCAGCGGTTGGTCGTACTGTTTGGGGTGGGAAAGCAGCGAGATGATGCCCGCCATGCCATCAAGAAAATTACCAAGGATATCCTGAAGGTTCTGAACCGCAAAGGGACAGCGGAAACTGACCAGCTTGCTCCTATTGTGCCTCTGAATCCTGGAGACCTGACATTCTTAGGTGGGGAGGATGGGCAGAAGCGGCGGCGCAACCGGCCTGAAGCCTTCCCCACTGCCGAGGATATCTTTGCTAAGTTCCAGCACCTTTCGCATTATGACCAACACCAGGTCACAGCTCAGGTCTCCCGGAATGTTCTGGAGCAGATCACGAGCTTTGCCCTTGGCATGTCGTACCACTTGCCTCTAGTGCAGCATGTGCAGTTCATCTTCGACCTCATGGAATATTCACTCAGCATCAGTGGCCTCATCGACTTTGCCATTCAGCTACTGAATGAACTGAGTGTAGTTGAGGCCGAGTTGCTTCTCAAATCCTCGGATCTGGTGGGCAGCTACACCACCAGCCTGTGCCTGTGCATTGTGGCTGTCCTGCGGCACTATCACGCCTGCCTCATCCTCAACCAGGACCAGATGGCACAGGTCTTTGAGGGGCTGTGTGGCGTAGTCAAGCATGGGATGAACCGGTCCGATGGCTCCTCCGCAGAGCGCTGTATCCTTGCTTATCTCTATGATCTGTACACCTCCTGTAGCCATTTAAAGAGCAAATTTGGGGAGCTCTTCAGCGACTTCTGCTCCAAGGTGAAGAACACCATCTACTGCAACGTGGAGCCGTCAGAATCCAACATGCGCTGGGCACCCGAGTTCATGATCGACACTCTGGAGAACCCTGCCGCTCACACCTTCACCTACACAGGGCTAGGCAAGAGTCTTAGTGAGAACCCTGCTAACCGCTACAGCTTTGTCTGCAATGCCCTTATGCACGTCTGTGTGGGGCACCATGATCCCGATAGGGTGAATGACATCGCAATCCTGTGTGCCGAGCTGACCGGCTATTGCAAGTCACTGAGTGCAGAGTGGCTGGGAGTGCTTAAGGCCTTGTGCTGCTCCTCTAACAATGGCACTTGTGGTTTCAACGACCTCCTCTGCAATGTAGATGTCAGTGACCTGTCTTTTCACGACTCCCTGGCCACTTTTGTTGCCATCCTCATCGCTCGGCAGTGTTTGCTCCTGGAGGATCTGATTCGCTGTGCAGCCATCCCTTCGCTCCTTAATGCTGCTTGCAGTGAACAGGACTCTGAGCCGGGGGCCCGGCTTACCTGCCGCATCCTCCTCCACCTTTTCAAGACACCTCAACTCAATCCTTGCCAGTCGGACGGAAACAAGCCTACGGTAGGAATCCGCTCCTCCTGTGACCGCCACCTGCTGGCTGCCTCCCAGAACCGCATTGTGGATGGAGCTGTGTTTGCTGTTCTCAAGGCTGTGTTTGTACTTGGGGATGCGGAACTGAAGGGTTCAGGCTTCACTGTGACAGGAGGAACAGAAGAACTTCCAGAGGAGGAGGGAGGAGGTGGCAGTGGCGGTCGGAGGCAGGGTGGCCGCAACATCTCTGTGGAGACAGCCAGTCTGGATGTCTATGCCAAGTACGTGCTACGCAGCATCTGCCAGCAGGAATGGGTAGGAGAACGTTGCCTTAAATCGCTGTGTGAGGACAGCAATGACTTGCAAGACCCAGTGTTGAGTAGCGCCCAGGCCCAGCGCCTCATGCAGCTCATCTGCTACCCACATCGGCTGCTGGACAATGAGGATGGGGAAAACCCCCAGCGGCAACGCATTAAGCGTATTCTCCAGAACTTGGACCAGTGGACCATGCGCCAGTCTTCCTTGGAGCTGCAGCTCATGATCAAGCAGACCCCTAACAATGAGATGAACTCCCTCTTAGAGAACATCGCCAAGGCCACAATCGAGGTTTTCCAACAGTCTGCAGAGACAGGGTCGTCTTCTGGAAACACTGCAAGCAACATGCCCAGCAGCAGCAAGACCAAGCCCGTGCTCAGTTCCCTAGAGCGCTCTGGTGTATGGCTGGTGGCTCCTCTCATTGCCAAACTGCCCACCTCAGTCCAGGGGCACGTGTTAAAGGCTGCTGGGGAAGAATTGGAGAAGGGCCAGCACCTGGGTTCCTCTTCGCGCAAAGAACGCGATCGACAAAAGCAGAAGAGCATGTCCCTGTTGAGCCAGCAGCCCTTCTTATCCCTGGTGCTGACGTGTCTGAAGGGTCAGGACGAGCAGCGCGAGGGACTTCTTACCTCCCTTTACAGCCAGGTCCACCAGATTGTGAATAATTGGAGAGATGACCAGTACTTAGACGATTGCAAGCCAAAGCAGCTAATGCATGAGGCGCTCAAACTGCGGCTCAACCTGGTGGGGGGCATGTTTGACACGGTGCAGCGCAGCACCCAGCAGACCACGGAGTGGGCTGTGCTCCTCCTGGAGATCATCATCAGCGGCACTGTCGACATGCAGTCCAACAATGAGCTCTTCACCACCGTCTTGGACATGCTGAGCGTGCTCATCAATGGCACCCTAGCTGCAGACATGTCCAGCATCTCCCAGGGCAGCATGGAGGAAAACAAACGTGCCTACATGAACCTGGTGAAGAAGCTGCGGAAGGAGTTGGGGGAGCGCCAGTCAGACAGTCTGGAAAAAGTTCGCCAGCTGCTGCCACTGCCCAAGCAGACCCGAGATGTCATCACATGTGAGCCACAGGGCTCCCTTATCGACACCAAAGGCAACAAGATCGCCGGCTTCGACTCCATCTTCAAGAAGGAGGGTCTACAGGTTTCCACCAAACAAAAGATCTCCCCCTGGGATCTTTTTGAAGGCTTGAAGCCATCAGCACCACTGTCTTGGGGCTGGTTTGGAACAGTCCGGGTGGACCGGCGCGTGGCCCGCGGAGAGGAGCAGCAGCGACTGCTGCTGTACCACACGCACCTGAGGCCCCGGCCCCGCGCCTATTACCTGGAGCCACTGCCGCTGCCGCCGGAAGATGAGGAGCCCCCAGCCCCCGCCCTGCTGGAGCCTGAGAAAAAGGCTCCAGAGCCCCCCAAAACTGACAAACCTGGGGCCGCTCCCCCCAGCACTGAGGAACGCAAGAAGAAGTCCACCAAGGGCAAGAAACGCAGCCAGCCGGCCGCCAAGACAGAGGACTATGGAATGGGCCCAGGCCGGAGTGGCCCCTATGGAGTGACAGTGCCTCCGGACCTCCTGCACCATACCAACCCTGGCTCCATATCCCACCTTAGCTACAGGCAGGGCTCCATAGGCCTCTACACCCAGAACCAGCCACTGCCGGCAGGTGGCCCCCGTGTGGACCCGTACCGCCCTGTGCGGTTACCGATGCAGAAGCTGCCGACCCGACCACCTTACCCTGGAGTGCTGCCCACCACCATGACTGGCGTCATGGGACTGGAACCCTCCTCCTACAAGACGTCTGTGTACCGACAGCAGCAGCCTGCGGTGCCCCAGGGACAGCGCCTTCGCCAACAGCTCCAGCAGAGCCAGGGGATGTTGGGACAGTCATCTGTCCATCAGATGACTCCCAGCTCTTCCTACGGTTTGCAGACCTCCCAGGGCTATACTCCTTACGTTTCTCATGTGGGATTGCAGCAACACACAGGCCCCGCAGGTACCATGGTGCCCCCCAGCTACTCCAGCCAGCCTTATCAGAGCACCCACTCTTCTACCAATCCTACTCTTGTAGATCCTACCCGCCACCTGCAGCAGCGGCCCAGTGGCTATGTACACCAGCAGGCCCCAACCTACGGACATGGGCTGACCTCTACTCAAAGGTTTTCCCACCAGACACTGCAGCAGACACCCATGATAGGCACTATGACCCCACTGGGCGCCCAGGGTGTCCAGGCTGGCGTCCGGTCGGCTTCCATCCTGCCTGAG
>Eschrichtius_robustus
ATGGCGGCCTTCGGGATCTTGAGCTACGAACACCGGCCCCTGAAGCGGCCGCGGCTGGGGCCTCCCGATGTATACCCTCAAGATCCCAAACAGAAGGAGGATGAACTAACGGCCTTGAATGTAAAACAAGGTTTCAATAACCAGCCAGCTGTCTCTGGGGATGAACATGGCAGTGCCAAGAACGTCAACTTCAATCCTGCCAAGATCAGTTCCAACTTCAGCAGCATTATTGCAGAGAAGTTACGTTGTAACACCCTCCCTGACACCGGTAGAAGGAAGCCCCAGGTGAACCAGAAGGACAACTTCTGGCTGGTGACTGCACGATCCCAGAGTGCCATTAACACCTGGTTCACCGATCTGGCTGGCACCAAGCCACTCACACAACTAGCCAAAAAGGTCCCCATTTTCAGTAAGAAGGAAGAAGTGTTTGGGTACTTGGCCAAGTACACAGTGCCTGTGATGCGGGCTGCCTGGCTCATTAAGATGACCTGTGCCTACTATGCAGCGATCACAGAGACCAAGGTTAAGAAGAGACATATTGACCCTTTCATGGAATGGACTCAGATCATCACCAAGTACTTATGGGAGCAGCTGCAAAAGATGGCTGAATACTACCGGCCAGGGCCTTCCGGAAGTGGGGGCTGTGGTTCTACT------------------------------------------------TACAATGAGAAGCTGGCCATGTTCATGTTTCAGGACGGAATGCTGGACAGACATGAGTTCCTGACCTGGGTACTTGAGTGTTTTGAGAAAATCCGCCCTGGAGAGGATGAATTGCTTAAACTGCTGCTGCCCCTGCTGCTTCGATACTCTGGGGAATTCGTTCAGTCTGCATACCTCTCCCGCCGCCTTGCCTACTTCTGTACACGGAGACTGGCCCTGCAGCTGGATGGCGTGAGCAGTCACTCATCTCATGTGATGTCTGCTCAGTCAACAAGCACACTGCCCACGACCCCTGCTCCTCAGCCCCCAACTAGCAGCACACCCTCTACACCCTTTAGTGACCTGCTTATGTGCCCTCAGCACCGGCCCCTAGTTTTTGGCCTCAGCTGTATCCTTCAGACCATCCTCCTGTGTTGTCCTAGTGCCCTGGTTTGGCACTACTCGCTGACTGATAGCCGAATCAAGACTGGCTCACCACTTGACCACCTGCCTATTGCCCCCTCCAACCTGCCCATGCCAGAAGGCAACAGTGCCTTCACTCAGCAGGTCCGTGCAAAGTTGCGGGAGATTGAGCAGCAGATCAAGGAGCGAGGACAGGCCGTTGAGGTTCGCTGGTCTTTTGATAAGTGCCAAGAAGCTACTGCAGGCTTCACCATTGGACGGGTGCTCCATACTTTGGAAGTGCTGGACAGCCATAGTTTTGAGCGCTCTGACTTCAGCAACTCTCTTGATTCCCTCTGTAATCGAATCTTTGGATTGGGGCCTAGCAAGGATGGGCACGAGATCTCCTCAGATGATGATGCTGTGGTATCATTACTGTGTGAATGGGCTGTCAGCTGCAAGCGCTCTGGTCGTCATCGTGCGATGGTGGTAGCCAAGCTGCTGGAGAAGAGACAGGCAGAGATTGAGGCTGAGCGTTGTGGAGAATCGGAAGCCGCAGATGAGAAGGGTTCCATAGCCTCTGGCTCCCTTTCTGCTCCTAGTGCTCCCATTTTCCAGGATGTCCTCCTGCAGTTTCTGGATACACAGGCTCCCATGCT-------------------------------------------------------------------------------------------------------------------------------------------------------------------------------------------------------------------------------------------------------------------------------------------------------------------------------------------------------------------------------------------------------------------------------------------------------------------------------------------------------------------------------------------------------------------------------------------------------------------------------------------------------------------------------------------------------------------------------------------------------------------------------------------------------------------------------------------------------------------------------------------------------------------------------------------------------------------------------------------------------------------------------------------------------------------------------------------------------------------------------------------------------------------------------------------------------------------------------------------------------------------------------------------------------------------------------------------------------------------------------------------------------------------------------------------------------------------------------------------------------------------------------------------------------------------------------------------------------------------------------------------------------------------------------------------------------------------------------------------------------------------------------------------------------------------------------------------------------------------------------------------------------------------------------------------------------------------------------------------------------------------------------------------------------------------------------------------------------------------------------------------------------------------------------------------------------------------------------------------------------------------------------------------------------------------------------------------------------------------------------------------------------------------------------------------------------------------------------------------------------------------------------------------------------------------------------------------------------------------------------------------------------------------------------------------------------------------------------------------------------------------------------AGCATGTCCCTGTTGAGCCAGCAGCCCTTCTTATCCCTGGTGCTGACGTGTCTGAAGGGTCAGGACGAGCAGCGCGAGGGACTCCTTACCTCCCTCTACAGCCAGGTCCACCAGATTGTGAATAATTGGAGAGATGACCAGTACTTAGACGATTGCAAGCCAAAGCAGCTAATGCATGAGGCGCTCAAACTGCGGCTCAACCTGGTGGGGGGCATGTTTGACACGGTGCAGCGCAGCACCCAGCAGACCACAGAGTGGGCTGTGCTCCTCCTGGAGATCATCATCAGCGGCACTGTCGACATGCAGTCCAACAA--------------------------------------------------------------------------------------------------------------------------------------------------------------------------------------------------------------------------------------------------------------------------------------------------------AGGGTCTACAGGTTTCCACCAAACAAAAGATCTCCCCCTGGGATCTTTTTGAAGGCTTGAAGCCATCAGCGCCACTGTCTTGGGGCTGGTTTGGAACAGTCCGGGTGGACCGGCGCGTGGCCCGCGGAGAGGAGCAGCAGCGGCTGCTGCTGTACCACACGCACCTGAGGCCCCGGCCCCGCGCCTATTACCTGGAGCCGCTGCCGCTGCCGCCGGAAGATGAGGAGCCCCCAGCCCCCGCCCTGCTGGAGCCTGAGAAAAAGGCTCCAGAGCCCCCCAAAACTGACAAACCTGGGGCCGCTCCCCCCAGCACCGAGGAACGCAAGAAGAAGTCCACCAAGGGCAAGAAACGCAGCCAGCCAGCCGCCAAGACAGAGGACTATGGAATGGGCCCAGGCCGGAGTGGCCCCTATGGAGTGACAGTGCCTCCGGACCTCCTGCACCACACCAACCCTGGCTCCATATCCCACCTTAGCTACAGGCAGGGCTCCATAGGCCTCTACACCCAGAACCAGCCACTGCCGGCAGGTGGCCCCCGTGTGGACCCGTACCGCCCTGTGCGGTTACCGATGCAGAAGCTGCCGACCCGACCACCTTACCCTGGAGTGCTGCCCACCACCATGACTGGCGTCATGGGACTGGAACCCTCCTCCTACAAGACGCCTGTGTACCGACAGCAGCAGCCTGCGGTGCCCCAAGGACAGCGCCTTCGCCAACAGCTCCAGCAGAGTCAGGGGATGTTGGGACAGTCATCTGTCCATCAGATGACTCCCAGCTCTTCCTACGGTTTGCAGACCTCCCAGGGCTATACTCCTTACGTTTCTCATGTGGGATTGCAGCAACACACAGGCCCCGC---------------------------------------------------------------------------AGATCCTACCCGCCACCTGCAGCAGCGGCCCAGTGGCTATGTGCACCAGCAGGCCCCAACCTACGGACACGGGCTGACCTCCACTCAAAGGTTTTCCCACCAGACACTGCAGCAAACACCCATGATAGGCACAATGACCCCACTGGGCGCCCAGGGTGTCCAGGCCGGCGTCCGGTCGGCTTCCATCCTGCCTGAG
>Balaenoptera_bonaerensis
ATGGCGGCCTTCGGGATCTTGAGCTACGAACACCGGCCCCTGAAGCGGCCGCGGCTGGGGCCTCCCGATGTATACCCTCAAGATCCCAAACAGAAGGAGGATGAACTAACGGCCTTGAATGTAAAACAAGGTTTCAATAACCAGCCAGCTGTCTCTGGGGATGAACATGGCAGTGCCAAGAACGTCAACTTCAATCCTGCCAAGATCAGTTCCAACTTCAGCAGCATTATTGCAGAGAAGTTACGTTGTAACACCCTCCCTGACACCGGTAGAAGGAAGCCCCAGGTGAACCAGAAGGACAACTTCTGGCTGGTGACTGCACGATCCCAGAGTGCCATTAACACCTGGTTCACCGATCTGGCTGGCACCAAGCCACTCACACAACTAGCCAAAAAGGTCCCCATTTTCAGTAAGAAGGAAGAAGTGTTTGGGTACTTGGCCAAGTACACAGTGCCTGTGATGCGGGCTGCCTGGCTCATTAAGATGACCTGTGCCTACTATGCAGCGATCACAGAGACCAAGGTTAAGAAGAGACATATTGACCCTTTCATGGAATGGACTCAGATCATCACCAAGTACTTATGGGAGCAGCTGCAAAAGATGGCTGAATACTACCGGCCAGGGCCTTCCGGAAGCGGGGGCTGTGGTTCTACTATAGGGCCCTTGCCCCATGATGTAGAGGTGGCAATCCGGCAGTGGGACTACAATGAGAAGCTGGCCATGTTCATGTTTCAGGACGGAATGCTGGACAGACATGAGTTCCTGACCTGGGTACTTGAGTGTTTTGAGAAAATCCGCCCTGGAGAGGATGAATTGCTTAAACTGCTGCTGCCCCTGCTGCTTCGATACTCTGGGGAATTCGTTCAGTCTGCATACCTCTCCCGCCGCCTTGCCTACTTCTGTACACGGAGACTGGCCCTGCAGCTGGATGGCGTGAGCAGTCACTCATCTCATGTGATGTCTGCTCAGTCAACAAGCACACTGCCCACGACCCCTGCTCCTCAGCCCCCAACTAGCAGCACACCCTCTACACCCTTTAGTGACCTGCTTATGTGCCCTCAGCACCGGCCCCTAGTTTTTGGCCTCAGCTGTATCCTTCAGACCATCCTCCTGTGTTGTCCTAGTGCCCTGGTTTGGCACTACTCGCTGACTGATAGCCGAATCAAGACTGGCTCACCACTTGACCACCTGCCTATTGCCCCCTCCAACCTGCCCATGCCAGAGGGCAACAGTGCCTTCACTCAGCAGGTCCGTGCAAAGTTGCGGGAGATTGAGCAGCAGATCAAGGAGCGAGGACAGGCCGTTGAGGTTCGCTGGTCTTTTGATAAGTGCCAAGAAGCTACTGCAGGCTTCACCATTGGACGGGTGCTCCATACTTTGGAAGTGCTGGACAGCCATAGTTTTGAGCGCTCTGACTTCAGCAACTCTCTTGATTCCCTCTGTAATCGAATCTTTGGATTGGGGCCTAGCAAAGATGGGCACGAGATCTCCTCAGATGATGATGCTGTGGTATCATTACTGTGTGAATGGGCTGTCAGCTGCAAGCGCTCTGGTCGTCATCGTGCGATGGTGGTAGCCAAGCTGCTGGAGAAGAGACAGGCAGAGATTGAGGCTGAGCGTTGTGGAGAATCGGAAGCCGCAGATGAGAAGGGTTCCATAGCCTCTGGCTCCCTTTCTGCTCCTAGTGCTCCCATTTTCCAGGATGTCCTCCTGCAGTTTCTGGATACACAGGCTCCCATGCTGACGGACCCCCGAAGTGAGAGCGAGCGAGTGGAGTTCTTTAACTTGGTACTGCTGTTCTGTGAACTGATTCGACATGATGTTTTCTCCCACAACATGTACACTTGCACCCTCATCTCCCGAGGGGACCTTGCCTTCGGAGCCCCTGGTCCCCGGCCTCCCTCTCCCTTTGATGACCCTGCCGATGACCCCGAGCGCAAGGAGGCTGAGGGCAGCAGCAGCAGCAAGCTGGAG---------------------------------------------------------------------------------------------------------------------------------------------------------------------------------------------------------------------------------------------------------------------------------------------------------------------------------------------------------------------------------------------------------------------------------------------------------------------------------------------------------------------------------------------------------------------------------------------------------------------------------------------------------------------------------------------------------------------------------------------------------------------------------------------------------------------------------------------------------------------------------------------------------------------------------------------------------------------------------------------------------------------------------------------------------------------------------------------------------------------------------------------------------------------------------------------------------------------------------------------------------------------------------------------------------------------------------------------------------------------------------------------------------------------------------------------------------------------------------------------------------------------------------------------------------------------------------------------------------------------------------------------------------------------------------------------------------------------------------------------------------------------------------------------------------------------------------------------------------------------------------------------------------------------------------------------------------------------------------------------------------------------------------------------------------------------------------------------------------------------------------------------------------------------------------------------------------------------------------------------------------------------------------------------------------------------------------------------------------------------------------------------------------------------------------------------------------------------------------------------------------------------------------------AGCATGTCCCTGTTGAGCCAGCAGCCCTTCTTATCCCTGGTGCTGACGTGTCTGAAGGGTCAGGACGAGCAGCGCGAGGGACTCCTTACCTCCCTCTACAGCCAGGTCCACCAGATTGTGAATAATTGGAGAGATGACCAGTACTTAGACGATTGCAAGCCAAAGCAGCTAATGCATGAGGCGCTCAAACTGCGGCTCAACCTGGTGGGGGGCATGTTTGACACGGTGCAGCGCAGCACCCAGCAGACCACAGAGTGGGCTGTGCTCCTCCTGGAGATCATCATCAGCGGCACTGTCGACATGCAGTCCAACAATGAGCTCTTCACCACCGTCTTGGACATGCTGAGCGTGCTCATCAATGGCACCCTAGCTGCGGACATGTCCAGCATCTCCCAGGGCAGCATGGAGGAAAACAAGCGTGCCTACATGAACCTGGTGAAGAAGCTGCGGAAGGAGTTGGGGGAGCGCCAGTCAGACAGTCTGGAAAAAGTTCGCCAGCTGCTGCCACTGCCCAAGCAGACCCGAGATGTCATCACGTGTGAGCCACAGGGCTCCCTTATCGACACCAAAGGCAACAAGATTGCCGGCTTCGACTCCATCTTCAAGAAGGAGGGTCTACAGGTTTCCACCAAACAAAAGATCTCCCCCTGGGATCTTTTTGAAGGCTTGAAGCCATCAGCGCCACTGTCTTGGGGCTGGTTTGGAACAGTCCGGGTGGACCGGCGCGTGGCCCGCGGAGAGGAGCAGCAGCGGCTGCTGCTGTACCACACGCACCTGAGGCCCCGGCCCCGCGCCTATTACCTGGAGCCGCTGCCGCTGCCGCCGGAAGATGAGGAGCCCCCAGCCCCCGCCCTGCTGGAGCCTGAGAAAAAGGCTCCAGAGCCTCCCAAAACTGACAAACCTGGGGCCGCTCCCCCCAGCACCGAGGAACGCAAGAAGAAGTCCACCAAGGGCAAGAAACGCAGCCAGCCGGCCGCCAAGACAGAGGACTATGGAATGGGCCCAGGCCGGAGTGGCCCCTATGGAGTGACAGTGCCTCCGGACCTCCTGCACCACACCAACCCTGGCTCCATATCCCACCTTAGCTACAGGCAGGGCTCCATAGGCCTCTACACCCAGAACCAGCCGCTGCCGGCAGGTGGCCCCCGTGTGGACCCGTACCGCCCTGTGCGGTTACCGATGCAGAAGCTGCCGACCCGACCACCTTACCCTGGAGTGCTGCCCACCACCATGACTGGCGTCATGGGACTGGAACCCTCCTCCTACAAGACGCCTGTGTACCGACAGCAGCAGCCTGCGGTGCCCCAAGGACAGCGCCTTCGCCAACAGCTCCAGCAGAGTCAGGGGATGTTGGGACAGTCATCTGTCCATCAGATGACTCCCAGCTCTTCCTACGGTTTGCAGACCTCCCAGGGCTATACTCCTTACGTTTCTCATGTGGGATTGCAGCAACACACAGGCCCCGC---------------------------------------------------------------------------AGATCCTACCCGCCACCTGCAGCAGCGGCCCAGTGGCTATGTGCACCAGCAGGCCCCAACCTACGGACACGGGCTGACCTCCACTCAAAGGTTTTCCCACCAGACACTGCAGCAAACACCCATGATAGGCACAATGACCCCACTGGGCGCCCAGGGTGTCCAGGCCGGCGTCCGGTCGGCTTCCATCCTGCCTGAG
>Balaenoptera_acutorostrata
ATGGCGGCCTTCGGGATCTTGAGCTACGAACACCGGCCCCTGAAGCGGCCGCGGCTGGGGCCTCCCGATGTATACCCTCAAGATCCCAAACAGAAGGAGGATGAACTAACGGCCTTGAATGTAAAACAAGGTTTCAATAACCAGCCAGCTGTCTCTGGGGATGAACATGGCAGTGCCAAGAACGTCAACTTCAATCCTGCCAAGATCAGTTCCAACTTCAGCAGCATTATTGCAGAGAAGTTACGTTGTAACACCCTCCCTGACACCGGTAGAAGGAAGCCCCAGGTGAACCAGAAGGACAACTTCTGGCTGGTGACTGCACGATCCCAGAGTGCCATTAACACCTGGTTCACCGATCTGGCTGGCACCAAGCCACTCACACAACTAGCCAAAAAGGTCCCCATTTTCAGTAAGAAGGAAGAAGTGTTTGGGTACTTGGCCAAGTACACAGTGCCTGTGATGCGGGCTGCCTGGCTCATTAAGATGACCTGTGCCTACTATGCAGCGATCACAGAGACCAAGGTTAAGAAGAGACATATTGACCCTTTCATGGAATGGACTCAGATCATCACCAAGTACTTATGGGAGCAGCTGCAAAAGATGGCTGAATACTACCGGCCAGGGCCTTCCGGAAGCGGGGGCTGTGGTTCTACTATAGGGCCCTTGCCCCATGATGTAGAGGTGGCAATCCGGCAGTGGGACTACAATGAGAAGCTGGCCATGTTCATGTTTCAGGACGGAATGCTGGACAGACATGAGTTCCTGACCTGGGTACTTGAGTGTTTTGAGAAAATCCGCCCTGGAGAGGATGAATTGCTTAAACTGCTGCTGCCCCTGCTGCTTCGATACTCTGGGGAATTCGTTCAGTCTGCATACCTCTCCCGCCGCCTTGCCTACTTCTGTACACGGAGACTGGCCCTGCAGCTGGATGGCGTGAGCAGTCACTCATCTCATGTGATGTCTGCTCAGTCAACAAGCACACTGCCCACGACCCCTGCTCCTCAGCCCCCAACTAGCAGCACACCCTCTACACCCTTTAGTGACCTGCTTATGTGCCCTCAGCACCGGCCCCTAGTTTTTGGCCTCAGCTGTATCCTTCAGACCATCCTCCTGTGTTGTCCTAGTGCCCTGGTTTGGCACTACTCGCTGACTGATAGCCGAATCAAGACTGGCTCACCACTTGACCACCTGCCTATTGCCCCCTCCAACCTGCCCATGCCAGAGGGCAACAGTGCCTTCACTCAGCAGGTCCGTGCAAAGTTGCGGGAGATTGAGCAGCAGATCAAGGAGCGAGGACAGGCCGTTGAGGTTCGCTGGTCTTTTGATAAGTGCCAAGAAGCTACTGCAGGCTTCACCATTGGACGGGTGCTCCATACTTTGGAAGTGCTGGACAGCCATAGTTTTGAGCGCTCTGACTTCAGCAACTCTCTTGATTCCCTCTGTAATCGAATCTTTGGATTGGGGCCTAGCAAGGATGGGCACGAGATCTCCTCAGATGATGATGCTGTGGTATCATTACTGTGTGAATGGGCTGTCAGCTGCAAGCGCTCTGGTCGTCATCGTGCGATGGTGGTAGCCAAGCTACTGGAGAAGAGACAGGCAGAGATTGAGGCTGAGCGTTGTGGAGAATCGGAAGCCGCAGATGAGAAGGGTTCCATAGCCTCTGGCTCCCTTTCTGCTCCTAGTGCTCCCATTTTCCAGGATGTCCTCCTGCAGTTTCTGGATACACAGGCTCCCATGCTGACGGACCCCCGAAGTGAGAGCGAGCGAGTGGAGTTCTTTAACTTGGTATTGCTGTTCTGTGAACTGATTCGACATGATGTTTTCTCCCACAACATGTACACTTGCACCCTCATCTCCCGAGGGGACCTTGCCTTCGGAGCCCCTGGTCCCCGGCCTCCCTCTCCCTTTGATGACCCTGCCGATGACCCCGAGCGCAAGGAGGCTGAGGGCAGCAGCAGCAGCAAGCTGGAGGATCCAGGGCTCTCGGAGTCTATGGACATCGACCCTAGCTCCAGTGTGCTCTTTGAGGACATGGAGAAGCCTGATTTCTCATTGTTCTCCCCCACTATGCCCTGTGAGGGGAAGGGCAGTCCATCCCCTGAGAAACCAGATGTTGAGAAGGAGGTGAAGCCCCCACCCAAGGAGAAGCTAGAAGGGACCCTTGGGGTTCTTTATGACCAGCCGCGGCATGTGCAGTATGCCACGCACTTTCCCATCCCCCAGGAGGAGTCATGCAGCCATGAGTGCAACCAGCGGTTGGTCGTACTGTTTGGGGTGGGAAAGCAGCGAGATGATGCCCGCCATGCCATCAAGAAAATTACCAAGGATATCCTGAAGGTTCTGAACCGCAAAGGGACAGCGGAAACT---------------------------------------------------------------------------------------------------------------------------------------------------------------------------GTCTCCCGGAATGTTCTGGAGCAGATTACGAGCTTTGCCCTTGGCATGTCGTACCACTTGCCTCTGGTGCAGCATGTGCAGTTCATCTTCGACCTCATGGAATATTCACTCAGCATCAGTGGCCTCATCGACTTTGCCATTCAGCTACTGAATGAACTGAGTGTAGTTGAGGCCGAGTTGCTTCTCAAATCCTCAGATCTGGTGGGCAGCTACACCACCAGCCTGTGCCTGTGCATCGTGGCTGTCCTGCGGCACTATCACGCCTGCCTCATCCTCAACCAGGACCAGATGGCACAGGTCTTTGAGGGGCTGTGTGGTGTAGTCAAGCACGGGATGAACCGGTCCGATGGCTCCTCCGCAGAGCGCTGTATCCTTGCTTATCTCTATGATCTGTACACCTCCTGTAGCCATTTAAAGAGCAAATTTGGGGAGCTCTTCAGCGACTTCTGCTCCAAGGTGAAGAACACCATCTACTGCAACGTGGAGCCGTCAGAATCCAACATGCGCTGGGCACCCGAGTTCATGATTGACACTCTGGAGAACCCTGCCGCTCACACCTTCACCTACACAGGGCTAGGCAAGAGTCTTAGTGAGAACCCTGCTAACCGTTACAGCTTTGTCTGCAATGCCCTTATGCACGTCTGTGTGGGGCACCATGATCCCGATAGGGTGAATGACATCGCAATCCTGTGTGCAGAGCTGACCGGCTATTGCAAGTCACTGAGTGCAGAGTGGCTGGGAGTGCTTAAGGCCTTGTGCTGCTCCTCTAACAATGGCACTTGTGGTTTCAACGACCTCCTCTGCAATGTAGATGTCAGTGACCTGTCTTTTCATGACTCCCTGGCCACTTTTGTTGCCATCCTTATCGCTCGGCAGTGTTTGCTACTGGAGGATCTGATTCGCTGTGCAGCCATCCCTTCACTCCTTAATGCTGCTTGCAGTGAGCAGGACTCTGAGCCGGGGGCCCGGCTTACCTGCCGCATCCTCCTCCACCTTTTCAAGACACCTCAACTCAATCCTTGCCAGTCGGACGGAAACAAGCCTACGGTAGGAATCCGCTCCTCCTGTGACCGCCACCTGCTGGCTGCCTCCCAGAACCGCATTGTGGATGGAGCTGTGTTTGCTGTTCTCAAGGCTGTGTTTGTACTTGGGGATGCGGAACTGAAGGGTTCAGGCTTCACTGTGACAGGAGGAACAGAAGAACTTCCAGAGGAGGAGGGAGGAGGTGGCAGTGGCGGTCGGAGGCAGGGTGGCCGCAACATCTCTGTGGAGACAGCCAGTCTGGATGTCTATGCCAAGTACGTGCTACGCAGCATCTGCCAGCAGGAATGGGTAGGAGAACGTTGCCTTAAATCGCTGTGTGAGGACAGCAATGATTTGCAAGACCCAGTGTTGAGTAGCGCCCAGGCCCAGCGCCTCATGCAGCTCATCTGCTACCCACATCGGCTGCTGGACAATGAGGATGGGGAAAACCCCCAGCGGCAACGCATTAAGCGTATTCTCCAGAACTTGGACCAGTGGACCATGCGCCAGTCTTCCTTGGAGCTGCAGCTCATGATCAAGCAGACCCCTAACAATGAGATGAACTCCCTCTTAGAGAACATCGCCAAGGCCACAATCGAGGTTTTCCAACAGTCTGCAGAGACAGGGTCATCTTCTGGAAACACTGCAAGCAACATGCCCAGCAGCAGCAAGACCAAGCCCGTGCTCAGCTCCCTAGAGCGCTCTGGTGTGTGGCTGGTGGCTCCTCTCATTGCCAAACTGCCCACCTCAGTCCAGGGGCATGTGTTAAAGGCTGCTGGGGAAGAATTGGAGAAGGGCCAGCACCTGGGTTCCTCTTCACGCAAAGAACGTGATCGACAAAAGCAGAAGAGCATGTCCCTGTTGAGCCAGCAGCCCTTCTTATCCCTGGTGCTGACGTGTCTGAAGGGTCAGGACGAGCAGCGCGAGGGACTCCTTACCTCCCTCTACAGCCAGGTCCACCAGATTGTGAATAATTGGAGAGATGACCAGTACTTAGACGATTGCAAGCCAAAGCAGCTAATGCATGAGGCGCTCAAACTGCGGCTCAACCTGGTGGGGGGCATGTTTGACACGGTGCAGCGCAGCACCCAGCAGACCACAGAGTGGGCTGTGCTCCTCCTGGAGATCATCATCAGCGGCACTGTCGACATGCAGTCCAACAATGAGCTCTTCACCACCGTCTTGGACATGCTGAGCGTGCTCATCAATGGCACCCTAGCTGCGGACATGTCCAGCATCTCCCAGGGCAGCATGGAGGAAAACAAGCGTGCCTACATGAACCTGGTGAAGAAGCTGCGGAAGGAGTTGGGGGAGCGCCAGTCAGACAGTCTGGAAAAAGTTCGCCAGCTGCTGCCACTGCCCAAGCAGACCCGAGATGTCATCACGTGTGAGCCGCAGGGCTCCCTTATCGACACCAAAGGCAACAAGATTGCCGGCTTTGACTCCATCTTCAAGAAGGAGGGTCTACAGGTTTCCACCAAACAAAAGATCTCCCCCTGGGATCTTTTTGAAGGCTTGAAGCCATCAGCGCCACTGTCTTGGGGCTGGTTTGGAACAGTCCGGGTGGACCGGCGCGTGGCCCGCGGAGAGGAGCAGCAGCGGCTGCTGCTGTACCACACGCACCTGAGGCCCCGGCCCCGCGCCTATTACCTGGAGCCGCTGCCGCTGCCGCCGGAAGATGAGGAGCCCCCAGCCCCCGCCCTGCTGGAGCCTGAGAAAAAGGCTCCAGAGCCCCCCAAAACTGACAAACCTGGGGCCGCTCCCCCCAGCACCGAGGAACGCAAGAAGAAGTCCACCAAGGGCAAGAAACGCAGCCAGCCGGCCGCCAAGACAGAGGACTATGGAATGGGCCCAGGCCGGAGTGGCCCCTATGGAGTGACAGTGCCTCCGGACCTCCTGCACCACACCAACCCTGGCTCCATATCCCACCTTAGCTACAGGCAGGGCTCCATAGGCCTCTACACCCAGAACCAGCCGCTGCCGGCAGGTGGCCCCCGTGTGGACCCGTACCGCCCTGTGCGGTTACCGATGCAGAAGCTGCCGACCCGACCACCTTACCCTGGAGTGCTGCCCACCACTATGACTGGCGTCATGGGACTGGAACCCTCCTCCTACAAGACGCCTGTGTACCGACAGCAGCAGCCTGCGGTGCCCCAAGGACAGCGCCTTCGCCAACAGCTCCAGCAGAGTCAGGGGATGTTGGGACAGTCATCTGTCCATCAGATGACTCCCAGCTCTTCCTACGGTTTGCAGACCTCCCAGGGCTATACTCCTTACGTTTCTCATGTGGGATTGCAGCAACACACAGGCCCCGC---------------------------------------------------------------------------AGATCCTACCCGCCACCTGCAGCAGCGGCCCAGTGGCTATGTGCACCAGCAGGCCCCAACCTACGGACATGGGCTGACCTCCACTCAAAGGTTTTCCCACCAGACACTGCAGCAAACACCCATGATAGGCACAATGACCCCACTGGGCGCCCAGGGTGTCCAGGCCGGCGTCCGGTCGGCTTCCATCCTGCCTGAG
>Balaena_mysticetus
ATGGCGGCCTTCGGGATCTTGAGCTACGAACACCGGCCCCTGAAGCGGCCGCGGCTGGGGCCTCCCGATGTATACCCTCAAGATCCCAAACAGAAGGAGGATGAACTAACGGCCTTGAATGTAAAACAAGGTTTCAATAACCAGCCAGCTGTCTCTGGGGATGAACATGGCAGTGCCAAGAACGTCAACTTCAATCCTGCCAAGATCAGTTCCAACTTCAGCAGCATTATTGCAGAGAAGTTACGTTGTAACACCCTCCCTGACACCGGTAGAAGGAAGCCCCAGGTGAACCAGAAGGACAACTTCTGGCTGGTGACTGCACGATCCCAGAGTGCCATTAACACCTGGTTCACCGATCTGGCTGGCACCAAGCCACTCACACAACTAGCCAAAAAGGTCCCCATTTTCAGTAAGAAGGAAGAAGTGTTTGGGTACTTGGCCAAGTACACAGTGCCTGTGATGCGGGCTGCCTGGCTCATTAAGATGACCTGTGCCTACTATGCAGCGATCACAGAGACCAAGGTTAAGAAGAGACATATTGACCCTTTCATGGAATGGACTCAGATCATCACCAAGTACTTATGGGAGCAGCTGCAAAAGATGGCTGAATACTACCGGCCAGGGCCTTCCGGAAGTGGGGGCTGTGGTTCTACTATAGGGCCCTTGCCCCATGATGTAGAGGTGGCAATCCGGCAGTGGGACTACAATGAGAAGCTGGCCATGTTCATGTTTCAGGACGGAATGCTGGACAGACATGAGTTCCTGACCTGGGTACTTGAGTGTTTTGAGAAAATCCGCCCTGGAGAGGATGAATTGCTTAAACTGCTGCTGCCCCTGCTGCTTCGATACTCTGGGGAATTCGTTCAGTCTGCATACCTCTCCCGCCGCCTTGCCTACTTCTGTACACGGAGACTGGCCCTGCAGCTGGATGGCGTGAGCAGTCACTCATCTCATGTGATGTCTGCTCAGTCAACAAGCACACTGCCCACGACCCCTGCTCCTCAGCCCCCAACTAGCAGCACGCCCTCTACACCCTTTAGTGACCTGCTTATGTGCCCTCAGCACCGGCCCCTAGTTTTTGGCCTCAGCTGTATCCTTCAGACCATCCTCCTGTGTTGTCCTAGTGCCCTGGTTTGGCACTACTCGCTGACTGATAGCCGAATCAAGACTGGCTCACCACTTGACCACCTGCCTATTGCCCCCTCCAACCTGCCCATGCCAGAGGGCAACAGTGCCTTCACTCAGCAGGTCCGTGCAAAGTTGCGGGAGATTGAGCAGCAGATCAAGGAGCGAGGACAGGCCGTTGAGGTTCGCTGGTCTTTTGATAAGTGCCAAGAAGCTACTGCAGGCTTCACCATTGGACGGGTGCTCCATACTTTGGAAGTGCTGGACAGCCATAGTTTTGAGCGCTCTGACTTCAGCAACTCTCTTGATTCCCTCTGTAATCGAATCTTTGGATTGGGGCCTAGCAAGGATGGGCACGAGATCTCCTCAGATGATGATGCTGTGGTATCATTACTGTGTGAATGGGCTGTCAGCTGCAAGCGCTCTGGTCGTCATCGTGCGATGGTGGTAGCCAAGCTGCTGGAGAAGAGACAGGCAGAGATTGAGGCTGAGCGTTGTGGAGAATCGGAAGCCGCAGATGAGAAGGGTTCCATAGCCTCTGGCTCCCTTTCTGCTCCTAGTGCTCCCATTTTCCAGGATGTCCTCCTGCAGTTTCTGGATACACAGGCTCCCATGCTGACGGACCCCCGAAGTGAGAGTGAGCGAGTGGAGTTCTTTAACTTGGTACTGCTGTTCTGTGAACTGATTCGACATGATGTTTTCTCCCACAACATGTACACTTGCACCCTCATCTCCCGAGGGGACCTTGCCTTCGGAGCCCCTGGTCCCCGGCCTCCCTCTCCCTTTGATGACCCTGCCGATGACCCCGAGCGCAAGGAGGCTGAGGGCAGCAGCAGCAGCAAGCTGGAGGATCCAGGGCTCTCGGAGTCTATGGACATCGACCCTAGCTCCAGTGTGCTCTTTGAGGACATGGAGAAGCCTGATTTCTCATTGTTCTCCCCCACTATGCCCTGTGAGGGGAAGGGCAGTCCATCCCCTGAGAAACCAGATGTTGAGAAGGAGGTGAAGCCCCCACCCAAGGAGAAGCTAGAAGGGACCCTTGGGGTTCTTTATGACCAGCCGCGGCATGTGCAGTATGCCACGCACTTTCCCATCCCCCAGGAGGAGTCATGCAGCCATGAGTGCAACCAGCGGTTGGTCGTACTGTTTGGGGTGGGAAAGCAGCGAGATGATGCCCGCCATGCCATCAAGAAAATTACCAAGGATATCCTGAAGGTTCTGAACCGCAAAGGGACAGCGGAAACTGACCAGCTTGCTCCTATTGTGCCTCTGAATCCTGGAGACCTGACATTCTTAGGTGGGGAGGATGGGCAGAAGCGGCGGCGCAACCGGCCTGAAGCCTTCCCCACTGCCGAGGATATCTTTGCTAAGTTCCAGCACCTTTCGCATTATGACCAACACCAGGTCACGGCTCAGGTCTCCCGGAATGTTCTGGAGCAGATCACGAGCTTTGCCCTTGGCATGTCGTACCACTTGCCTCTGGTGCAGCATGTGCAGTTCATCTTCGACCTCATGGAATATTCACTCAGCATCAGTGGCCTCATCGACTTTGCCATTCAGCTACTGAACGAACTGAGTGTAGTTGAGGCCGAGTTGCTTCTCAAGTCCTCGGATCTGGTGGGCAGCTACACCACCAGCCTGTGCCTGTGCATCGTGGCTGTCCTGCGGCACTATCACGCCTGCCTCATCCTCAACCAGGACCAGATGGCACAGGTCTTTGAGGGGCTGTGTGGCGTAGTCAAGCATGGGATGAACCGATCCGATGGCTCCTCCGCAGAGCGCTGTATCCTTGCTTATCTCTATGATCTGTACACCTCCTGTAGCCATTTAAAGAGCAAATTTGGGGAGCTCTTCAGCGACTTCTGCTCCAAGGTGAAGAACACCATCTACTGCAACGTGGAGCCGTCGGAATCCAACATGCGCTGGGCACCCGAGTTCATGATCGACACTCTGGAGAACCCTGCCGCTCACACCTTCACCTACACAGGGCTAGGCAAGAGTCTTAGTGAGAACCCTGCTAACCGCTACAGCTTTGTCTGCAATGCCCTTATGCACGTCTGTGTGGGGCACCATGATCCCGATAGGGTGAATGACATCGCAATCCTGTGTGCAGAGCTGACCGGCTATTGCAAGTCACTGAGTGCAGAGTGGCTGGGAGTGCTTAAGGCCTTGTGCTGCTCCTCTAACAATGGCACTTGTGGTTTCAACGACCTCCTCTGCAATGTAGATGTCAGTGACCTGTCTTTTCACGACTCCCTGGCCACTTTTGTTGCCATCCTTATCGCTCGGCAGTGTTTGCTCCTGGAGGATCTGATTCGCTGTGCAGCCATCCCTTCGCTCCTTAATGCTGCTTGCAGTGAGCAGGACTCTGAGCCGGGGGCCCGGCTTACCTGCCGCATCCTCCTCCACCTTTTCAAGACACCTCAACTCAATCCTTGCCAGTCGGACGGAAACAAGCCTACGGTAGGAATCCGCTCCTCCTGTGACCGCCACCTGCTGGCTGCCTCCCAGAACCGCATTGTGGATGGAGCTGTGTTTGCTGTTCTCAAGGCTGTGTTTGTACTTGGGGATGCGGAACTGAAGGGTTCAGGCTTCACTGTGACAGGAGGAACAGAAGAACTTCCAGAGGAGGAGGGAGGAGGTGGCAGTGGCGGTCGGAGGCAGGGTGGCCGCAACATCTCTGTGGAGACAGCCAGTCTGGATGTCTATGCCAAGTACGTGCTACGCAGCATCTGCCAGCAGGAATGGGTAGGAGAACGTTGCCTTAAATCGCTGTGTGAGGACAGCAATGACTTGCAAGACCCAGTGTTGAGTAGCGCCCAGGCCCAGCGCCTCATGCAGCTCATCTGCTACCCACATCGGCTGCTGGACAACGAGGATGGGGAAAACCCCCAGCGGCAACGCATTAAGCGTATTCTCCAGAACTTGGACCAGTGGACCATGCGCCAGTCTTCCTTGGAGCTGCAGCTCATGATCAAGCAGACCCCTAACAATGAGATGAACTCCCTCTTAGAGAACATCGCCAAGGCCACAATCGAGGTTTTCCAACAGTCTGCAGAGACAGGGTCATCTTCTGGAAACACTGCAAGCAACATGCCCAGCAGCAGCAAGACCAAGCCCGTGCTCAGCTCCCTAGAGCGCTCTGGTGTATGGCTGGTGGCTCCTCTCATTGCCAAACTGCCCACCTCAGTCCAGGGGCATGTGTTAAAGGCTGCTGGGGAAGAATTGGAGAAGGGCCAGCACCTGGGTTCCTCTTCGCGCAAAGAACGTGATCGACAAAAGCAGAAGAGCATGTCCCTGTTGAGCCAGCAGCCCTTCTTATCCCTGGTGCTGACGTGTCTGAAGGGTCAGGACGAGCAGCGCGAGGGACTCCTTACCTCCCTCTACAGCCAGGTCCACCAGATTGTGAATAATTGGAGAGATGACCAGTACTTAGACGATTGCAAGCCAAAGCAGCTAATGCATGAGGCGCTCAAACTGCGGCTCAACCTGGTGGGGGGCATGTTTGACACGGTGCAGCGCAGCACCCAGCAGACCACAGAGTGGGCTGTGCTCCTCCTGGAGATCATCATCAGCGGCACTGTCGACATGCAGTCCAACAATGAGCTCTTCACCACCGTCTTGGACATGCTGAGCGTGCTCATCAATGGCACCCTAGCTGCGGACATGTCCAGCATCTCCCAGGGCAGCATGGAGGAAAACAAGCGTGCCTACATGAACCTGGTGAAGAAGCTGCGGAAGGAGTTGGGGGAGCGCCAGTCAGACAGTCTGGAAAAAGTTCGCCAGCTGCTGCCACTGCCCAAGCAGACCCGAGATGTCATCACATGTGAGCCGCAGGGCTCCCTTATCGACACCAAAGGCAACAAGATTGCCGGCTTCGACTCCATCTTCAAGAAGGAGGGTCTACAGGTTTCCACCAAACAAAAGATCTCCCCCTGGGATCTTTTTGAAGGCTTGAAGCCATCAGCGCCACTGTCTTGGGGCTGGTTTGGAACAGTCCGGGTGGACCGGCGCGTGGCCCGCGGAGAGGAGCAGCAGCGGCTGCTGCTGTACCACACGCACCTGAGGCCCCGGCCCCGCGCCTATTACCTGGAGCCGCTGCCACTGCCGCCGGAAGATGAGGAGCCCCCAGCCCCCGCCCTGCTGGAGCCTGAGAAAAAGGCTCCAGAGCCCCCCAAAACTGACAAACCTGGGGCCGCTCCCCCCAGCACCGAGGAACGCAAGAAGAAGTCCACCAAGGGCAAGAAACGCAGCCAGCCTGCCGCCAAGACAGAGGACTATGGAATGGGCCCAGGCCGGAGTGGCCCCTATGGAGTGACAGTGCCTCCGGACCTCCTGCACCACACCAACCCTGGCTCCATATCCCACCTTAGCTACAGGCAGGGCTCCATAGGCCTCTACACCCAGAACCAGCCACTGCCGGCAGGTGGCCCCCGTGTGGACCCGTACCGCCCTGTGCGGTTACCGATGCAGAAGCTGCCGACCCGACCACCTTACCCTGGAGTGCTGCCCACCACCATGACTGGCGTCATGGGACTGGAACCCTCCTCCTACAAGACGCCTGTGTACCGACAGCAGCAGCCTGCGGTGCCCCAAGGACAGCGCCTTCGCCAACAGCTCCAGCAGAGTCAGGGGATGTTGGGACAGTCATCTGTCCATCAGATGACTCCCAGCTCTTCCTACGGTTTGCAGACCTCCCAGGGCTATACTCCTTACGTTTCTCATGTGGGATTGCAGCAACACACAGGCCCCGCAGGTACCATGGTGCCCCCCAGCTACTCCAGCCAGCCTTATCAGAGCACCCACTCTTCTACCAATCCTACTCTTGTAGATCCTACCCGCCACCTGCAGCAGCGGCCCAGTGGCTATGTGCACCAGCAGGCCCCAACCTACGGACACGGGCTGACCTCCACTCAAAGGTTTTCCCACCAGACACTGCAGCAAACACCCATGATAGGCACAATGACCCCACTGGGCGCCCAGGGTGTCCAGGCCGGCGTCCGGTCGGCTTCCATCCTGCCTGAG
>Balaenoptera_omurai
ATGGCGGCCTTCGGGATCTTGAGCTACGAACCCCGGCCCCTGAAGCGGCCGCGGCTGGGGCCTCCCGATGTATACCCTCAAGATCCCAAACAGAAGGAGGATGAACTAACGGCCTTGAATGTAAAACAAGGTTTCAATAACCAGCCAGCTGTCTCTGGGGATGAACATGGCAGTGCCAAGAACGTCAACTTCAATCCTGCCAAGATCAGTTCCAACTTCAGCAGCATTATTGCAGAGAAGTTACGTTGTAACACCCTCCCTGACACCGGTAGAAGGAAGCCCCAAGTGAACCAGAAGGACAACTTCTGGCTGGTGACTGCACGATCCCAGAGTGCCATTAACACCTGGTTCACCGATCTGGCTGGCACCAAGCCACTCACACAACTAGCCAAAAAGGTCCCCATTTTCAGTAAGAAGGAAGAAGTGTTTGGGTACTTGGCCAAGTACACAGTGCCTGTGATGCGGGCTGCCTGGCTCATTAAGATGACCTGTGCCTACTATGCAGCGATCACAGAGACCAAGGTTAAGAAGAGACATATTGACCCTTTCATGGAATGGACTCAGATCATCACCAAGTACTTATGGGAGCAGCTGCAAAAGATGGCTGAATACTACCGGCCAGGGCCTTCCGGAAGCGGGGGCTGTGGTTCTACTATAGGGCCCTTGCCCCATGATGTAGAGGTGGCAATCCGGCAGTGGGACTACAATGAGAAGCTGGCCATGTTCATGTTTCAGGATGGAATGCTGGACAGACATGAGTTCCTGACCTGGGTACTTGAGTGTTTTGAGAAAATCCGCCCTGGAGAGGATGAATTGCTTAAACTGCTGCTGCCCCTGCTGCTTCGATACTCTGGGGAATTCGTTCAGTCTGCATACCTCTCCCGCCGCCTTGCCTACTTCTGTACACGGAGACTGGCCCTGCAGCTGGATGGCGTGAGCAGTCACTCATCTCATGTGATGTCTGCTCAGTCAACAAGCACACTGCCCACGACCCCTGCTCCTCAGCCCCCAACTAGCAGCACACCCTCTACACCCTTTAGTGACCTGCTTATGTGCCCTCAGCACCGGCCCCTAGTTTTTGGCCTCAGCTGTATCCTTCAGACCATCCTCCTGTGTTGTCCTAGTGCCCTGGTTTGGCACTACTCGCTGACTGATAGCCGAATCAAGACTGGCTCACCACTTGACCACCTGCCTATTGCCCCCTCCAACCTGCCCATGCCAGAGGGCAACAGTGCCTTCACTCAGCAGGTCCGTGCAAAGTTGCGGGAGATTGAGCAGCAGATCAAGGAGCGAGGACAGGCCGTTGAGGTTCGCTGGTCTTTTGATAAGTGCCAAGAAGCTACTGCAGGCTTCACCATTGGACGGGTGCTCCATACTTTGGAAGTGCTGGACAGCCATAGTTTTGAGCGCTCTGACTTCAGCAACTCTCTTGATTCCCTCTGTAATCGAATCTTTGGATTGGGGCCTAGCAAGGATGGGCACGAGATCTCCTCAGATGATGATGCTGTGGTATCATTACTGTGTGAATGGGCTGTCAGCTGCAAGCGCTCTGGTCGTCATCGTGCGATGGTGGTAGCCAAGCTGCTGGAGAAGAGACAGGCAGAGATTGAGGCTGAGCGTTGTGGAGAATCGGAAGCCGCAGATGAGAAGGGTTCCATAGCCTCTGGCTCCCTTTCTGCTCCTAGTGCTCCCATTTTCCAGGATGTCCTCCTGCAGTTTCTGGATACACAGGCTCCCATGCTGA-----------------------------------------------------------------------------------------------------------------------------------------------------------------------------------------------------------------------------GAGCTGAAGGATCCAGGGCTCTCGGAGTCTATGGACATCGACCCTAGCTCCAGTGTGCTCTTTGAGGACATGGAGAAGCCTGATTTCTCATTGTTCTCCCCCACTATGCCCTGTGAGGGGAAGGGCAGTCCATCCCCTGAGAAACCAGATGTTGAGAAGGAGGTGAAGCCCCCACCCAAGGAGAAGCTAGAAGGGACCCTTGGGGTTCTTTATGACCAGCCGCGGCATGTGCAGTATGCCACGCACTTTCCCATCCCCCAGGAGGAGTCATGCAGCCATGAGTGCAACCAGCGGTTGGTCGTACTGTTTGGGGTGGGAAAGCAGCGAGATGATGCCCGCCATGCCATCAAGAAAATTACCAAGGATATCCTGAAGGTTCTGAACCGCAAAGGGACAGCGGAAACTGACCAGCTTGCTCCTATTGTGCCTCTGAATCCTGGAGACCTGACATTCTTAGGTGGGGAGGACGGGCAGAAGCGGCGGCGCAACCGGCCTGAAGCCTTCCCCACTGCCGAGGATATCTTTGCTAAGTTCCAGCACCTTTCGCATTATGACCAACACCAGGTCACGGCTCAGGTCTCCCGGAATGTTCTGGAGCAGATCACGAGCTTTGCCCTTGGCATGTCGTACCACTTGCCTCTGGTGCAGCATGTGCAGTTCATCTTCGACCTCATGGAATATTCACTCAGCATCAGTGGCCTCATCGACTTTGCCATTCAGCTACTGAATGAACTGAGTGTAGTTGAGGCCGAGTTGCTTCTCAAATCCTCGGATCTGGTGGGCAGCTACACCACCAGCCTGTGCCTGTGCATCGTGGCTGTCCTGCGGCACTATCACGCCTGCCTCATCCTCAACCAGGACCAGATGGCACAGGTCTTTGAGGGGCTGTGTGGCGTAGTCAAGCATGGGATGAACCGGTCCGATGGCTCCTCCGCAGAGCGCTGTATCCTTGCTTATCTCTATGATCTGTACACCTCCTGTAGCCATTTAAAGAGCAAATTTGGGGAGCTCTTCAG----------------------------------------------------------------------------------------------------------------------------------------------------------------------------------------------------------------------------------AGGGTGAATGACATCGCAATCCTGTGTGCAGAGCTGACCGGCTATTGCAAGTCACTGAGTGCAGAGTGGCTGGGAGTGCTTAAGGCCTTGTGCTGCTCCTCTAACAATGGCACTTGTGGTTTCAACGACCTCCTCTGCAATGTAGATGTCAGTGACCTGTCTTTTCATGACTCCCTGGCCACTTTTGTTGCCATCCTTATCGCTCGGCAGTGTTTGCTACTGGAGGATCTGATTCGCTGTGCAGCCATCCCTTCGCTCCTTAATGCTGCTTGCAGTGAGCAGGACTCTGAGCCGGGGGCCCGGCTTACCTGCCGCATCCTCCTCCACCTTTTCAAGACACCTCAACTCAATCCTTGCCAGTCGGACGGAAACAAGCCTACGGTAGGAATCCGCTCTTCCTGTGACCGCCACCTGCTGGCTGCCTCCCAGAACCGCATTGTGGATGGAGCTGTGTTTGCTGTTCTCAAGGCTGTGTTTGTACTTGGGGATGCGGAACTGAAGGGTTCAGGCTTCACTGTGACAGGAGGAACAGAAGAACTTCCAGAGGAGGAGGGAGGAGGTGGCAGTGGCGGTCGGAGGCAGGGTGGCCGCAACATCTCTGTGGAGACAGCCAGTCTGGATGTCTATGCCAAGTACGTGCTACGCAGCATCTGCCAGCAGGAATGGGTAGGAGAACGTTGCCTTAAATCGCTGTGTGAGGACAGCAATGACTTGCAAGACCCAGTGTTGAGTAGTGCCCAGGCCCAGCGCCTCATGCAGCTCATCTGCTACCCACATCGGCTGCTGGACAATGAGGATGGGGAAAACCCCCAGCGGCAACGCATTAAGCGTATTCTCCAGAACTTGGACCAGTGGACCATGCGCCAGTCTTCCTTGGAGCTGCAGCTCATGATCAAGCAGACCCCTAACAATGAGATGAACTCCCTCTTAGAGAACATCGCCAAGGCCACAATCGAGGTTTTCCAACAGTCTGCAGAGACAGGGTCATCTTCTGGAAACACTGCAAGCAACATGCCCAGCAGCAGCAAGACCAAGCCCGTGCTCAGCTCCCTAGAGCGCTCTGGTGTATGGCTGGTGGCTCCTCTCATTGCCAAACTGCCCACCTCAGTCCAGGGGCATGTGTTAAAGGCTGCTGGGGAAGAATTGGAGAAGGGCCAGCACCTGGGTTCCTCTTCGCGCAAAGAACGTGATCGACAAAAGCAGAAGAGCATGTCCCTGTTGAGCCAGCAGCCCTTCTTATCCCTGGTGCTGACGTGTCTGAAGGGTCAGGACGAGCAGCGCGAGGGACTCCTTACCTCCCTCTACAGCCAGGTCCACCAGATTGTGAATAATTGGAGAGATGACCAGTACTTAGACGATTGCAAGCCAAAGCAGCTAATGCATGAGGCGCTCAAACTGCGGCTCAACCTGGTGGGGGGCATGTTTGACACGGTGCAGCGCAGCACCCAGCAGACCACAGAGTGGGCTGTGCTCCTCCTGGAGATCATCATCAGCGGCACTGTCGACATGCAGTCCAACAATGAGCTCTTCACCACCGTCTTGGACATGCTGAGCGTGCTCATCAATGGCACCCTAGCTGCGGACATGTCCAGCATCTCCCAGGGCAGCATGGAGGAAAACAAGCGTGCCTACATGAACCTGGTGAAGAAGCTACAGAAGGAGTTGGGGGAGCGCCAGTCAGACAGTCTGGAAAAAGTTCGCCAGCTGCTGCCACTGCCCAAGCAGACCCGAGATGTCATCACATGTGAGCCGCAGGGCTCCCTTATCGACACCAAAGGCAACAAGATTGCCGGCTTCGACTCCATCTTCAAGAAGGAGG----------------------------------------------------------------------------------------------------------------------------------------------------------------------------------------------------------------------------------------------------------------------------------------------------------------------------------------------------------------------------------------------------------------------------------------------------------------------------------------------------------------------------------------GGCAGGTGGCCCCCGTGTGGACCCGTACCGCCCTGTGCGGTTACCGATGCAGAAGCTGCCGACCCGACCACCTTACCCTGGAGTGCTGCCCACCACCATGACTGGCGTCATGGGACTGGAACCCTCCTCCTACAAGACGCCTGTGTACCGACAGCAGCAGCCTGCGGTGCCCCAAGGACAGCGCCTTCGCCAACAGCTCCAGCAGAGTCAGGGGATGTTGGGACAGTCATCTGTCCATCAGATGACTCCCAGCTCTTCCTACGGTTTGCAGACCTCCCAGGGCTATACTCCTTACGTTTCTCATGTGGGATTGCAGCAACACACAGGCCCCGCAGGTACCATGGTGCCCCCCAGCTACTCCAGCCAGCCTTATCAGAGCACCCACTCTTCTACCAATCCTACTCTTGTAGATCCTACCCGCCACCTGCAGCAGCGGCCCAGTGGCTATGTGCACCAGCAGGCCCCAACCTACGGACACGGGCTGACCTCCACTCAAAGGTTTTCCCACCAGACACTGCAGCAAACACCCATGATAGGCACAATGACCCCACTGGGCGCCCAGAGTGTCCAGGCCGGCGTCCGGTCGGCTTCCATCCTGCCTGAG
>Physeter_catodon
ATGGCGGCCTTCGGGATCTTGAGCTACGAACACCGGCCCCTGAAGCGGCCGCGGCTGGGGCCTCCCGATGTATACCCTCAAGATCCCAAACAGAAGGAGGATGAACTAACGGCCTTGAATGTAAAACAAGGTTTCAATAACCAGCCAGCTGTCTCTGGGGATGAACATGGCAGTGCCAAGAACGTCAACTTCAATCCTGCCAAGATCAGTTCCAACTTCAGCAGCATTATTGCAGAGAAGTTACGTTGTAACACCCTCCCTGACACTGGTAGAAGGAAGCCCCAAGTGAACCAGAAGGACAACTTCTGGCTGGTGACTGCACGTTCCCAGAGTGCCATTAACACCTGGTTCACCGATCTGGCTGGCACCAAGCCACTCACACAACTAGCCAAAAAGGTCCCCATTTTCAGTAAGAAGGAAGAAGTGTTTGGGTACTTGGCCAAGTACACAGTGCCTGTGATGCGGGCTGCCTGGCTCATTAAGATGACCTGTGCCTACTATGCAGCGATCACAGAGACCAAGGTTAAGAAGAGACATATTGACCCTTTCATGGAATGGACTCAGATCATCACCAAGTACTTATGGGAGCAGCTGCAAAAGATGGCTGAATACTACCGGCCAGGGCCTTCTGGAAGTGGGGGCTGTGGTTCTACTATAGGGCCCTTGCCCCATGATGTAGAGGTGGCAATCCGGCAGTGGGACTACAATGAGAAGCTGGCCATGTTCATGTTTCAGGACGGAATGCTGGACAGACATGAGTTCCTGACCTGGGTACTTGAGTGTTTTGAGAAAATCCGCCCTGGAGAGGATGAATTGCTTAAACTGCTGCTGCCCCTGCTGCTTCGATACTCTGGGGAATTCGTTCAGTCTGCATACCTCTCCCGCCGCCTTGCCTACTTCTGTACGCGGAGACTGGCCCTGCAGCTGGATGGCGTGAGCAGTCACTCATCTCATATGATGTCTGCTCAGTCAACAAGCACACTGCCCACGACCCCTGCTCCTCAGCCCCCAACTAGCAGCACACCCTCTACACCCTTTAGTGACCTGCTTATGTGCCCTCAGCACCGACCCCTAGTTTTTGGCCTCAGCTGTATCCTTCAGACCATCCTCCTGTGTTGTCCTAGTGCCCTGGTTTGGCACTACTCTCTGACTGATAGCCGAATCAAGACTGGCTCACCACTTGACCACCTGCCTATTGCCCCCTCCAACCTGCCCATGCCAGAGGGCAACAGTGCCTTCACTCAGCAGGTCCGTGCAAAGTTGCGGGAGATTGAGCAGCAGATCAAGGAGCGCGGACAGGCCGTTGAGGTTCGCTGGTCTTTTGATAAGTGCCAAGAAGCTACTGCAGGCTTCACCATTGGGCGGGTGCTCCATACTTTGGAAGTGCTGGACAGCCATAGTTTTGAGCGCTCTGACTTCAGCAACTCTCTTGATTCCCTCTGTAATCGAATCTTTGGATTGGGGCCTAGCAAGGATGGGCACGAGATCTCCTCAGATGATGATGCTGTGGTATCATTACTGTGTGAATGGGCTGTCAGCTGCAAGCGCTCTGGTCGTCATCGTGCGATGGTGGTAGCCAAGCTGCTGGAGAAGAGACAGGCAGAGATTGAGGCTGAGCGTTGTGGAGAATCGGAAGCCGCAGATGAGAAGGGTTCCATAGCCTCTGGCTCCCTTTCTGCTCCTAGTGCTCCCATTTTCCAGGATGTCCTCCTGCAGTTTCTGGATACACAGGCTCCCATGCTGACGGACCCCCGAAGTGAGAGTGAACGAGTGGAGTTCTTTAACTTGGTACTGCTGTTCTGTGAACTGATTCGACATGATGTTTTCTCCCACAACATGTACACTTGCACCCTTATCTCCCGAGGGGACCTTGCCTTCGGAGCCCCTGGTCCCCGGCCTCCCTCTCCCTTTGATGACCCTGCCGATGACCCCGAGCGCAAGGAGGCTGAGGGCAGCAGCAGCAGCAAGCTGGAGGATCCAGGCCTCTCGGAGTCTATGGACATCGACCCTAGCTCTAGTGTGCTCTTTGAGGACATGGAGAAGCCTGATTTCTCATTGTTCTCCCCCACTATGCCCTGTGAGGGGAAGGGCAGTCCATCCCCTGAGAAACCAGATGTTGAGAAGGAGGTGAAGCCCCCACCCAAGGAGAAGCTAGAAGGGACCCTTGGGGTTCTTTATGACCAGCCGCGGCATGTGCAGTATGCCACGCACTTTCCCATCCCCCAGGAGGAGTCATGCAGCCATGAGTGCAACCAGCGGTTGGTCGTACTGTTTGGGGTGGGAAAGCAGCGAGATGATGCCCGCCATGCCATCAAGAAAATTACCAAGGATATCCTGAAGGTTCTGAACCGCAAAGGGACAGCGGAAACTGACCAGCTTGCTCCTATTGTGCCTCTGAATCCTGGAGACCTGACATTCTTAGGTGGGGAGGATGGGCAGAAGCGGCGGCGCAACCGGCCTGAAGCCTTCCCCACCGCCGAGGATATCTTTGCTAAGTTCCAGCACCTTTCGCATTACGACCAACACCAGGTCACAGCTCAGGTCTCCCGGAATGTTCTGGAGCAGATCACGAGCTTTGCCCTTGGCATGTCGTACCACTTGCCTCTGGTGCAGCACGTGCAGTTCATCTTCGACCTCATGGAATATTCACTCAGCATCAGTGGCCTCATCGACTTTGCCATTCAGCTACTGAATGAACTGAGTGTAGTTGAGGCCGAGTTGCTTCTCAAATCCTCGGATCTGGTGGGCAGCTACACCACCAGCCTGTGCCTGTGCATCGTGGCTGTCCTGCGGCACTATCACGCCTGCCTCATCCTCAACCAGGACCAGATGGCACAGGTCTTTGAGGGGCTGTGTGGCGTAGTCAAGCATGGGATGAATCGGTCCGATGGCTCCTCCGCAGAGCGCTGTATCCTTGCTTATCTCTATGATCTGTACACCTCCTGTAGCCATTTAAAGAGCAAATTTGGGGAGCTCTTCAGTGACTTCTGCTCCAAGGTGAAGAACACCATCTACTGCAACGTGGAGCCATCAGAATCCAATATGCGCTGGGCACCCGAGTTCATGATTGACACTCTGGAGAACCCTGCCGCTCACACCTTCACCTACACAGGGCTAGGCAAGAGTCTTAGTGAGAACCCTGCTAACCGCTACAGCTTTGTCTGCAATGCCCTTATGCACGTCTGTGTAGGGCACCATGATCCCGATAGGGTGAATGACATCGCAATCCTGTGTGCAGAGCTGACCGGCTATTGCAAGTCACTGAGTGCGGAGTGGCTGGGAGTGCTTAAGGCCTTGTGCTGCTCCTCTAACAATGGCACTTGCGGTTTCAACGACCTCCTCTGCAATGTAGATGTCAGTGACCTGTCTTTTCACGACTCCCTGGCCACTTTTGTTGCCATCCTCATCGCTCGGCAGTGTTTGCTCCTGGAGGATCTGATTCGCTGTGCAGCCATCCCTTCACTCCTTAATGCTGCTTGCAGTGAACAGGACTCTGAGCCGGGGGCCCGGCTTACCTGCCGCATCCTCCTCCACCTTTTCAAGACACCTCAACTCAATCCTTGCCAGTCGGACGGAAACAAGCCTACGGTAGGAATCCGCTCCTCCTGTGACCGCCACCTGCTGGCTGCCTCCCAGAACCGCATTGTGGATGGAGCTGTGTTTGCTGTTCTCAAGGCTGTGTTTGTACTTGGGGATGCGGAACTGAAGGGTTCAGGCTTCACTGTGACAGGAGGAACAGAAGAACTTCCAGAGGAGGAGGGAGGAGGTGGCAGTGGCGGTCGGAGGCAGGGTGGCCGCAACATCTCTGTGGAGACAGCCAGTCTGGATGTCTATGCCAAGTACGTGCTACGCAGCATCTGCCAGCAGGAATGGGTAGGAGAACGTTGCCTTAAATCGCTGTGTGAGGACAGCAATGACTTGCAAGACCCAGTGTTGAGTAGCGCCCAGGCCCAGCGCCTCATGCAGCTCATCTGCTACCCACATCGGCTGCTGGACAATGAGGATGGGGAAAACCCCCAGCGGCAACGCATTAAGCGTATCCTCCAGAACTTGGACCAGTGGACCATGCGCCAGTCTTCCTTGGAGCTGCAGCTCATGATCAAGCAGACCCCTAACAATGAGATGAACTCCCTCTTAGAGAACATCGCCAAGGCCACAATCGAGGTTTTCCAACAGTCTGCAGAGACAGGGTCGTCTTCTGGAAACACTGCAAGCAACATGCCCAGCAGCAGCAAGACCAAGCCCGTGCTCAGCTCCCTAGAGCGCTCTGGTGTATGGCTGGTGGCTCCTCTCATTGCCAAACTGCCCACCTCAGTCCAGGGGCATGTGTTAAAGGCTGCTGGGGAAGAATTGGAGAAGGGCCAGCACCTGGGTTCCTCTTCGCGCAAAGAACGCGATCGACAAAAGCAGAAGAGCATGTCCCTGTTGAGCCAGCAGCCCTTCTTATCCCTGGTGCTGACGTGTCTGAAGGGTCAGGACGAGCAGCGCGAGGGACTCCTTACCTCCCTCTACAGCCAAGTCCACCAGATTGTGAATAATTGGAGAGATGACCAGTACTTAGACGACTGCAAGCCAAAGCAGCTAATGCATGAGGCGCTCAAACTGCGGCTCAACCTGGTGGGGGGCATGTTTGACACGGTGCAGCGCAGCACCCAGCAGACCACGGAGTGGGCTGTGCTCCTCCTGGAGATCATCATCAGCGGCACTGTCGACATGCAGTCCAACAATGAGCTCTTCACCACCGTCTTGGACATGCTGAGCGTGCTCATCAATGGGACCCTAGCTGCAGACATGTCCAGCATCTCCCAGGGCAGCATGGAGGAAAACAAACGTGCCTACATGAACCTGGTGAAGAAGCTGCGGAAGGAGTTGGGGGAGCGCCAGTCAGACAGTCTGGAAAAGGTTCGCCAGCTGCTGCCACTGCCCAAGCAGACCCGAGATGTCATCACATGTGAGCCGCAGGGCTCCCTTATCGACACCAAAGGCAACAAGATTGCCGGCTTCGACTCCATCTTCAAGAAGGAGGGTCTACAGGTTTCCACCAAACAAAAGATCTCCCCCTGGGATCTTTTTGAAGGCTTGAAGCCGTCAGCGCCACTGTCTTGGGGCTGGTTTGGAACAGTGCGGGTGGACCGGCGCGTGGCCCGTGGAGAGGAACAGCAGCGGCTGCTGCTGTACCACACGCACCTGAGGCCCCGGCCCCGCGCCTATTACCTGGAGCCGCTGCCACTGCCACCGGAAGATGAGGAGCCCCCAGCCCCCACCCTGCTGGAGCCTGAGAAAAAGGCTCCAGAGCCCCCCAAAACTGACAAACCTGGGGCCGCTGCCCCCAGCACTGAGGAACGCAAGAAGAAGTCCACCAAGGGCAAGAAACGCAGCCAGCCGGCCGCCAAGACAGAGGACTATGGAATGGGCCCAGGCCGGAGTGGCCCCTATGGAGTGACAGTGCCTCCGGACCTCCTGCACCACACCAACCCTGCCTCCATATCCCACCTTAGCTACAGGCAGGGCTCCATAGGCCTCTACACCCAGAACCAGCCACTGCCGGCAGGTGGCCCCCGTGTGGACCCGTACCGCCCTGTGCGGTTACCGATGCAGAAGCTGCCTTCCCGACCACCTTACCCTGGAGTGCTGCCCACCACCATGACTGGCGTCATGGGACTGGAACCCTCCTCCTACAAGACGTCTGTGTACCGACAGCAGCAGCCTGCGGTGCCCCAGGGACAGCGCCTTCGCCAACAGCTCCAGCAGAGTCAGGGGATGTTGGGACAGTCATCTGTCCATCAGATGACTCCCAGCTCTTCCTACGGTTTGCAGACCTCCCAGGGCTATACTCCTTACGTTTCTCATGTGGGATTGCAGCAACACACAGGCCCCGCAGGTACCATGGTGCCCCCCAGCTACTCCAGCCAGCCTTATCAGAGCACCCACTCTTCTACCAATCCTACTCTTGTAGATCCTACCCGCCACCTGCAGCAGCGGCCCAGTGGCTATGTGCACCAGCAGGCCCCAACCTACGGACACGGGCTGACCTCCACTCAAAGGTTTTCCCACCAGACACTGCAGCAAACACCCATGATAGGCACTATGACCCCACTGGGCGCCCAGGGTGTCCAGGCCGGCGTCCGGTCGGCTTCCATCCTGCCTGAG
>Kogia_simus
-------------------------------------------------------------------------------------------------AGGATGAACTAACGGCCTTGAATGTAAAACAAGGTTTCAATAACCAGCCAGCTGTCTCTGGGGATGAACATGGCAGTGCCAAGAACGTCAACTTCAATCCTGCCAAGATCAGTTCCAACTTCAGCAGCATTATTGCAGAGAAGTTACGTTGTAACACCCTCCCTGACACCGGTAGAAGGAAGCCCCAAGTGAACCAGAAGGACAACTTCTGGCTGGTGACTGCACGTTCCCAGAGTGCCATTAACACCTGGTTCACCGATCTGGCTGGCACCAAGCCACTCACACAACTAGCCAAAAAGGTCCCCATTTTCAGTAAGAAGGAAGAAGTGTTTGGGTACTTGGCCAAGTACACAGTGCCTGTGATGCGGGCTGCCTGGCTCATTAAGATGACCTGTGCCTACTATGCAGCGATCACAGAGACCAAGGTTAAGAAGAGACATATTGACCCTTTCATGGAATGGACTCAGATCATCACCAAGTACTTATGGGAGCAGCTGCAAAAGATGGCTGAATACTACCGGCCAGGGCCTTCTGGAAGTGGGGGCTGTGGTTCTACTATAGGGCCCCTGCCCCATGATGTAGAGGTGGCAATCCGGCAGTGGGACTACAATGAGAAGCTGGCCATGTTCATGTTTCAGGACGGAATGCTGGACAGACATGAGTTCCTGACCTGGGTACTTGAGTGTTTTGAGAAAATCCGCCCTGGAGAGGATGAATTGCTTAAACTGCTGCTGCCCCTGCTGCTTCGATACTCTGGGGAATTCGTTCAGTCTGCATACCTCTCCCGCCGCCTTGCCTACTTCTGTACGCGGAGACTGGCCCTGCAGCTGGATGGCATCAGCAGTCACTCATCTCATGTGATGTCTGCTCAGTCAACAAGCACACTGCCCACAACCCCTGCTCCTCAGCCCCCAACTAGCAGCACACCCTCTACACCCTTTAGTGACCTGCTTATGTGCCCTCAGCACCGGCCCCTAGTTTTTGGCCTCAGCTGTATCCTTCAGACCATCCTCCTGTGTTGTCCTAGTGCCCTGGTTTGGCACTACTCTCTGACTGATAGCCGAATCAAGACTGGCTCACCACTTGACCACCTGCCTATTGCTCCCTCCAACCTGCCCATGCCAGAGGGCAACAGTGCCTTCACTCAGCAGGTCCGTGCAAAGTTGCGGGAGATTGAGCAGCAGATCAAGGAGCGTGGACAGGCCGTTGAGGTTCGCTGGTCTTTTGATAAGTGCCAAGAAGCTACTGCAGGCTTCACCATTGGGCGGGTGCTCCATACTTTGGAAGTGCTGGACAGCCATAGTTTTGAGCGCTCTGACTTCAGCAACTCTCTTGATTCCCTCTGTAATCGAATCTTTGGATTGGGGCCTAGCAAGGATGGGCACGAGATCTCCTCAGATGATGATGCTGTGGTATCATTACTGTGTGAATGGGCTGTCAGCTGCAAGCGCTCTGGTCGTCATCGTGCGATGGTGGTAGCCAAGCTGCTGGAGAAGAGACAGGCAGAGATTGAGGCTGAGCGTTGTGGAGAATCGGAAGCCGCAGATGAGAAGGGTTCCATAGCCTCTGGCTCCCTTTCTGCTCCTAGTGCTCCCATTTTCCAGGATGTCCTCCTGCAGTTTCTGGATACACAGGCTCCCATGCTGAC----------------------------------------------------------------------------------------------------------------------------------------------------------------------------------------------------------------------------------AAGGATCCAGGCCTCTCAGAGTCTATGGACATCGACCCTAGCTCCAGTGTGCTCTTTGAGGACATGGAGAAGCCTGATTTCTCATTGTTCTCCCCCACTATGCCCTGTGAGGGGAAGGGCAGTCCATCCCCTGAGAAACCAGATGTTGAGAAGGAGGTGAAGCCCCCACCCAAGGAGAAGCTAGAAGGGACCCTTGGGGTTCTTTATGACCAGCCGCGGCATGTGCAGTATGCCACGCACTTTCCCATCCCCCAGGAGGAGTCATGCAGCCATGAGTGCAACCAGCGGTTGGTCGTACTGTTTGGGGTGGGAAAGCAGCGAGATGATGCCCGCCATGCCATCAAGAAAATTACCAAGGATATCCTGAAGGTTCTGAACCGCAAAGGGACAGCGGAAACTGACCAGCTTGCTCCTATTGTGCCTCTGAATCCTGGAGACCTGACATTCTTAGGTGGGGAGGATGGGCAGAAGCGGCGGCGCAACCGGCCTGAAGCCTTCCCCACCGCTGAGGATATCTTTGCTAAGTTCCAGCACCTTTCGCATTACGACCAACACCAGGTTACAGCTCAGGTCTCCCGGAATGTTCTGGAGCAGATCACGAGCTTTGCCCTTGGCATGTCGTACCACTTGCCTCTGGTGCAGCACGTGCAGTTCATCTTCGACCTCATGGAATATTCACTCAGCATCAGTGGCCTCATCGACTTTGCCATTCAGCTACTGAATGAACTGAGTGTAGTTGAGGCCGAGTTGCTTCTCAAATCCTCGGATCTGGTGGGCAGCTACACCACCAGCCTGTGCCTGTGCATCGTGGCTGTCCTGCGGCACTATCACGCCTGCCTCATCCTCAACCAGGACCAGATGGCACAGGTCTTTGAGGGGCTGTGTGGCGTAGTCAAGCATGGGATGAACCGGTCCGATGGCTCCTCCGCAGAGCGCTGTATCCTTGCTTATCTCTATGATCTGTACACCTCCTGTAGCCATTTAAAGAGCAAATTTGGGGAGCTCTTCAG----------------------------------------------------------------------------------------------------------------------------------------------------------------------------------------------------------------------------------AGGGTGAATGACATCGCAATCCTGTGTGCAGAACTGACCGGCTATTGCAAGTCACTGAGTGCGGAGTGGCTGGGAGTGCTTAAGGCCTTGTGCTGCTCCTCTAACAATGGCACTTGCGGTTTCAACGACCTCCTCTGCAATGTAGATGTCAGTGACCTGTCTTTTCACGACTCCCTGGCCACTTTTGTTGCCATCCTCATCGCTCGGCAGTGTTTGCTCCTGGAAGATCTGATTCCCTGTGCAGCCATCCCTTCACTCCTTAATGCTGCTTGCAGTGAACAGGACTCTGAGCCGGGGGCCCGGCTTACCTGCCGCATCCTCCTCCACCTTTTCAAGACACCTCAACTCAATCCTTGCCAGTCGGACGGAAACAAGCCTACGGTAGGAATCCGCTCCTCCTGTGACCGCCACCTGCTGGCTGCCTCCCAGAACCGCATTGTGGATGGAGCTGTGTTTGCTGTTCTCAAGGCTGTGTTTGTACTTGGGGATGCGGAACTGAAGGGTTCAGGCTTCACTGTGACAGGAGGAACAGAAGAACTTCCAGAGGAGGAGGGAGGAGGTGGCAGTGGCGGTCGGAGGCAGGGTGGCCGCAACATCTCTGTGGAGACAGCCAGTCTGGATGTCTATGCCAAGTACGTGCTACGCAGCATCTGCCAGCAGGAATGGGTAGGAGAACGTTGCCTTAAATCGCTGTGTGAGGACAGCAATGACTTGCAAGACCCAGTGTTGAGTAGCGCTCAGGCCCAGCGCCTCATGCAGCTCATCTGCTACCCACATCGGCTGCTGGACAATGAGGATGGGGAAAACCCCCAGCGGCAACGCATTAAGCGTATTCTCCAGAACTTGGACCAGTGGACCATGCGCCAGTCTTCCTTGGAGCTGCAGCTCATGATCAAGCAGACCCCTAACAATGAGATGAACTCCCTCTTAGAGAACATCGCCAAGGCCACAATCGAGGTTTTCCAACAGTCTGCAGAGACAGGGTCGTCTTCTGGAAACACTGCAAGCAACATGCCCAGCAGCAGCAAGACCAAGCCCGTGCTCAGCTCCCTAGAGCGCTCTGGTGTATGGCTGGTGGCTCCTCTCATTGCCAAACTGCCCACCTCAGTCCAGGGGCATGTGTTAAAGGCTGCTGGGGAAGAATTGGAGAAGGGCCAGCACCTGGGTTCCTCTTCGCGCAAAGAACGTGATCGACAAAAGCAGAAGAGCATGTCCCTGTTGAGCCAGCAGCCCTTCTTATCCCTGGTGCTGACGTGTCTGAAGGGTCAGGACGAGCAGCGCGAGGGGCTCCTTACCTCCCTCTACAGCCAGGTCCACCAGATTGTGAATAATTGGAGAGATGACCAGTACTTAGACGACTGCAAGCCAAAGCAGCTAATGCATGAGGCGCTCAAACTGCGGCTCAACCTGGTGGGGGGCATGTTTGACACGGTGCAGCGCAGCACCCAGCAGACCACGGAGTGGGCTGTGCTCCTCCTGGAGATCATCATCAGCGGCACTGTCGACATGCAGTCCAACAATGAGCTCTTCACCACCGTCTTGGACATGCTGAGCGTGCTCATCAATGGGACCCTAGCTGCAGACATGTCCAGCATCTCCCAGGGCAGCATGGAAGAAAACAAACGTGCCTACATGAACCTGGTGAAGAAGCCGCAGAAGGAGTTGGGGGAGCGCCAGTCAGACAGTCTGGAAAAGGTTCGCCAGCTGCTGCCACTGCCCAAGCAGACACGAGATGTCATCACATGTGAGCCGCAGGGCTCCCTTATCGACACCAAAGGCAACAAGATTGCTGGCTTTGACTCCATCTTCAAGAAGGAGGGTCTACAGGTTTCCACCAAACAAAAGATCTCCCCCGGGGATCTTTTTGAAGGCTTGAAGCCGTCAGCGCCACTGTCTTGGGGCTGGTTTGGAACAGTCCGGGTGGACCGGCGCGTGGCCCGCGGAGAGGAACAGCAGCGGCTGCTGCTGTACCACACGCACCTGAGGCCCCGGCCCCGCGCCTATTACCTGGAGCCACTGCCACTGCCACCGGAAGATGAGGAGCCCCCAGCCCCCACCCTGCTGGAGCCTGAGAAAAAGGCTCCAGAGCCCCCCAAAACTGACAAACCTGGGGCCGCTGCCCCCAGCACTGAGGAACGCAAGAAGAAGTCCACCAAGGGCAAGAAACGCAGCCAGCCGGCCGCCAAGACAGAGGACTAT--------------------------------------------------------------------------------------------------------------------------------------------GGCAGGTGGCCCCCGTGTGGACCCGTACCGCCCTGTGCGGTTACCGATGCAGAAGCTGCCTACCCGACCACCTTACCCTGGAGTGCTGCCCACCACCATGACTGGTGTCATGGGACTGGAACCCTCCTCCTACAAGACATCTGTGTACCGACAGCAGCAGCCTGCAGTGCCCCAGGGACAGCGCCTTCGCCAACAGCTCCAGCAGAGTCAGGGGATGTTGGGACAGTCATCTGTCCATCAGATGACTCCCAGCTCTTCCTACGGTTTGCAGACCTCCCAGGGCTATACTCCTTACGTTTCTCATGTGGGATTGCAGCAACACACAGGCCCCGCAGGTACCATGGTGCCCCCCAGCTACTCCAGCCAGCCTTATCAGAGCACCCACTCTTCTACCAATCCTACTCTTGTAGATCCTACCCGCCACCTGCAGCAGCGGCCCAGTGGCTATGTGCACCAGCAGGCCCCAACCTACGGACACGGGCTGACCTCCACTCAAAGGTTTTCCCACCAGACACTGCAGCAGACACCCATGATAGGCACTATGACCCCACTGGGCGCCCAGGGTGTCCAGGCTGGCGTCCGGTCGGCTTCCATCCTGCCTGAG
>Neophocaena_phocaenoides
ATGGCGGCCTTCGGGATCTTGAGCTACGAACACCGGCCCCTGAAGCGGCCGCGGCTGGGGCCTCCCGATGTATACCCTCAAGATCCCAAACAGAAGGAGGATGAACTAACGGCCTTGAATGTAAAACAAGGTTTCAATAACCAGCCAGCTGTCTCTGGGGATGAACATGGCAGTGCCAAGAACGTCAACTTCAATCCTGCCAAGATCAGTTCCAACTTCAGCAGCATTATTGCAGAGAAGTTACGTTGTAACACCCTCCCTGACACCGGTAGAAGGAAGCCCCAAGTGAACCAGAAGGACAACTTCTGGCTGGTGACTGCACGATCCCAGAGTGCCATTAACACCTGGTTCACCGATCTGGCTGGCACCAAGCCACTCACACAACTAGCCAAAAAGGTCCCCATTTTCAGTAAGAAGGAAGAAGTGTTTGGGTACTTGGCCAAGTACACAGTGCCTGTGATGCGGGCTGCCTGGCTCATTAAGATGACCTGTGCCTACTATGCAGCAATCACAGAGACCAAGGTTAAGAAGAGACACATTGACCCTTTCATGGAATGGACTCAGATCATCACCAAGTACTTATGGGAGCAGCTGCAAAAGATGGCTGAATACTACCGGCCAGGGCCTTCCGGAAGTGGGGGCTGTGGCTCTACTATAGGGCCCTTGCCCCATGATGTAGAGGTGGCAATCCGGCAGTGGGACTACAATGAGAAGCTAGCCATGTTCATGTTTCAGGACGGAATGCTGGACAGACATGAGTTCCTGACCTGGGTACTTGAGTGTTTTGAGAAAATCCGCCCTGGAGAGGATGAACTGCTTAAACTGCTGCTGCCCCTGCTGCTTCGA---------------------------------------------------------------------------------------------------------------------------------------------------------------------------------------------------------------------------------------------------------------ACCATCCTCCTGTGTTGTCCTAGTGCCCTGGTTTGGCACTACTCGCTGACTGATAGCCGAATCAAGACTGGCTCACCACTTGACCACTTGCCTATTGCCCCCTCCAACCTGCCCATGCCAGAGGGCAACAGTGCCTTCACTCAGCAGGTCCGTGCAAAGTTGCGGGAGATTGAGCAGCAGATCAAGGAGCGAGGACAGGCCGTTGAGGTTCGCTGGTCTTTTGATAAGTGCCAAGAAGCTACTGCAGGCTTCACCATTGGACGGGTGCTCCATACTTTGGAAGTGCTGGACAGCCATAGTTTTGAGCGCTCTGACTTCAGCAACTCTCTTGATTCCCTCTGTAATCGAATCTTTGGATTGGGGCCTAGCAAGGATGGGCACGAGATCTCCTCAGATGATGATGCTGTGGTATCATTACTGTGTGAATGGGCTGTCAGCTGCAAGCGCTCTGGTCGTCATCGTGCGATGGTGGTAGCCAAGCTGCTGGAGAAGAGACAGGCAGAGATTGAGGCTGAGCGTTGTGGAGAATCGGAAGCCGCAGATGAGAAGGGTTCCATAGCCTCTGGCTCCCTTTCTGCTCCTAGTGCTCCCATTTTCCAGGATGTCCTCCTGCAGTTTCTGGATACACAGGCTCCCATGCTGACGGATCCCCGAAGTGAGAGTGAGCGAGTGGAGTTCTTTAACTTGGTACTGCTTTTCTGTGAACTGATTCGACATGATGTTTTCTCCCACAACATGTACACTTGCACCCTCATCTCCCGAGGGGACCTTGCCTTCGGAGCCCCTGGTCCCCGGCCTCCCTCTCCCTTTGATGACCCTGCCGATGACCCTGAGCGCAAAGAGGCTGAGGGCAGCAGCAGCAGCAAGCTGGAGGATCCAGGCCTCTCGGAGTCTATGGACATCGACCCTAGCTCCAGTGTGCTCTTTGAGGACATGGAGAAGCCTGATTTCTCATTGTTCTCCCCCACTATGCCCTGTGAGGGGAAGGGCAGTCCATCCCCTGAGAAACCAGATGTTGAGAAGGAGGTGAAGCCCCCACCCAAGGAGAAGCTAGAAGGGACCCTTGGGGTTCTTTATGACCAGCCGCGGCATGTGCAGTATGCCACGCACTTTCCCATCCCCCAGGAGGAGTCATGCAGCCATGAGTGCAACCAGCGGTTGGTCGTACTGTTTGGGGTGGGAAAGCAGCGAGATGATGCCCGCCATGCCATCAAGAAAATTACCAAGGATATCCTGAAGGTTCTGAACCGCAAAGGGACAGCGGAAACTGACCAGCTTGCTCCTATTGTGCCTCTGAATCCTGGAGACCTGACATTCTTAGGTGGGGAGGATGGGCAGAAGCGGCGGCGCAACCGGCCTGAAGCCTTCCCCACTGCCGAGGATATCTTTGCTAAGTTCCAGCACCTTTCGCATTATGACCAACACCAGGTCACAGCTCAGGTCTCCCGGAATGTTCTGGAGCAGATCACGAGCTTTGCCCTTGGCATGTCGTACCACTTGCCTCTGGTGCAGCATGTGCAGTTCATCTTCGACCTCATGGAATATTCACTCAGCATCAGTGGCCTCATCGACTTTGCCATTCAGCTACTGAATGAACTGAGTGTAGTTGAGGCTGAGTTGCTTCTCAAATCCTCGGATCTGGTGGGCAGCTACACCACCAGCCTGTGCCTGTGCATCGTGGCTGTCCTGCGGCACTATCACGCCTGCCTCATCCTCAACCAGGACCAGATGGCGCAGGTCTTTGAGG---------------------------------------------------------------------------------------------------GCCATTTAAAGAGCAAATTTGGGGAGCTCTTCAGCGACTTCTGCTCCAAGGTGAAGAACACCATCTACTGCAACGTGGAGCCATCAGAATCCAACATGCGCTGGGCACCCGAGTTCATGATTGACACTCTGGAGAACCCTGCCGCTCACACCTTCACCTACACAGGGCTAGGCAAGAGTCTTAGTGAGAACCCTGCTAACCGCTACAGCTTTGTCTGCAATGCCCTTATGCACGTCTGTGTGGGGCACCATGATCCCGATAGGGTGAATGACATCGCAATCCTGTGTGCAGAGCTGACCGGCTATTGCAAGTCACTGAGTGCAGAGTGGCTGGGAGTGCTTAAGGCCTTGTGCTGCTCCTCTAACAATGGCACTTGTGGTTTCAACGACCTCCTCTGCAATGTAGATGTCAGTGACCTGTCTTTTCACGACTCCCTGGCCACTTTTGTTGCCATCCTCATTGCTCGGCAGTGTTTGCTCCTGGAGGATCTGATTCGCTGTGCAGCCATCCCTTCGCTCCTTAATGCTGCTTGCAGTGAACAGGACTCTGAGCCGGGGGCCCGGCTTACCTGCCGCATCCTCCTCCACCTTTTCAAGACACCTCAACTCAATCCTTGCCAGTCGGACGGA------------------------------------------------------------------------------------------------------------------------------------------------------------------------------------------------------------------------------------------------------------------------------------------------------------------------------------------------------------------------------------------------------------------------------------------------------------------------------------------------------------------------------------------------------------------------------------------------------------------------------------------------------------------------------------------------------------------------------------------------------------------------------------------------------------------------------------------------------------------------------------------------------------------------------------------------------------------------------------------------------------------------------------------------------------------------------------------------------------------------------------------------------------------------------------------------------------------------------------------------------------------------------------------------------------------------------------------------------------------------------------------------------------------------------------------------------------------------------------------------------------------------------------------------------------------------------------------------------------------------------------------------------------------------------------------------------------------------------------------------------------------------------------------------------------------------------------------------------------------------------------------------------------------------------------------------------------------------------------------------------------------------------------------------------------------------------------------------------------------------------------------------------------------------------------------------------------------------------------------------------------------------------------------------------------------------------------------------------------------------------------------------------------------------------------------------------------------------------------------------------------------------------------------------------------------------------------------------------------------------------------------------------------------------------
>Ovis_aries
ATGGCGGCCTTCGGGATCTTGAGCTACGAACACCGGCCC---------CCGCGGCTGGGGCCTCCTGATGTGTACCCTCAAGATCCCAAACAGAAGGAGGATGAATTAACGGCCTTGAATGTAAAACAAGGTTTCAATAACCAGCCCGCTGTCTCTGGGGATGAACATGGCACTGCCAAGAATGTCAACTTTAATCCTGCCAAGATCAGTTCCAACTTCAGCAGCATCATTGCAGAGAAGTTACGTTGTAACACCCTCCCTGACATTGGTAGAAGGAAGCCCCAAGTGAACCAGAAGGACAACTTCTGGCTGGTGACTGCACGATCCCAGAGTGCCATTAATACTTGGTTTACTGATCTGGCTGGCACCAAGCCACTCACACAACTAGCCAAAAAGGTCCCCATTTTCAGTAAGAAGGAAGAAGTGTTCGGGTATTTAGCCAAATACACAGTGCCTGTGATGCGGGCTGCCTGGCTCATTAAGATGACCTGTGCCTACTATGCAGCAATCTCAGAGACCAAGGTTAAGAAGAGACATATTGACCCCTTCACAGAATGGACTCAGATCATCACCAAGTGCTTATGGGAGCAGCTTCAAAAGATGGCTGAATACTACCGACCAGGGCCTGCTGGAAGTGGGGGCTGTGGCTCCACTATAGGGCCCTTACCCCATGATGTTGAGATGGCAATCCGGCAGTGGGACTACAACGAGAAGCTGGCCATGTTCATGTTTCAGGACGGAATGCTGGACAGACATGAGTTCCTGACCTGGGTACTTGAGTGTTTTGAGAAAATCCGTCCTGGAGAGGATGAACTGCTTAAACTGCTGCTGCCCCTGCTGCTTCGATACTCTGGAGAGTTTGTTCAGTCTGCATACCTCTCCCGCCGCCTTGCCTACTTCTGTACACGGAGACTGGCCCTGCAGCTGGATGGTGTGAGCAGTCACTCATCTCATGTGATGTCTGCTCAGTCGACAAGCACACTGCCCACCACCCCTGCTCCTCAGCCCCCAACTAGCAGCACACCCTCTACACCCTTTAGTGACCTGCTTATGTGCCCTCAGCACCGGCCCCTAGTTTTTGGCCTCAGCTGTATCCTTCAGACCATCCTGCTGTGTTGTCCTAGTGCCCTGGTTTGGCACTATTCACTGACTGATAGTCGAATCAAGACTGGCTCACCACTTGACCACCTGCCTATTGCCCCCTCCAACCTGCCCATGCCAGAGGGCAACAGTGCCTTCACTCAGCAGGTTCGTGCAAAGTTGCGGGAGATCGAGCAACAGATCAAGGAGCGAGGACAGGCCGTTGAGGTTCGCTGGTCTTTTGATAAGTGCCAGGAAGCTACTGCAGGCTTCACCATTGGACGAGTACTCCATACTTTGGAAGTGTTGGACAGCCATAGTTTTGAACGCTCTGACTTCAGCAACTCTCTTGATTCCCTCTGTAATCGAATCTTTGGATTGGGGCCTAGCAAGGATGGGCATGAGATCTCCTCAGATGATGATGCAGTGGTATCATTACTGTGTGAATGGGCTGTCAGCTGCAAGCGTTCTGGTCGGCATCGTGCGATGGTGGTAGCCAAGCTGCTGGAGAAGAGACAGGCAGAGATTGAGGCTGAGCGTTGTGGAGAATCGGAAGCTGCAGATGAGAAGGGTTCCATTGCCTCTGGCTCCCTTTCTGCTCCCAGTGCTCCCATTTTCCAAGATGTCCTCTTACAGTTTCTGGATACACAGGCTCCCATGCTGACGGACCCCCGAAGTGAGAGTGAGCGAGTGGAATTCTTTAACTTGGTACTGCTGTTCTGTGAACTGATTCGACATGATGTTTTCTCCCACAACATGTACACTTGCACCCTCATCTCCCGAGGGGACCTTGCCTTCGGAGCCCCTGGTCCCCGGCCTCCCTCTCCCTTTGATGACCCGGCTGATGACCCAGAGCGCAAGGAGGCTGAGGGCAGCAGCAGCAGCAAGCTGGAGGATCCAGGACTCTCAGAGTCTATGGACATTGACCCTAGCTCCAGTGTGCTCTTTGAGGACATGGAGAAGCCTGATTTCTCATTGTTCTCCCCCACTATGCCCTGTGAGGGGAAGGGCAGTCCATCCCCTGAGAAACCAGATGTTGAGAAGGAGGTGAAGCCCCCACCCAAGGAGAAGCTAGAAGGAACCCTTGGGGTTCTTTATGACCAGCCGCGGCATGTGCAGTATGCCACACACTTTCCCATCCCCCAGGAGGAGTCATGCAGCCATGAGTGCAACCAGCGGTTGGTCGTACTGTTTGGGGTGGGAAAGCAGCGAGATGATGCCCGCCATGCCATCAAGAAAATTACCAAGGATATCCTGAAGGTTCTGAACCGCAAGGGGACAGCAGAAACTGACCAGCTTGCTCCTATTGTGCCTCTGAATCCTGGAGACCTGACATTCTTAGGTGGGGAGGATGGACAGAAGCGGCGACGAAACCGACCTGAAGCTTTTCCCACTGCCGAGGATATCTTTGCTAAGTTCCAGCATCTTTCGCATTATGACCAACACCAGGTCACGGCTCAGGTCTCCCGGAATGTTCTGGAGCAGATCACGAGCTTTGCCCTTGGCATGTCGTACCACTTGCCTCTGGTGCAGCATGTGCAGTTTATCTTCGACCTCATGGAATATTCACTCAGCATCAGTGGCCTCATCGACTTTGCTATTCAGCTGCTGAATGAACTGAGTGTAGTCGAGGCCGAACTGCTTCTCAAATCCTCAGATCTGGTGGGCAGCTACACCACGAGCCTGTGCCTGTGCATCGTGGCTGTCCTGCGCCACTATCACGCCTGCCTCATCCTCAACCAGGACCAGATGGCACAGGTCTTTGAGGGGCTGTGTGGCGTAGTTAAGCATGGGATGAACCGGTCCGATGGTTCCTCTGCAGAACGCTGTATCCTTGCATATCTCTATGATCTGTACACCTCCTGTAGCCATTTAAAGAGCAAATTTGGGGAACTCTTCAGTGACTTCTGCTCCAAGGTGAAGAACACCATCTACTGCAATGTGGAGCCATCAGAGTCCAACATGCGCTGGGCACCTGAGTTCATGATCGACACTTTAGAGAACCCCGCTGCTCACACCTTCACCTACACGGGGCTAGGCAAGAGTCTTAGTGAGAACCCTGCTAACCGCTACAGCTTTGTCTGCAATGCCCTTATGCACGTCTGTGTGGGGCACCATGATTCGGATAGGGTGAATGACATCGCCATCCTGTGTGCAGAGCTGACCGGCTATTGCAAGTCACTGAGTGCAGAGTGGCTGGGAGTGCTTAAGGCCTTGTGCTGCTCCTCTAACAATGGCACTTGTGGTTTCAACGACCTCCTCTGCAATGTAGATGTCAGTGACCTGTCTTTTCACGACTCCCTGGCCACTTTTGTTGCCATCCTCATCGCTCGGCAGTGTTTGCTCCTGGAGGATCTGATTCGCTGTGCGGCCATCCCTTCACTCCTTAATGCTGCTTGCAGTGAACAGGACTCTGAGCCAGGGGCCCGGCTTACCTGCCGCATCCTCCTCCATCTTTTCAAGACACCTCAACTCAATCCTTGCCAATCGGATGGAAACAAGCCTACTGTAGGAATCCGCTCCTCCTGTGACCGCCACCTGCTGGCTGCCTCCCAGAACCGCATCGTGGATGGAGCTGTGTTTGCTGTTCTCAAGGCTGTGTTTGTACTTGGGGATGCGGAACTGAAGGGTTCGGGCTTCACTGTGACAGGAGGAACAGAAGAACTTCCAGAGGAGGAGGGAGGAGGTGGCAGTGGCAGTCGGAGGCAGGGTGGCCGCAACATCTCTGTGGAGACAGCCAGTCTGGATGTCTATGCCAAGTACGTGCTACGCAGCATCTGCCAGCAGGAATGGGTAGGAGAACGTTGCCTTAAATCGCTGTGTGAAGACAGCAATGACCTGCAAGACCCAGTGTTGAGCAGTGCCCAGGCCCAGCGCCTCATGCAGCTTATCTGCTACCCACATCGGCTGCTGGACAACGAGGATGGGGAAAACCCACAGCGGCAACGCATTAAGCGTATTCTCCAGAACTTGGACCAGTGGACCATGCGCCAGTCTTCGTTGGAACTACAGCTCATGATCAAGCAGACCCCTAACAATGAGATGAACTCCCTCTTAGAGAACATCGCCAAGGCCACAATCGAGGTTTTCCAACAGTCTGCAGAGACAGGGTCATCTTCTGGAAATGCTGCAAGCAACATGCCCAGCAGCAGCAAGACCAAGCCTGTGCTCAGCTCCCTAGAACGCTCGGGTGTATGGCTGGTGGCTCCTCTCATTGCCAAACTGCCCACCTCAGTCCAGGGGCATGTGTTAAAGGCTGCTGGGGAAGAATTGGAGAACGGCCAGCACCTGGACACCTCTTCCCGCAAAGAACGTGATCGACAAAAGCAAAAGAGCATGTCCCTGTTGAGCCAGCAGCCCTTCTTATCCCTGGTGCTGACATGTCTGAAGGGGCAGGATGAGCAGCGTGAGGGACTCCTTACCTCCCTCTACAGCCAGGTCCACCAGATTGTGACTAACTGGAAAGATGACCATTATTTAGACGATTGCAAACCAAAGCAGCTAATGCATGAGGCACTCAAACTGCGGCTCAACCTGGTGGGGGGCATGTTTGACACAGTGCAGCGCAGCACCCAGCAGACCACGGAGTGGGCTGTGCTCCTCCTGGAGATCATCATCAGCGGCACTGTCGACATGCAGTCCAACAATGAGCTCTTCACCACTGTCCTGGACATGCTAAGCGTGCTCATCAATGGGACCCTAGCTGCAGACATGTCCAGCATCTCCCAGGGCAGCATGGAGGAAAACAAACGTGCCTACATGAACCTGGTGAAGAAGCTGCGGAAAGAGTTGGCGGAACGCCAGTCGGATAGTCTGGAAAAAGTTTACCAGCTGCTGCCACTGCCCAAGCCGACTCGAGACGTGATCACGTGTGAGCCGCAGGGCTCCCTTATTGACACCAAGGGCAACAAGATTGCTGGCTTCGACTCCATCTTCAAGAAGGAGGGTCTTCAGGTTTCCACCAAACAAAAGATCTCTCCCTGGGATCTTTTTGAGGGCTTGAAGCCATCAGCGCCACTGTCTTGGGGCTGGTTTGGAACAGTCCGGGTGGACCGGCGCGTCGCC-------------------------------------------------------------------------AGCCACTGCCACTGCCTCCAGAAGATGAGGAACCCCCTGCCCCCACCCTGCTAGAGCCTGAAAAAAAGGCTCCAGAGCCCCCCAAAACTGACAAACCTGGAGCTGCTCCACCCAGCACTGAGGAACGCAAGAAGAAGTCCACCAAGGGCAAGAAGCGCAGCCAGCCTGCCGTCAAGACAGAAGACTATGGAATGGGCCCAGGCCGAAGTGGCCCCTACGGAGTGACAGTACCTCCAGACCTCCTGCACCATGCCAACCCTGGCTCCATCTCCCACCTTAGCTATAGGCAGAGCTCCATAGGCCTCTACACCCAGAACCAGCCACTGCCAGCAGGTGGCCCCCGCGTGGATCCATACCGCCCCGTGCGGTTACCAATGCAGAAGCTGCCTACCCGCCCACCTTACCCCGGAGTGCTGCCCACGACCATGACTGGTGTCATGGGACTGGAACCTGCCTCCTACAAGACGTCTGTGTACCGACAGCAGCAGCCTGCAGTGCCCCAAGGACAGCGCCTTCGCCAACAGCTCCAG--------AGGGATGTTGGGACAGTCATCTGTCCATCAGATGACTCCCAGTTCTTCGTACGGTTTGCAGACCTCCCAGGGCTATACTTCTTATGTTTCTCATGTGGGATTGCAGCAACACACAGGCCCTGCA--------GGTGCCCCCCAGCTACTCCAGCCAGCCTTACCAGAGCACCCACCCTTCTACCAATCCTACTCTTGTAGATCCTACTCGCCACCTGCAGCAGCGGCCCAGTGGCTATGTGCACCAGCAGGCCCCAACCTATGGACATGGGCTGACCTCCACTCAAAGGTTTTCCCACCAGACACTGCAGCAAACACCCATGATAGGCACCATGACCTCACTGGGCCC--------TCCAGGCCGGCATCCGGTCGGCTTCCATCCTGCCTGAG
>Pantholops_hodgsonii
---------------------------------------------------------------------------------------------GTGGGGGATGAATTAACGGCCTTGAATGTAAAACAAGGTTTCAATAACCAGCCCGCTGTCTCTGGGGATGAACATGGCACTGCCAAGAATGTCAACTTTAATCCTGCCAAGATCAGTTCCAACTTCAGCAGCATCATTGCAGAGAAGTTACGTTGTAACACCCTCCCTGACATTGGTAGAAGGAAGCCCCAAGTGAACCAGAAGGACAACTTCTGGCTGGTGACTGCACGATCCCAGAGTGCCATTAACACTTGGTTTACTGATCTGGCTGGCACCAAGCCACTCACACAACTAGCCAAAAAGGTCCCCATTTTCAGTAAGAAGGAAGAAGTGTTTGGGTATTTAGCCAAATACACAGTGCCTGTGATGCGGGCTGCCTGGCTCATTAAGATGACCTGTGCCTACTATGCAGCAATCTCAGAGACCAAGGTTAAGAAGAGACATATTGACCCCTTCACAGAATGGACTCAGATCATCACCAAGTGCTTATGGGAGCAGCTTCAAAAGATGGCTGAATACTACCGACCAGGGCCTGCTGGAAGTGGGGGCTGTGGCTCCACTATAGGGCCCCTACCCCACGATGTTGAGATGGCAATCCGGCAGTGGGACTACAACGAGAAGCTGGCCATGTTCATGTTTCAGGACGGAATGCTGGACAGACATGAGTTCCTGACCTGGGTACTTGAGTGTTTTGAGAAAATCCGCCCTGGAGAGGATGAATTGCTTAAACTGCTGCTGCCCCTGCTGCTTCGATACTCTGGAGAGTTTGTTCAGTCTGCATATCTCTCCCGCCGCCTTGCCTACTTCTGTACACGGAGACTGGCCCTGCAGCTGGATGGTGTGAGCAGTCACTCATCTCATGTGATGTCTGCTCAGTCGACAAGCACACTGCCCACCACCCCTGCTCCTCAGCCCCCAACTAGCAGCACACCCTCTACACCCTTTAGTGACCTGCTTATGTGCCCTCAGCACCGGCCCCTAGTTTTTGGCCTCAGCTGTATCCTTCAGACCATCCTGCTGTGTTGTCCTAGTGCCCTGGTTTGGCACTATTCACTGACTGATAGTCGAATCAAGACTGGCTCACCACTTGACCACCTGCCTATTGCCCCCTCCAACCTGCCCATGCCAGAGGGCAACAGTGCCTTCACTCAGCAGGTCCGTGCAAAGTTGCGGGAGATCGAGCAACAGATCAAGGAACGAGGACAGGCCGTTGAGGTTCGCTGGTCTTTTGATAAGTGCCAGGAAGCTACTGCAGGCTTCACCATTGGACGAGTACTCCATACTTTGGAAGTGTTGGACAGCCATAGTTTTGAACGCTCTGACTTCAGCAACTCTCTCGATTCCCTCTGTAATCGAATCTTTGGATTGGGGCCTAGCAAGGATGGGCACGAGATCTCCTCAGATGATGATGCAGTGGTATCATTACTGTGTGAATGGGCTGTCAGCTGCAAGCGTTCTGGTCGGCATCGTGCGATGGTGGTAGCCAAGCTGCTGGAGAAGAGACAGGCAGAGATTGAGGCTGAGCGTTGTGGAGAATCGGAAGCTGCAGATGAGAAGGGTTCCATTGCCTCTGGCTCCCTTTCTGCTCCCAGTGCTCCCATTTTCCAAGATGTCCTCTTACAGTTTCTGGATACACAGGCTCCCATGCTGACGGACCCGCGAAGTGAGAGTGAGCGAGTGGAATTCTTTAACTTGGTACTGCTGTTCTGTGAACTGATTCGACATGATGTTTTCTCCCACAACATGTACACTTGCACCCTCATCTCCCGAGGGGACCTTGCCTTCGGAGCCCCTGGTCCCCGGCCTCCCTCTCCCTTTGATGACCCGGCTGATGACCCAGAGCGCAAGGAAGCTGAGGGCAGCAGCAGCAGCAAGCTGGAGGATCCAGGACTCTCAGAGTCTATGGACATTGACCCTAGCTCCAGTGTGCTCTTTGAGGACATGGAGAAGCCTGATTTCTCATTGTTCTCCCCCACTATGCCCTGTGAGGGGAAGGGCAGTCCATCCCCTGAGAAACCAGATGTTGAGAAGGAGGTGAAGCCCCCACCCAAGGAGAAGCTAGAAGGAACCCTTGGGGTTCTATATGACCAGCCGCGGCATGTGCAGTATGCCACACACTTTCCCATCCCCCAGGAGGAGTCATGCAGCCATGAGTGCAACCAGCGGTTGGTCGTACTGTTTGGGGTGGGAAAGCAGCGAGATGATGCCCGCCATGCCATCAAGAAAATTACCAAGGATATCCTGAAGGTTCTGAACCGCAAGGGGACAGCAGAAACTGACCAGCTTGCTCCTATTGTGCCTCTGAATCCTGGAGACCTGACATTCTTAGGTGGGGAGGATGGACAGAAGCGGCGACGAAACCGACCTGAAGCTTTTCCCACTGCCGAGGATATCTTTGCTAAGTTCCAGCACCTTTCGCATTATGACCAACACCAGGTCACGGCTCAGGTCTCCCGGAATGTTCTGGAGCAGATCACGAGCTTTGCCCTTGGCATGTCGTACCACTTGCCTCTGGTGCAGCATGTGCAGTTTATCTTCGACCTCATGGAATATTCACTCAGCATCAGTGGCCTCATCGACTTTGCCATTCAGCTGCTGAATGAACTGAGTGTAGTCGAGGCCGAACTGCTTCTCAAATCCTCAGATCTGGTGGGCAGCTACACCACCAGCCTGTGCCTGTGCATCGTGGCTGTCCTGCGCCACTATCACGCCTGCCTCATCCTCAACCAGGACCAGATGGCACAGGTCTTTGAGGGGCTGTGTGGCGTAGTTAAGCATGGGATGAACCGGTCCGATGGTTCCTCTGCAGAACGCTGTATCCTTGCATATCTCTATGATCTGTACACCTCCTGTAGCCATTTAAAGAGCAAATTTGGGGAACTCTTCAGTGACTTCTGCTCCAAGGTGAAGAACACCATCTACTGCAATGTGGAGCCATCAGAGTCCAACATGCGCTGGGCACCTGAGTTCATGATCGACACTTTAGAGAACCCCGCTGCTCACACCTTCACCTACACGGGGCTAGGCAAGAGTCTTAGTGAGAACCCTGCTAACCGCTACAGCTTTGTCTGCAATGCCCTTATGCACGTCTGTGTGGGGCACCATGATTCGGATAGGGTGAATGACATCGCCATCCTGTGTGCAGAGCTGACCGGCTATTGCAAGTCACTGAGTGCAGAGTGGCTGGGAGTGCTCAAGGCCTTGTGCTGCTCCTCTAACAATGGCACTTGTGGTTTCAACGACCTCCTCTGCAACGTAGATGTCAGTGACCTGTCTTTTCACGACTCCCTGGCCACTTTTGTTGCCATCCTCATCGCTCGGCAGTGTTTGCTCCTGGAGGATCTGATTCGCTGTGCGGCCATCCCTTCACTCCTTAATGCTGCTTGCAGTGAACAGGACTCTGAGCCAGGGGCCCGGCTTACCTGCCGCATCCTCCTCCACCTTTTCAAGACACCTCAACTCAATCCTTGCCAATCAGATGGAAACAAGCCTACTGTAGGAATCCGCTCCTCCTGTGACCGCCACCTGCTGGCTGCCTCCCAGAACCGCATCGTGGATGGAGCTGTGTTTGCTGTTCTCAAGGCTGTGTTTGTACTTGGGGATGCGGAACTGAAGGGTTCGGGCTTCACTGTGACAGGAGGAACAGAAGAACTTCCAGAGGAGGAGGGAGGAGGTGGCAGTGGCAGTCGGAGGCAGGGTGGCCGCAACATCTCTGTGGAGACAGCCAGTCTGGATGTCTATGCCAAGTACGTGCTACGCAGCATCTGCCAGCAGGAATGGGTAGGAGAACGTTGCCTTAAATCGCTGTGTGAAGACAGCAATGACCTGCAAGACCCAGTGTTGAGCAGTGCCCAGGCCCAGCGCCTCATGCAGCTTATCTGCTACCCACATCGGCTGCTGGACAACGAGGATGGGGAAAACCCGCAGCGGCAACGCATTAAGCGTATTCTGCAGAACTTGGACCAGTGGACCATGCGCCAGTCTTCGTTGGAACTACAGCTCATGATCAAGCAGACCCCTAACAATGAGATGAACTCCCTCTTAGAGAACATCGCCAAGGCCACAATCGAGGTTTTCCAACAGTCTGCAGAGACAGGGTCATCTTCTGGAAATGCTGCAAGCAACATGCCCAGCAGCAGCAAGACCAAGCCTGTGCTCAGCTCCCTAGAACGCTCAGGTGTATGGCTGGTGGCTCCTCTCATTGCCAAACTGCCCACCTCAGTCCAGGGGCATGTGTTAAAGGCTGCTGGGGAAGAATTGGAGAACGGCCAGCACCTGGACACCTCTTCCCGCAAAGAACGTGATCGACAAAAGCAAAAGAGCATGTCCCTGTTGAGCCAGCAGCCCTTCTTATCCCTGGTGCTGACATGTCTGAAGGGACAGGATGAGCAGCGTGAGGGACTCCTTACCTCCCTCTACAGCCAGGTCCACCAGATTGTGACTAACTGGAAAGATGACCATTATTTAGACGATTGCAAACCAAAGCAGCTAATGCATGAGGCACTCAAACTGCGGCTCAATCTGGTGGGGGGCATGTTTGACACAGTGCAGCGCAGCACCCAGCAGACCACGGAGTGGGCTGTGCTCCTCCTGGAGATCATCATCAGCGGCACTGTCGACATGCAGTCCAACAACGAGCTCTTCACCACTGTCCTGGACATGCTAAGCGTGCTCATCAATGGGACCCTAGCTGCAGACATGTCCAGCATCTCCCAGGGCAGCATGGAGGAAAACAAACGTGCCTACATGAACCTGGTGAAGAAGCTGCGGAAAGAGTTGGCAGAACGCCAGTCGGATAGTCTGGAAAAAGTTTACCAGCTGCTGCCACTGCCCAAGCCGACTCGAGATGTGATCACATGTGAGCCGCAGGGCTCCCTTATTGACACCAAGGGCAACAAGATTGCTGGCTTCGACTCCATCTTCAAGAAGGAGGGTCTTCAGGTTTCCACCAAACAAAAGATCTCTCCCTGGGATCTTTTTGAGGGCTTGAAGCCATCAGCGCCACTGTCTTGGGGCTGGTTTGGAACAGTCCGGGTGGACCGGCGCGTGGCCCGTGGAGAGGAGCAGCAGCGACTGCTGCTGTACCACACACACCTGAGGCCTCGGCCCCGCGCCTACTACCTGGAGCCACTGCCACTGCCTCCAGAAGATGAGGAACCCCCTGCCCCCACCCTGCTAGAGCCTGAAAAAAAGGCTCCAGAGCCCCCCAAAACTGACAAACCTGGAGCTGCTCCACCCAGCACTGAGGAACGCAAGAAGAAGTCCACCAAGGGCAAGAAGCGCAGCCAGCCTGCCGTCAAGACAGAAGACTATGGAATGGGCCCAGGCCGAAGTGGCCCCTACGGAGTGACAGTACCTCCAGACCTCCTGCACCATGCCAACCCTGGCTCCATCTCCCACCTTAGCTACAGGCAGAGCTCCATAGGCCTCTACACCCAGAACCAGCCACTGCCAGCAGGTGGCCCCCGCGTGGATCCATACCGCCCCGTGCGGTTACCAATGCAGAAGCTGCCTACCCGCCCACCTTACCCTGGAGTGCTGCCCACGACCATGACTGGTGTCATGGGACTGGAACCTGCCTCCTACAAGACGTCTGTGTACCGACAGCAGCAGCCTGCAGTGCCCCAAGGACAGCGCCTTCGCCAACAGCTCCAGATAAGTCAAGGGATGTTGGGACAGTCATCTGTCCATCAGATGACTCCCAGTTCTTCGTACGGTTTGCAGACCTCCCAGGGCTATACTCCTTATGTTTCTCATGTGGGATTGCAGCAACACACAGGCCCTGC---------------------------------------------------------------------------AGATCCTACTCGCCACCTGCAGCAGCGGCCCAGTGGCTATGTGCACCAGCAGGCCCCAACCTATGGACATGGGCTGACCTCCACTCAAAGGTTTTCCCACCAGACACTGCAGCAAACACCCATGATAAGTACCATGCCCCCACTGGGGCGCCAGGG----------------------------------------
>Capra_hircus
ATGGCGGCCTTCGGGATCTTGAGCTACGAACACCGGCCCCTGAAGCGGCCGCGGCTGGGGCCTCCTGATGTGTACCCTCAAGATCCCAAACAGAAGGAGGATGAATTAACGGCCTTGAATGTAAAACAAGGTTTCAATAACCAGCCCGCTGTCTCTGGGGATGAACATGGCACTGCCAAGAATGTCAACTTTAATCCTGCCAAGATCAGTTCCAACTTCAGCAGCATCATTGCAGAGAAGTTACGTTGTAACACCCTCCCTGACATTGGTAGAAGGAAGCCCCAAGTGAACCAGAAGGACAACTTCTGGCTGGTGACTGCACGATCCCAGAGTGCCATTAATACTTGGTTTACTGATCTGGCTGGCACCAAGCCACTCACACAACTAGCCAAAAAGGTCCCCATTTTCAGTAAGAAGGAAGAAGTGTTTGGGTATTTAGCCAAATACACAGTGCCTGTGATGCGGGCTGCCTGGCTCATTAAGATGACCTGTGCCTACTATGCAGCAATCTCAGAGACCAAGGTTAAGAAGAGACATATTGACCCCTTCACAGAATGGACTCAGATCATCACCAAGTGCTTATGGGAGCAGCTTCAAAAGATGGCTGAATACTACCGACCAGGGCCTGCTGGAAGTGGGGGCTGTGGCTCCACTATAGGGCCCTTACCCCATGATGTTGAGATGGCAATCCGGCAGTGGGACTACAACGAGAAGCTGGCCATGTTCATGTTTCAGGACGGAATGCTGGACAGACATGAGTTCCTGACCTGGGTACTTGAGTGTTTTGAGAAAATCCGTCCTGGAGAGGATGAACTGCTTAAACTGCTGCTGCCCCTGCTGCTTCGATACTCCGGAGAGTTTGTTCAGTCTGCATACCTCTCCCGCCGCCTTGCCTACTTCTGTACACGGAGACTGGCCCTGCAGCTGGATGGTGTGAGCAGTCACTCATCTCATGTGATGTCTGCTCAGTCGACAAGCACACTGCCCACCACCCCTGCTCCTCAGCCCCCAACTAGCAGCACACCCTCTACACCCTTTAGTGACCTGCTTATGTGCCCTCAGCACCGGCCCCTAGTTTTTGGCCTCAGCTGTATCCTTCAGACCATCCTGCTGTGTTGTCCTAGTGCCCTGGTTTGGCACTATTCACTGACTGATAGTCGAATCAAGACTGGCTCACCACTTGACCACCTGCCTATTGCCCCCTCCAACCTGCCCATGCCAGAGGGCAACAGTGCCTTCACTCAGCAGGTCCGTGCAAAGTTGCGGGAGATCGAGCAACAGATCAAGGAGCGAGGACAGGCCGTTGAGGTTCGCTGGTCTTTTGATAAGTGCCAGGAAGCTACTGCAGGCTTCACCATTGGACGAGTACTCCATACTTTGGAAGTGTTGGACAGCCATAGTTTTGAACGCTCTGACTTCAGCAACTCTCTTGATTCCCTCTGTAATCGAATCTTTGGATTGGGGCCTAGCAAGGATGGGCACGAGATCTCCTCAGATGATGATGCAGTGGTATCATTACTGTGTGAATGGGCTGTCAGCTGCAAGCGTTCTGGTCGGCATCGTGCGATGGTGGTAGCCAAGCTGCTGGAGAAGAGACAGGCAGAGATTGAGGCTGAGCGTTGTGGAGAATCGGAAGCTGCAGATGAGAAGGGTTCCATTGCCTCTGGCTCCCTTTCTGCTCCCAGTGCTCCCATTTTCCAAGATGTCCTCTTACAGTTTCTGGATACACAGGCTCCCATGCTGACGGACCCCCGAAGTGAGAGTGAGCGAGTGGAATTCTTTAACTTGGTACTGCTGTTCTGTGAACTGATTCGGCATGATGTTTTCTCCCACAACATGTACACTTGCACCCTCATCTCCCGAGGGGACCTTGCCTTCGGAGCCCCTGGTCCCCGGCCTCCCTCTCCCTTTGATGACCCGGCTGATGACCCAGAGCGCAAGGAGGCTGAGGGCAGCAGCAGCAGCAAGCTGGAGGATCCAGGACTCTCAGAGTCTATGGACATTGACCCTAGCTCCAGTGTGCTCTTTGAGGACATGGAGAAGCCTGATTTCTCATTGTTCTCCCCCACTATGCCCTGTGAGGGGAAGGGCAGTCCATCCCCTGAGAAACCAGATGTTGAGAAGGAGGTGAAGCCCCCACCCAAGGAGAAGCTAGAAGGAACCCTTGGGGTTCTTTATGACCAGCCGCGGCATGTGCAGTATGCCACACACTTTCCCATCCCCCAGGAGGAGTCATGCAGCCATGAGTGCAACCAGCGGTTGGTCGTACTGTTTGGGGTGGGAAAGCAGCGAGATGATGCCCGCCATGCCATCAAGAAAATTACCAAGGATATCCTGAAGGTTCTGAACCGCAAGGGGACAGCAGAAACTGACCAGCTTGCTCCTATTGTGCCTCTGAATCCTGGAGACCTGACATTCTTAGGTGGGGAGGATGGACAGAAGCGGCGACGAAACCGACCTGAAGCTTTTCCCACTGCCGAGGATATCTTTGCTAAGTTCCAGCACCTTTCGCATTATGACCAACACCAGGTCACGGCTCAGGTCTCCCGGAATGTTCTGGAGCAGATCACGAGCTTTGCCCTTGGCATGTCGTACCACTTGCCTCTGGTGCAGCATGTGCAGTTTATCTTCGACCTCATGGAATATTCACTCAGCATCAGTGGCCTCATCGACTTTGCTATTCAGCTGCTGAATGAACTGAGTGTAGTCGAGGCCGAACTGCTTCTCAAATCCTCAGATCTGGTGGGCAGCTACACCACCAGCCTGTGCCTGTGCATCGTGGCTGTCCTGCGCCACTATCATGCCTGCCTCATCCTCAACCAGGACCAGATGGCACAGGTCTTTGAGGGGCTGTGTGGCGTAGTTAAGCATGGGATGAACCGGTCCGATGGTTCCTCTGCAGAACGCTGTATCCTTGCATATCTCTATGATCTGTACACCTCCTGTAGCCATTTAAAGAGCAAATTTGGGGAACTCTTCAGTGACTTCTGCTCCAAGGTGAAGAACACCATCTACTGCAATGTGGAGCCGTCAGAGTCCAACATGCGCTGGGCACCTGAGTTCATGATCGACACTTTAGAGAACCCCGCTGCTCACACCTTCACCTACACGGGGCTAGGCAAGAGTCTTAGTGAGAACCCTGCTAACCGCTACAGCTTTGTCTGCAATGCCCTTATGCACGTCTGTGTGGGGCACCATGATTCGGATAGGGTGAATGACATCGCCATCCTGTGTGCAGAGCTGACCGGCTATTGCAAGTCGCTGAGTGCAGAGTGGCTGGGAGTGCTTAAGGCCTTGTGCTGCTCCTCTAACAATGGCACTTGCGGTTTCAACGACCTCCTCTGCAATGTAGATGTCAGTGACCTGTCTTTTCACGACTCCCTGGCCACTTTTGTTGCCATCCTCATCGCTCGGCAGTGTTTGCTCCTGGAGGATCTGATTCGCTGTGCGGCCATCCCTTCACTCCTTAATGCTGCTTGCAGTGAACAGGACTCTGAGCCAGGGGCCCGGCTTACCTGCCGCATCCTCCTCCACCTTTTCAAGACACCTCAACTCAATCCTTGCCAATCGGATGGAAACAAGCCTACTGTAGGAATCCGCTCCTCCTGTGACCGCCACCTGCTGGCTGCCTCCCAGAACCGCATCGTGGATGGAGCTGTGTTTGCTGTTCTCAAGGCTGTGTTTGTACTTGGGGATGCGGAACTGAAGGGTTCGGGCTTCACTGTGACAGGAGGAGCAGAAGAACTTCCAGAGGAGGAGGGAGGAGGTGGCAGTGGCAGTCGGAGACAGGGTGGCCGCAACATCTCTGTGGAGACAGCCAGTCTGGATGTCTATGCCAAGTACGTGCTACGCAGCATCTGCCAGCAGGAATGGGTAGGAGAACGTTGCCTTAAATCGCTGTGTGAAGACAGCAATGACCTGCAAGACCCAGTGTTGAGCAGTGCCCAGGCCCAGCGCCTCATGCAGCTTATCTGCTACCCACATCGGCTGCTGGACAACGAGGATGGGGAAAACCCGCAGCGGCAACGCATTAAGCGTATTCTCCAGAACTTGGACCAGTGGACCATGCGCCAGTCTTCGTTGGAACTACAGCTCATGATCAAGCAGACCCCTAACAATGAGATGAACTCCCTCTTAGAGAACATCGCCAAGGCCACAATCGAGGTTTT-CAACAGTCTGCAGAGACA--GTCATCTTCTGGAAATGCTGCAAGCAACATGCCCAGCAGCAGCAAGACCAAGCCTGTGCTCAGCTCCCTAGAACGCTCGGGTGTATGGCTG---------------------------------------------------------------------------------------------------------------------------------------------------------------------------------------------------------------------------------------------------------------------------------------------------------------------------------------------------------------------------------------------------------------------------------------------------------------------------------------------------------------------------------------------------------------------------------------------------------------------------------------------------------------------------------------------------------------------------------------------------------------------------------------------------------------------------------------------------------------------------------------------------------------------------------------------------------------------------------------------------------------------------------------------------------------------------------------------------------------------------------------------------------------------------------------------------------------------------------------------------------------------------------------------------------------------------------------------------------------------------------------------------------------------------------------------------------------------------------------------------------------------------------------------------------------------------------------------------------------------------------------------------------------------------------------------------------------------------------------------------------------------------------------------------------------------------------------------------------------------------------------------------------------------------------------------
>Bos_taurus
ATGGCGGCCTTCGGGATCTTGAGCTACGAACACCGGCCCCTGAAGCGGCCGCGGCTGGGGCCTCCTGATGTGTACCCTCAAGATCCCAAACAGAAGGAGGATGAATTAACGGCCTTGAATGTAAAACAAGGTTTCAATAACCAGCCCGCTGTCTCTGGGGATGAACATGGCACTGCCAAGAATGTCAACTTTAATCCTGCCAAGATCAGTTCCAACTTCAACAGCATCATTACAGAGAAGTTACGTTGTAACACCCTCCCTGACATTGGGCGAAGGAAGCCCCAAGTGAACCAGAAGGACAACTTCTGGCTGGTGACTGCACGATCCCAGAGTGCCATTAACACTTGGTTTACTGATCTGGCTGGTACCAAGCCACTCACACAACTAGCCAAAAAGGTCCCCATTTTCAGTAAGAAGGAAGAAGTGTTTGGGTATTTAGCCAAATACACAGTGCCTGTGATGCGGGCCGCCTGGCTCATTAAGATGACCTGTGCCTACTATGCAGCAATCTCAGAGACCAAGGTTAAGAAGAGACATATTGACCCCTTCACAGAATGGACTCAGATCATCACCAAGTGCTTATGGGAGCAGCTTCAAAAGATGGCTGAATACTACCGGCCAGGGCCTGCTGGAAGTGGGGGCTGTGGCTCCACTATAGGCCCCTTGCCCCATGATGTTGAGATGGCAATCCGGCAGTGGGACTACAACGAGAAGCTGGCCATGTTCATGTTTCAGGACGGAATGCTGGACAGACATGAGTTTCTGACCTGGGTACTTGAGTGTTTTGAGAAAATCCGCCCTGGAGAGGATGAATTGCTTAAACTGCTGCTGCCCCTGCTGCTTCGATACTCTGGAGAGTTTGTTCAGTCTGCGTACCTCTCCCGCCGCCTCGCCTACTTCTGTACACGGAGACTGGCCCTGCAGCTGGATGGTGTGAGCAGTCACTCATCTCATGTGATGTCTGCTCAGTCGACAAGCACACTGCCCACCACCCCTGCTCCTCAGCCCCCAAGTAGCAGCACACCCTCTACACCCTTTAGTGACCTGCTTATGTGCCCTCAGCACCGGCCCCTAGTTTTTGGCCTCAGCTGTATCCTTCAGACCATCCTGCTGTGTTGTCCTAGTGCCCTGGTTTGGCACTATTCACTGACTGATAGTCGAATCAAGACTGGCTCACCACTTGACCACCTGCCTATTGCCCCCTCCAACCTGCCCATGCCAGAGGGCAACAGTGCCTTCACTCAGCAGGTCCGTGCAAAGTTGCGGGAGATCGAGCAACAGATCAAGGAGCGAGGACAGGCCGTTGAGGTTCGCTGGTCTTTTGATAAGTGCCAGGAAGCTACTGCAGGCTTCACCATTGGACGAGTACTCCATACTTTGGAGGTGTTGGACAGCCATAGTTTTGAACGCTCTGACTTCAGCAACTCTCTTGATTCCCTCTGTAATCGAATCTTTGGATTGGGGCCTAGCAAGGATGGGCACGAGATCTCCTCAGATGATGATGCAGTGGTATCGTTACTGTGTGAATGGGCTGTCAGCTGCAAGCGTTCTGGTCGGCATCGTGCGATGGTGGTAGCCAAGCTGCTGGAGAAGAGACAGGCAGAGATTGAGGCTGAGCGTTGTGGAGAATCGGAAGCTGCAGATGAGAAGGGTTCCATTGCCTCTGGCTCCCTTTCTGCTCCCAGTGCTCCCATTTTCCAAGATGTCCTCTTACAGTTTCTGGATACACAGGCTCCCATGCTGACGGACCCCCGAAGTGAGAGTGAGCGAGTGGAATTCTTTAACTTGGTACTGCTGTTCTGTGAACTGATTCGACATGATGTTTTCTCCCACAACATGTACACTTGCACCCTCATCTCCCGAGGGGACCTTGCCTTCGGAGCCCCTGGTCCCCGGCCTCCCTCTCCCTTTGATGACCCAGCTGATGACCCAGAGCGCAAGGAGGCTGAGGGCAGCAGCAGCAGCAAGCTGGAGGATCCAGGGCTCTCAGAGTCTATGGACATTGACCCTAGCTCCAGTGTGCTCTTTGAGGACATGGAAAAGCCTGATTTCTCATTGTTCTCCCCTACTATGCCCTGTGAGGGGAAGGGCAGTCCATCCCCTGAGAAACCAGATGTTGAGAAGGAGGTGAAGCCCCCACCCAAGGAGAAGCTAGAAGGAACCCTTGGGGTTCTTTATGACCAGCCACGGCATGTGCAGTATGCCACACACTTTCCCATCCCCCAGGAGGAGTCATGCAGCCATGAGTGCAACCAGCGGTTGGTCGTACTGTTTGGGGTGGGAAAGCAGCGAGATGATGCCCGCCATGCCATCAAGAAAATTACCAAGGATATCCTGAAGGTTCTGAACCGCAAGGGGACAGCAGAAACTGACCAGCTTGCTCCTATTGTGCCTCTGAATCCTGGAGACCTGACATTCTTAGGTGGGGAGGATGGACAGAAGCGGCGACGAAACCGACCTGAAGCTTTTCCCACTGCCGAGGATATCTTTGCTAAGTTCCAGCACCTTTCACATTATGACCAACATCAGGTCACGGCTCAGGTCTCCCGGAATGTTCTGGAGCAGATCACGAGCTTTGCCCTTGGCATGTCATACCACTTGCCTCTGGTGCAGCATGTGCAGTTTATCTTCGACCTCATGGAATATTCACTCAGCATCAGTGGCCTCATCGACTTTGCCATTCAGCTGCTGAATGAACTGAGTGTAGTCGAGGCCGAACTGCTTCTCAAATCCTCAGATCTGGTGGGCAGCTACACCACCAGCCTGTGCCTGTGCATCGTGGCTGTCCTGCGCCACTATCATGCCTGCCTCATCCTCAACCAGGACCAGATGGCACAGGTCTTTGAGGGGCTGTGTGGCGTAGTTAAGCATGGGATGAACCGATCTGATGGTTCCTCTGCAGAACGCTGTATCCTTGCATATCTCTATGATCTGTACACCTCCTGTAGCCATTTAAAGAGCAAATTTGGGGAACTCTTCAGTGACTTCTGCTCCAAGGTGAAGAACACCATCTACTGCAACGTGGAGCCGTCAGAGTCCAACATGCGCTGGGCACCCGAGTTCATGATCGACACTTTAGAGAACCCCGCCGCTCACACCTTCACCTACACGGGGCTAGGCAAGAGTCTTAGTGAGAACCCTGCTAACCGCTACAGCTTTGTCTGCAATGCCCTTATGCACGTCTGTGTGGGGCACCATGATTCGGATAGGGTGAATGACATCGCCATCCTGTGTGCAGAGCTGACCGGCTATTGCAAGTCACTGAGTGCAGAGTGGCTGGGAGTGCTTAAGGCCTTGTGCTGCTCCTCTAACAATGGCACTTGTGGTTTCAACGACCTCCTCTGCAATGTAGATGTCAGTGACCTGTCTTTTCACGACTCCCTGGCCACTTTTGTTGCCATCCTCATCGCTCGGCAGTGTTTGCTCCTGGAGGATCTGATTCGCTGTGCGGCCATCCCTTCACTCCTTAATGCTGCTTGCAGTGAACAGGACTCTGAGCCAGGGGCCCGGCTTACCTGCCGCATCCTCCTCCACCTTTTCAAGACACCTCAACTCAATCCTTGCCAATCGGATGGAAACAAGCCTACTGTAGGAATCCGCTCCTCCTGTGACCGCCACCTGCTGGCTGCCTCCCAGAACCGCATCGTGGATGGAGCTGTGTTTGCTGTTCTCAAGGCTGTGTTTGTACTTGGGGATGCGGAACTGAAGGGTTCGGGCTTCACTGTGACAGGAGGAACAGAAGAGCTTCCAGAGGAGGAAGGAGGAGGTGGCAGTGGCAGTCGGAGGCAGGGTGGCCGCAACATCTCTGTGGAGACAGCCAGTCTGGATGTCTATGCCAAGTACGTGCTACGCAGCATCTGCCAGCAGGAATGGGTAGGAGAACGTTGCCTTAAATCGCTGTGTGAGGACAGCAATGACCTGCAAGACCCAGTGTTGAGCAGTGCCCAGGCCCAGCGCCTCATGCAGCTTATCTGCTACCCACATCGGCTGCTGGACAACGAGGATGGGGAAAACCCACAGCGGCAACGCATTAAGCGTATTCTCCAGAACTTGGACCAGTGGACCATGCGCCAGTCTTCATTGGAACTGCAGCTCATGATCAAGCAGACCCCTAACAATGAGATGAACTCCCTCTTAGAGAACATCGCCAAGGCCACAATCGAGGTTTTCCAACAGTCTGCAGAGACAGGGTCATCTTCTGGAAATGCTGCAAGCAACATGCCCAGCAGCAGCAAGACCAAGCCTGTGCTCAGCTCTCTAGAACGCTCGGGTGTATGGCTAGTGGCTCCTCTCATTGCCAAACTGCCCACCTCAGTCCAGGGGCATGTGTTAAAGGCTGCTGGGGAAGAATTGGAGAACGGCCAGCACCTGGACTCCTCTTCCCGCAAAGAACGTGATCGACAAAAGCAAAAGAGCATGTCCCTGTTGAGCCAGCAGCCCTTCTTATCCCTGGTGCTGACATGTCTGAAGGGGCAGGATGAGCAGCGTGAGGGACTCCTTACCTCGCTCTACAGCCAGGTCCACCAGATTGTGACTAATTGGAGAGATGACCAGTATTTAGACGATTGCAAACCAAAGCAGCTAATGCATGAGGCACTCAAACTGCGGCTCAACCTGGTGGGGGGCATGTTTGACACAGTGCAGCGCAGCACCCAGCAGACCACGGAGTGGGCTGTGCTCCTCCTGGAGATCATCATCAGCGGCACTGTCGACATGCAGTCCAACAACGAGCTCTTCACCACTGTCCTGGACATGCTAAGCGTGCTAATCAATGGGACCCTAGCTGCAGACATGTCCAGCATCTCCCAGGGCAGCATGGAGGAAAACAAACGTGCCTACATGAACCTGGTGAAGAAGCTGCGGAAAGAGTTGGCGGAACGCCAGTCGGATAGTCTGGAGAAAGTTTACCAGCTGCTGCCACTGCCCAAGCCGACTCGAGATGTGATCACGTGTGAGCCGCAGGGCTCACTTATTGACACCAAGGGCAACAAGATTGCTGGCTTCGACTCCATCTTCAAGAAGGAGGGTCTTCAGGTTTCCACCAAACAAAAGATCTCTCCCTGGGATCTTTTTGAGGGCTTGAAGCCATCAGCGCCACTGTCTTGGGGCTGGTTTGGAACAGTCCGGGTGGACCGGCGCGTGGCCCGTGGAGAGGAGCAGCAGCGGCTGCTGCTGTACCACACACACCTGAGGCCCCGGCCCCGCGCCTACTACCTGGAGCCACTGCCACTGCCTCCAGAAGACGAGGAACCCCCTGCCCCCACCCTGCTAGAGCCTGAAAAAAAGGCTCCAGAGCCCCCCAAAACTGACAAACCTGGAGCTGCTCCACCCAGCACTGAGGAACGCAAGAAGAAGTCCACCAAGGGCAAGAAGCGCAGCCAGCCTGCCGCCAAGACGGAAGACTATGGAATGGGCCCAGGCCGAAGTGGCCCCTACGGAGTGACAGTGCCTCCAGACCTCCTGCACCATGCCAACCCTAGCTCCATCTCCCACCTTAGCTACAGGCAGAGCTCCATAGGCCTCTACACCCAGAACCAGCCACTGCCAGCAGGTGGCCCCCGTGTGGATCCATACCGCCCTGTGCGGTTACCGATGCAGAAGCTGCCTACCCGCCCACCTTACCCTGGAGTGCTGCCCACGACCATGACTGGTGTCATGGGACTGGAACCTGCCTCCTACAAGACATCTGTGTACCGACAGCAGCAGCCTGCAGTGCCCCAAGGACAGCGCCTTCGCCAACAGCTCCAGATAAGTCAAGGGATGTTGGGACAGTCATCTGTCCATCAGATGACTCCCAGTTCTTCGTACGGTTTGCAGACCTCCCAGGGCTATACTCCTTATGTTTCTCATGTGGGATTGCAGCAACACACAGGCCCTGCAGGTACCATGGTGCCCCCCAGCTACTCCAGCCAGCCTTACCAGAGCACCCACCCTTCTACCAATCCTACTCTTGTAGATCCTACTCGCCACCTGCAGCAGCGGCCCAGTGGCTATGTGCACCAGCAGGCCCCAACCTACGGACATGGGCTGACCTCCACTCAAAGGTTTTCCCACCAGACACTGCAGCAAACACCCATGATAGGCACCATGACCCCACTGGGCCCCCAGGGTGTCCAGGCTGGCATCCGGTCGGCTTCCATCCTGCCTGAA
>Bos_indicus
ATGGCGGCCTTCGGGATCTTGAGCTACGAACACCGGCCCCTGAAGCGGCCGCGGCTGGGGCCTCCTGATGTGTACCCTCAAGATCCCAAACAGAAGGAGGATGAATTAACGGCCTTGARTGTAAAACAAGGTTTCAATAACCAGCCCGCTGTCTCTGGGGATGAACATGGCACTGCCAAGAATGTCAACTTTAATCCTGCCAAGATCAGTTCCAACTTCAACAGCATCATTACAGAGAAGTTACGTTGTAACACCCTCCCTGACATTGGGCGAAGGAAGCCCCAAGTGAACCAGAAGGACAACTTCTGGCTGGTGACTGCACGATCCCAGAGTGCCATTAACACTTGGTTTACTGATCTGGCTGGTACCAAGCCACTCACACAACTAGCCAAAAAGGTCCCCATTTTCAGTAAGAAGGAAGAAGTGTTTGGGTATTTAGCCAAATACACAGTGCCTGTGATGCGGGCCGCCTGGCTCATTAAGATGACCTGTGCCTACTATGCAGCAATCTCAGAGACCAAGGTTAAGAAGAGACATATTGACCCCTTCACAGAATGGACTCAGATCATCACCAAGTGCTTATGGGAGCAGCTTCAAAAGATGGCTGAATACTACCGGCCAGGGCCTGCTGGAAGTGGGGGCTGTGGCTCCACTATAGGCCCCTTGCCCCATGATGTTGAGATGGCAATCCGGCAGTGGGACTACAACGAGAAGCTGGCCATGTTCATGTTTCAGGACGGAATGCTGGACAGACATGAGTTTCTGACCTGGGTACTTGAGTGTTTTGAGAAAATCCGCCCTGGAGAGGATGAATTGCTTAAACTGCTGCTGCCCCTGCTGCTTCGATACTCTGGAGAGTTTGTTCAGTCTGCGTACCTCTCCCGCCGCCTCGCCTACTTCTGTACACGGAGACTGGCCCTGCAGCTGGATGGTGTGAGCAGTCACTCATCTCATGTGATGTCTGCTCAGTCGACAAGCACACTGCCCACCACCCCTGCTCCTCAGCCCCCAAGTAGCAGCACACCCTCTACACCCTTTAGTGACCTGCTTATGTGCCCTCAGCACCGGCCCCTAGTTTTTGGCCTCAGCTGTATCCTTCAGACCATCCTGCTGTGTTGTCCTAGTGCCCTGGTTTGGCACTATTCACTGACTGATAGTCGAATCAAGACTGGCTCACCACTTGACCACCTGCCTATTGCCCCCTCCAACCTGCCCATGCCAGAGGGCAACAGTGCCTTCACTCAGCAGGTCCGTGCAAAGTTGCGGGAGATCGAGCAACAGATCAAGGAGCGAGGACAGGCCGTTGAGGTTCGCTGGTCTTTTGATAAGTGCCAGGAAGCTACTGCAGGCTTCACCATTGGACGAGTACTCCATACTTTGGAGGTGTTGGACAGCCATAGTTTTGAACGCTCTGACTTCAGCAACTCTCTTGATTCCCTCTGTAATCGAATCTTTGGATTGGGGCCTAGCAAGGATGGGCACGAGATCTCCTCAGATGATGATGCAGTGGTATCGTTACTGTGTGAATGGGCTGTCAGCTGCAAGCGTTCTGGTCGGCATCGTGCGATGGTGGTAGCCAAGCTGCTGGAGAAGAGACAGGCAGAGATTGAGGCTGAGCGTTGTGGAGAATCGGAAGCTGCAGATGAGAAGGGTTCCATTGCCTCTGGCTCCCTTTCTGCTCCCAGTGCTCCCATTTTCCAAGATGTCCTCTTACAGTTTCTGGATACACAGGCTCCCATGCTGACGGACCCCCGAAGTGAGAGTGAGCGAGTGGAATTCTTTAACTTGGTACTGCTGTTCTGTGAACTGATTCGACATGATGTTTTCTCCCACAACATGTACACTTGCACCCTCATCTCCCGAGGGGACCTTGCCTTCGGAGCCCCTGGTCCCCGGCCTCCCTCTCCCTTTGATGACCCAGCTGATGACCCAGAGCGCAAGGAGGCTGAGGGCAGCAGCAGCAGCAAGCTGGAGGATCCAGGGCTCTCAGAGTCTATGGACATTGACCCTAGCTCCAGTGTGCTCTTTGAGGACATGGAAAAGCCTGATTTCTCATTGTTCTCCCCTACTATGCCCTGTGAGGGGAAGGGCAGTCCATCCCCTGAGAAACCAGATGTTGAGAAGGAGGTGAAGCCCCCACCCAAGGAGAAGCTAGAAGGAACCCTTGGGGTTCTTTATGACCAGCCACGGCATGTGCAGTATGCCACACACTTTCCCATCCCCCAGGAGGAGTCATGCAGCCATGAGTGCAACCAGCGGTTGGTCGTACTGTTTGGGGTGGGAAAGCAGCGAGATGATGCCCGCCATGCCATCAAGAAAATTACCAAGGATATCCTGAAGGTTCTGAACCGCAAGGGGACAGCAGAAACTGACCAGCTTGCTCCTATTGTGCCTCTGAATCCTGGAGACCTGACATTCTTAGGTGGGGAGGATGGACAGAAGCGGCGACGAAACCGACCTGAAGCTTTTCCCACTGCCGAGGATATCTTTGCTAAGTTCCAGCACCTTTCACATTATGACCAACATCAGGTCACGGCTCAGGTCTCCCGGAATGTTCTGGAGCAGATCACGAGCTTTGCCCTTGGCATGTCATACCACTTGCCTCTGGTGCAGCATGTGCAGTTTATCTTCGACCTCATGGAATATTCACTCAGCATCAGTGGCCTCATCGACTTTGCCATTCAGCTGCTGAATGAACTGAGTGTAGTCGAGGCCGAACTGCTTCTCAAATCCTCAGATCTGGTGGGCAGCTACACCACCAGCCTGTGCCTGTGCATCGTGGCTGTCCTGCGCCACTATCATGCCTGCCTCATCCTCAACCAGGACCAGATGGCACAGGTCTTTGAGGGGCTGTGTGGCGTAGTTAAGCATGGGATGAACCGATCTGATGGTTCCTCTGCAGAACGCTGTATCCTTGCATATCTCTATGATCTGTACACCTCCTGTAGCCATTTAAAGAGCAAATTTGGGGAACTCTTCAGTGACTTCTGCTCCAAGGTGAAGAACACCATCTACTGCAACGTGGAGCCGTCAGAGTCCAACATGCGCTGGGCACCCGAGTTCATGATCGACACTTTAGAGAACCCCGCCGCTCACACCTTCACCTACACGGGGCTAGGCAAGAGTCTTAGTGAGAACCCTGCTAACCGCTACAGCTTTGTCTGCAATGCCCTTATGCACGTCTGTGTGGGGCACCATGATTCGGATAGGGTGAATGACATCGCCATCCTGTGTGCAGAGCTGACCGGCTATTGCAAGTCACTGAGTGCAGAGTGGCTGGGAGTGCTTAAGGCCTTGTGCTGCTCCTCTAACAATGGCACTTGTGGTTTCAACGACCTCCTCTGCAATGTAGATGTCAGTGACCTGTCTTTTCACGACTCCCTGGCCACTTTTGTTGCCATCCTCATCGCTCGGCAGTGTTTGCTCCTGGAGGATCTGATTCGCTGTGCGGCCATCCCTTCACTCCTTAATGCTGCTTGCAGTGAACAGGACTCTGAGCCAGGGGCCCGGCTTACCTGCCGCATCCTCCTCCACCTTTTCAAGACACCTCAACTCAATCCTTGCCAATCGGATGGAAACAAGCCTACTGTAGGAATCCGCTCCTCCTGTGACCGCCACCTGCTGGCTGCCTCCCAGAACCGCATCGTGGATGGAGCTGTGTTTGCTGTTCTCAAGGCTGTGTTTGTACTTGGGGATGCGGAACTGAAGGGTTCAGGCTTCACTGTGACAGGAGGAACAGAAGAGCTTCCAGAGGAGGAAGGAGGAGGTGGCAGTGGCAGTCGGAGGCAGGGTGGCCGCAACATCTCTGTGGAGACAGCCAGTCTGGATGTCTATGCCAAGTACGTGCTACGCAGCATCTGCCAGCAGGAATGGGTAGGAGAACGTTGCCTTAAATCGCTGTGTGAGGACAGCAATGACCTGCAAGACCCAGTGTTGAGCAGTGCCCAGGCCCAGCGCCTCATGCAGCTTATCTGCTACCCACATCGGCTGCTGGACAACGAGGATGGGGAAAACCCACAGCGGCAACGCATTAAGCGTATTCTCCAGAACTTGGACCAGTGGACCATGCGCCAGTCTTCATTGGAACTGCAGCTCATGATCAAGCAGACCCCTAACAATGAGATGAACTCCCTCTTAGAGAACATCGCCAAGGCCACAATCGAGGTTTTCCAACAGTCTGCAGAGACAGGGTCATCTTCTGGAAATGCTGCAAGCAACATGCCCAGCAGCAGCAAGACCAAGCCTGTGCTCAGCTCTCTAGAACGCTCGGGTGTATGGCTAGTGGCTCCTCTCATTGCCAAACTGCCCACCTCAGTCCAGGGGCATGTGTTAAAGGCTGCTGGGGAAGAATTGGAGAACGGCCAGCACCTGGACTCCTCTTCCCGCAAAGAACGTGATCGACAAAAGCAAAAGAGCATGTCCCTGTTGAGCCAGCAGCCCTTCTTATCCCTGGTGCTGACATGTCTGAAGGGGCAGGATGAGCAGCGTGAGGGACTCCTTACCTCGCTCTACAGCCAGGTCCACCAGATTGTGACTAATTGGAGAGATGACCAGTATTTAGACGATTGCAAACCAAAGCAGCTAATGCATGAGGCACTCAAACTGCGGCTCAACCTGGTGGGGGGCATGTTTGACACAGTGCAGCGCAGCACCCAGCAGACCACGGAGTGGGCTGTGCTCCTCCTGGAGATCATCATCAGCGGCACTGTCGACATGCAGTCCAACAACGAGCTCTTCACCACTGTCCTGGACATGCTAAGCGTGCTAATCAATGGGACCCTAGCTGCAGACATGTCCAGCATCTCCCAGGGCAGCATGGAGGAAAACAAACGTGCCTACATGAACCTGGTGAAGAAGCTGCGGAAAGAGTTGGCGGAACGCCAGTCGGATAGTCTGGAGAAAGTTTACCAGCTGCTGCCACTGCCCAAGCCGACTCGAGATGTGATCACGTGTGAGCCGCAGGGCTCACTTATTGACACCAAGGGCAACAAGATTGCTGGCTTCGACTCCATCTTCAAGAAGGAGGGTCTTCAGGTTTCCACCAAACAAAAGATCTCTCCCTGGGATCTTTTTGAGGGCTTGAAGCCATCAGCGCCACTGTCTTGGGGCTGGTTTGGAACAGTCCGGGTGGACCGGCGCGTGGCCCGTGGAGAGGAGCAGCAGNGGTTGCTGCTGTACCACACACACCTGAGGCCCCGGCCCCGCGCCTACTACCTGGAGCCACTGCCACTGCCTCCAGAAGACGAGGAACCCCCTGCCCCCACCCTGCTAGAGCCTGAAAAAAAGGCTCCAGAGCCCCCCAAAACTGACAAACCTGGAGCTGCTCCACCCAGCACTGAGGAACGCAAGAAGAAGTCCACCAAGGGCAAGAAGCGCAGCCAGCCTGCCGCCAAGACGGAAGACTATGGAATGGGCCCAGGCCGAAGTGGCCCCTACGGAGTGACAGTGCCTCCAGACCTCCTGCACCATGCCAACCCTAGCTCCATCTCCCACCTTAGCTACAGGCAGAGCTCCATAGGCCTCTACACCCAGAACCAGCCACTGCCAGCAGGTGGCCCCCGTGTGGATCCATACCGCCCTGTGCGGTTACCGATGCAGAAGCTGCCTACCCGCCCACCTTACCCTGGAGTGCTGCCCACGACCATGACTGGTGTCATGGGACTGGAACCTGCCTCCTACAAGACATCTGTGTACCGACAGCAGCAGCCTGCAGTGCCCCAAGGACAGCGCCTTCGCCAACAGCTCCAGATAAGTCAAGGGATGTTGGGACAGTCATCTGTCCATCAGATGACTCCCAGTTCTTCGTACGGTTTGCAGACCTCCCAGGGCTATACTCCTTATGTTTCTCATGTGGGATTGCAGCAACACACAGGCCCTGCAGGTACCATGGTGCCCCCCAGCTACTCCAGCCAGCCTTACCAGAGCACCCACCCTTCTACCAATCCTACTCTTGTAGATCCTACTCGCCACCTGCAGCAGCGGCCCAGTGGCTATGTGCACCAGCAGGCCCCAACCTACGGACATGGGCTGACCTCCACTCAAAGGTTTTCCCACCAGACACTGCAGCAAACACCCATGATAGGCACCATGACCCYACTGGGCCCCCAGGGTGTCCAGGCTGGCATCCGGTCGGCTTCCATCCTGCCTGAA
