# Supplementary material for: Insights into body size variation in cetaceans from the evolution of body-size-related genes
Source: BMC Evol Biol. 2019 Jul 27;19:157. doi: 10.1186/s12862-019-1461-9 (PMC6660953; doi:10.1186/s12862-019-1461-9)
Supplement: Supplementary file 4 — Alignment sequences of 20 body-size related genes used for this study. These files are Fast format, please use MEGA or Clustal to open them. (ZIP 133 kb) [file 12862_2019_1461_MOESM4_ESM.zip › Additional file 4 6.2/MEN1.fas]

>Balaena_mysticetus
ATGGGGCTGAAGGCTGCCCAGAAGACGCTGTTCCCGCTGCGCTCCATCGACGACGTGGTGCGCCTGTTCGCTGCCGAGCTGGGCCGAGAGGAGCCGGACCTGGTGCTCCTATCCTTGGTACTGGGCTTCGTGGAGCACTTCCTAGCTGTCAACCGCGTCATCCCCACCAACGTGCCCGAGCTCACTTTTCAGCCCAGCCCTGCGCCCGACCCTCCTGGCGGCCTCACCTACTTCCCCGTGGCCGACCTGTCCATCATCGCCGCGCTCTATGCCCGCTTCACCGCCCAGATCCGCGGCGCCGTCGACCTGTCTCTCTACCCGCGAGAGGGGGGCGTCTCCAGCCGCGAGCTGGTAAAGAAGGTCTCCGATGTCATCTGGAACAGCCTCAGCCGCTCCTACTTCAAGGATCGGGCCCACATCCAGTCCCTCTTCAGCTTCATCACAGGCACCAAACTGGACAGCTCTGGTGTGGCCTTTGCCGTGGTGGGGGCCTGCCAGGCTCTGGGTCTCCGGGATGTCCACCTGGCCTTGTCTGAGGACCATGCCTGGGTAGTGTTTGGGCCCAATGGAGAACAAACAGCTGAGGTCACCTGGCATGGCAAGGGCAACGAGGACCGCAGAGGCCAGACAGTCAACGCGGGTGTGGCTGAGCGGAGCTGGCTGTACCTGAAAGGATCATACATGCGCTGTGACCGCAAGATGGAGGTGGCATTTATGGTGTGCGCCATCAACCCTTCCATTGACCTGCACACTGACTCCCTGGAGCTGCTGCAGCTGCAGCAGAAGCTGCTCTGGCTGCTCTATGACCTGGGACATCTGGAAAGGTACCCTATGGCGCTGGGGAACCTGGCAGATCTGGAGGAGCTGGAGCCTACCCCTGGCCGGCCGGACCCACTCACCCTCTACCACAAGGGCATTGCCTCAGCCAAGACCTACTACCGGGATGAGCACATCTACCCCTACATGTACCTGGCTGGCTACCATTGTCGCAACCGCAATGTGCGTGAAGCCCTGCAGGCCTGGGCCGACACGGCTACTGTCATCCAGGACTACAACTACTGCCGTGAAGACGAGGAGATCTACAAGGAGTTCTTTGAAGTAGCCAATGATGTCATCCCCAACCTGCTGAAGGAGGCTGCCAGCCTGTTGGAGGCCGGCGAGGAGCGGCCAGGGGAGCAGACCCAGGGCACCCAGAGCCAGGGTTCTGCCCTCCAGGACCCAGAGTGCTTCGCCCATCTGCTGCGATTCTACGATGGCATCTGCAAATGGGAAGAGGGCAGTCCCACGCCCGTGCTGCACGTGGGCTGGGCCACCTTCCTTGTGCAGTCCCTAGGCCGTTTTGAGGGACAGGTGCGGCAGAAGGTACGCATAGTGAGCCGAGAGGCAGAGGCGGCCGAGGCAGAAGAGCCGTGGGGCGAGGAAGCCCGAGAAGGCCGGCGGCGGGGCCCGCGGCGGGAATCCAAGCCTGAGGAGCCTCCGCCGCCTAAGAAGCCGGCGCTGGACAAGGGCACAGGCGCGGGCCAGGGTGCGGTGCCAGGACCCCCGCGGAAGCCCCCAGGCACCGTCCCGAGCACCGCCCGCGGCCCTGAAGGCGGCAGCGCGGCTCCGGCGCTGGCGCCCGCCGCCTCGCCGCCACCGGAGGGTCCGGTGCTCACTTTTCAGAGCGAGAAGATGAAGGGCATGAAGGAGCTGCTTGTGGCCACCAAGATCAATTCGAGCGCCATCAAGCTGCAGCTCACGGCGCAGTCACAAGTGCAGATGAAGAAGCAGAAGGTGTCTACACCTAGTGACTACACTCTTTCATTCCTCAAGCGGCAGCGCAAGGGCCTC
>Neophocaena_phocaenoides
ATGGGGCTGAAGGCCGCCCAGAAGACGCTGTTCCCGCTGCGCTCCATAGACGACGTGGTGCGCCTGTTCGCTGCCGAGCTGGGCCGAGAGGAGCCGGACCTGGTGCTCCTATCCTTGGTACTGGGCTTCGTGGAGCACTTCCTAGCTGTCAACCGCGTCATTCCCACCAACGTGCCCGAGCTCACTTTTCAGCCCAGCCCTGCGCCCGACCCTCCTGGCGGCCTCACCTACTTCCCCGTGGCCGACCTGTCCATCATCGCCGCGCTCTATGCCCGCTTCACCGCCCAGATCCGTGGCGCCGTCGACCTCTCTCTCTACCCGCGAGAGGGGGGCGTCTCCAGCCGCGAGCTGGTAAAGAAGGTCTCCGATGTCATCTGGAACAGCCTCAGCCGCTCCTACTTCAAGGATCGGGCCCACATCCAGTCCCTCTTCAGCTTCATCACAGGCACCAAACTGGACAGCTCTGGTGTGGCCTTTGCCGTGGTGGGGGCCTGCCAGGCCCTGGGTCTCCGGGATGTCCACCTGGCCTTGTCTGAGGACCATGCCTGGGTAGTGTTTGGGCCCAATGGAGAACAAACAGCTGAGGTCACCTGGCATGGCAAGGGCAACGAGGACCGCAGAGGCCAGACAGTCAACGCGGGTGTGGCTGAGCGGAGCTGGCTGTACCTGAAAGGATCATACATGCGCTGTGACCGCAAAATGGAGGTGGCATTTATGGTGTGCGCCATCAACCCTTCCATTGACCTGCACACTGACTCCCTGGAGCTGCTGCAGCTGCAGCAGAAGCTGCTCTGGCTGCTCTATGACCTGGGACATCTGGAAAGGTACCCTATGGCGCTGGGGAACCTGGCAGATCTGGAGGAGCTGGAGCCTACCCCTGGCCGGCCGGACCCACTCACCCTCTACCACAAGGGCATTGCCTCAGCCAAGACCTACTACCGGGATGAGCACATCTACCCTTACATGTACCTGGCTGGCTACCATTGTCGCAACCGCAACGTGCGTGAAGCCCTGCAGGCCTGGGCCGACACGGCTACTGTCATCCAGGACTACAACTACTGCCGTGAAGACGAGGAGATCTACAAGGAGTTCTTTGAAGTAGCCAATGATGTCATCCCCAACTTGCTGAAAGAGGCTGCCAGCCTGTTGGAGGCCGGCGAGGAGCGGCCAGGGGAGCAGACCCAGGGCACCCAGAGCCAGGGTTCTGCCCTCCAGGACCCAGAGTGTTTCGCCCATCTGCTGCGATTCTACGATGGCATCTGCAAATGGGAAGAGGGCAGTCCCACGCCCGTGCTGCACGTGGGCTGGGCCACCTTCCTTGTGCAGTCCCTAGGCCGTTTTGAGGGACAGGTGCGGCAGAAGGTACGCATAGTGAGCCGAGAGGCAGAGGCGGCCGAGGCAGAAGAGCCTTGGGGCGAGGAAGCCCGAGAAGGCCGGCGGCGGGGCCCGCGGCGGGAATCCAAGCCTGAGGAGCCTCCGCCACCTAAGAAGCCGGCGTTGGACAAGGGCCCAGGCGCGGGCCAGGGTGCGGTGCCAGGACCCCCCCGGAAGCCCCCAGGCACCGTCCCGAGCACTGCCCGCGGCCCTGAAGGCGGCAGCGCGGCTCCAGCGCTGGCGCCCGCCGCCTCGCCGCCACCGGAGGGTCCGGTGCTCACTTTTCAGAGCGAGAAGATGAAGGGCATGAAGGAGCTGCTTGTGGCCACCAAGATCAATTCGAGCGCCATCAAGCTGCAGCTCACGGCTCAGTCACAAGTGCAGATGAAGAAGCAGAAGGTGTCTACACCTAGTGACTACACTCTTTCATTCCTCAAGCGGCAGCGCAAGGGCCTC
>Lipotes_vexillifer
ATGGGGCTGAAGGCCGCCCAGAAGACGCTGTTCCCGCTGCGCTCCATAGACGACGTGGTGCGCCTGTTCGCTGCCGAGCTGGGCCGAGAGGAGCCGGACCTGGTGCTCCTATCCTTGGTACTGGGCTTCGTGGAGCACTTCCTAGCTGTCAACCGCGTCATCCCTACCAACGTTCCCGAGCTCACTTTTCAGCCCAGCCCTGCGCCCGACCCTCCTGGCGGCCTCACCTACTTCCCCGTGGCTGACCTGTCCATCATCGCCGCGCTCTATGCCCGCTTCACCGCCCAGATCCGCGGCGCCGTCGACCTGTCTCTCTACCCGCGAGAGGGGGGCGTCTCCAGCCGCGAGCTGGTAAAGAAGGTCTCCGATGTCATCTGGAACAGCCTCAGCCGCTCCTACTTCAAGGATCGGGCCCACATCCAGTCCCTCTTCAGCTTCATCACAGGCACCAAACTGGACAGCTCTGGTGTGGCCTTTGCCGTGGTGGGGGCCTGCCAGGCCCTGGGTCTCCGGGATGTCCACCTGGCCTTGTCTGAGGACCATGCCTGGGTAGTGTTTGGGCCCAATGGAGAACAAACAGCTGAGGTCACCTGGCATGGCAAGGGCAACGAGGACCGCAGAGGCCAGACAGTCAACGCGGGTGTGGCTGAGCGGAGCTGGCTGTACCTGAAAGGATCATACATGCGCTGTGACCGCAAGATGGAGGTGGCATTTATGGTGTGCGCCATCAACCCTTCCATTGACCTGCACACTGACTCCCTGGAGCTGCTGCAGCTGCAGCAGAAGCTGCTCTGGCTGCTCTATGACCTGGGACATCTGGAAAGGTACCCTATGGCGCTGGGGAACCTGGCAGATCTGGAGGAGCTGGAGCCTACCCCTGGCCGGCCGGACCCACTCACCCTCTACCACAAGGGCATTGCCTCAGCCAAGACCTACTACCGGGATGAGCACATCTACCCGTACATGTACCTGGCTGGCTACCATTGTCGCAACCGCAACGTGCGTGAAGCCCTACAGGCCTGGGCCGACACGGCTACTGTCATCCAGGACTACAACTACTGCCGTGAAGATGAGGAGATCTACAAGGAGTTCTTTGAAGTAGCCAATGACGTCATCCCCAACCTGCTGAAAGAGGCTGCCAGCCTGTTGGAGGCCGGCGAGGAGCGGCCAGGGGAGCAGACCCAGGGCACCCAGAGCCAGGGTTCTGCCCTCCAGGACCCAGAGTGTTTCGCCCATCTGCTGCGATTCTACGATGGCATCTGCAAATGGGAAGAGGGCAGTCCCACGCCCGTGCTGCACGTGGGCTGGGCCACCTTCCTTGTGCAGTCCCTAGGCCGTTTTGAGGGACAGGTGCGGCAGAAGGTACGCATAGTGAGCCGAGAGGCAGAGGCGGCCGAGGCAGAAGAGCCGTGGGGCGAGGAAGCCCGAGAAGGCCGGAGGCGGGGCCCGCGGCGGGAATCCAAGCCTGAGGAGCCTCCGCCGCCTAAGAAGCCGGCGCTGGACAAGGGCCCAGGCGCGGGCCAGGGTGCGGTGCCAGGACCCCCCCGGAAGCCCCCAGGCACCGTCCCGAGCACTGCCCGCGGCCCTGAAGGCGGCAGCGCGGCTCCAGCGCTGGCGCCCGCCGCCTCGCCGCCGCCGGAGGGTCCGGTGCTCACTTTTCAGAGCGAGAAGATGAAGGGCATGAAGGAGCTGCTTGTGGCCACCAAGATCAATTCGAGCGCCATCAAGCTGCAGCTCACGGCTCAGTCACAAGTGCAGATGAAGAAGCAGAAGGTGTCTACACCTAGTGACTACACTCTTTTATTTCTCAAGNNNNNNNNN---------
>Delphinapterus_leucas
ATGGGGCTGAAGGCCGCCCAGAAGACGCTGTTCCCGCTGCGCTCCATAGACGACGTGGTGCGCCTGTTCGCTGCCGAGCTGGGCCGAGAGGAGCCGGACCTGGTGCTCCTATCCTTGGTACTGGGCTTCGTGGAGCACTTCCTAGCTGTCAACCGCGTCATCCCCACCAACGTGCCCGAGCTCACTTTTCAGCCCAGCCCTGCGCCCGACCCTCCTGGCGGCCTCACCTACTTCCCCGTGGCCGACCTGTCCATCATCGCCGCGCTCTATGCCCGCTTCACCGCCCAGATCCGTGGCGCCGTCGACCTGTCTCTCTACCCGCGAGAGGGGGGCGTCTCCAGCCGCGAGCTGGTAAAGAAGGTCTCCGATGTCATCTGGAACAGCCTCAGCCGCTCCTACTTCAAGGATCGGGCCCACATCCAGTCCCTCTTCAGCTTCATCACAGGCACCAAACTGGACAGCTCTGGTGTGGCCTTTGCCGTGGTGGGGGCCTGCCAGGCCCTGGGTCTCCGGGATGTCCACCTGGCCTTGTCTGAGGACCATGCCTGGGTAGTGTTTGGGCCCAATGGAGAACAAACAGCTGAGGTCACCTGGCATGGCAAGGGCAACGAGGACCGCAGAGGCCAGACAGTCAACGCGGGTGTGGCTGAGCGGAGCTGGCTGTACCTGAAAGGATCATACATGCGCTGTGACCGCAAGATGGAGGTGGCATTTATGGTGTGCGCCATCAACCCTTCCATTGACCTGCACACTGACTCCCTGGAGCTGCTGCAGCTGCAGCAGAAGCTGCTCTGGCTGCTCTATGACCTGGGACATCTGGAAAGGTACCCTATGGCGCTGGGGAACCTGGCAGATCTGGAGGAGCTGGAGCCTACCCCTGGCCGGCCAGACCCACTCACCCTCTACCACAAGGGCATTGCCTCAGCCAAGACCTACTACCGGGATGAGCACATCTACCCCTACATGTACCTGGCTGGCTACCATTGTCGCAACCGCAACGTGCGTGAAGCCCTGCAGGCCTGGGCCGACACGGCTACTGTCATCCAGGACTACAACTACTGCCGTGAAGACGAGGAGATCTACAAGGAGTTCTTTGAAGTAGCCAATGATGTCATCCCCAACCTGCTGAAAGAGGCTGCCAGCCTGTTGGAGGCCGGCGAGGAGCGGCCAGGGGAGCAGACCCAGGGCACCCAGAGTCAGGGTTCTGCCCTCCAGGACCCAGAGTGTTTCGCCCATCTGCTGCGATTCTACGATGGCATCTGCAAATGGGAAGAGGGCAGTCCCACGCCCGTGCTGCACGTGGGCTGGGCCACCTTCCTTGTGCAGTCCCTAGGCCGTTTTGAGGGACAGGTGCGGCAGAAGGTACGCATAGTGAGCCGAGAGGCAGAGGCGGCCGAGGCAGAAGAGCCTTGGGGCGAGGAAGCCCGAGAAGGCCGGCGGCGGGGCCCGCGGCGGGAATCCAAGCCTGAGGAGCCTCCGCCGCCTAAGAAGCCGGCGCTGGACAAGGGCCCAGGCGCGGGCCAGGGTGCGGTGCCAGGACCCCCCCGGAAGCCCCCAGGCACCGTCCCGAGCACTGCCCGCGGCCCTGAAGGCGGCAGCGCGGCTGCAGCGCTAGCGCCCGCCGCCTCGCCGCCACCGGAGGGTCCGGTGCTCACTTTTCAGAGCGAGAAGATGAAGGGCATGAAGGAGCTTCTTGTGGCCACCAAGATCAATTCGAGCGCCATCAAGCTGCAGCTCACGGCTCAGTCACAAGTGCAGATGAAGAAGCAGAAGGTGTCTACACCTAGTGACTACACTCTTTCATTCCTCAAGCGGCAGCGCAAGGGCCTC
>Tursiops_truncatus
ATGGGGCTGAAGGCCGCCCAGAAGACGCTGTTCCCGCTGCGCTCCATAGACGACGTGGTGCGCCTGTTCGCTGCCGAGCTGGGCCGAGAGGAGCCGGACCTGGTGCTCCTATCCTTGGTACTGGGCTTCGTGGAGCACTTCCTAGCTGTCAACCGCGTCATCCCCACCAACGTGCCCGAGCTCACTTTTCAGCCCAGCCCTGCGCCCGACCCTCCTGGCGGCCTCACCTACTTCCCCGTGGCCGACCTGTCCATCATCGCCGCGCTCTATGCCCGCTTCACCGCCCAGATCCGCGGCGCCGTCGACCTGTCTCTCTACCCGCGAGAGGGGGGCGTCTCCAGCCGCGAACTGGTAAAGAAGGTCTCCGATGTCATCTGGAACAGCCTCAGCCGCTCCTACTTCAAGGATCGGGCCCACATCCAGTCCCTCTTCAGCTTCATCACAGGCACCAAACTGGACAGCTCTGGTGTGGCCTTTGCCGTGGTGGGGGCCTGCCAGGCCCTGGGTCTCCGGGATGTCCACCTGGCCTTGTCTGAGGACCATGCCTGGGTAGTGTTTGGGCCCAATGGAGAACAAACAGCTGAGGTCACCTGGCATGGCAAGGGCAACGAGGACCGCAGAGGCCAGACAGTCAACGCGGGTGTGGCTGAGCGGAGCTGGCTGTACCTGAAAGGATCATACATGCGCTGTGACCGCAAGATGGAGGTGGCATTTATGGTGTGCGCCATCAACCCTTCCATTGACCTGCACACTGACTCCCTGGAGCTGCTGCAGCTGCAGCAGAAGCTGCTCTGGCTGCTCTATGACCTGGGACATCTGGAAAGGTACCCTATGGCGCTGGGGAACCTGGCAGATCTGGAGGAGCTGGAGCCTACCCCTGGCCGGCCGGACCCACTCACCCTCTACCACAAGGGCATTGCCTCAGCCAAGACCTACTACCGGGATGAGCACATCTACCCCTACATGTACCTGGCTGGCTACCATTGTCGCAACCGCAACGTGCGTGAAGCCCTGCAGGCCTGGGCCGACACGGCTACTGTCATCCAGGACTACAACTACTGCCGTGAAGACGAGGAGATCTACAAGGAGTTCTTTGAAGTAGCCAATGATGTCATCCCCAACCTGCTGAAAGAGGCTGCCAGCCTGTTGGAGGCCGGCGAGGAGCGGCCAGGGGAGCAGACCCAGGGCACCCAGAGCCAGGGTTCTGCCCTCCAGGACCCAGAGTGTTTCGCCCACCTGCTGCGATTCTACGACGGCATCTGCAAATGGGAAGAGGGCAGTCCCACGCCCGTGCTGCACGTGGGCTGGGCCACCTTCCTTGTGCAGTCCCTGGGCCGTTTTGAGGGACAGGTGCGGCAGAAGGTACGCATAGTGAGCCGAGAGGCAGAGGCGGCCGAGGCAGAAGAGCCTTGGGGCGAGGAAGCCCGAGAAGGCCGGCGGCGGGGCCCGCGGCGGGAATCCAAGCCTGAGGAGCCTCCGCCGCCTAAGAAGCCGGCGCTGGACAAGGGCCCAGGCGCGGGCCAGGGTGCGGTGCCAGGACCCCCCCGGAAGCCCCCAGGCACCGTCCCGAGCACTGCCCGCGGCCCTGAAGGCGGCAGCGCGGCTGCAGCGCTGGCGCCCGCCGCCTCGCCGCCACCGGAGGGTCCGGTGCTCACTTTTCAGAGCGAGAAGATGAAGGGCATGAAGGAGCTGCTGGTGGCCACCAAGATCAATTCGAGCGCCATCAAGCTGCAGCTCACGGCTCAGTCACAAGTGCAGATGAAGAAGCAGAAGGTGTCTCCACCTAGTGACTACACTCTCTCATTCCTCAAGCGGCAGCGCAAGGGCCTC
>Kogia_simus
ATGGGGCTGAAGGCCGCCCAGAAGACGCTGTTCCCGCTGCGCTCCATCGACGACGTGGTGCGCCTGTTCGCTGCCGAGCTGGGCCGAAAGGAGCCGGACCTGGTGCTCCTATCCTTGGTACTGGGCTTCGTGGAGCACTTCCTAGCTGTCAACCGCGTCATCCCCACCAACGTGCCCGAGCTCACTTTTCAGCCCAGCCCTGCGCCCGACCCTCCTGGCGGCCTCACCTACTTCCCCGTGGCCGACCTGTCCATCATCGCCGCGCTCTATGCCCGCTTCACTGCCCAGATCCGCGGCGCCGTCGACCTGTCTCTCTACCCGCGAGAGGGGGGCGTCTCCAGCCGCGAGCTGGTAAAGAAGGTCTCCGATGTCATCTGGAACAGCCTCAGCCGCTCCTACTTCAAGGATCGGGCCCACATCCAGTCCCTCTTCAGCTTCATCACAGGCACCAAACTGGACAGCTCTGGTGTGGCCTTTGCCGTGGTGGGGGCCTGCCAGGCCCTGGGTCTCCGGGATGTCCACCTGGCCTTGTCTGAGGACCATGCCTGGGTAGTGTTTGGGCCCAATGGAGAACAAACAGCTGAGGTCACCTGGCATGGAAAGGGCAACGAGGACCGCAAAGGCCAGACAGTCAACGCGGGTGTGGCTGAGCGGAGCTGGCTGTACCTGAAAGGATCATACATGCGCTGTGACCGCAAGATGGAGGTGGCATTTATGGTGTGCGCCATCAACCCTTCCATTGACCTGCACACTGACTCCCTGGAACTGCTGCAGCTGCAGCAGAAGCTGCTCTGGCTGCTCTATGACCTGGGACATCTGGAAAGGTACCCTATGGCGCTGGGGAATCTGGCAGATCTGGAGGAGCTGGAGCCTACCCCTGGCCGGCCGGACCCCCTCACCCTCTACCACAAGG----------------------------------------------------------------------------------------------------------------------------------------ATACAACTACTGCCGTGAAGACGAGGAGATCTACAAGGAGTTCTTTGAAGTAGCCAATGATGTCATCCCCAACCTGCTGAAGGAGGCTGCCAGCCTGTTGGAGGCCGGCGAGGAGCGGCCAGGGGAGCAGACCCAGGGCACACAGAGCCAGGGTTCTGCCCTCCAGGACCCAGAGTGCTTCGCCCATCTGCTGCGATTCTACGATGGCATCTGCAAATGGGAAGAGGGCAGTCCCACGCCCGTGCTGCACGTGGGCTGGGCCACCTTCCTTGTGCAGTCCTTAGGCCGTTTTGAGGGACAGGTGCGGCAGAAGGTACGCATAGTGAGCCGAGAGGCAGAGGCGGCCGAGGCAGAAGAGCCTTGGGGCGAGGAAGCCCGAGAAGGCCGGCGGCGGGGCCCGCGGCGGGAATCCAAGCCTGAGGAGCCTCCGCCGCCTAAGAAGCCGGCGCTGGACAAGGGCCCAGGCGCGGGCCAGGGTGCGGTGCCAGGACCCCCCCGGAAACCCCCAGGGACCGTCCCGAGCACTGCCCGCGGCCCTGAAGGCGGCAGCGCGGCTGCAGCGCTGGCGCCCGCCGCCTCGCCGCCACCGGAGGGTCCGGTGCTCACTTTTCAGAACGAGAAGATGAAAGGCATGAAGGAGCTGCTGGTGGCCACCAAGATCAATTCCAACGCCATCAAGCTGCAGCTCACGGCTCAATCACAAGTGCAGATGAAGAAGCAGAAGGTGTCTCCACCTAATGACTACACTCTCTCATTCCTCAAGCGGCAGCGCAAGGGCCTC
>Stenella_attenuata
ATGGGGCTGAAGGCCGCCCAGAAGACGCTGTTCCCGCTGCGCTCCATCGACGACGTGGTGCGCCTGTTCGCTGCCGAGCTGGGCCGAGAGGAGCCGGACCTGGTGCTCCTATCCTTGGTACTGGGCTTCGTGGAGCACTTCCTAGCTGTCAACCGCGTCATCCCCACCAACGTGCCCGAGCTCACTTTTCAGCCCAGCCCTGCGCCCGACCCTCCTGGCGGCCTCACCTACTTCCCCGTGGCCGACCTGTCCATCATCGCCGCGCTCTATGCCCGCTTCACCGCCCAGATCCGCGGCGCCGTCGACCTGTCTCTCTACCCGCGAGAGGGGGGCGTCTCCAGCCGCGAGCTGGTAAAGAAGGTCTCCGATGTCATCTGGAACAGCCTCAGCCGCTCCTACTTCAAGGATCGGGCCCACATCCAGTCCCTCTTCAGCTTCATCACAGGCACCAAACTGGACAGCTCTGGTGTGGCCTTTGCCGTGGTGGGGGCCTGCCAGGCCCTGGGTCTCCGGGATGTCCACCTGGCCTTGTCTGAGGACCATGCCTGGGTAGTGTTTGGGCCCAATGGAGAACAAACAGCTGAGGTCACCTGGCATGGCAAGGGCAACGAGGACCGCAGAGGCCAGACAGTCAACGCGGGTGTGGCTGAGCGGAGCTGGCTGTACCTGAAAGGATCATACATGCGCTGTGACCGCAAGATGGAGGTGGCATTTATGGTGTGCGCCATCAACCCTTCCATTGACCTGCACACTGACTCCCTGGAGCTGCTGCAGCTGCAGCAGAAGCTGCTCTGGCTGCTCTATGACCTGGGACATCTGGAAAGGTACCCTATGGCGCTGGGGAACCTGGCAGATCTGGAGGAGCTGGAGCCTACCCCTGGCCGGCCGGACCCACTCACCCTCTACCACAAGG----------------------------------------------------------------------------------------------------------------------------------------CTACAACTACTGCCGTGAAGACGAAGAGATCTACAAGGAGTTCTTTGAAGTAGCCAATGATGTCATCCCTAACCTGCTGAAAGAGGCTGCCAGCCTGTTGGAGGCCGGCGAGGAGCGGCCAGGGGAGCAGACCCAGGGCACCCAGAGCCAGGGTTCTGCCCTCCAGGACCCAGAGTGTTTCGCCCACCTGCTGCGATTCTACGACGGCATCTGCAAATGGGAAGAGGGCAGTCCCACGCCCGTGCTGCACGTGGGCTGGGCCACCTTCCTTGTGCAGTCCCTGGGCCGTTTTGAGGGACAGGTGCGGCAGAAGGTACGCATAGTGAGCCGAGAGGCAGAGGCGGCCGAGGCAGAAGAGCCTTGGGGCGAGGAAGCCCGAGAAGGCCGGCGGCGGGGCCCGCGGCGGGAATCCAAGCCTGAGGAACCTCCGCCGCCTAAAAAGCCGGCGCTGGACAAGGGCCCAGGCGCGGGCCAGGGTGCGGTGCCAGGACCCCCCCGGAAACCCCCAGGGACCGTCCCGAGCACTGCCCGCGGCCCTGAAGGCGGCAGCGCGGCTGCAGCGCTGGCGCCCGCCGCCTCGCCGCCACCGGAGGGTCCGGTGCTCACTTTTCAGAACGAGAAGATGAAGGGCATGAAGGAGCTGCTGGTGGCCACCAAGATCAATTCCAACGCCATCAAGCTGCAGCTCACGGCTCAATCACAAGTGCAGATGAAGAAGCAGAAGGTGTCTCCACCTAATGACTACACTCTCTCATTCCTCAAGCGGCAGCGCAAGGGCCTC
>Balaenoptera_omurai
ATGGGGCTGAAGGCCGCCCAGAAGACGCTGTTCCCGCTGCGCTCCATCGACGACGTGGTGCGCCTGTTCGCTGCCGAGCTGGGCCGAGAGGAGCCGGACCTGGTGCTCCTATCCTTGGTACTGGGCTTCGTGGAGCACTTCCTAGCTGTCAACCGCGTCATCCCCACCAACGTGCCCGAGCTCACTTTTCAGCCCAGCCCTGCGCCCGACCCTCCTGGCGGCCTCACCTACTTCCCCGTGGCCGACCTGTCCATCATCGCCGCGCTCTATGCCCGCTTCACCGCCCAGATCCGCGGCGCCGTCGACCTGTCTCTCTACCCGCGAGAGGGGGGCGTCTCCAGCCGCGAGCTGGTAAAGAAGGTCTCCGATGTCATCTGGAACAGCCTCAGCCGCTCCTACTTCAAGGATCGGGCCCACATCCAGTCCCTCTTCAGCTTCATCACAGGCACCAAACTGGACAGCTCTGGTGTGGCCTTTGCCGTGGTGGGGGCCTGCCAGGCTCTGGGTCTCCGGGATGTCCACCTGGCCTTGTCTGAGGACCATGCCTGGGTAGTGTTTGGGCCCAATGGAGAACAAACAGCTGAGGTCACCTGGCATGGCAAGGGCAACGAGGACCGCAGAGGCCAGACAGTCAACGCGGGTGTGGCTGAGCGGAGCTGGCTGTACCTGAAAGGATCATACATGCGCTGTGACCGCAAGATGGAGGTGGCATTTATGGTGTGCGCCATCAACCCTTCCATTGACCTGCACACTGACTCCCTGGAGCTGCTGCAGCTGCAGCAGAAGCTGCTCTGGCTGCTCTATGACCTGGGACATCTGGAAAGGTACCCTATGGCGCTGGGGAACCTGGCAGATCTGGAGGAGCTGGAGCCTACCCCTGGCCGGCCGGACCCACTCACCCTCTACCACAAGG----------------------------------------------------------------------------------------------------------------------------------------CTACAACTACTGCCGTGAAGACGAGGAGATCTACAAGGAGTTCTTTGAAGTAGCCAATGATGTCATCCCCAACCTGCTGAAGGAGGCTGCCAGCCTGTTGGAGGCCGGCGAGGAGCGGCCAGGGGAGCAGACCCAGGGCACCCAGAGCCAGGGTTCTGCCCTCCAGGACCCAGAGTGCTTCGCCCATCTGCTGCGATTCTACGATGGCATCTGCAAATGGGAAGAGGGCAGTCCCACGCCCGTGCTGCACGTGGGCTGGGCCACCTTCCTTGTGCAGTCCCTAGGCCGTTTTGAGGGACAGGTGCGGCAGAAGGTACGCATAGTGAGCCGAGAGGCAGAGGCGGCCGAGGCAGAAGAGCCGTGGGGCGAGGAAGCCCGAGAAGGCCGGCGGCGGGGCCCGCGGCGGGAATCCAAGCCTGAGGAGCCTCCGCCGCCTAAGAAGCCGGCGCTGGACAAGGGCCCAGGCGCGGGCCAGGGTGCGGTGCCAGGACCCCCCCGGAAACCCCCAGGGACCGTCCCGAGCACTGCCCGCGGCCCTGAAGGCGGCAGCGCGGCTGCAGCGCTGGCGCCCGCCGCCTCGCCGCCACCGGAGGGTCCGGTGCTCACTTTTCAGAACGAGAAGATGAAAGGCATGAAGGAGCTGCTGGTGGCCACCAAGATCAATTCCAACGCCATCAAGCTGCAGCTCACGGCTCAATCACAAGTGCAGATGAAGAAGCAGAAGGTGTCTCCACCTAATGACTACACTCTCTCATTCCTCAAGCGGCAGCGCAAGGGCCTC
>Orcinus_orca
ATGGGGCTGAAGGCCGCCCAGAAGACGCTGTTCCCGCTGCGCTCCATAGACGACGTGGTGCGCCTGTTCGCTGCCGAGCTGGGCCGAGAGGAGCCGGACCTGGTGCTCCTATCCTTGGTACTGGGCTTCGTGGAGCACTTCCTAGCTGTCAACCGCGTCATCCCCACCAACGTGCCCGAGCTCACTTTTCAGCCCAGCCCTGCGCCCGACCCTCCTGGCGGCCTCACCTACTTCCCCGTGGCCGACCTGTCCATCATCGCCGCGCTCTATGCCCGCTTCACCGCCCAGATCCGCGGCGCCGTCGACCTGTCTCTCTACCCGCGAGAGGGGGGCGTCTCCAGCCGCGAGCTGGTAAAGAAGGTCTCCGATGTCATCTGGAACAGCCTCAGCCGCTCCTACTTCAAGGATCGGGCCCACATCCAGTCCCTCTTCAGCTTCATCACAGGCACCAAACTGGACAGCTCTGGTGTGGCCTTTGCCGTGGTGGGGGCCTGCCAGGCCCTGGGTCTCCGGGATGTCCACCTGGCCTTGTCTGAGGACCATGCCTGGGTAGTGTTTGGGCCCAATGGAGAACAAACAGCTGAGGTCACCTGGCATGGCAAGGGCAACGAGGACCGCAGAGGCCAGACAGTCAACGCGGGTGTGGCTGAGCGGAGCTGGCTGTACCTGAAAGGATCATACATGCGCTGTGACCGCAAGATGGAGGTGGCATTTATGGTGTGCGCCATCAACCCTTCCATTGACCTGCACACTGACTCCCTGGAGCTGCTGCAGCTGCAGCAGAAGCTGCTCTGGCTGCTCTATGACCTGGGACATCTGGAAAGGTACCCTATGGCTCTGGGGAACCTGGCAGATCTGGAGGAGCTGGAGCCTACCCCTGGCCGGCCGGACCCACTCACCCTCTACCACAAGGGCATTGCCTCAGCCAAGACCTACTACCGGGATGAGCACATCTACCCCTACATGTACCTGGCTGGCTACCATTGTCGCAACCGCAACGTGCGTGAAGCCCTGCAGGCCTGGGCTGACACGGCTACTGTCATTCAGGACTACAACTACTGCCGTGAAGACGAGGAGATCTACAAGGAGTTCTTTGAAGTAGCCAATGATGTCATCCCCAACCTGCTGAAAGAGGCTGCCAGCCTGTTGGAGGCCGGCGAGGAGCGGCCAGGGGAGCAGACCCAGGGCACCCAGAGCCAGGGTTCTGCCCTCCAGGACCCAGAGTGTTTCGCCCATCTGCTGCGATTCTACGATGGCATCTGCAAATGGGAAGAGGGCAGTCCCACGCCCGTGCTGCACGTGGGGTGGGCCACCTTCCTTGTGCAGTCCCTGGGCCGTTTTGAGGGACAGGTGCGGCAGAAGGTACGCATAGTGAGCCGAGAGGCAGAGGCGGCCGAGGCAGAAGAGCCTTGGGGCGAGGAAGCCCGAGAAGGCCGGCGGCGGGGCCCGCGGCGGGAATCCAAGCCTGAGGAGCCTCCGCCGCCTAAGAAGCCGGCGCTGGACAAGGGCCCAGGCGCGGGCCAGGGTGCGGTGCCAGGACCCCCCCGGAAGCCCCCAGGCACCGTCCCGAGCACTGCCCGCGGCCCTGAAGGCGGCAGCGCGGCTCCAGCGCTGGCGCCCGCCGCCTCGCCGCCACCGGAGGGTCCGGTGCTCACTTTTCAGAGCGAGAAGATGAAGGGCATGAAGGAGCTGCTGGTGGCCACCAAGATCAATTCGAGCGCCATCAAGCTGCAGCTCACGGCTCAGTCACAAGTGCAGATGAAGAAGCAGAAGGTGTCTACACCTAGTGACTACACTCTTTCATTCCTCAAGCGGCAGCGCAAGGGCCTC
>Delphinus_capensis
ATGGGGCTGAAGGCCGCCCAGAAGACGCTGTTCCCGCTGCGCTCCATAGACGACGTGGTGCGCCTGTTCGCTGCCGAGCTGGGCCGAGAGGAGCCGGACCTGGTGCTCCTATCCTTGGTACTGGGCTTCGTGGAGCACTTCCTAGCTGTCAACCGCGTCATCCCCACCAACGTGCCCGAGCTCACTTTTCAGCCCAGCCCTGCGCCCGACCCTCCTGGCGGCCTCACCTACTTCCCCGTGGCCGACCTGTCCATCATCGCCGCGCTCTATGCCCGCTTCACCGCCCAGATCCGCGGCGCCGTCGACCTGTCTCTCTACCCGCGAGAGGGGGGCGTCTCCAGCCGCGAACTGGTAAAGAAGGTCTCCGATGTCATCTGGAACAGCCTCAGCCGCTCCTACTTCAAGGATCGGGCCCACATCCAGTCCCTCTTCAGCTTCATCACAGGCACCAAACTGGACAGCTCTGGTGTGGCCTTTGCCGTGGTGGGGGCCTGCCAGGCCCTGGGTCTCCGGGATGTCCACCTGGCCTTGTCTGAGGACCATGCCTGGGTAGTGTTTGGGCCCAATGGAGAACAAACAGCTGAGGTCACCTGGCATGGCAAGGGCAACGAGGACCGCAGAGGCCAGACAGTCAACGCGGGTGTGGCTGAGCGGAGCTGGCTGTACCTGAAAGGATCATACATGCGCTGTGACCGCAAGATGGAGGTGGCATTTATGGTGTGCGCCATCAACCCTTCCATTGACCTGCACACTGACTCCCTGGAGCTGCTGCAGCTGCAGCAGAAGCTGCTCTGGCTGCTCTATGACCTGGGACATCTGGAAAGGTACCCTATGGCGCTGGGGAACCTGGCAGATCTGGAGGAGCTGGAGCCTACCCCTGGCCGGCCGGACCCACTCACCCTCTACCACAAGG----------------------------------------------------------------------------------------------------------------------------------------CTACAACTACTGCCGTGAAGACGAGGAGATCTACAAGGAGTTCTTTGAAGTAGCCAATGATGTCATCCCCAACCTGCTGAAAGAGGCTGCCAGCCTGTTGGAGGCCGGCGAGGAGCGGCCAGGGGAGCAGACCCAGGGCACCCAGAGCCAGGGTTCTGCCCTCCAGGACCCAGAGTGTTTCGCCCACCTGCTGCGATTCTACGACGGCATCTGCAAATGGGAAGAGGGCAGTCCCACGCCCGTGCTGCACGTGGGCTGGGCCACCTTCCTTGTGCAGTCTCTGGGCCGTTTTGAGGGACAGGTGCGGCAGAAGGTACGCATAGTGAGCCGAGAGGCAGAGGCGGCCGAGGCAGAAGAGCCGTGGGGCGAGGAAGCCCGAGAAGGCCGGCGGCGGGGCCCGCGGCGGGAATCCAAGCCTGAGGAGCCTCCGCCGCCTAAGAAGCCGGCGCTGGACAAGGGCCCAGGCGCGGGCCAGGGTGCGGTGCCAGGACCCCCCCGGAAACCCCCAGGGACCGTCCCGAGCACTGCCCGCGGCCCTGAAGGCGGCAGCGCGGCTGCAGCGCTGGCGCCCGCCGCCTCGCCGCCACCGGAGGGTCCGGTGCTCACTTTTCAGAACGAGAAGATGAAAGGCATGAAGGAGCTGCTGGTGGCCACCAAGATCAATTCCAACGCCATCAAGCTGCAGCTCACGGCTCAATCACAAGTGCAGATGAAGAAGCAGAAGGTGTCTCCACCTAATGACTACACTCTCTCATTCCTCAAGCGGCAGCGCAAGGGCCTC
>Stenella_coeruleoalba
ATGGGGCTGAAGGCCGCCCAGAAGACGCTGTTCCCGCTGCGCTCCATAGACGACGTGGTGCGCCTGTTCGCTGCCGAGCTGGGCCGAGAGGAGCCGGACCTGGTGCTCCTATCCTTGGTACTGGGCTTCGTGGAGCACTTCCTAGCTGTCAACCGCGTCATCCCCACCAACGTGCCCGAGCTCACTTTTCAGCCCAGCCCTGCGCCCGACCCTCCTGGCGGCCTCACCTACTTCCCCGTGGCCGACCTGTCCATCATCGCCGCGCTCTATGCCCGCTTCACCGCCCAGATCCGCGGCGCCGTCGACCTGTCTCTCTACCCGCGAGAGGGGGGCGTCTCCAGCCGCGAACTGGTAAAGAAGGTCTCCGATGTCATCTGGAACAGCCTCAGCCGCTCCTACTTCAAGGATCGGGCCCACATCCAGTCCCTCTTCAGCTTCATCACAGGCACCAAACTGGACAGCTCTGGTGTGGCCTTTGCCGTGGTGGGGGCCTGCCAGGCCCTGGGTCTCCGGGATGTCCACCTGGCCTTGTCTGAGGACCATGCCTGGGTAGTGTTTGGGCCCAATGGAGAACAAACAGCTGAGGTCACCTGGCATGGCAAGGGCAACGAGGACCGCAGAGGCCAGACAGTCAACGCGGGTGTGGCTGAGCGGAGCTGGCTGTACCTGAAAGGATCATACATGCGCTGTGACCGCAAGATGGAGGTGGCATTTATGGTGTGCGCCATCAACCCTTCCATTGACCTGCACACTGACTCCCTGGAGCTGCTGCAGCTGCAGCAGAAGCTGCTCTGGCTGCTCTATGACCTGGGACATCTGGAAAGGTACCCTATGGCGCTGGGGAACCTGGCAGATCTGGAGGAGCTGGAGCCTACCCCTGGCCGGCCGGACCCACTCACCCTCTACCACAAGG----------------------------------------------------------------------------------------------------------------------------------------CTACAACTACTGCCGTGAAGACGAGGAGATCTACAAGGAGTTCTTTGAAGTAGCCAATGATGTCATCCCCAACCTGCTGAAAGAGGCTGCCAGCCTGTTGGAGGCCGGCGAGGAGCGGCCAGGGGAGCAGACCCAGGGCACCCAGAGCCAGGGTTCTGCCCTCCAGGACCCAGAGTGTTTCGCCCACCTGCTGCGATTCTACGACGGCATCTGCAAATGGGAAGAGGGCAGTCCCACGCCCGTGCTGCACGTGGGCTGGGCCACCTTCCTTGTGCAGTCTCTGGGCCGTTTTGAGGGACAGGTGCGGCAGAAGGTACGCATAGTGAGCCGAGAGGCAGAGGCGGCCGAGGCAGAAGAGCCTTGGGGCGAGGAAGCCCGAGAAGGACGGCGGCGGGGCCCGCGGCGGGAATCCAAGCCTGAGGAGCCTCCGCCGCCTAAAAAGCCGGCGCTGGACAAGGGCCCAGGCGCGGGCCAGGGTGCGGTGCCAGGACCTCCCCGGAAGCCCCCAGGCACCGTCCCGAGCACTGCCCGCGGCCCTGAAGGCGGCAGCGCGGCTGCAGCGCTGGCGCCCGCCGCCTCGCCGCCACCGGAGGGTCCGGTGCTCACTTTTCAGAGCGAGAAGATGAAGGGCATGAAGGAGCTGCTGGTGGCCACCAAGATCAATTCGAGCGCCATCAAGCTGCAGCTCACGGCTCAGTCACAAGTGCAGATGAAGAAGCAGAAGGTGTCTCCACCTAGTGACTACACTCTCTCATTCCTCAAGCGGCAGCGCAAGGGCCTC
>Balaenoptera_acutorostrata
ATGGGGCTGAAGGCCGCCCAGAAGACGCTGTTCCCGCTGCGCTCCATCGACGACGTGGTGCGCCTGTTCGCTGCCGAGCTGGGCCGAGAGGAGCCGGACCTGGTGCTCCTATCCTTGGTACTGGGCTTCGTGGAGCACTTCCTAGCTGTCAACCGCGTCATCCCCACCAACGTGCCCGAGCTCACTTTTCAGCCCAGCCCTGCGCCCGACCCTCCTGGCGGCCTCACCTACTTCCCCGTGGCCGACCTGTCCATCATCGCCGCGCTCTATGCCCGCTTCACCGCCCAGATCCGCGGCGCCGTCGACCTGTCTCTCTACCCGCGAGAGGGGGGCGTCTCCAGCCGCGAGCTGGTAAAGAAGGTCTCCGATGTCATCTGGAACAGCCTCAGCCGCTCCTACTTCAAGGATCGGGCCCACATCCAGTCCCTCTTCAGCTTCATCACAGGCACCAAACTGGACAGCTCTGGTGTGGCCTTTGCCGTGGTGGGGGCCTGCCAGGCTCTGGGTCTCCGGGATGTCCACCTGGCCTTGTCTGAGGACCATGCCTGGGTAGTGTTTGGGCCCAATGGAGAACAAACAGCTGAGGTCACCTGGCATGGCAAGGGCAACGAGGACCGCAGAGGCCAGACAGTCAACGCGGGTGTGGCTGAGCGGAGCTGGCTGTACCTGAAAGGATCATACATGCGCTGTGACCGCAAGATGGAGGTGGCATTTATGGTGTGCGCCATCAACCCTTCCATTGACCTGCACACTGACTCCCTGGAGCTGCTGCAGCTGCAGCAGAAGCTGCTCTGGCTACTCTACGACCTGGGACATCTGGAAAGGTACCCTATGGCGCTGGGGAACCTGGCAGATCTGGAGGAGCTGGAGCCTACCCCTGGCCGGCCGGACCCACTCACCCTCTACCACAAGGGCATTGCCTCAGCCAAGACCTACTACCGGGATGAGCACATCTACCCATACATGTACCTGGCTGGCTACCATTGTCGCAACCGCAATGTGCGTGAAGCCCTGCAGGCCTGGGCCGACACGGCTACTGTCATCCAGGACTACAACTACTGCCGTGAAGACGAGGAGATCTACAAGGAGTTCTTTGAAGTAGCCAATGATGTCATCCCCAACCTGCTGAAGGAGGCTGCCAGCCTGTTGGAGGCCGGCGAGGAGCGGCCAGGGGAGCAGACCCAGGGCACCCAGAGCCAGGGTTCTGCCCTCCAGGACCCAGAGTGCTTCGCCCATCTGCTGCGATTCTACGATGGCATCTGCAAATGGGAAGAGGGCAGTCCCACGCCCGTGCTGCACGTGGGCTGGGCCACCTTCCTTGTGCAGTCCCTAGGCCGTTTTGAGGGACAGGTGCGGCAGAAGGTACGCATAGTGAGCCGAGAGGCAGAGGCGGCCGAGGCAGAAGAGCCGTGGGGCGAGGAAGCCCGAGAAGGCCGGCGGCGGGGCCCGCGGCGGGAATCCAAGCCTGAGGAGCCTCCGCCGCCTAAGAAGCCGGCGCTGGACAAGGGCCCAGGCGCGGGCCAGGGTGCGGTGCCAGGA---------------------------------------------------------------------------------------------------------------------------------------------------------------------------------------------------------------------------------------------------------------------------------------------------
>Grampus_griseus
ATGGGGCTGAAGGCCGCCCAGAAGACGCTGTTCCCGCTGCGCTCCATAGACGACGTGGTGCGCCTGTTCGCTGCCGAGCTGGGCCGAGAGGAGCCGGACCTGGTGCTCCTATCCTTGGTACTGGGCTTCGTGGAGCACTTCCTAGCTGTCAACCGCGTCATCCCCACCAACGTGCCCGAGCTCACTTTTCAGCCCAGCCCTGCGCCCGACCCTCCTGGCGGCCTCACCTACTTCCCCGTGGCCGACCTGTCCATCATCGCCGCGCTCTATGCCCGCTTCACCGCCCAGATCCGCGGCGCCGTCGACCTGTCTCTCTACCCGCGAGAGGGAGGCGTCTCCAGCCGCGAACTGGTAAAGAAGGTCTCCGATGTCATCTGGAACAGCCTCAGCCGCTCCTACTTCAAGGATCGGGCCCACATCCAGTCCCTCTTCAGCTTCATCACAGGCACCAAACTGGACAGCTCTGGTGTGGCCTTTGCCGTGGTGGGGGCCTGCCAGGCCCTGGGTCTCCGGGATGTCCACCTGGCCTTGTCTGAGGACCATGCCTGGGTAGTGTTTGGGCCCAATGGAGAACAAACAGCTGAGGTCACCTGGCATGGCAAGGGCAACGAGGACCGCAGAGGCCAGACAGTCAACGCGGGTGTGGCTGAGCGGAGCTGGCTGTACCTGAAAGGATCATACATGCGCTGTGACCGCAAGATGGAGGTGGCATTTATGGTGTGCGCCATCAACCCTTCCATTGACCTGCACACTGACTCCCTGGAGCTGCTGCAGCTGCAGCAGAAGCTGCTCTGGCTGCTCTATGACCTGGGACATCTGGAAAGGTACCCTATGGCGCTGGGGAACCTGGCAGATCTGGAGGAGCTGGAGCCTACCCCTGGCCGGCCGGACCCACTCACCCTCTACCACAAGG----------------------------------------------------------------------------------------------------------------------------------------CTACAACTACTGCCGTGAAGACGAGGAGATCTACAAGGAGTTCTTTGAAGTAGCCAATGATGTCATCCCCAACCTGCTGAAAGAGGCTGCCAGCCTGTTGGAGGCCGGCGAGGAGCGGCCAGGGGAGCAGACCCAGGGCACCCAGAGCCAGGGTTCTGCCCTCCAGGACCCAGAGTGTTTCGCCCACCTGCTGCGATTCTACGACGGCATCTGCAAATGGGAAGAGGGCAGTCCCACGCCCGTGCTGCACGTGGGCTGGGCCACCTTCCTTGTGCAGTCCCTGGGCCGTTTTGAGGGACAGGTGCGGCAGAAGGTACGCATAGTGAGCCGAGAGGCAGAGGCGGCCGAGGCAGAAGAGCCTTGGGGCGAGGAAGCCCGAGAAGGCCGGCGGCGGGGCCCGCGGCGGGAATCCAAGCCTGAGGAGCCTCCGCCGCCTAAGAAGCCGGCGCTGGACAAGGGCCCAGGCGCGGGCCAGGGTGCGGTGCCAGGACCTCCCCGGAAGCCCCCAGGCACCGTCCCGAGCACTGCCCGCGGCCCTGAAGGCGGCAGCGCGGCTGCAGCGCTGGCACCCGCCTCCTCGCCGCCACCGGAGGGTCCGGTGCTCACTTTTCAGAGCGAGAAGATGAAGGGCATGAAGGAGCTGCTGGTGGCCACCAAGATCAATTCGAGCGCCATCAAGCTGCAGCTCACGGCTCAGTCACAAGTGCAGATGAAGAAGCAGAAGGTGTCTCCACCTAGTGACTACACTCTCTCATTCCTCAAGCGGCAGCGCAAGGGCCTC
>Balaenoptera_bonaerensis
ATGGGGCTGAAGGCCGCCCAGAAGACGCTGTTCCCGCTGCGCTCCATCGACGACGTGGTGCGCCTGTTCGCTGCCGAGCTGGGCCGAGAGGAGCCGGACCTGGTGCTCCTATCCTTGGTACTGGGCTTCGTGGAGCACTTCCTAGCTGTCAACCGCGTCATCCCCACCAACGTGCCCGAGCTCACTTTTCAGCCCAGCCCTGCGCCCGACCCTCCTGGCGGCCTCACCTACTTCCCTGTGGCCGACCTGTCCATCATCGCCGCGCTCTATGCCCGCTTCACCGCCCAGATCCGCGGCGCCGTCGACCTGTCTCTCTACCCGCGAGAGGGGGGCGTCTCCAGCCGCGAGCTGGTAAAGAAGGTCTCCGATGTCATCTGGAACAGCCTCAGCCGCTCCTACTTCAAGGATCGGGCCCACATCCAGTCCCTCTTCAGCTTCATCACAGGCACCAAACTGGACAGCTCTGGTGTGGCCTTTGCCGTGGTGGGGGCCTGCCAGGCTCTGGGTCTCCGGGATGTCCACCTGGCCTTGTCTGAGGACCATGCCTGGGTAGTGTTTGGGCCCAATGGAGAACAAACAGCTGAGGTCACCTGGCATGGCAAGGGCAACGAGGACCGCAGAGGCCAGACAGTCAACGCGGGTGTGGCTGAGCGGAGCTGGCTGTACCTGAAAGGATCATACATGCGCTGTGACCGCAAGATGGAGGTGGCATTTATGGTGTGCGCCATCAACCCTTCCATTGACCTGCACACTGACTCCCTGGAGCTGCTGCAGCTGCAGCAGAAGCTGCTCTGGCTGCTCTATGACCTGGGACATCTGGAAAGGTACCCTATGGCGCTGGGGAACCTGGCAGATCTGGAGGAGCTGGAGCCTACCCCTGGCCGGCCGGACCCACTCACCCTCTACCACAAGGGCATTGCCTCAGCCAAGACCTACTACCGGGATGAGCACATCTACCCCTACATGTACCTGGCTGGCTACCATTGTCGCAACCGCAATGTGCGTGAAGCCCTGCAGGCCTGGGCCGACACGGCTACTGTCATCCAGGACTACAACTACTGCCGTGAAGACGAGGAGATCTACAAGGAGTTCTTTGAAGTAGCCAATGATGTCATCCCCAACCTGCTGAAGGAGGCTGCCAGCCTGTTGGAGGCCGGCGAGGAGCGGCCAGGGGAGCAGACCCAGGGCACCCAGAGCCAGGGTTCTGCCCTCCAGGACCCAGAGTGCTTCGCCCATCTGCTGCGATTCTACGATGGCATCTGCAAATGGGAAGAGGGCAGTCCCACGCCCGTGCTGCACGTGGGCTGGGCCACCTTCCTTGTGCAGTCCCTAGGCCGTTTTGAGGGACAGGTGCGGCAGAAGGTACGCATAGTGAGCCGAGAGGCAGAGGCGGCCGAGGCAGAAGAGCCGTGGGGCGAGGAAGCCCGAGAAGGCCGGCGGCGGGGCCCGCGGCGGGAATCCAAGCCTGAGGAGCCTCCGCCGCCTAAGAAGCCGGCGCTGGACAAGGGCCCAGGCGCGGGCCAGGGTGCGGTGCCAGGACCCCCCCGGAAGCCCCCAGGCACCGTCCCGAGCACTGCCCGCGGCCCTGAAGGCGGCAGCGCGGCTCCGGCGCTGGCGCCCGCCGCCTCGCCGCCACCGGAGGGTCCGGTGCTCACTTTTCAGAGCGAGAAGATGAAGGGCATGAAGGAGCTGCTTGTGGCCACCAAGATCAATTCGAGCGCCATCAAGCTGCAGCTCACGGCGCAGTCACAAGTGCAGATGAAGAAGCAGAAGGTGTCTACACCTAGTGACTACACTCTTTCATTCCTCAAGCGGCAGCGCAAGGGCCTC
>Physeter_catodon
ATGGGGCTGAAGGCCGCCCAGAAGACGCTGTTCCCGCTGCGCTCCATCGACGACGTGGTGCGCCTGTTCGCTGCCGAGCTGGGCCGAGAGGAGCCGGACCTGGTGCTCCTATCCTTGGTACTGGGCTTCGTGGAGCACTTCCTAGCTGTCAACCGCGTCATCCCCACCAACGTGCCCGAGCTCACTTTTCAGCCCAGCCCTGCGCCCGACCCTCCTGGCGGCCTCACCTACTTCCCCGTGGCCGACCTGTCCATCATCGCCGCGCTCTATGCCCGCTTCACCGCCCAGATCCGCGGCGCCGTCGACCTGTCTCTCTACCCGCGAGAGGGGGGCGTCTCCAGCCGCGAGCTCGTAAAGAAGGTCTCCGATGTCATCTGGAACAGCCTCAGCCGCTCCTACTTCAAGGATCGGGCCCACATCCAGTCCCTCTTCAGCTTCATCACAGGCACCAAACTGGACAGCTCTGGTGTGGCCTTTGCCGTGGTGGGGGCCTGCCAGGCTCTGGGTCTCCGGGATGTCCACCTGGCCTTGTCTGAGGACCATGCCTGGGTAGTGTTTGGGCCCAATGGAGAACAAACAGCTGAGGTCACCTGGCATGGCAAGGGCAACGAGGACCGCAGAGGCCAGACAGTCAACGCGGGTGTGGCTGAGCGGAGCTGGCTGTACCTGAAAGGATCATACATGCGCTGTGACCGCAAGATGGAGGTGGCATTTATGGTGTGCGCCATCAACCCTTCCATTGACCTGCACACTGACTCCCTGGAACTGCTGCAGCTGCAGCAGAAGCTGCTCTGGCTGCTCTATGACCTGGGACATCTGGAAAGGTACCCTATGGCGCTGGGGAATCTGGCAGATCTGGAGGAGCTGGAGCCTACCCCTGGCCGGCCGGACCCACTCACCCTCTACCACAAGGGCATTGCCTCAGCCAAGACCTACTACCGGGATGAGCACATCTATCCCTACATGTACTTGGCTGGCTACCATTGTCGCAACCGCAACGTGCGTGAAGCCCTGCAGGCCTGGGCCGACACGGCTACTGTCATCCAGGACTACAACTACTGCCGTGAAGACGAGGAGATCTACAAGGAGTTCTTTGAAGTAGCCAATGATGTCATCCCCAACCTGCTGAAGGAGGCTGCCAGCTTGTTGGAGGCCGGCGAGGAGCGGCCAGGGGAGCAGACCCAGGGCACCCAGAGCCAGGGTTCTGCCCTCCAGGACCCAGAGTGCTTCGCCCATCTGCTGCGATTCTACGATGGCATCTGCAAATGGGAAGAGGGCAGTCCCACGCCCGTGCTGCACGTGGGCTGGGCCACCTTCCTTGTGCAGTCCTTAGGCCGTTTTGAGGGACAGGTGCGGCAGAAGGTACGCATAGTGAGCCGAGAGGCAGAGGCGGCCGAGGCAGAAGAGCCGTGGGGCGAGGAAGCCCGAGAAGGCCGGCGGCGGGGCCCGCGGCGGGAATCCAAGCCTGAGGAGCCTCCGCCGCCTAAGAAGCCGGCGCTGGACAAGGGCCCAGGCGCGGGCCAGGTTGCGGTGCCAGGACCCCCCCGGAAGCCCCCAGGCACCGTCCCGAGCACTACCCGCGGCCCTGAAGGCGGCAGCGTGGCTCCGGCGCTGGCGCCCGCCGCCTCGCCGCCACCGGAGGGTCCGGTGCTCACTTTTCAGAGCGAGAAGATGAAGGGCATGAAGGAGCTGCTTGTGGCCACCAAGATCAATTCGAGCGCCATCAAGCTGCAGCTCACAGCGCAGTCACAAGTGCAGATGAAGAAGCAGAAGGTGTCTACACCTAGTGACTACACTCTTTCATTCCTCAAGCGGCAGCGCAAGGGCCTC
>Eschrichtius_robustus
ATGGGGCTGAAGGCCGCCCAGAAGACGCTGTTCCCGCTGCGCTCCATCGACGACGTGGTGCGCCTGTTCGCTGCCGAGCTGGGCCGAGAGGAGCCGGACCTGGTGCTCCTATCCTTGGTACTGGGCTTCGTGGAGCACTTCCTAGCTGTCAACCGCGTCATCCCCACCAACGTGCCCGAGCTCACTTTTCAGCCCAGCCCTGCGCCCGACCCTCCTGGCGGCCTCACCTACTTCCCCGTGGCCGACCTGTCCATCATCGCCGCGCTCTATGCCCGCTTCACCGCCCAGATCCGCGGCGCCGTCGACCTGTCTCTCTACCCGCGAGAGGGGGGCGTCTCCAGCCGCGAGCTGGTAAAGAAGGTCTCCGATGTCATCTGGAACAGCCTCAGCCGCTCCTACTTCAAGGATCGGGCCCACATCCAGTCCCTCTTCAGCTTCATCACAGGCACCAAACTGGACAGCTCTGGTGTGGCCTTTGCCGTGGTGGGGGCCTGCCAGGCTCTGGGTCTCCGGGATGTCCACCTGGCCTTGTCTGAGGACCATGCCTGGGTAGTGTTTGGGCCCAATGGAGAACAAACAGCTGAGGTCACCTGGCATGGCAAGGGCAACGAGGACCGCAGAGGCCAGACAGTCAACGCGGGTGTGGCTGAGCGGAGCTGGCTGTACCTGAAAGGATCATACATGCGCTGTGACCGCAAGATGGAGGTGGCATTTATGGTGTGCGCCATCAACCCTTCCATTGACCTGCACACTGACTCCCTGGAGCTGCTGCAGCTGCAGCAGAAGCTGCTCTGGCTGCTCTATGACCTGGGACATCTGGAAAGGTACCCTATGGCGCTGGGGAACCTGGCAGATCTGGAGGAGCTGGAGCCTACCCCTGGCCGGCCGGACCCACTCACCCTCTACCACAAGGGCATTGCCTCAGCCAAGACCTACTACCGGGATGAGCACATCTACCCCTACATGTACCTGGCTGGCTACCATTGTCGCAACCGCAATGTGCGTGAAGCCCTGCAGGCCTGGGCCGACACAGCTACTGTCATCCAGGACTACAACTACTGCCGTGAAGACGAGGAGATCTACAAGGAGTTCTTTGAAGTAGCCAATGATGTCATCCCCAACCTGCTGAAGGAGGCTGCCAGCCTGTTGGAGGCCGGCGAGGAGCGGCCAGGGGAGCAGACCCAGGGCACCCAGAGCCAGGGTTCTGCCCTCCAGGACCCAGAGTGCTTCGCCCATCTGCTGCGATTCTACGATGGCATCTGCAAATGGGAAGAGGGCAGTCCCACGCCCGTGCTGCACGTGGGCTGGGCCACCTTCCTTGTGCAGTCCCTAGGCCGTTTTGAGGGACAGGTGCGGCAGAAGGTACGCATAGTGAGCCGAGAGGCAGAGGCGGCCGAGGCAGAAGAGCCGTGGGGCGAGGAAGCCCGAGAAGGCCGGCGGCGGGGCCCGCGGCGGGAATCCAAGCCTGAGGAGCCTCCGCCGCCTAAGAAGCCGGCGCTGGACAAGGGCCCAGGCGCGGGCCAGGGTGCGGTGCCAGGACCCCCCCGGAAGCCCCCAGGCACCGTCCCGAGCACTGCCCGCGGCCCTGAAGGCGGCAGCGCGGCTCCGGCGCTGGCGCCCGCCGCCTCGCCGCCACCGGAGGGTCCGGTGCTCACTTTTCAGAGCGAGAAGATGAAGGGCATGAAGGAGCTGCTTGTGGCCACCAAGATCAATTCGAGCGCCATCAAGCTGCAGCTCACGGCGCAGTCACAAGTGCAGATGAAGAAGCAGAAGGTGTCTACGCCTAGTGACTACACTCTTTCATTCCTCAAGCGGCAGCGCAAGGGCCTC
>Ovis_aries
ATGGGGCTGAAGGCTGCCCAGAAAACGCTGTTCCCGCTGCGTTCCATCGACGATGTGGTGCGCCTGTTCGCTGCCGAGCTGGGCCGAGAGGAGCCGGACCTGGTGCTCCTATCCTTGGTACTGGGCTTCGTGGAGCATTTCCTAGCTGTCAACCGCGTCATCCCCACCAACGTGCCTGAGCTCACTTTTCAGCCCAGTCCTGCGCCCGACCCTCCTGGCGGCCTCACCTACTTCCCGGTGGCCGACCTGTCCATCATCGCT------------------------------NGTGGCGCCGTTGACCTGTCTCTCTACCCGCGAGAGGGGGGCGTCTCCAGCCGTGAGCTGGTCAAGAAGGTCTCCGATGTCATCTGGAATAGCCTCAGCCGCTCCTACTTCAAGGATCGGGCCCACATCCAGTCCCTCTTCAGCTTCATCACAGGCACCAAACTGGACAGCTCTGGTGTGGCCTTTGCCGTGGTGGGGGCCTGCCAGGCTCTGGGTCTCCGGGATGTCCACCTGGCCTTGTCTGAGGACCACGCCTGGGTAGTGTTTGGGCCCAATGGAGAACAGACAGCTGAAGTCACTTGGCATGGCAAGGGCAACGAGGATCGCAGAGGCCAGACAGTCAACGCGGGTGTGGCTGAGCGGAGCTGGCTGTACCTGAAAGGATCGTACATGCGCTGTGACCGCAAGATGGAGGTGGCATTTATGGTATGCGCCATCAACCCTTCCATTGACCTGCACACCGACTCCCTGGAGCTCCTGCAGCTGCAGCAGAAGCTGCTGTGGCTGCTCTATGACCTGGGACATCTGGAAAGGTACCCGATGGCGCTGGGGAACCTGGCGGATCTGGAGGAGCTGGAGCCCACCCCGGGCCGGCCGGACCCACTCACCCTCTACCACAAGGGCATTGCCTCAGCTAAGACCTACTACCGGGATGAGCACATCTACCCCTACATGTACCTGGCTGGCTACCACTGTCGCAACCGCAATGTGCGCGAAGCTCTGCAGGCCTGGGCCGACACAGCCACTGTCATCCAGGACTACAACTACTGCCGTGAAGACGAGGAGATCTACAAGGAGTTCTTTGAAGTAGCCAATGACGTCATCCCCAACCTGCTGAAGGAGGCCGCCAGCCTGCGGGAGGCTGGCGAGGAGCGACCCGGGGAGCAGACCCAGGGCACGCAGAGCCAGGGTTCTGCCCTCCAGGACCCAGAGTGCTTCGCCCATCTGCTGCGATTCTACGATGGCATCTGCAAATGGGAAGAGGGCAGCCCCACCCCCGTGCTGCACGTGGGCTGGGCCACCTTCCTTGTGCAGTCCCTAGGCCGTTTTGAGGGACAGGTGCGGCAGAAGGTACGCATAGTGAGCCGAGAGGCGGAGGCAGCCGAGGCTGAAGAGCCGTGGGGTGAGGAAGCC------------------GGCCCACGGCGGGAATCCAAGCCCGAGAAGCCGCCGCCGCCTNAAAAGCCGGCGCTGGACAAGGGCCCAGGCGCGGGCCAGGGTGCGGCGCCAGGACCC------AAGCCCCCAGGCACAGTCCCCGGGACTGCCCGCGGCGCTGAAGGCGG---CG---CTCCAGTGCCGGCACCCGCTGCATCACCGCCACCCGAGGGTCCGGTGCTGACGTTCCAGAGTGAGAAGATGAAAGGCATGAAGGAGCTGCTTGTGGCCACCAAGATCAATTCGAGCGCCATCAAGCTGCAGCTCACGGCGCAGTCACAAGTGCAGATGAAGAAGCAGAAGGTGTCTACACCCAGTGACTACACGCTTTCCTTCCTCAAGCGGCAGCGCAAGGGTCTC
>Capra_hircus
ATGGGGCTGAAGGCTGCCCAGAAAACGCTGTTCCCGCTGCGTTCCATCGACGATGTGGTGCGCCTGTTCGCTGCCGAGCTGGGCCGAGAGGAGCCGGACCTGGTGCTCCTATCCTTGGTACTGGGCTTCGTGGAGCATTTCCTAGCTGTCAACCGCGTCATCCCCACCAACGTGCCTGAGCTCACTTTTCAGCCCAGTCCTGCGCCCGACCCTCCTGGCGGCCTCACCTACTTCCCGGTGGCCGACCTGTCCATCATCGCTGCCCTCTATGCCCGCTTCACTGCCCAGATCCGTGGCGCCGTTGACCTGTCTCTCTACCCGCGAGAGGGGGGCGTCTCCAGCCGTGAGCTGGTCAAGAAGGTCTCCGATGTCATCTGGAATAGCCTCAGCCGCTCCTACTTCAAGGATCGGGCCCACATCCAGTCCCTCTTCAGCTTCATCACAGGCACCAAACTGGACAGCTCTGGTGTGGCCTTTGCCGTGGTGGGGGCCTGCCAGGCTCTGGGTCTCCGGGATGTCCACCTGGCCTTGTCTGAGGACCACGCCTGGGTAGTGTTTGGGCCCAATGGAGAACAAACAGCTGAAGTCACTTGGCATGGCAAGGGCAACGAGGATCGCAGAGGCCAGACAGTCAACGCGGGTGTGGCTGAGCGGAGCTGGCTGTACCTGAAAGGATCATACATGCGCTGTGACCGCAAGATGGAGGTGGCATTTATGGTATGCGCCATCAACCCTTCCATTGACCTGCACACCGACTCCCTGGAGCTCCTGCAGCTGCAGCAGAAGCTGCTGTGGCTGCTCTATGACCTGGGACATCTGGAAAGGTACCCGATGGCGCTGGGGAACCTGGCGGATCTGGAGGAGCTGGAGCCCACCCCGGGCCGGCCGGACCCACTCACCCTCTACCACAAGGGCATTGCCTCAGCTAAGACCTACTACCGGGATGAGCACATCTACCCCTACATGTACCTGGCTGGCTACCACTGTCGCAATCGCAATGTGCGCGAAGCTCTGCAGGCCTGGGCCGACACAGCCACTGTCATCCAGGACTACAACTACTGCCGTGAAGATGAGGAGATCTACAAGGAGTTCTTTGAAGTAGCCAATGACGTCATCCCCAACCTGCTGAAGGAGGCCGCCAGCCTGCTGGAGGCTGGCGAGGAGCGACCCGGGGAGCAGACTCAGGGCACGCAGAGCCAGGGTTCTGCCCTCCAGGACCCAGAGTGCTTCGCCCATCTGCTGCGATTCTACGATGGCATCTGCAAATGGGAAGAGGGCAGCCCCACCCCCGTGCTGCACGTGGGCTGGGCCACCTTCCTTGTGCAGTCCCTAGGCCGTTTTGAGGGACAGGTGCGGCAGAAGGTACGCATAGTGAGCCGAGAGGCGGAGGCAGCCGAGGCTGAAGAGCCGTGGGGCGAGGAAGCCCGAGAAGGCCGGCGGCGGGGCCCACGGCGGGAATCCAAGCCCGAGGAGCCGCCGCCGCCTAAAAAGCCGGCGCTGGACAAGGGCCCAGGCGCGGGCCAGGGTGCGGCGCCAGGACCCCCTCGGAAGCCCCCAGGCACAGTCCCCGGGACTGCCCGCGGCGCTGAAGGCGGCAGCG---TTCCAGTGCCGGCACCCGCTGCATCACCGCCACCTGAGGGTCCGGTGCTGACGTTCCAGAGTGAGAAGATGAAAGGCATGAAGGAGCTGCTTGTGGCCACCAAGATCAATTCGAGCGCCATCAAGCTGCAGCTCACAGCGCAGTCACAAGTGCAGATGAAGAAGCAGAAGGTGTCTACACCCAGTGACTACACGCTTTCCTTCCTCAAGCGGCAGCGCAAGGGTCTC
>Pantholops_hodgsonii
ATGGGGCTGAAGGCTGCCCAGAAAACGCTGTTCCCGCTGCGTTCCATCGACGATGTGGTGCGCCTGTTCGCTGCCGAGCTGGGCCGAGAGGAGCCGGACCTGGTGCTCCTATCCTTGGTACTGGGCTTCGTGGAGCATTTCCTAGCTGTCAACCGCGTCATCCCCACCAACGTGCCTGAGCTCACTTTTCAGCCCAGTCCTGCGCCCGACCCTCCTGGCGGCCTCACCTACTTCCCGGTGGCCGACCTGTCCATCATCGCTGCCCTCTATGCCCGCTTCACTGCCCAGATCCGTGGCGCCGTTGACCTGTCTCTCTACCCGCGAGAGGGGGGCGTCTCCAGCCGTGAGCTGGTCAAGAAGGTCTCCGATGTCATCTGGAATAGCCTCAGCCGCTCCTACTTCAAGGATCGGGCCCACATCCAGTCCCTCTTCAGCTTCATCACAGGCACCAAACTGGACAGCTCTGGTGTGGCCTTTGCCGTGGTGGGGGCCTGCCAGGCTCTGGGTCTCCGGGATGTCCACCTGGCCTTGTCCGAGGACCATGCCTGGGTAGTGTTTGGGCCCAATGGAGAACAAACAGCTGAAGTCACTTGGCATGGCAAGGGCAACGAGGATCGCAGAGGCCAGACAGTCAACGCGGGTGTGGCTGAGCGGAGCTGGCTGTACCTGAAAGGATCGTACATGCGCTGTGACCGCAAGATGGAGGTGGCATTTATGGTATGCGCCATCAACCCTTCCATTGACCTGCACACCGACTCCCTGGAGCTCCTGCAGCTGCAGCAGAAGCTTCTGTGGCTGCTCTATGACCTGGGACATCTGGAAAGGTACCCGATGGCGCTGGGGAACCTGGCGGATCTGGAGGAGCTGGAGCCCACCCCAGGCCGGCCGGACCCACTCACCCTCTACCACAAGGGCATTGCCTCAGCCAAGACCTACTACCGGGATGAGCACATCTACCCCTACATGTACCTGGCTGGCTATCACTGTCGCAACCGCAATGTGCGCGAAGCTCTGCAGGCCTGGGCGGACACAGCCACTGTCATCCAGGACTACAACTACTGCCGCGAAGACGAGGAGATCTACAAGGAGTTCTTTGAAGTAGCCAATGACGTCATCCCCAACCTGCTGAAGGAGGCCGCCAGCCTGCTGGAGGCTGGCGAGGAGCGACCCGGGGAGCAGACCCAGGGCATGCAGAGCCAGGGTTCTGCCCTCCAGGACCCAGAGTGCTTTGCCCATCTGCTGCGATTCTACGATGGCATCTGCAAATGGGAAGAGGGCAGCCCCACCCCCGTGCTGCACGTGGGCTGGGCCACCTTCCTTGTGCAGTCCCTAGGCCGTTTTGAGGGACAGGTGCGGCAGAAGGTACGCATAGTGAGCCGAGAGGCGGAGGCAGCCGAGGCTGAAGAGCCGTGGGGCGAGGAAGCCCGAGAAGGCCGGCGGCGGGGCCCACGGCGGGAATCCAAGCCCGAGGAGCCGCCGCCGCCTAAAAAACCGGCGCTGGACAAGGGCCCAGGCGCGGGCCAGGGTGCGGCGCCAGGACCCCCTCGGAAGCCCCCAGGCACAGTCCCTGGGACTGCCCGCGGCGCTGAAGGCGGCAGCG---CTCCAGTGCCGGCACCCGCTGCATCACCGCCACCGGAGGGTCCGGTGCTGACATTCCAGAGTGAGAAGATGAAAGGCATGAAGGAGCTGCTTGTGGCCACCAAGATCAATTCGAGCGCCATCAAGCTGCAGCTCACGGCGCAGTCACAAGTGCAGATGAAGAAGCAGAAGGTGTCTACACCGAGTGACTACACGCTTTCCTTCCTCAAGCGGCAGCGCAAGGGTCTC
>Bos_taurus
ATGGGGCTGAAGGCTGCCCAGAAAACGCTATTCCCGCTGCGTTCCATCGACGATGTGGTGCGCCTGTTCGCTGCCGAGCTGGGCCGGGAGGAGCCGGACCTGGTGCTCCTATCCTTGGTACTGGGCTTCGTGGAGCATTTCCTAGCTGTCAACCGCGTCATCCCCACCAACGTGCCTGAGCTCACTTTTCAGCCCAGCCCTGCGCCCGACCCTCCTGGCGGCCTCACCTACTTCCCGGTGGCCGACCTGTCCATCATCGCTGCCCTCTATGCCCGCTTCACTGCCCAGATCCGTGGCGCCGTTGACCTGTCTCTCTACCCGCGAGAGGGGGGCGTCTCCAGCCGTGAGCTGGTCAAGAAGGTCTCCGATGTCATCTGGAATAGCCTCAGCCGCTCCTACTTCAAGGATCGTGCCCACATCCAGTCCCTCTTCAGCTTCATAACAGGCACCAAACTGGACAGCTCTGGCGTGGCCTTCGCCGTGGTGGGGGCCTGCCAGGCTCTCGGTCTCCGGGATGTCCACTTGGCCTTGTCCGAGGACCACGCCTGGGTAGTGTTTGGGCCCAATGGAGAACAAACAGCTGAAGTCACTTGGCATGGCAAGGGCAATGAGGATCGCAGAGGCCAGACAGTCAACGCGGGTGTGGCTGAGCGGAGCTGGCTGTACCTGAAAGGATCGTACATGCGCTGTGACCGCAAGATGGAGGTGGCATTTATGGTATGCGCCATCAACCCTTCCATTGACCTGCACACTGACTCCCTGGAGCTACTGCAGCTGCAGCAGAAGCTGCTGTGGCTGCTCTATGACCTGGGACATCTGGAAAGGTACCCAATGGCGCTGGGGAACCTGGCGGATCTGGAGGAGCTGGAGCCCACCCCGGGCCGGCCGGACCCACTCACCCTCTACCACAAGGGCATTGCCTCAGCCAAGACCTACTACCGGGATGAGCACATCTACCCCTACATGTACCTGGCTGGCTACCACTGTCGTAACCGCAATGTGCGCGAAGCTCTGCAGGCCTGGGCCGACACAGCCACTGTCATCCAGGACTACAACTACTGCCGTGAAGACGAGGAGATCTACAAGGAGTTCTTTGAAGTAGCCAATGACGTCATCCCCAACCTGCTGAAGGAGGCCGCCAGCCTGCTGGAGGCTGGCGAGGAGCGACCCGGGGAGCAGACCCAGGGCACGCAGAGTCAGGGTTCTGCCCTCCAGGACCCAGAGTGCTTCGCCCATCTGCTGCGATTCTATGATGGCATCTGCAAATGGGAAGAGGGCAGCCCCACCCCCGTGCTGCATGTGGGCTGGGCCACCTTCCTTGTGCAGTCCCTAGGCCGTTTTGAGGGACAGGTACGGCAGAAGGTACGCATAGTGAGCCGAGAGGCGGAGGCGGCCGAGGCTGAAGAGCCGTGGGGCGAGGAAGCCCGAGAAGGCCGGCGGCGGGGCCCACGGCGGGAATCCAAGCCCGAGGAGCCGCCGCCGCCTAAGAAGCCGGCGCTGGACAAGGGCCCAGGCGCGGGCCAGGGTGCGGTGCCAGGACCCCCTCGGAAGCCCCCAGGCACAGTCCCCGGGACTGCCCGCGGCGCTGAAGGTGGCAGCGCCGCTCCAGTGCCGGCACCCGCTGCATCACCGCCACCCGAGGGTCCCGTGCTGACATTCCAGAGCGAGAAGATGAAAGGCATGAAGGAGCTGCTTGTGGCCACCAAGATCAATTCGAGCGCCATCAAGCTGCAGCTCACGGCGCAGTCACAAGTGCAGATGAAGAAGCAGAAGGTGTCTACACCGAGTGACTACACGCTTTCCTTCCTCAAGCGGCAGCGCAAGGGTCTC
>Bos_indicus
ATGGGGCTGAAGGCTGCCCAGAAAACGCTATTCCCGCTGCGTTCCATCGACGATGTGGTGCGCCTGTTCGCTGCCGAGCTGGGCCGGGAGGAGCCGGACCTGGTGCTCCTATCCTTGGTACTGGGCTTCGTGGAGCATTTCCTAGCTGTCAACCGCGTCATCCCCACCAACGTGCCTGAGCTCACTTTTCAGCCCAGCCCTGCGCCCGACCCTCCTGGCGGCCTCACCTACTTCCCGGTGGCCGACCTGTCCATCATCGCTGCCCTCTATGCCCGCTTCACTGCCCAGATCCGTGGCGCCGTTGACCTGTCTCTCTACCCGCGAGAGGGGGGCGTCTCCAGCCGTGAGCTGGTCAAGAAGGTCTCCGATGTCATCTGGAATAGCCTCAGCCGCTCCTACTTCAAGGATCGTGCCCACATCCAGTCCCTCTTCAGCTTCATCACAGGCACCAAACTGGACAGCTCTGGCGTGGCCTTCGCCGTGGTGGGGGCCTGCCAGGCTCTCGGTCTCCGGGATGTCCACTTGGCCTTGTCCGAGGACCACGCCTGGGTAGTGTTTGGGCCCAATGGAGAACAAACAGCTGAAGTCACTTGGCATGGCAAGGGCAATGAGGATCGCAGAGGCCAGACAGTCAACGCGGGTGTGGCTGAGCGGAGCTGGCTGTACCTGAAAGGATCGTACATGCGCTGTGACCGCAAGATGGAGGTGGCATTTATGGTATGCGCCATCAACCCTTCCATTGACCTGCACACTGACTCCCTGGAGCTACTGCAGCTGCAGCAGAAGCTGCTGTGGCTGCTCTATGACCTGGGACATCTGGAAAGGTACCCAATGGCGCTGGGGAACCTGGCGGATCTGGAGGAGCTGGAGCCCACCCCGGGCCGGCCGGACCCACTCACCCTCTACCACAAGGGCATTGCCTCAGCCAAGACCTACTACCGGGATGAGCACATCTACCCCTACATGTACCTGGCTGGCTACCACTGTCGCAACCGCAATGTGCGCGAAGCTCTGCAGGCCTGGGCCGACACAGCCACTGTCATCCAGGACTACAACTACTGCCGTGAAGACGAGGAGATCTACAAGGAGTTCTTTGAAGTAGCCAATGACGTCATCCCCAACCTGCTGAAGGAGGCCGCCAGCCTGCTGGAGGCTGGCGAGGAGCGACCCGGGGAGCAGACCCAGGGCACGCAGAGTCAGGGTTCTGCCCTCCAGGACCCAGAGTGCTTCGCCCATCTGCTGCGATTCTATGATGGCATCTGCAAATGGGAAGAGGGCAGCCCCACCCCCGTGCTGCATGTGGGCTGGGCCACCTTCCTTGTGCAGTCCCTAGGCCGTTTTGAGGGACAGGTACGGCAGAAGGTACGCATAGTGAGCCGAGAGGCGGAGGCGGCCGAGGCTGAAGAGCCGTGGGGCGAGGAAGCCCGAGAAGGCCGGCGGCGGGGCCCACGGCGGGAATCCAAGCCCGAGGAGCCGCCGCCGCCTAAGAAGCCGGCGCTGGACAAGGGCCCAGGCGCGGGCCAGGGTGCGGTGCCAGGACCCCCTCGGAAGCCCCCAGGCACANNNNNNNNNNNNNNNNNNNNNNNNNNNNNNNNNNNNNNNNNNNNNNNNNNNGCACCCGCTGCATCACCGCCACCCGAGGGTCCCGTGCTGACATTCCAGAGCGAGAAGATGAAAGGCATGAAGGAGCTGCTTGTGGCCACCAAGATCAATTCGAGCGCCATCAAGCTGCAGCTCACGGCGCAGTCACAAGTGCAGATGAAGAAGCAGAAGGTGTCTACACCGAGTGACTACACGCTTTCCTTCCTCAAGCGGCAGCGCAAGGGTCTC
>Equus_caballus
ATGGGGCTGAAGGCCGCCCAGAAGACGCTGTTCCCGCTGCGCTCCATCGACGACGTGGTGCGCCTGTTCGCTGCCGAGCTGGGCCGAGAGGAACCGGACCTGGTGCTCCTCTCCTTGGTCCTGGGCTTCGTGGAGCACTTCCTCGCTGTCAACCGCGTCATCCCTACCAACGTGCCCGAGCTCACCTTCCAGCCCAGTCCCGCGCCCGACCCTCCTGGTGGCCTCACCTACTTCCCCGTGGCCGACCTCTCCATCATCGCCGCGCTCTATGCCCGCTTCACCGCCCAGATCCGCGGCGCCGTCGACCTGTCTCTCTACCCTCGAGAGGGGGGCGTCTCCAGCCGCGAGCTGGTGAAGAAGGTCTCGGATGTCATCTGGAACAGCCTCAGCCGTTCCTACTTCAAGGATCGGGCGCACATCCAATCCCTCTTCAGCTTCATCACAGGCACCAAACTGGACAGCTCTGGTGTGGCCTTTGCTGTGGTGGGGGCCTGCCAGGCTCTGGGTCTCCGGGATGTCCACCTGGCCCTGTCTGAGGACCACGCCTGGGTAGTGTTTGGGCCCAATGGAGAGCAGACAGCTGAGGTCACTTGGCATGGCAAGGGCAATGAGGACNGCAGGGGCCAGACTGTCAACGCGGGTGT---------GAGCTGGCTGTACCTGAAAGGATCGTACATGCGCTGTGACCGCAAGATGGAGGTGGCGTTCATGGTGTGCGCCATCAACCCTTCCATTGACCTGCACACGGATTCTCTGGAGCTGCTGCAGCTGCAGCAGAAGCTGCTCTGGCTGCTCTATGACCTGGGACATCTGGAAAGGTACCCCATGGCGCTGGGGAACCTGGCAGATCTGGAGGAGCTGGAGCCAACCCCTGGCCGGCCAGACCCACTCACGCTCTACCACAAGGGCATTGCCTCAGCCAAGACCTACTACCGGGATGAGCACATCTACCCCTACATGTACCTGGCTGGCTACCACTGTCGCAACCGCAATGTGCGCGAAGCCCTGCAGGCTTGGGCCGACACGGCCACTGTCATCCAGGACTACAACTACTGCCGGGAAGATGAGGAGATCTACAAGGAGTTCTTTGAAGTGGCCAACGATGTCATTCCCAACCTGCTGAAGGAGGCGGCCAGCCTGCTGGAGGCCGGCGAGGAGCGGCCGGGGGAGCAGACCCAGGGCACGCAGAGCCAGGGGTCTGCCCTCCAGGACCCAGAGTGCTTCGCCCACCTGCTTCGATTCTACGACGGCATCTGCAAATGGGAAGAGGGCAGCCCCACGCCCGTGCTGCATGTGGGCTGGGCCACCTTCCTTGTGCAGTCCCTAGGCCGTTTTGAGGGACAGGTGCGGCAGAAGGTGCGCATCGTGAGCCGCGAGCCCGAGACGGCCGAGGCGGAGGAGCCGTGGGGCGAGGAAGCCCGGGAAGGCCGGCGGCGGGGTCCGCGTCGGGAGTCCAAGCCCGAGGAGCCGCCGCCGCCTAAGNAGCCGGCGCTGGACAAGGGCCCGGGCGCGGGCCAGGGCGCGTTGCCCGGCCCCTCCCGGAAGCCC-----------------CATAACCCGCGGGCCCGGAAGCCGCGACGCCGTCACGGCGCAAACGCCCGCCGCGTCGCCGCCACTGGAGGCGCCGGTACTCACTTTCCAGAGCGAGAAGATGAAAGGCATGAAGGAGCTGCTGGTGGCCACCAAGATCAACTCGAGCGCCATCAAGCTGCAGCTGCCGGCGCAATCGCAAGTGCAGATGAAGAAGCAGAAGGTGTCTACACCTAGCGACTACACGCTTTCCTTCCTCAAACGGCAGCGCAAGGGCCTC
>Equus_przewalskii
ATGGGGCTGAAGGCCGCCCAGAAGACGCTGTTCCCGCTGCGCTCCATCGACGACGTGGTGCGCCTGTTCGCTGCCGAGCTGGGCCGAGAGGAACCGGACCTGGTGCTCCTCTCCTTGGTCCTGGGCTTCGTGGAGCACTTCCTCGCTGTCAACCGCGTCATCCCTACCAACGTGCCCGAGCTCACCTTCCAGCCCAGTCCCGCGCCCGACCCTCCTGGTGGCCTCACCTACTTCCCCGTGGCCGACCTCTCCATCATCGCCGCGCTCTATGCCCGCTTCACCGCCCAGATCCGCGGCGCCGTCGACCTGTCTCTCTACCCTCGAGAGGGGGGCGTCTCCAGCCGCGAGCTGGTCAAGAAGGTCTCGGATGTCATCTGGAACAGCCTCAGCCGTTCCTACTTCAAGGATCGGGCGCACATCCAATCCCTCTTCAGCTTCATCACAGGCACCAAACTGGACAGCTCTGGTGTGGCCTTTGCTGTGGTGGGGGCCTGCCAGGCTCTGGGTCTCCGGGATGTCCACCTGGCCCTGTCTGAGGACCACGCCTGGGTAGTGTTTGGGCCCAATGGAGAGCAGACAGCTGAGGTCACTTGGCATGGCAAGGGCAATGAGGACCGCAGGGGCCAGACTGTCAACGCGGGTGTGGCTGAGCGGAGCTGGCTGTACCTGAAAGGATCGTACATGCGCTGTGACCGCAAGATGGAGGTGGCGTTCATGGTGTGCGCCATCAACCCTTCCATTGACCTGCACACGGATTCTCTGGAGCTGCTGCAGCTGCAGCAGAAGCTGCTCTGGCTGCTCTATGACCTGGGACATCTGGAAAGGTACCCCATGGCGCTGGGGAACCTGGCAGATCTGGAGGAGCTGGAGCCAACCCCTGGCCGGCCAGACCCACTCACGCTCTACCACAAGGGCATTGCCTCAGCCAAGACCTACTACCGGGATGAGCACATCTACCCCTACATGTACCTGGCTGGCTACCACTGTCGCAACCGCAATGTGCGCGAAGCCCTGCAGGCTTGGGCCGACACGGCCACTGTCATCCAGGACTACAACTACTGCCGGGAAGATGAGGAGATCTACAAGGAGTTCTTTGAAGTGGCCAACGATGTCATTCCCAACCTGCTGAAGGAGGCGGCCAGCCTGCTGGAGGCCGGCGAGGAGCGGCCGGGGGAGCAGACCCAGGGCACGCAGAGCCAGGGGTCTGCCCTCCAGGACCCAGAGTGCTTCGCCCACCTGCTTCGATTCTACGACGGCATCTGCAAATGGGAAGAGGGCAGCCCCACGCCCGTGCTGCATGTGGGCTGGGCCACCTTCCTTGTGCAGTCCCTAGGCCGTTTTGAGGGACAGGTGCGGCAGAAGGTGCGCATCGTGAGCCGCGAGGCCGAGACGGCCGAGGCGGAGGAGCCGTGGGGCGAGGAAGCCCGGGAAGGCCGGCGGCGGGGTCCGCGGCGGGAGTCCAAGCCCGAGGAGCCGCCGCCGCCTAAGAAGCCGGCGCTGGACAAGGGCCCGGGCGCGGGCCAGGGCGCGGTGCCCGGCCCCCCCCGGAAGCCCCCAGGGACCGTCCCAGGCACTACCCGCGGCCCCGAAGGCGGCAGCGCCGTCCCGGCGCCAACGCCCGCCGCGTCGCCGCCACCGGAGGGGCCGGTGCTCACTTTCCAGAGCGAGAAGATGAAGGGCATGAAGGAGCTGCTGGTGGCCACCAAGATCAACTCGAGCGCCATCAAGCTGCAGCTGACGGCGCAATCGCAAGTGCAGATGAAGAAGCAGAAGGTGTCTACACCTAGCGACTACACGCTTTCCTTCCTCAAACGGCAGCGCAAGGGCCTC
>Sus_scrofa
ATGGGGCTGAAGGCCGCCCAGAAGACGCTGTTCCCGCTGCGCTCCATCGACGACGTGGTGCGCCTGTTCGCTGCGGAGCTGGGCCGAGAGGAGCCGGACCTGGTGCTCCTATCCCTGGTGCTGGGCTTCGTGGAGCACTTCCTAGCTGTCAACCGCGTCATCCCCACCAACGTGCCCGAGCTCACTTTCCAGCCCAGCCCCGCGCCCGACCCTCCTGGCGGCCTCACCTACTTCCCCGTGGCCGACCTATCCATCATCGCCGCGCTGTATGCACGCTTCACCGCCCAGATCCGCGGCGCGGTCGACCTGTCTCTTTACCCAAGAGAGGGGGGCGTCTCCAGCCGCGAGCTGGTGAAGAAGGTATCCGACGTCATCTGGAACAGCCTCAGCCGCTCCTACTTCAAGGATCGAGCCCACATCCAGTCCCTCTTCAGCTTCATCACAGGCACCAAACTGGACAGCTCTGGTGTGGCCTTTGCCGTGGTGGGGGCCTGCCAGGCCCTGGGTCTCCGGGATGTTCACCTGGCCTTGTCTGAGGACCATGCCTGGGTCGTGTTTGGGCCCAACGGAGAGCAGACGGCTGAGGTCACGTGGCATGGCAAGGGCAACGAGGATCGCAGGGGCCAGACGGTCAATGCGGGGGTGGCCGAGCGGAGCTGGCTGTACCTGAAAGGCTCGTACATGCGCTGTGACCGCAAAATGGAGGTGGCGTTTATGGTGTGTGCCATCAACCCGTCCATTGACCTGCACACGGACTCCCTGGAGCTGCTCCAGCTGCAGCAGAAGCTGCTCTGGCTGCTGTATGACCTGGGACATCTGGAAAGGTACCCTATGGCGCTGGGGAACCTGGCAGATCTGGAGGAGCTGGAGCCCACTCCTGGCCGGCCAGACCCACTCACCCTCTACCACAAGGGCATTGCCTCAGCCAAGACCCACTACCGGGACGAGCACATCTACCCCTACATGTACCTGGCTGGCTACCATTGTCGCAACCGCAATGTGCGCGAAGCCCTGCAGGCTTGGGCCGACACAGCCACTGTCATCCAGGACTACAACTACTGCCGTGAAGACGAGGAGATCTACAAGGAATTCTTCGAAGTAGCCAATGATGTCATCCCCAACCTGCTGAAGGAGGCCGCCAGCCTGCTGGAGGCTGGCGAGGAGCGGCCAGGGGAGCAGGCCCAGGGCACCCAGAGCCAGGGTTCTGCCCTCCAGGACCCAGAGTGCTTCGCCCACTTGCTGCGATTCTACGATGGCATCTGCAAATGGGAAGAGGGCAGCCCCACGCCGGTGCTGCACGTGGGCTGGGCCACCTTCCTCGTGCAGTCCCTAGGCCGTTTTGAGGGACAGGTGCGGCAGAAGGTACGCATCGTGAGCCGCGAGGCGGAGGCGGCCGAAGCGGAGGAGCCGTGGGGCGAGGAAGCCCGGGAAGGCCGGCGGCGAGGCCCGCGGCGGGAATCCAAGCCTGAGGAGCCGCCGCCGCCCAAGAAGCCGGCGCTGGACAAGGGCCCCGGCGCGGGCCAGGGCGCGGTGCCGGGAGCCCCCCGGAAGCCCCCAGGGACGGTCTCGGGCACTGCCCGCGGCCCCGAGGGCGGTAGCGCGGCGCCGACCCCGGCGCCCGCCGCCTCGCCGCCACCGGAGGGTCCGGTGCTGACTTTCCAGAGCGAGAAGATGAAGGGCATGAAGGAGCTGCTCGTGGCCACCAAGATCAATTCGAGCGCCATCAAGCTGCAGCTCACGGCGCAGTCACAAGTGCAGATGAAGAAGCAGAAGGTGTCTACACCTAGTGACTACACGCTTTCCTTCCTCAAGCGGCAGCGCAAGGGCCTT
>Camelus_bactrianus
ATGGGGCTGAAGGCCGCCCAGAAGACGCTGTTCCCGCTGCGCTCCATCGACGACGTGGTGCGCCTGTTCGCTGCTGAGCTGGGCCGAGAGGAGCCGGACCTGGTACTCCTATCCTTGGTACTGGGCTTCGTGGAGCACTTCCTAGCTGTCAACCGCGTCATCCCCACCAACGTGCCTGAGCTCACTTTCCAGCCCAGCCCTGCGCCTGACCCTCCTGGCGGCCTCACTTACTTCCCTGTGGCCGACCTCTCCATCATCGCTGCGCTCTATGCCCGTTTCACCGCCCAGATCCGCGGCGCAGTCGACCTATCTCTCTACCCGCGAGAAGGGGGCGTCTCCAGCCGCGAGCTGGTGAAGAAGGTCTCCGATGTCATTTGGAACAGCCTCAGCCGCTCCTACTTCAAGGATCGGGCCCACATCCAGTCCCTCTTCAGCTTCATCACAGGCACCAAACTAGACAGCTCTGGTGTGGCCTTTGCCGTGGTGGGGGCCTGCCAGGCTCTGGGTCTCCGGGATGTCCACTTGGCCTTATCTGAAGACCACGCCTGGGTAGTATTTGGGCCCAATGGAGAGCAGACAGCTGAGGTCACTTGGCATGGCAAGGGCAACGAGGATCGCAGGGGCCAGACGGTCAACGCGGGTGTGGCTGAGCGGAGCTGGCTGTACCTGAAAGGATCATACATGCGCTGTGACCGCAAGATGGAGGTGGCATTTATGGTGTGCGCTATCAACCCTTCCATTGACCTGCACACCGACTCCCTGGAGCTGCTGCAGCTGCAGCAGAAGCTGCTCTGGCTGCTCTATGACCTGGGACATCTGGAAAGGTACCCTATGGCGCTGGGGAACCTGGCAGATCTAGAGGAGCTGGAGCCCACCCCTGGCCGGCCAGACCCACTCACCCTCTACCACAAGGGCATTGCCTCAGCCAAGACCTACTACCGGGATGAGCACATCTACCCTTATATGTACCTGGCTGGCTACCATTGTCGGAACCGCAATGTGCGCGAAGCCCTGCAGGCCTGGGCTGACACGGCCACTGTCATCCAGGACTACAACTACTGCCGTGAAGATGAGGAGATCTACAAGGAGTTCTTTGAAGTAGCCAATGATGTCATCCCCAACCTGCTGAAGGAAGCAGCCAGCCTGCTGGAGGCTGGCGAGGAGCGGCCAGGGGAGCAGAGCCAGGGCACCCAGAGCCAGGGTTCTGCCCTCCAGGACCCAGAGTGCTTCGCCCATCTGCTGCGATTCTACGATGGCATCTGCAAATGGGAAGAGGGCAGCCCCACGCCTGTGCTGCACGTGGGCTGGGCCACCTTCCTCGTGCAGTCCCTAGGCCGTTTTGAGGGACAG------------------------------------------------------------------------------------------------------------------------------------------------------------------------------------------------------------------------------------CGCGGCCCTGAAGGGGGCAGCTCGGCTCCGGCGCCAGGGCCCGCCGCGTCACCGCCACCGGAGGGTCCGGTGCTCACTTTCCAGAGCGAGAAGATGAAGGGCATGAAGGAGCTGCTTGTGGCCACTAAGATCAACTCGAGCGCCATCAAGCTGCAGCTCACGGCGCAGTCTCAAGTGCAGATGAAGAAGCAGAAGGTGTCTACACCTAGCGACTACACTCTGTCCTTCCTCAAGCGGCAGCGCAAGGGCCTC
>Camelus_dromedarius
ATGGGGCTGAAGGCCGCCCAGAAGACGCTGTTCCCGCTGCGCTCCATCGACGACGTGGTGCGCCTGTTCGCTGCTGAGCTGGGCCGAGAGGAGCCGGACCTGGTACTCCTATCCTTGGTACTGGGCTTCGTGGAGCACTTCCTAGCTGTCAACCGCGTCATCCCCACCAACGTGCCTGAGCTCACTTTCCAGCCCAGCCCTGCGCCTGACCCTCCTGGCGGCCTCACTTACTTCCCTGTGGCCGACCTCTCCATCATCGCCGCGCTCTATGCCCGTTTCACCGCCCAGATCCGCGGCGCAGTCGACCTATCTCTCTACCCGCGAGAAGGGGGCGTCTCCAGCCGCGAGCTGGTGAAGAAGGTCTCCGATGTCATTTGGAACAGCCTCAGCCGCTCCTACTTCAAGGATCGGGCCCACATCCAGTCCCTCTTCAGCTTCATCACAGGCACCAAACTAGACAGCTCTGGTGTGGCCTTTGCCGTGGTGGGGGCCTGCCAGGCTCTGGGTCTCCGGGATGTCCACTTGGCCTTATCTGAAGACCACGCCTGGGTAGTATTTGGGCCCAATGGAGAGCAGACAGCTGAGGTCACTTGGCATGGCAAGGGCAACGAGGATCGCAGGGGCCAGACGGTCAACGCGGGTGTGGCTGAGCGGAGCTGGCTGTACCTGAAAGGATCATACATGCGCTGTGACCGCAAGATGGAGGTGGCATTTATGGTGTGCGCTATCAACCCTTCCATTGACCTGCACACCGACTCCCTGGAGCTGCTGCAGCTGCAGCAGAAGCTGCTCTGGCTGCTCTATGACCTGGGACATCTGGAAAGGTACCCTATGGCGCTGGGGAACCTGGCAGATCTAGAGGAGCTGGAGCCCACCCCTGGCCGGCCAGACCCACTCACCCTCTACCACAAGGGCATTGCCTCAGCCAAGACCTACTACCGGGATGAGCACATCTACCCTTATATGTACCTGGCTGGCTACCATTGTCGGAACCGCAATGTGCGCGAAGCCCTGCAGGCCTGGGCTGACACGGCCACTGTCATCCAGGACTACAACTACTGCCGTGAAGACGAGGAGATCTACAAGGAGTTCTTTGAAGTAGCCAATGATGTCATCCCCAACCTGCTGAAGGAAGCAGCCAGCCTGCTGGAGGCTGGCGAGGAGCGGCCAGGGGAGCAGAGCCAGGGCACCCAGAGCCAGGGTTCTGCCCTCCAGGACCCAGAGTGCTTCGCCCATCTGCTGCGATTCTACGATGGCATCTGCAAATGGGAAGAGGGCAGCCCCACGCCTGTGCTGCACGTGGGCTGGGCCACCTTCCTCGTGCAGTCCCTAGGCCGTTTTGAGGGACAGGTGCGGCAGAAGGTACGGATAGTGAGCCGCGAG-----------------------------------------------------------------------GGAAGCCAAGCCCGAGGAGCCACCGCCGCCTAAGAAGCCAGCGCTGGACAAAGTTCCCAGCGCGG------------TGCCAGGACCCCCTCGGAAGCCCCCAGGGACGGTCCCGGGCACTCCCCGCGGCCCTGAAGGCGGCAGCTCGGCTCCGGCGCCAGGGCCCGCCGCGTCACCGCCACCGGAGGGTCCGGTGCTCACTTTCCAGAGCGAGAAGATGAAGGGCATGAAGGAGCTGCTTGTGGCCACTAAGATCAACTCGAGCGCCATCAAGCTGCAGCTCACGGCGCAGTCTCAAGTGCAGATGAAGAAGCAGAAGGTGTCTACACCTAGCGACTACACTCTGTCCTTCCTCAAGCGGCAGCGCAAGGGCCTC
>Vicugna_pacos
ATGGGGCTGAAGGCCGCCCAGAAGACGCTGTTCCCGCTGCGCTCCATCGACGACGTGGTGCGCCTGTTCGCTGCTGAGCTGGGCCGAGAGGAGCCGGACCTGGTACTCCTATCCTTGGTACTGGGCTTCGTGGAGCACTTCCTAGCTGTCAACCGCGTCATCCCCACCAACGTGCCTGAGCTCACTTTCCAGCCCAGCCCTGCGCCTGACCCTCCTGGCGGCCTCACTTACTTCCCTGTAGCCGACCTCTCCATCATCGCCGCGCTCTATGCCCGTTTCACCGCCCAGATCCGCGGCGCGGTCGACCTCTCTCTCTACCCGCGAGAAGGGGGCGTCTCCAGCCGCGAGCTGGTGAAGAAGGTCTCCGATGTCATTTGGAACAGTCTCAGCCGCTCCTACTTCAAGGATCGGGCCCACATCCAGTCCCTCTTCAGCTTCATCACAGGCACCAAACTAGACAGCTCTGGTGTGGCCTTTGCCGTGGTGGGGGCCTGCCAGGCTCTGGGTCTCCGGGATGTCCACTTGGCCTTATCTGAAGACCACGCCTGGGTAGTATTTGGGCCCAATGGAGAGCAGACAGCTGAGGTCACTTGGCATGGCAAGGGCAACGAGGATCGCAGGGGCCAGACGGTCAACGCGGGTGTGGCTGAGCGGAGCTGGCTGTACCTGAAAGGATCATACATGCGCTGTGACCGCAAGATGGAGGTGGCATTTATGGTGTGCGCTATCAACCCTTCCATTGACCTGCACACCGACTCCCTGGAGCTGCTGCAGCTGCAGCAGAAGCTGCTCTGGCTGCTCTATGACCTGGGACATCTGGAAAGGTACCCTATGGCGCTGGGGAACCTGGCAGATCTAGAGGAGCTGGAGCCCACCCCTGGCCGGCCAGACCCACTCACCCTCTACCACAAGGGCATTGCCTCAGCCAAGACCTACTACCGGGATGAGCACATCTACCCTTACATGTACCTGGCTGGCTACCATTGTCGGAACCGCAATGTGCGCGAAGCCCTGCAGGCCTGGGCTGACACGGCCACTGTCATCCAGGACTACAACTACTGCCGTGAAGACGAGGAGATCTACAAGGAGTTCTTTGAAGTAGCCAATGATGTCATCCCCAACCTGCTGAAGGAAGCAGCCAGCCTGCTGGAGGCTGGCGAGGAGCGGCCAGGGGAGCAGAGCCAGGGCACCCAGAGCCAGGGTTCTGCCCTCCAGGACCCAGAGTGCTTCGCCCATCTGCTGCGATTCTACGATGGCATCTGCAAATGGGAAGAGGGCAGCCCCACGCCTGTGCTGCACGTGGGCTGGGCCACCTTCCTCGTGCAGTCCCTAGGCCGTTTTGAGGGACAGGTGCGGCAGAAGGTACGGATAGTGAGCCGCGAGGCGGAGGCAGCCGAGGCAGAGGAGCCATGGGGCGAGGAAGCCCGAGAAGGCCGGCGGCGGGGCCCGCGGCGGGAATCCAAGCCCGAGGAGCCACCGCCGCCTAAGAAGCCAGCGCTGGACAAAGTTCCCAGTGCGG------------TGCCAGGACCCCCTCGGAAGCCCCCAGGGACGGTCCCGGGCACTCCCCGCGGCCCTGAAGGCGGCAGCTCGGCTCCGGCGCCAGCTCCCGCCGCATCGCCGCCACCGGAGGGTCCGGTGCTCACTTTCCAGAGCGAGAAGATGAAGGGCATGAAGGAGCTGCTTGTGGCCACTAAGATCAACTCGAGCGCCATCAAGCTGCAGCTCACGGCGCAGTCTCAAGTGCAGATGAAGAAGCAGAAGGTGTCTACACCTAGCGACTACACTCTGTCCTTCCTCAAGCGGCAGCGCAAGGGCCTC
>Camelus_ferus
ATGGGGCTGAAGGCCGCCCAGAAGACGCTGTTCCCGCTGCGCTCCATCGACGACGTGGTGCGCCTGTTCGCTGCTGAGCTGGGCCGAGAGGAGCCGGACCTGGTACTCCTATCCTTGGTACTGGGCTTCGTGGAGCACTTCCTAGCTGTCAACCGCGTCATCCCCACCAACGTGCCTGAGCTCACTTTCCAGCCCAGCCCTGCGCCTGACCCTCCTGGCGGCCTCACTTACTTCCCTGTGGCCGACCTCTCCATCATCGCTGCGCTCTATGCCCGTTTCACCGCCCAGATCCGCGGCGCAGTCGACCTATCTCTCTACCCGCGAGAAGGGGGCGTCTCCAGCCGCGAGCTGGTGAAGAAGGTCTCCGATGTCATTTGGAACAGCCTCAGCCGCTCCTACTTCAAGGATCGGGCCCACATCCAGTCCCTCTTCAGCTTCATCACAGGCACCAAACTAGACAGCTCTGGTGTGGCCTTTGCCGTGGTGGGGGCCTGCCAGGCTCTGGGTCTCCGGGATGTCCACTTGGCCTTATCTGAAGACCACGCCTGGGTAGTATTTGGGCCCAATGGAGAGCAGACAGCTGAGGTCACTTGGCATGGCAAGGGCAACGAGGATCGCAGGGGCCAGACGGTCAACGCGGGTGTGGCTGAGCGGAGCTGGCTGTACCTGAAAGGATCATACATGCGCTGTGACCGCAAGATGGAGGTGGCATTTATGGTGTGCGCTATCAACCCTTCCATTGACCTGCACACCGACTCCCTGGAGCTGCTGCAGCTGCAGCAGAAGCTGCTCTGGCTGCTCTATGACCTGGGACATCTGGAAAGGTACCCTATGGCGCTGGGGAACCTGGCAGATCTAGAGGAGCTGGAGCCCACCCCTGGCCGGCCAGACCCACTCACCCTCTACCACAAGGGCATTGCCTCAGCCAAGACCTACTACCGGGATGAGCACATCTACCCTTATATGTACCTGGCTGGCTACCATTGTCGGAACCGCAATGTGCGCGAAGCCCTGCAGGCCTGGGCTGACACGGCCACTGTCATCCAGGACTACAACTACTGCCGTGAAGATGAGGAGATCTACAAGGAGTTCTTTGAAGTAGCCAATGATGTCATCCCCAACCTGCTGAAGGAAGCAGCCAGCCTGCTGGAGGCTGGCGAGGAGCGGCCAGGGGAGCAGAGCCAGGGCACCCAGAGCCAGGGTTCTGCCCTCCAGGACCCAGAGTGCTTCGCCCATCTGCTGCGATTCTACGATGGCATCTGCAAATGGGAAGAGGGCAGCCCCACGCCTGTGCTGCACGTGGGCTGGGCCACCTTCCTCGTGCAGTCCCTAGGCCGTTTTGAGGGACA-------------------------------------------------------------------------------------------------------------------------------------------------------------------------------------------------------------------------------------------------------------------------------------------------------------------------------------------------------------------------------------------------------------------------------------------------------------------------------------------------
