# Supplementary material for: Insights into body size variation in cetaceans from the evolution of body-size-related genes
Source: BMC Evol Biol. 2019 Jul 27;19:157. doi: 10.1186/s12862-019-1461-9 (PMC6660953; doi:10.1186/s12862-019-1461-9)
Supplement: Supplementary file 4 — Alignment sequences of 20 body-size related genes used for this study. These files are Fast format, please use MEGA or Clustal to open them. (ZIP 133 kb) [file 12862_2019_1461_MOESM4_ESM.zip › Additional file 4 6.2/NOG.fas]

>Equus_caballus
ATGGAGCGCTGCCCCAGCCTGGGGGTCACCCTCTACGCCCTGGTGGTGGTCCTGGGGCTGCGGGCGGCACCGGCCGGCGGCCAGCACTATCTCCACATCCGCCCGGCTCCCAGCGACAACCTGCCCCTGGTGGACCTCATCGAACACCCGGACCCTATCTTTGACCCCAAGGAGAAGGATCTGAACGAGACGCTGCTGCGCTCGCTGCTCGGGGGCCACTACGACCCGGGCTTCATGGCCACCTCGCCCCCCGAGGACCGGCCCGGCGGGGGCGGGGGGGCGGCCGGGGGCGCCGAGGACCTGGCCGAGTTGGACCAGCTGCTGCGGCAGCGGCCGTCGGGGGCCATGCCGAGCGAGATCAAAGGGCTGGAGTTCTCCGAGGGCTTGGCCGCGGGCAAGAAGCAGCGCCTGAGCAAGAAGCTGCGGAGGAAGTTACAGATGTGGCTGTGGTCGCAGACCTTCTGCCCGGTGCTGTACGCGTGGAACGACCTGGGCAGCCGCTTTTGGCCGCGCTACGTGAAGGTGGGCAGCTGCTTCAGTAAGCGCTCGTGCTCCGTGCCGGAGGGCATGGTGTGCAAGCCGTCCAAGTCCGTGCACCTCACGGTGCTGCGGTGGCGCTGTCAGCGGCGCGGGGGCCAGCGCTGCGGCTGGATTCCCATACAGTACCCCATCATTTCCGAG---------------
>Vicugna_pacos
---------------------------------------------------------------------------------------------------------------------------------------------------------------------------------------------------------------------------------------------------------------------------------------------------------------------------------------------------------ATGCCGAGCGAGATCAAAGGGCTGGAGTTCTCCGAGGGCTTGGCCCCGGGGAAGAAGCAGCGCCTGAGCAAGAAGCTGCGGAGGAAGTTACAGATGTGGCTGTGGTCGCAGACCTTCTGCCCGGTGCTGTACGCGTGGAACGACCTGGGCAGCCGCTTTTGGCCGCGCTACGTGAAGGTGGGCAGCTGCTTCAGTAAGCGCTCGTGCTCCGTGCCCGAGGGCATGGTGTGCAAGCCGTCCAAGTCCGTGCACCTCACGGTGCTGCGGTGGCGCTGTCAGCGGCGCGGGGGCCAGCGCTGCGGCTGGATTCCCATCCAGTACCCCATCATTTCCGAGTGCAAGTGCTCATGC
>Camelus_bactrianus
ATGGAGCGCTGCCCCAGCCTGGGGGTCACCCTCTACGCCCTGGTGGTGGTCCTGGGGCTGCGGGCGGCACCGGCCGGCGGCCAGCACTATCTCCACATCCGCCCGGCTCCCAGCGACAACCTGCCCCTGGTGGACCTCATCGAACACCCGGACCCTATCTTTGACCCCAAGGAGAAGGATCTGAACGAGACGCTGCTGCGCTCGCTGCTCGGGGGCCACTACGATCCGGGCTTCATGGCCACCTCGCCTCCCGAGGACCGACCGGG---------------------------------------------------------------------------GGCCATGCCGAGCGAGATCAAAGGGCTGGAGTTCTCCGAGGGCTTGGCCCCGGGGAAGAAGCAGCGCCTGAGCAAGAAGCTGCGGAGGAAGTTACAGATGTGGCTGTGGTCGCAGACCTTCTGCCCGGTGCTGTACGCGTGGAACGACCTGGGCAGCCGCTTTTGGCCGCGCTACGTGAAGGTGGGCAGCTGCTTCAGTAAGCGCTCGTGCTCCGTGCCCGAGGGCATGGTGTGCAAGCCGTCCAAGTCCGTGCACCTCACGGTGCTGCGGTGGCGCTGTCAGCGGCGCGGGGGCCAGCGCTGCGGCTGGATTCCCATCCAGTACCCCATCATTTCCGAGTGCAAGTGCTCATGC
>Bos_taurus
ATGGAGCGCTGCCCCAGCCTGGGGGTCACCCTCTACGCCCTGGTGGTGGTCCTGGGGCTGCGGGTGGCACCGGCCGGCGGCCAGCACTATCTCCACATCCGCCCGGCTCCCAGCGACAACCTGCCCCTGGTGGACCTCATCGAACACCCGGACCCTATCTTTGACCCCAAGGAGAAGGATCTGAACGAGACGCTGCTGCGCTCGCTGCTCGGGGGCCACTACGACCCGGGTTTCATGGCCACCTCGCCCCCCGAGGACCGGCCGGGCGGGGGCGGGGTGGCGGCCGGGGGCGCCGAGGACCTAGCCGAGCTGGACCAGCTGCTGCGGCAGCGGCCGTCGGGGGCCATGCCGAGCGAGATCAAAGCGCTGGAGTTCTCCGAGGGCTTGGCCCCAGGCAAGAAGCAGCGCCTGAGCAAGAAGCTGCGGAGGAAGTTACAGATGTGGCTGTGGTCGCAGACCTTCTGCCCGGTGCTGTACGCGTGGAACGACCTGGGCAGCCGCTTCTGGCCGCGCTACGTGAAGGTGGGCAGCTGTTTCAGCAAGCGCTCGTGCTCGGTGCCCGAGGGCATGGTGTGCAAGCCGTCCAAGTCCGTGCACCTCACGGTGCTGCGGTGGCGCTGTCAGCGGCGCGGGGGCCAGCGCTGCGGCTGGATTCCCATCCAGTACCCCATCATTTCCGAGTGCAAGTGCTCATGC
>Ovis_aries
ATGGAGCGCTGCCCCAGCCTGGGGGTCACCCTCTACACCCTGGTGGTGGTCCTGGGGCTGCGGGTGGCACCGGCCGGCGGCCAGCACTATCCCCACATCCGCCCGGCTCCCAGCGACAACCTGCCCCTGGTGGACCTCATCGAACACCCGGACCCTATCTTTGACCCCAAGGAGAAGGATCTGAACGAGACGCTGCTGCGCTCGCTGCTCGGGGGCCACTACGACCCGGGATTCATGGCCACCTCGCCCCCTGAGGACCGGCCGGGCGGGGGCGGGGTGGCGGCCGGGGGCGCCGAGGACCTAGCCGAGCTGGACCAGCTGCTGCGGCAGCGGCCGTCGGGGGCCATGCCGAGCGAGATCAAAGCGCTGGAGTTCTCCGAGGGCTTGGCCCCGGGCAAGAAGCAGCGCCTGAGCAAGAAGCTGAGGAGGAAGCTACAGATGTGGCTGTGGTCGCAGACCTTCTGCCCGGTGCTGTATGCGTGGAACGACCTGGGCAGCCGCTTCTGGCCGCGCTACGTGAAGGTGGGCAGCTGCTTCAGCAAGCGCTCCTGCTCGGTGCCCGAGGGCATGGTGTGCAAGCCGTCCAAGTCCGTGCACCTCACGGTGCTGCGGTGGCGCTGTCAGCGGCGCGGGGGCCAGCGCTGCGGCTGGATTCCCATCCAGTACCCCATCATTTCCGAGTGCAAGTGCTCGTGC
>Sus_scrofa
ATGGAGCGCTGCCCCAGCCTGGGGGTCACCCTTTATGCCCTGGTGGTGGTCCTGGGGCTGCGGGCGGCACCGGCCGGCGGCCAGCACTATCTCCACATCCGCCCGGCTCCCAGCGACAACCTGCCCCTGGTGGACCTCATCGAACACCCGGACCCTATCTTTGACCCCAAGGAGAAGGATCTGAACGAGACGCTGCTGCGCTCGCTGCTCGGGGGCCACTACGACCCGGGCTTCATGGCCACCTCGCCCCCTGAGGACCGGCCTGGCGGGGGCGGGGGGGCAGCCGGGGGCGCAGAGGACCTGGCGGAGCTGGACCAGCTGCTGCGGCAGCGGCCGTCGGGGGCCATGCCGAGCGAGATCAAAGGGCTGGAGTTCTCCGAGGGTTTGGCCCCGGGTAAGAAGCAGCGCCTGAGCAAGAAGCTGCGGAGGAAGTTACAGATGTGGCTGTGGTCGCAGACCTTCTGCCCGGTGCTGTACGCGTGGAACGACCTGGGCAGCCGCTTTTGGCCGCGCTACGTGAAGGTGGGCAGCTGCTTCAGTAAGCGCTCATGCTCGGTGCCCGAGGGCATGGTGTGCAAGCCGTCCAAGTCCGTGCACCTCACGGTGCTGCGGTGGCGCTGTCAGCGGCGCGGGGGCCAGCGCTGCGGCTGGATTCCCATCCAGTACCCCATCATTTCCGAGTGCAAGTGCTCATGC
>Neophocaena_phocaenoides
ATGGAGCGCTGCCCCAGCCTGGGGGTCACCCTCTACGCCCTGGTGGTGGTCCTGGGGCTGCGGGCGGCACCGGCCGGCGGCCAGCACTATCTCCACATCCGCCCGGCTCCCAGCGACAACCTGCCCCTGGTGGACCTCATCGAACACCCGGACCCTATCTTTGACCCCAAAGAGAAGGATCTGAACGAGACGCTGCTGCGCTCGCTGCTCGGGGGCCACTACGACCCGGGCTTCATGGCCACCTCTCCCCCCGAGGACCGGCCCGGCGGGGGCGGGGTGGCGGCCGGGGGCGCCGAGGACCTGGCGGAGCTGGACCAGCTGCTGCGGCAGCGGCCGTCGGGGGCCATGCCGAGCGAGATCAAAGGGCTGGAGTTCTCCGAGGGCTTGGCCCCGGGCAAGAAGCAGCGCCTGAGCAAGAAGCTGCGGAGGAAGTTACAGATGTGGCTGTGGTCGCAGACCTTTTGCCCGGTGCTGTACGCCTGGAACGACCTGGGCAGCCGCTTTTGGCCGCGCTACGTGAAGGTGGGCAGCTGCTTCAGCAAGCGCTCGTGCTCCGTGCCAGAGGGCATGGTGTGCAAGCCGTCCAAGTCCGTGCACCTCACGGTGCTGCGGTGGCGCTGTCAGCGGCGCGGGGGCCAGCGCTGCGGCTGGATTCCCATCCAGTACCCCATCATTTCCGAGTGCAAATGCTCATGC
>Orcinus_orca
ATGGAGCGCTGCCCCAGCCTGGGGGTCACCCTCTACGCCCTGGTGGTGGTCCTGGGGCTGCGGGCGGCACCGGCCGGCGGCCAGCACTATCTCCACATCCGCCCGGCTCCCAGCGACAACCTGCCCCTGGTGGACCTCATCGAACACCCGGACCCTATCTTTGACCCCAAAGAGAAGGATCTGAACGAGACGCTGCTGCGCTCGCTGCTCGGGGGCCACTACGACCCGGGCTTCATGGCCACCTCTCCCCCCGAGGACCGGCCTGGCGGGGGCGGGGTGGCGGCCGGGGGCGCCGAGGACCTGGCGGAGCTGGACCAGCTGCTGCGGCAGCGGCCGTCGGGGGCCATGCCGAGCGAGATCAAAGGGCTGGAGTTCTCCGAGGGCTTGGCCCCGGGCAAGAAGCAGCGCCTGAGCAAGAAGCTGCGGAGGAAGTTACAGATGTGGCTGTGGTCGCAGACCTTTTGCCCGGTGCTGTACGCCTGGAACGACCTGGGCAGCCGCTTTTGGCCGCGCTACGTGAAGGTGGGCAGCTGCTTCAGCAAGCGCTCGTGCTCCGTGCCAGAGGGCATGGTGTGCAAGCCGTCCAAGTCCGTGCACCTCACGGTGCTGCGGTGGCGCTGTCAGCGGCGCGGGGGCCAGCGCTGCGGCTGGATTCCCATCCAGTACCCCATCATTTCCGAGTGCAAGTGCTCATGC
>Balaena_mysticetus
ATGGAGCGCTGCCCCAGCCTGGGGGTCACCCTCTACGCCCTGGTGGTGGTCCTGGGGCTGCGGGCGGCACCGGCCGGCGGCCAGCACTATCTCCACATCCGCCCGGCTCCCAGCGACAACCTGCCCCTGGTGGACCTCATCGAACACCCGGACCCTATCTTTGACCCCAAGGAGAAGGATCTGAACGAGACGCTGCTGCGCTCGCTGCTCGGGGGCCACTACGACCCGGGCTTCATGGCCACCTCTCCCCCCGAGGACCGGCCCGGCGGGGGCGGGGTGGCGGCCGGGGGCGCCGAGGACCTGGCGGAGCTGGACCAGCTGCTGCGGCAGCGGCCGTCGGGGGCCATGCCGAGCGAGATCAAAGGGCTGGAGTTCTCCGAGGGCTTGGCCCCGGGCAAGAAGCAGCGCCTGAGCAAGAAGCTGCGGAGGAAGTTACAGATGTGGCTGTGGTCGCAGACCTTTTGCCCGGTGCTGTACGCCTGGAACGACCTGGGCAGCCGCTTTTGGCCGCGCTACGTGAAGGTGGGCAGCTGCTTCAGCAAGCGCTCGTGCTCCGTGCCAGAGGGCATGGTGTGCAAGCCGTCCAAGTCCGTGCACCTCACGGTGCTGCGGTGGCGCTGTCAGCGGCGCGGGGGCCAGCGCTGCGGCTGGATTCCCATCCAGTACCCCATCATTTCCGAGTGCAAGTGCTCATGC
>Balaenoptera_acutorostrata
ATGGAGCGCTGCCCCAGCCTGGGGGTCACCCTCTACGCCCTGGTGGTGGTCCTGGGGCTGCGGGCGGCACCGGCCGGCGGCCAGCACTATCTCCACATCCGCCCGGCTCCCAGCGACAACCTGCCCCTGGTGGACCTCATCGAACACCCGGACCCTATCTTTGACCCCAAGGAGAAGGATCTGAACGAGACGCTGCTGCGCTCGCTGCTCGGGGGCCACTATGACCCGGGCTTCATGGCCACCTCTCCCCCCGAGGACCGGCCCGGCGGGGGCGCGGTGGCGGCCGGGGGCGCCGAGGACCTGGCGGAGCTGGACCAGCTGCTGCGGCAGCGGCCGTCGGGGGCCATGCCGAGCGAGATCAAAGGGCTGGAGTTCTCCGAGGGCTTGGCCCCGGGCAAGAAGCAGCGCCTGAGCAAGAAGCTGCGGAGGAAGTTACAGATGTGGCTGTGGTCGCAGACCTTTTGCCCGGTGCTGTACGCCTGGAACGACCTGGGCAGCCGCTTTTGGCCGCGCTACGTGAAGGTGGGCAGCTGCTTCAGCAAGCGCTCGTGCTCCGTGCCAGAGGGCATGGTGTGCAAGCCGTCCAAGTCCGTGCACCTCACGGTGCTGCGGTGGCGCTGTCAGCGGCGCGGGGGCCAGCGCTGCGGCTGGATTCCCATCCAGTACCCCATCATTTCCGAGTGCAAGTGCTCATGC
>Lipotes_vexillifer
ATGGAGCGCTGCCCCAGCCTGGGGGTCACCCTCTACGCCCTGGTGGTGGTCCTGGGGCTGCGGGCGGCACCGGCCGGCGGCCAGCACTATCTCCACATCCGCCCGGCTCCCAGCGACAACCTGCCCCTGGTGGACCTCATCGAACACCCGGACCCTATCTTTGACCCCAAAGAGAAGGATCTGAACGAGACGCTGCTGCGCTCGCTGCTCGGGGGCCACTACGACCCGGGCTTCATGGCCACCTCTCCCCCCGAGGACCGGCCCGGCGGGGGCGGGGTGGCGGCCGGGGGCGCCGAGGACCTGGCGGAGCTGGACCAGCTGCTGCGGCAGCGGCCGTCGGGGGCCATGCCGAGCGAGATCAAAGGGCTGGAGTTCTCCGAGGGCTTGGCCCCGGGCAAGAAGCAGCGCCTGAGCAAGAAGCTGCGGAGGAAGTTACAGATGTGGCTGTGGTCGCAGACCTTTTGCCCGGTGCTGTACGCCTGGAACGACCTGGGCAGCCGCTTTTGGCCGCGCTACGTGAAGGTGGGCAGCTGCTTCAGCAAGCGCTCGTGCTCCGTGCCAGAGGGCATGGTGTGCAAGCCGTCCAAGTCCGTGCACCTCACGGTGCTGCGGTGGCGCTGTCAGCGGCGCGGGGGCCAGCGCTGCGGCTGGATTCCCATCCAGTACCCCATCATTTCCGAGTGCAAGTGCTCATGC
>Physeter_catodon
---------------------------------------------------------------------------------------------------------------------------------------------------------------------------------------------------------------------------------------------------------------------------------------------------------------------------------------------------------ATGCCGAGCGAGATCAAAGGGCTGGAGTTCTCCGAGGGCTTGGCCCCGGGCAAGAAGCAGCGCCTGAGCAAGAAGCTGCGGAGGAAGTTACAGATGTGGCTGTGGTCGCAGACCTTTTGCCCGGTGCTGTACGCCTGGAACGACCTGGGCAGCCGCTTTTGGCCGCGCTACGTGAAGGTGGGCAGCTGCTTCAGCAAGCGCTCGTGCTCCGTGCCAGAGGGCATGGTGTGCAAGCCGTCCAAGTCCGTGCACCTCACGGTGCTGCGGTGGCGCTGTCAGCGGCGCGGGGGCCAGCGCTGCGGCTGGATTCCCATCCAGTACCCCATCATTTCCGAGTGCAAGTGCTCATGC
>Stenella_coeruleoalba
ATGGAGCGCTGCCCCAGCCTGGGGGTCACCCTCTACGCCCTGGTGGTGGTCCTGGGGCTGCGGGCGGCACCGGCCGGCGGCCAGCACTATCTCCACATCCGCCCGGCTCCCAGCGACAACCTGCCCCTGGTGGACCTCATCGAACACCCGGACCCTATCTTTGACCCCAAAGAGAAGGATCTGAACGAGACGCTGCTGCGCTCGCTGCTCGGGGGCCACTACGACCCGGGCTTCATGGCCACCTCTCCCCCCGAGGACCGGCCCGGCGGGGGCGGGGTGGCGGCCGGGGGCGCCGAGGACCTGGCGGAGCTGGACCAGCTGCTGCGGCAGCGGCCGTCGGGGGCCATGCCGAGCGAGATCAAAGGGCTGGAGTTCTCCGAGGGCTTGGCCCCGGGCAAGAAGCAGCGCCTGAGCAAGAAGCTGCGGAGGAAGTTACAGATGTGGCTGTGGTCGCAGACCTTTTGCCCGGTGCTGTACGCCTGGAACGACCTGGGCAGCCGCTTTTGGCCGCGCTACGTGAAGGTGGGCAGCTGCTTCAGCAAGCGCTCGTGCTCCGTGCCAGAGGGCATGGTGTGCAAGCCGTCCAAGTCCGTGCACCTCACGGTGCTGCGGTGGCGCTGTCAGCGGCGCGGGGGCCAGCGCTGCGGCTGGATTCCCATCCAGTACCCCATCATTTCCGAGTGCAAGTGCTCATGC
>Grampus_griseus
ATGGAGCGCTGCCCCAGCCTGGGGGTCACCCTCTACGCCCTGGTGGTGGTCCTGGGGCTGCGGGCGGCACCGGCCGGCGGCCAGCACTATCTCCACATCCGCCCGGCTCCCAGCGACAACCTGCCCCTGGTGGACCTCATCGAACACCCGGACCCTATCTTTGACCCCAAAGAGAAGGATCTGAACGAGACGCTGCTGCGCTCGCTGCTCGGGGGCCACTACGACCCGGGCTTCATGGCCACCTCTCCCCCCGAGGACCGGCCCGGCGGGGGCGGGGTGGCGGCCGGGGGCGCCGAGGACCTGGCGGAGCTGGACCAGCTGCTGCGGCAGCGGCCGTCGGGGGCCATGCCGAGCGAGATCAAAGGGCTGGAGTTCTCCGAGGGCTTGGCCCCGGGCAAGAAGCAGCGCCTGAGCAAGAAGCTGCGGAGGAAGTTACAGATGTGGCTGTGGTCGCAGACCTTTTGCCCGGTGCTGTACGCCTGGAACGACCTGGGCAGCCGCTTTTGGCCGCGCTACGTGAAGGTGGGCAGCTGCTTCAGCAAGCGCTCGTGCTCCGTGCCAGAGGGCATGGTGTGCAAGCCGTCCAAGTCCGTGCACCTCACGGTGCTGCGGTGGCGCTGTCAGCGGCGCGGGGGCCAGCGCTGCGGCTGGATTCCCATCCAGTACCCCATCATTTCCGAGTGCAAGTGCTCATGC
>Balaenoptera_omurai
ATGGAGCGCTGCCCCAGCCTGGGGGTCACCCTCTACGCCCTGGTGGTGGTCCTGGGGCTGCGGGCGGCACCGGCCGGCGGCCAGCACTATCTCCACATCCGCCCGGCTCCCAGCGACAACCTGCCCCTGGTGGACCTCATCGAACACCCGGACCCTATCTTTGACCCCAAGGAGAAGGATCTGAACGAGACGCTGCTGCGCTCGCTGCTCGGGGGCCACTACGACCCGGGCTTCATGGCCACCTCTCCCCCCGAGGACCGGCCCGGCGGGGGCGCGGTGGCGGCCGGGGGCGCCGAGGACCTGGCGGAGCTGGACCAGCTGCTGCGGCAGCGGCCGTCGGGGGCCATGCCGAGCGAGATCAAAGGGCTGGAGTTCTCCGAGGGCTTGGCCCCGGGCAAGAAGCAGCGCCTGAGCAAGAAGCTGCGGAGGAAGTTACAGATGTGGCTGTGGTCGCAGACCTTTTGCCCGGTGCTGTACGCCTGGAACGACCTGGGCAGCCGCTTTTGGCCGCGCTACGTGAAGGTGGGCAGCTGCTTCAGCAAGCGCTCGTGCTCCGTGCCAGAGGGCATGGTGTGCAAGCCGTCCAAGTCCGTGCACCTCACGGTGCTGCGGTGGCGCTGTCAGCGGCGCGGGGGCCAGCGCTGCGGCTGGATTCCCATCCAGTACCCCATCATTTCGGAGTGCAAGTGCTCATGC
>Stenella_attenuata
ATGGAGCGCTGCCCCAGCCTGGGGGTCACCCTCTACGCCCTGGTGGTGGTCCTGGGGCTGCGGGCGGCACCGGCCGGCGGCCAGCACTATCTCCACATCCGCCCGGCTCCCAGCGACAACCTGCCCCTGGTGGACCTCATCGAACACCCGGACCCTATCTTTGACCCCAAAGAGAAGGATCTGAACGAGACGCTGCTGCGCTCGCTGCTCGGGGGCCACTACGACCCGGGCTTCATGGCCACCTCTCCCCCCGAGGACCGGCCCGGCGGGGGCGGGGTGGCGGCCGGGGGCGCCGAGGACCTGGCGGAGCTGGACCAGCTGCTGCGGCAGCGGCCGTCGGGGGCCATGCCGAGCGAGATCAAAGGGCTGGAGTTCTCCGAGGGCTTGGCCCCGGGCAAGAAGCAGCGCCTGAGCAAGAAGCTGCGGAGGAAGTTACAGATGTGGCTGTGGTCGCAGACCTTTTGCCCGGTGCTGTACGCCTGGAACGACCTGGGCAGCCGCTTTTGGCCGCGCTACGTGAAGGTGGGCAGCTGCTTCAGCAAGCGCTCGTGCTCCGTGCCAGAGGGCATGGTGTGCAAGCCGTCCAAGTCCGTGCACCTCACGGTGCTGCGGTGGCGCTGTCAGCGGCGCGGGGGCCAGCGCTGCGGCTGGATTCCCATCCAGTACCCCATCATTTCCGAGTGCAAGTGCTCATGC
>Kogia_simus
ATGGAGCGCTGCCCCAGCCTGGGGGTCACCCTCTACGCCCTGGTGGTGGTCCTGGGGCTGCGGGCGGCACCGGCCGGCGGCCAGCACTATCTCCACATCCGCCCGGCTCCCAGCGACAACCTGCCCCTGGTGGACCTCATCGAACACCCGGACCCTATTTTTGACCCCAAGGAGAAGGATCTGAACGAGACGCTGCTGCGCTCACTGCTCGGGGGCCACTACGACCCGGGCTTCATGGCCACCTCTCCCCCCGAGGACCGGCCCGGCGGGGGCGGGGTGGCGGCCGGGGGCGCCGAGGACCTGGCGGAGCTGGACCAGCTGCTGCGGCAGCGGCCGTCGGGGGCCATGCCGAGCGAGATCAAAGGGCTGGAGTTCTCCGAGGGCTTGGCCCCGGGCAAGAAGCAGCGCCTGAGCAAGAAGCTGCGGAGGAAGTTACAGATGTGGCTGTGGTCGCAGACCTTTTGCCCGGTGCTGTACGCCTGGAACGACCTGGGCAGCCGCTTTTGGCCGCGCTACGTGAAGGTGGGCAGCTGCTTCAGCAAGCGCTCGTGCTCCGTGCCAGAGGGCATGGTGTGCAAGCCGTCCAAGTCCGTGCACCTCACGGTGCTGCGGTGGCGCTGTCAGCGGCGCGGGGGCCAGCGCTGCGGCTGGATTCCCATCCAGTACCCCATCATTTCCGAGTGCAAGTGCTCATGC
>Delphinus_capensis
ATGGAGCGCTGCCCCAGCCTGGGGGTCACCCTCTACGCCCTGGTGGTGGTCCTGGGGCTGCGGGCGGCACCGGCCGGCGGCCAGCACTATCTCCACATCCGCCCGGCTCCCAGCGACAACCTGCCCCTGGTGGACCTCATCGAACACCCGGACCCTATCTTTGACCCCAAAGAGAAGGATCTGAACGAGACGCTGCTGCGCTCGCTGCTCGGGGGCCACTACGACCCGGGCTTCATGGCCACCTCTCCCCCCGAGGACCGGCCCGGCGGGGGCGGGGTGGCGGCCGGGGGCGCCGAGGACCTGGCGGAGCTGGACCAGCTGCTGCGGCAGCGGCCGTCGGGGGCCATGCCGAGCGAGATCAAAGGGCTGGAGTTCTCCGAGGGCTTGGCCCCGGGCAAGAAGCAGCGCCTGAGCAAGAAGCTGCGGAGGAAGTTACAGATGTGGCTGTGGTCGCAGACCTTTTGCCCGGTGCTGTACGCCTGGAACGACCTGGGCAGCCGCTTTTGGCCGCGCTACGTGAAGGTGGGCAGCTGCTTCAGCAAGCGCTCGTGCTCCGTGCCAGAGGGCATGGTGTGCAAGCCGTCCAAGTCCGTGCACCTCACGGTGCTGCGGTGGCGCTGTCAGCGGCGCGGGGGCCAGCGCTGCGGCTGGATTCCCATCCAGTACCCCATCATTTCCGAGTGCAAGTGCTCATGC
>Delphinapterus_leucas
ATGGAGCGCTGCCCCAGCCTGGGGGTCACCCTCTACGCCCTGGTGGTGGTCCTGGGGCTGCGGGCGGCACCGGCCGGCGGCCAGCACTATCTCCACATCCGCCCGGCTCCCAGCGACAACCTGCCCCTGGTGGACCTCATCGAACACCCGGACCCTATCTTTGACCCCAAAGAGAAGGATCTGAACGAGACGCTGCTGCGCTCGCTGCTCGGGGGCCACTACGACCCGGGCTTCATGGCCACCTCTCCCCCCGAGGACCGGCCCGGCGGGGGCGGGGTGGCGGCCGGGGGCGCCGAGGACCTGGCGGAGCTGGACCAGCTGCTGCGGCAGCGGCCGTCGGGGGCCATGCCGAGCGAGATCAAAGGGCTGGAGTTCTCCGAGGGCTTGGCCCCGGGCAAGAAGCAGCGCCTGAGCAAGAAGCTGCGGAGGAAGTTACAGATGTGGCTGTGGTCGCAGACCTTTTGCCCGGTGCTGTACGCCTGGAACGACCTGGGCAGCCGCTTTTGGCCGCGCTACGTGAAGGTGGGCAGCTGCTTCAGCAAGCGCTCGTGCTCCGTGCCAGAGGGCATGGTGTGCAAGCCGTCCAAGTCCGTGCACCTCACGGTGCTGCGGTGGCGCTGTCAGCGGCGCGGGGCCCAGCGCTGCGGCTGGATTCCCATCCAGTACCCCATCATTTCCGAGTGCAAGTGCTCATGC
>Tursiops_truncatus
ATGGAGCGCTGCCCCAGCCTGGGGGTCACCCTCTACGCCCTGGTGGTGGTCCTGGGGCTGCGGGCGGCACCGGCCGGCGGCCAGCACTATCTCCACATCCGCCCGGCTCCCAGCGACAACCTGCCCCTGGTGGACCTCATCGAACACCCGGACCCTATCTTTGACCCCAAAGAGAAGGATCTGAACGAGACGCTGCTGCGCTCGCTGCTCGGGGGCCACTACGACCCGGGCTTCATGGCCACCTCTCCCCCCGAGGACCGGCCCGGCGGGGGCGGGGTGGCGGCCGGGGGCGCCGAGGACCTGGCGGAGCTGGACCAGCTGCTGCGGCAGCGGCCGTCGGGGGCCATGCCGAGCGAGATCAAAGGGCTGGAGTTCTCCGAGGGCTTGGCCCCGGGCAAGAAGCAGCGCCTGAGCAAGAAGCTGCGGAGGAAGTTACAGATGTGGCTGTGGTCGCAGACCTTTTGCCCGGTGCTGTACGCCTGGAACGACCTGGGCAGCCGCTTTTGGCCGCGCTACGTGAAGGTGGGCAGCTGCTTCAGCAAGCGCTCGTGCTCCGTGCCAGAGGGCATGGTGTGCAAGCCGTCCAAGTCCGTGCACCTCACGGTGCTGCGGTGGCGCTGTCAGCGGCGCGGGGGCCAGCGCTGCGGCTGGATTCCCATCCAGTACCCCATCATTTCCGAGTGCAAGTGCTCATGC
>Eschrichtius_robustus
ATGGAGCGCTGCCCCAGCCTGGGGGTCACCCTCTACGCCCTGGTGGTGGTCCTGGGGCTGCGGGCGGCACCGGCCGGCGGCCAGCACTATCTCCACATCCGCCCGGCTCCCAGCGACAACCTGCCCCTGGTGGACCTCATCGAACACCCGGACCCTATCTTTGACCCCAAGGAGAAGGATCTGAACGAGACGCTGCTGCGCTCGCTGCTCGGGGGCCACTACGACCCGGGCTTCATGGCCACCTCTCCCCCCGAGGACCGGCCCGGCGGGGGCGCGGTGGCGGCCGGGGGCGCCGAGGACCTGGCGGAGCTGGACCAGCTGCTGCGGCAGCGGCCGTCGGGGGCCATGCCGAGCGAGATCAAAGGGCTGGAGTTCTCCGAGGGCTTGGCCCCGGGCAAGAAGCAGCGCCTGAGCAAGAAGCTGCGGAGGAAGTTACAGATGTGGCTGTGGTCGCAGACCTTTTGCCCGGTGCTGTACGCCTGGAACGACCTGGGCAGCCGCTTTTGGCCGCGCTACGTGAAGGTGGGCAGCTGCTTCAGCAAGCGCTCGTGCTCCGTGCCAGAGGGCATGGTGTGCAAGCCGTCCAAGTCCGTGCACCTCACGGTGCTGCGGTGGCGCTGTCAGCGGCGCGGGGGCCAGCGCTGCGGCTGGATTCCCATCCAGTACCCCATCATTTCCGAGTGCAAGTGCTCATGC
>Balaenoptera_bonaerensis
ATGGAGCGCTGCCCCAGCCTGGGGGTCACCCTCTACGCCCTGGTGGTGGTCCTGGGGCTGCGGGCGGCACCGGCCGGCGGCCAGCACTATCTCCACATCCGCCCGGCTCCCAGCGACAACCTGCCCCTGGTGGACCTCATCGAACACCCGGACCCTATCTTTGACCCCAAGGAGAAGGATCTGAACGAGACGCTGCTGCGCTCGCTGCTCGGGGGCCACTATGACCCGGGCTTCATGGCCACCTCTCCCCCCGAGGACCGGCCCGGCGGGGGCGCGGTGGCGGCCGGGGGCGCCGAGGACCTGGCGGAGCTGGACCAGCTGCTGCGGCAGCGGCCGTCGGGGGCCATGCCGAGCGAGATCAAAGGGCTGGAGTTCTCCGAGGGCTTGGCCCCGGGCAAGAAGCAGCGCCTGAGCAAGAAGCTGCGGAGGAAGTTACAGATGTGGCTGTGGTCGCAGACCTTTTGCCCGGTGCTGTACGCCTGGAACGACCTGGGCAGCCGCTTTTGGCCGCGCTACGTGAAGGTGGGCAGCTGCTTCAGCAAGCGCTCGTGCTCCGTGCCAGAGGGCATGGTGTGCAAGCCGTCCAAGTCCGTGCACCTCACGGTGCTGCGGTGGCGCTGTCAGCGGCGCGGGGGCCAGCGCTGCGGCTGGATTCCCATCCAGTACCCCATCATTTCCGAGTGCAAGTGCTCATGC
>Capra_hircus
ATGGAGCGCTGCCCCAGCCTGGGGGTCACCCTCTACGCCCTGGTGGTGGTCCTGGGGCTGCGGGTGGCACCGGCCGGCGGCCAGCACTATCTCCACATCCGCCCGGCTCCCAGCGACAACCTGCCCCTGGTGGACCTCATCGAACACCCGGACCCTATCTTTGACCCCAAGGAGAAGGATCTGAACGAGACGCTGCTGCGCTCGCTGCTCGGGGGCCACTACGACCCGGGTTTCATGGCCACCTCGCCCCCTGAGGACCGGCCGGGCGGGGGCGGGGTGGCGGCCGGGGGCGCCGAGGACCTAGCCGAGCTGGACCAGCTGCTGCGGCAGCGGCCGTCGGGGGCCATGCCGAGCGAGATCAAAGCGCTGGAGTTCTCCGAGGGCTTGGCCCCGGGCAAGAAGCAGCGCCTGAGCAAGAAGCTGAGGAGGAAGCTGCAGATGTGGCTGTGGTCGCAGACCTTCTGCCCGGTGCTGTACGCGTGGAACGACCTGGGCAGCCGCTTCTGGCCGCGCTACGTGAAGGTGGGCAGCTGCTTCAGCAAGCGCTCCTGCTCGGTGCCCGAGGGCATGGTGTGCAAGCCGTCCAAGTCCGTGCACCTCACGGTGCTGCGGTGGCGCTGTCAGCGGCGCGGGGGCCAGCGCTGCGGCTGGATTCCCATCCAGTACCCCATCATTTCCGAGTGCAAGTGCTCCTGC
>Camelus_dromedarius
---------------------------------------------------------CTGCGGGCGGCCCCGGCCGGCGGCCAGCACTATCTCCACATCCGCCCGGCTCCCAGCGACAACCTGCCCCTGGTGGACCTCATCGAACACCCGGACCCTATCTTTGACCCCAAGGAGAAGGATCTGAACGAGACGCTGCTGCGCTCGCTGCTCGGGGGCCACTACGATCCGGGCTTCAT---------------------------------------------------------------------------------------------------------------------------------------------------------------------------------------------------------------------------GACCTTCTGCCCGGTGCTGTACGCGTGGAACGACCTGGGCAGCCGCTTTTGGCCGCGCTACGTGAAGGTGGGCAGCTGCTTCAGTAAGCGCTCGTGCTCCGTGCCCGAGGGCATGGTGTGCAAGCCGTCCAAGTCCGTGCACCTCACGGTGCTGCGGTGGCGCTGTCAGCGGCGCGGGGGCCAGCGCTGCGGCTGGATTCCCATCCAGTACCCCATCATTTCCGAGTGCAAGTGCTCATGC
>Pantholops_hodgsonii
----------------------------------------------------------------------------------------------------------------------------------------------------------------------CCATGGCCAAGGATCTGAACGAGACGCTGCTGCGCTCGCTGCTCGGGGGCCACTACGACCCGGGTTTCATGGCCACCTCGCCCCCTGAGGACCGGCCGGGCGGGGGCGGGGTGGCGGCCGGGGGCGCCGAGGACCTAGCCGAGCTGGACCAGCTGCTGCGGCAGGGGCC-----------TGCCGAGCGAGATCAAAGCGCTGGAGTTCTCCGAGGGCTTGGCCCCGGGCAAGAAGCAGCGCCTGAGCAAGAAGCTGAGGAGGAAGTTACAGATGTGGCTGTGGTCGCAGACCTTCTGCCCGGTGCTGTACGCGTGGAACGACCTGGGCAGCCGCTTCTGGCCGCGCTACGTGAAGGTGGGCAGCTGCTTCAGCAAGCGCTCCTGCTCGGTGCCCGAGGGCATGGTGTGCAAGCCGTCCAAGTCCGTGCACCTCACCGTGCTGCGGTGGCGCTGTCAGCGGCGCGGGGGCCAGCGCTGCGGCTGGATCCCCATCCAGTACCCCATCATTTCCGAGTGCAAGTGCTCCTGC
>Equus_przewalskii
ATGGAGCGCTGCCCCAGCCTGGGGGTCACCCTCTACGCCCTGGTGGTGGTCCTGGGGCTGCGGGCGGCACCGGCCGGCGGCCAGCACTATCTCCACATCCGCCCGGCTCCCAGCGACAACCTGCCCCTGGTGGACCTCATCGAACACCCGGACCCTATCTTTGACCCCAAGGAGAAGGATCTGAACGAGACGCTGCTGCGCTCGCTGCTCGGGGGCCACTACGACCCGGGCTTCATGGCCACCTCGCCCCCCGAGGACCGGCCCGGCGGGTGCGGGGGGGCGGCCGGGGGCGCCGAGGACCTGGCCGAGTTGGACCAGCTGCTGCGGCAGCGGCCGTCGGGGGCCATGCCGAGCGAGATCAAAGGGCTGGAGTTCTCCGAGGGCTTGGCCGCGGGCAAGAAGCAGCGCCTGAGCAAGAAGCTGCGGAGGAAGTTACAGATGTGGCTGTGGTCGCAGACCTTCTGCCCGGTGCTGTACGCGTGGAACGACCTGGGCAGCCGCTTTTGGCCGCGCTACGTGAAGGTGGGCAGCTGCTTCAGTAAGCGCTCGTGCTCCGTGCCGGAGGGCATGGTGTGCAAGCCGTCCAAGTCCGTGCACCTCACGGTGCTGCGGTGGCGCTGTCAGCGGCGCGGGGGCCAGCGCTGCGGCTGGATTCCCATACAGTACCCCATCATTTCCGAGTGCAAGTGTTCGTGC
>Bos_indicus
ATGGAGCGCTGCCCCAGCCTGGGGGTCACCCTCTACGCCCTGGTGGTGGTCCTGGGGCTGCGGGTGGCACCGGCCGGCGGCCAGCACTATCTCCACATCCGCCCGGCTCCCAGCGACAACCTGCCCCTGGTGGACCTCATCGAACACCCGGACCCTATCTTTGACCCCAAGGAGAAGGATCTGAACGAGACGCTGCTGCGCTCGCTGCTCGGGGGCCACTACGACCCGGGTTTCATGGCCACCTCGCCCCCCGAGGACCGGCCGGGCGGGGGCGGGGTGGCGGCCGGGGGCGCCGAGGACCTAGCCGAGCTGGACCAGCTGCTGCGGCAGCGGCCGTCGGGGGCCATGCCGAGCGAGATCAAAGCGCTGGAGTTCTCCGAGGGCTTGGCCCCAGGCAAGAAGCAGCGCCTGAGCAAGAAGCTGCGGAGGAAGTTACAGATGTGGCTGTGGTCGCAGACCTTCTGCCCGGTGCTGTACGCGTGGAACGACCTGGGCAGCCGCTTCTGGCCGCGCTACGTGAAGGTGGGCAGCTGTTTCAGCAAGCGCTCGTGCTCGGTGCCCGAGGGCATGGTGTGCAAGCCGTCCAAGTCCGTGCACCTCACGGTGCTGCGGTGGCGCTGTCAGCGGCGCGRGGGCCAGCGCTGCGGCTGGATTCCCATCCAGTACCCCATCATTTCCGAGTGCAAGTGCTCATGC
>Camelus_ferus
---------------------------------------------------------------------------------------------------------------------------------------------------------------------------------------------------------------------------------------------------------------------------------------------------------------------------------------------------------ATGCCGAGCGAGATCAAAGGGCTGGAGTTCTCCGAGGGCTTGGCCCCGGGGAAGAAGCAGCGCCTGAGCAAGAAGCTGCGGAGGAAGTTACAGATGTGGCTGTGGTCGCAGACCTTCTGCCCGGTGCTGTACGCGTGGAACGACCTGGGCAGCCGCTTTTGGCCGCGCTACGTGAAGGTGGGCAGCTGCTTCAGTAAGCGCTCGTGCTCCGTGCCCGAGGGCATGGTGTGCAAGCCGTCCAAGTCCGTGCACCTCACGGTGCTGCGGTGGCGCTGTCAGCGGCGCGGGGGCCAGCGCTGCGGCTGGATTCCCATCCAGTACCCCATCATTTCCGAGTGCAAGTGCTCATGC
