# Supplementary material for: Insights into body size variation in cetaceans from the evolution of body-size-related genes
Source: BMC Evol Biol. 2019 Jul 27;19:157. doi: 10.1186/s12862-019-1461-9 (PMC6660953; doi:10.1186/s12862-019-1461-9)
Supplement: Supplementary file 4 — Alignment sequences of 20 body-size related genes used for this study. These files are Fast format, please use MEGA or Clustal to open them. (ZIP 133 kb) [file 12862_2019_1461_MOESM4_ESM.zip › Additional file 4 6.2/NPR2.fas]

>Bos_taurus
ATGGCACTGCCATCTCTCCTGCTGGTGGTGGCAGCCCTGGCAGGTGGGGTGCGTCCTCCCGGGGCGCGCAACCTGACGCTGGCGGTGGTGCTGCCCGAACACAACCTGAGCTATGCCTGGGCCTGGCCACGGGTGGGTCCCGCTGTGGCGCTTGCCATGGAGGCGCTGGGCCGGGCGCTGCCCGTGGACCTCCGCTTTGTCAGCTCTGAGCTGGACGGTGCCTGCTCTGAGTACCTGGCCCCTCTGCGCGCTGTGGATCTCAAGTTGTACCATGACCCCGACCTTCTGTTGGGCCCGGGTTGCGTGTACCCCGCTGCCTCTGTGGCTCGCTTTGCCTCACACTGGCGCCTTCCCCTGCTGACCGCGGGTGCTGTGGCCTCTGGTTTTTCGGCTAAGAGTGAGCATTACCGAACCCTGGTGCGCACTGGCCCCTCTGCTCCTAAGCTGGGTGAGTTTGTAGTGATGCTCCACGGGCACTTCAATTGGACTGCCCGTGCTGCCTTGCTGTATCTGGATGCTCGCACAGATGACCGGCCTCACTACTTCACCATCGAGGGAGTCTTTGAGGCCCTGCAGGGCAGCAACCTCAGTGTACAGCACCAGGTGTATGCCCGTGAGCCGGGGGGCCCTGAGCAGGCTACCCACTTCATCCGGGCCAACGGGCGCATTGTGTACATCTGTGGCCCTCTGGAGATGCTGCATGAGATCCTGCTGCAGGCCCAGAGGGAGAACCTGACCAACGGGGACTACGTCTTCTTTTACCTGGATGTCTTTGGGGAGAGTCTCCGTGCAGGCCCCACACGCTCCATGGGCCGGCCCTGGCAGGATAATCGCACCCGGGAACAGGCCCAGGCCCTCAGAGAAGCATTTCAGACGGTATTGGTCATCACATACCGAGAACCCCCGAATCCTGAGTACCAGGAATTCCAGAATCGTCTTCTGATTAGAGCACGGGAGGATTTTGGTGTGGAGCTGGCCCCTTCCTTGATGAACCTCATTGCTGGCTGCTTCTACGATGGGATCCTTCTGTATGCCGAAGTCCTGAACGAGACCATACAGGAGGGAGGCACCCGGGAAGATGGACTTCGAATTGTTGAGAAGATGCAAGGACGAAGATACCGTGGTGTAACTGGACTGGTCGTTATGGACAAGAACAATGACCGGGAGACTGATTTTGTCCTGTGGGCCATGGGAGACCTGGTTTCCGGGGACTTTCAGCCTGCAGCCCACTACTCGGGAGCCGAGAAGCAGATTTGGTGGACAGGACGGCCCATCCCCTGGGTGAAGGGGGTCCCACCCCTGGACAATCCCCCCTGTGCCTTTGACATGGACGACCCATCCTGTGATAAAACTCCACTTTCAACTCTGGCAATTGTGGCACTGGGCACAGGAATCACCTTCATCATGTTTGGTGTTTCCAGCTTCCTCATTTTCCGAAAACTGATGCTGGAGAAGGAGCTGGCCAGCATGTTGTGGCGCATCCGCTGGGAAGAGCTGCAGTTCGGCAATTCAGAGCGATGCCACAAGGGTGCAGGCAGTCGCCTCACGCTGTCGTTGCGGGGATCCAGTTACGGCTCGCTCATGACAGCCCATGGGAAATACCAGATCTTTGCCAACACCGGTCACTTCAAGGGAAACGTTGTGGCCATCAAGCATGTGAATAAGAAGCGCATCGAGCTGACCCGGCAGGTTCTGTTTGAACTGAAACATATGAGAGATGTTCAGTTTAACCATCTCACTCGCTTCATTGGTGCCTGCATAGACCCTCCCAACATTTGCATTGTCACCGAGTATTGTCCTCGTGGGAGTTTACAGGATATTCTGGAAAATGACAGCATCAACCTGGACTGGATGTTTCGTTATTCACTCATTAATGACCTTGTTAAGGGCATGGCCTTTCTCCATAACAGCATTATTGCATCCCATGGGAGTCTCAAGTCCTCAAACTGTGTGGTGGATAGTCGTTTCGTGCTCAAAATCACAGACTATGGCCTGGCCAGCTTCCGATCAACTGCTGAACCTGATGACAGCCATGCCCTCTATGCCAAGAAGCTGTGGACTGCCCCAGAACTGCTCAGTGGGAACCCCCTGCCAACCACAGGCATGCAGAAGGCTGATGTCTATAGCTTTGGGATCATCTTACAGGAGATAGCACTTCGCAGTGGGCCTTTCTACTTGGAGGGCCTGGATCTCAGCCCCAAAGAGATTGTCCAGAAGGTCCGAAATGGTCAGCGGCCTTATTTCCGGCCAAGTATTGACCGGACGCAACTGAATGAAGAGCTAGTTTTGCTGATGGAGCGATGTTGGGCCCAGGACCCAGCTGAACGACCAGACTTTGGACAGATTAAGGGCTTCATTCGCCGCTTTAACAAGGAAGGAGGCACCAGTATATTGGACAACCTCCTGTTGCGCATGGAGCAGTATGCCAACAACCTGGAGAAGCTGGTGGAGGAGCGCACACAGGCCTACCTGGAGGAGAAACGCAAGGCTGAGGCTCTGCTCTACCAAATTCTACCCCATTCAGTGGCAGAGCAGTTAAAACGGGGAGAGACTGTACAGGCTGAGGCCTTTGACAGCGTTACCATTTACTTCAGTGACATCGTTGGCTTCACAGCTTTGTCGGCAGAGAGCACCCCCATGCAGGTGGTGACACTTCTTAACGATCTATATACATGCTTCGATGCCATAATTGACAACTTTGACGTCTACAAGGTAGAGACGATTGGAGATGCCTACATGGTGGTATCTGGTCTCCCAGGCAGAAATGGTCAGCGTCATGCCCCAGAAATTGCTCGTATGGCCCTGGCATTACTGGATGCAGTTTCTTCCTTCCGCATCCGCCACCGACCCCATGACCAACTGCGGCTACGCATAGGGGTCCACACAGGGCCCGTCTGTGCTGGGGTCGTTGGCCTGAAGATGCCCCGCTATTGTCTCTTTGGAGACACAGTGAACACTGCTTCCCGAATGGAGTCTAACGGTCAAGCCCTGAAGATTCATGTCTCCTCTACCACCAAGGATGCCCTGGATGAACTTGGATGCTTCCAGCTAGAGCTTCGAGGGGATGTGGAGATGAAGGGAAAAGGAAAGATGCGAACTTATTGGCTCCTAGGAGAGCGGAAAGGACCTGCTGGGCTCCTA
>Bos_indicus
ATGGCACTGCCATCTCTCCTGCTGGTGGTGGCAGCCCTGGCAGGTGGGGTGCGTCCTCCCGGGGCGCGCAACCTGACGCTGGCGGTGGTGCTGCCCGAACACAACCTGAGCTATGCCTGGGCCTGGCCACGGGTGGGTCCCGCTGTGGCGCTTGCCATGGAGGCGCTGGGCCGGGCGCTGCCCGTGGACCTCCGCTTTGTCAGCTCTGAGCTGGACGGTGCCTGCTCTGAGTACCTGGCCCCTCTGCGCGCTGTGGATCTCAAGTTGTACCATGACCCCGACCTTCTGTTGGGCCCGGGTTGCGTGTACCCCGCTGCCTCTGTGGCTCGCTTTGCCTCACACTGGCGCCTTCCCCTGCTGACCGCGGGTGCTGTGGCCTCTGGTTTTTCGGCTAAGAGTGAGCATTACCGAACCCTGGTGCGCACTGGCCCCTCTGCTCCTAAGCTGGGTGAGTTTGTAGTGATGCTCCACGGGCACTTCAATTGGACTGCCCGTGCTGCCTTGCTGTATCTGGATGCTCGCACAGATGACCGGCCTCACTACTTCACCATCGAGGGAGTCTTTGAGGCCCTGCAGGGCAGCAACCTCAGTGTACAGCACCAGGTGTATGCCCGTGAGCCGGGGGGCCCTGAGCAGGCTACCCACTTCATCCGGGCCAACGGGCGCATTGTGTACATCTGTGGCCCTCTGGAGATGCTGCATGAGATCCTGCTGCAGGCCCAGAGGGAGAACCTGACCAACGGGGACTACGTCTTCTTTTACCTGGATGTCTTTGGGGAGAGTCTCCGTGCAGGCCCCACACGCTCCATGGGCCGGCCCTGGCAGGATAATCGCACCCGGGAACAGGCCCAGGCCCTCAGAGAAGCATTTCAGACGGTATTGGTCATCACATACCGAGAACCCCCGAATCCTGAGTACCAGGAATTCCAGAATCGTCTTCTGATTAGAGCACGGGAGGATTTTGGTGTGGAGCTGGCCCCTTCCTTGATGAACCTCATTGCTGGCTGCTTCTACGATGGGATCCTTCTGTATGCCGAAGTCCTGAACGAGACCATACAGGAGGGAGGCACCCGGGAAGATGGACTTCGAATTGTTGAGAAGATGCAAGGACGAAGATACCGTGGTGTAACTGGACTGGTCGTTATGGACAAGAACAATGACCGGGAGACTGATTTTGTCCTGTGGGCCATGGGAGACCTGGTTTCCGGGGACTTTCAGCCTGCAGCCCACTACTCGGGAGCCGAGAAGCAGATTTGGTGGACAGGACGGCCCATCCCCTGGGTGAAGGGGGTCCCACCCCTGGACAATCCCCCCTGTGCCTTTGACATGGACGACCCATCCTGTGATAAAACTCCACTTTCAACTCTGGCAATTGTGGCACTGGGCACAGGAATCACCTTCATCATGTTTGGTGTTTCCAGCTTCCTCATTTTCCGAAAACTGATGCTGGAGAAGGAGCTGGCCAGCATGTTGTGGCGCATCCGCTGGGAAGAGCTGCAGTTCGGCAATTCAGAGCGATGCCACAAGGGTGCAGGCAGTCGCCTCACGCTGTCGTTGCGGGGATCCAGTTACGGCTCGCTCATGACAGCCCATGGGAAATACCAGATCTTTGCCAACACCGGTCACTTCAAGGGAAACGTTGTGGCCATCAAGCATGTGAATAAGAAGCGCATTGAGCTGACCCGGCAGGTTCTGTTTGAACTGAAACATATGAGAGATGTTCAGTTTAACCATCTCACTCGCTTCATTGGTGCCTGCATAGACCCTCCCAACATTTGCATTGTCACCGAGTATTGTCCTCGTGGGAGTTTACAGGATATTCTGGAAAATGACAGCATCAACCTGGACTGGATGTTTCGTTATTCACTCATTAATGACCTTGTTAAGGGCATGGCCTTTCTCCATAACAGCATTATTGCATCCCATGGGAGTCTCAAGTCCTCAAACTGTGTGGTGGATAGTCGTTTCGTGCTCAAAATCACAGACTATGGCCTGGCCAGCTTCCGATCAACTGCTGAACCTGATGACAGCCATGCCCTCTATGCCAAGAAGCTGTGGACTGCCCCAGAACTGCTCAGTGGGAACCCCCTGCCAACCACAGGCATGCAGAAGGCTGATGTCTATAGCTTTGGGATCATCTTACAGGAGATAGCACTTCGCAGTGGGCCTTTCTACTTGGAGGGCCTGGATCTCAGCCCCAAAGAGATTGTCCAGAAGGTCCGAAATGGTCAGCGGCCTTATTTCCGGCCAAGTATTGACCGGACGCAACTGAATGAAGAGCTAGTTTTGCTGATGGAGCGATGTTGGGCCCAGGACCCAGCTGAACGACCAGACTTTGGACAGATTAAGGGCTTCATTCGCCGCTTTAACAAGGAAGGAGGCACCAGTATATTGGACAACCTCCTGTTGCGCATGGAGCAGTATGCCAACAACCTGGAGAAGCTGGTGGAGGAGCGCACACAGGCCTACCTGGAGGAGAAACGCAAGGCTGAGGCTCTGCTCTACCAAATTCTACCCCATTCAGTGGCAGAGCAGTTAAAACGGGGAGAGACTGTACAGGCTGAGGCCTTTGACAGCGTTACCATTTACTTCAGTGACATCGTTGGCTTCACAGCTTTGTCGGCAGAGAGCACCCCCATGCAGGTGGTGACACTTCTTAACGATCTATATACATGCTTCGATGCCATAATTGACAACTTTGACGTCTACAAGGTAGAGACGATTGGAGATGCCTACATGGTGGTATCTGGTCTCCCAGGCAGAAATGGTCAGCGTCATGCCCCAGAAATTGCTCGTATGGCCCTGGCATTACTGGATGCAGTTTCTTCCTTCCGCATCCGCCACCGACCCCATGACCAACTGCGGCTACGCATAGGGGTCCACACAGGGCCCGTCTGTGCTGGGGTCGTTGGCCTGAAGATGCCCCGCTATTGTCTCTTTGGAGACACAGTGAACACTGCTTCCCGAATGGAGTCTAACGGTCAAGCCCTGAAGATTCATGTCTCCTCTACCACCAAGGATGCCCTGGATGAACTTGGATGCTTCCAGCTAGAGCTTCGAGGGGATGTGGAGATGAAGGGAAAAGGAAAGATGCGAACTTATTGGCTCCTAGGAGAGCGGAAAGGACCTGCTGGGCTCCTA
>Ovis_aries
ATGGCACTGCCATCTCTCCTGCTGGTGGTGGCAGCCCTGGCAGGTGGGGTGCGTCCTCCCGGGGCGCGCAATCTGACGCTGGCGGTGGTGCTGCCCGAACACAACCTGAGCTATGCCTGGGCATGGCCACGGGTGGGTCCAGCTGTGGCCCTTGCCGTGGAGGCACTGGGCCGGGCGCTGCCCGTGGACCTCCGCTTCGTCAGCTCTGAGCTGGACGGCGCCTGCTCTGAGTACCTGGCCCCTCTGCGCGCTGTGGATCTCAAGTTGTACCATGACCCCGACCTTCTGTTGGGCCCGGGTTGCGTGTACCCCGCTGCCTCTGTGGCTCGCTTTGCCTCACACTGGCGCCTTCCCTTGCTGACCGCGGGTGCTGTGGCCTCTGGTTTTTCGGCTAAGAGTGAGCATTACCGAACCCTGGTGCGCACTGGTCCCTCTGCTCCCAAGCTGGGTGAGTTTGTAGTGACGCTCCACGGGCACTTCAATTGGACTGCCCGTGCTGCCTTGCTGTATCTGGATGCTCGCACAGATGACCGGCCTCACTACTTCACCATCGAGGGCGTCTTTGAGGCCCTGCAGGGCATCAACCTCAGTGTACAGCATCAGGTGTATGCCCGTGAGCCGGGGGGCCCTGAGCAGGCCACCCACTTCATCCGGGCCAACGGGCGCATTGTGTACATCTGTGGCCCTCTGGAGATGCTGCATGAGATCCTGCTGCAGGCCCAGAGGGAGAACCTGACCAACGGGGATTACGTCTTCTTTTACCTGGATGTCTTTGGGGAGAGCCTCCGTGCGGGCCCCACACGCTCCATGGGCCGGCCCTGGCAGGATAATCGCACCCGGGAACAGGCCCAGGCCCTCAGAGAAGCATTTCAGACGGTATTGGTCATCACATACCGAGAACCCCCGAATCCTGAGTACCAGGAATTCCAGAATCGTCTTCTGATTAGAGCACGGGAGGATTTTGGTGTGGAGCTGGCCCCTTCCTTGATGAACCTCATTGCTGGCTGCTTCTACGATGGGATCCTTCTGTATGCCGAAGTCCTGAACGAGACCATACAGGAGGGAGGCACCCGGGAAGACGGACTTCGAATTGTCGAGAAGATGCAAGGACGAAGATACCGTGGTGTGACTGGACTGGTCGTTATGGACAAGAACAATGACCGGGAGACCGATTTTGTCCTGTGGGCCATGGGAGACCTGGTTTCCGGGGACTTTCAGCCTGCAGCCCACTACTCGGGAGCCGAGAAGCAGATTTGGTGGACAGGACGGCCCATCCCCTGGGTGAAGGGGGCCCCCCCCCTGGACAATCCCCCCTGTGCCTTTGACCTGGACGACCCATCCTGTGATAAAACTCCACTCTCAACTCTGGCAATTGTGGCACTGGGCACAGGAATCACCTTCATCATGTTCGGTGTTTCCAGCTTCCTCATTTTCCGAAAACTGATGCTGGAGAAGGAGCTGGCCAGCATGTTGTGGCGCATCCGCTGGGAAGAGCTGCAGTTCGGCAATTCAGAGCGATGCCACAAGGGTGCAGGCAGTCGCCTCACACTGTCGTTGCGGGGATCCAGTTACGGCTCGCTCATGACAGCCCATGGGAAATACCAGATCTTTGCCAACACCGGTCACTTCAAGGGAAATGTTGTGGCCATCAAACATGTGAATAAGAAGCGCATCGAGCTGACCCGGCAGGTTCTGTTTGAACTCAAACATATGAGAGATGTTCAGTTTAACCATCTCACTCGTTTCATTGGCGCCTGCATAGACCCTCCCAACATTTGCATTGTCACTGAGTATTGTCCTCGGGGGAGTTTACAGGATATTCTGGAAAATGACAGCATCAACCTGGACTGGATGTTTCGTTATTCACTCATTAATGACCTTGTTAAGGGCATGGCCTTTCTCCATAACAGCATTATTGCATCCCATGGGAGTCTCAAGTCCTCCAACTGTGTGGTGGATAGTCGTTTCGTGCTCAAAATCACAGACTATGGCCTGGCCAGCTTCCGATCAACCGCTGAACCTGATGACAGCCATGCCCTCTATGCCAAGAAGCTGTGGACTGCCCCAGAACTGCTCAGTGGGAACCCCCTGCCAACCACAGGCATGCAGAAGGCTGATGTCTATAGCTTTGGGATCATCTTACAGGAGATAGCACTTCGCAGTGGGCCTTTCTACTTGGAGGGCCTGGATCTCAGCCCCAAAGAGATTGTCCAGAAGGTCCGGAATGGTCAGCGGCCTTATTTCCGGCCAAGTATCGACCGGACCCAACTGAATGAAGAGCTAGTTTTGCTGATGGAGCGATGTTGGGCCCAGGACCCAGCTGAACGACCAGACTTTGGACAGATTAAGGGCTTCATTCGCCGCTTTAACAAGGAAGGTGGCACCAGTATATTGGACAACCTCCTGCTGCGCATGGAGCAGTATGCCAACAACCTGGAGAAGCTGGTGGAGGAGCGCACACAGGCCTACCTGGAGGAGAAACACAAGGCTGAGGCTCTGCTCTACCAAATTCTACCCCATTCAGTGGCAGAGCAGTTAAAACGGGGAGAGACTGTACAGGCTGAGGCCTTTGACAGCGTTACCATTTACTTCAGTGACATCGTTGGCTTCACAGCTTTGTCGGCAGAGAGCACCCCCATGCAGGTGGTGACACTTCTTAACGATCTGTATACATGCTTTGATGCCATAATTGACAACTTTGACGTCTACAAGGTAGAGACGATTGGAGATGCCTACATGGTGGTATCTGGTCTCCCAGGGAGAAATGGTCAGCGTCATGCCCCAGAAATTGCTCGTATGGCCCTGGCATTACTGGATGCAGTTTCTTCCTTCCGCATCCGCCACCGACCCCACGACCAACTGCGGCTACGCATAGGGGTCCACACAGGGCCCGTCTGTGCTGGGGTCGTTGGCCTGAAGATGCCCCGCTATTGTCTCTTTGGAGACACAGTGAACACTGCTTCTCGAATGGAGTCTAATGGTCAAGCCCTGAAGATTCATGTCTCCTCTACCACCAAGGATGCCCTGGATGAGCTCGGATGCTTCCAGCTAGAGCTTCGAGGGGATGTGGAGATGAAGGGAAAAGGAAAGATGCGAACTTACTGGCTCCTAGGAGAGCGGAAAGGACCTGCTGGGCTCCTA
>Capra_hircus
ATGGCACTGCCATCTCTCCTGCTGGTGGTGGCAGCCCTGGCAGGTGGGGTGCGTCCTCCCGGGGCGCGCAATCTGACGCTGGCGGTGGTGCTGCCCGAACACAACCTGAGCTATGCCTGGGCATGGCCACGGGTGGGTCCCGCTGTGGCCCTTGCCGTGGAGGCGCTGGGCCGGGCACTGCCCGTGGACCTCCGCTTCGTCAGCTCTGAGCTGGACGGCGCCTGCTCTGAGTACCTGGCCCCTCTGCGCGCTGTGGATCTCAAGTTGTACCATGACCCCGACCTTCTGTTGGGCCCGGGTTGCGTGTACCCCGCTGCCTCTGTGGCTCGCTTTGCCTCACACTGGCGCCTTCCCTTGCTGACCGCGGGTGCTGTGGCCTCTGGTTTTTCGGCTAAGAGTGAGCATTACCGAACCCTGGTGCGCACTGGCCCCTCTGCTCCCAAGCTGGGTGAGTTTGTAGTGACGCTCCACGGGCACTTCAATTGGACTGCCCGTGCTGCCTTGCTGTATCTGGATGCTCGCACAGATGACCGGCCTCACTACTTCACCATCGAGGGCGTCTTTGAGGCCCTGCAGGGCATCAACCTCAGTGTACAGCATCAGGTGTATGCCCGTGAGCCGGGGGGCCCTGAGCAGGCCACCCACTTCATCCGGGCCAACGGGCGCATTGTGTACATCTGTGGCCCTCTGGAGATGCTGCATGAGATCCTGCTGCAGGCCCAGAGGGAGAACCTGACCAACGGGGATTACGTCTTCTTTTACCTGGATGTTTTCGGGGAGAGCCTCCGTGCGGGCCCCACACGCTCCATGGGCCGGCCCTGGCAGGATAATCGCACCCGGGAACAGGCCCAGGCCCTCAGAGAAGCATTTCAGACGGTATTGGTCATCACATACCGAGAACCCCCGAATCCTGAGTACCAGGAATTCCAGAATCGTCTTCTGATTAGAGCACGGGAGGATTTTGGTGTGGAGCTGGCCCCTTCCTTGATGAACCTCATTGCTGGCTGCTTCTACGATGGGATCCTTCTGTACGCCGAAGTCCTGAACGAGACCATACAGGAGGGAGGCACCCGGGAAGACGGACTTCGAATTGTCGAGAAGATGCAAGGACGAAGATACCGTGGGGTGACTGGACTGGTCGTTATGGACAAGAACAATGACCGGGAGACCGATTTTGTCCTGTGGGCCATGGGAGACCTGATTTCCGGGGACTTTCAGCCTGCAGCCCACTACTCCGGAGCCGAGAAGCAGATTTGGTGGACAGGACGGCCCATCCCCTGGGTGAAGGGGGCCCCCCCCCTGGACAATCCCCCCTGTGCCTTTGACCTGGACGACCCATCCTGTGATAAAACTCCACTCTCAACTCTGGCAATTGTGGCGCTGGGCACGGGAATCACCTTCATCATGTTTGGTGTTTCCAGCTTCCTCATTTTCCGAAAACTGATGCTGGAGAAGGAGCTGGCCAGCATGTTGTGGCGCATCCGCTGGGAAGAGCTGCAGTTCGGCAATTCAGAGCGATGCCACAAGGGTGCAGGCAGTCGCCTCACACTGTCGCTGCGGGGATCCAGTTACGGCTCGCTCATGACAGCCCATGGGAAATACCAGATCTTTGCCAACACCGGTCACTTCAAGGGAAATGTTGTGGCCATCAAACATGTGAATAAGAAGCGCATCGAGCTGACCCGGCAGGTTCTGTTTGAACTCAAACATATGAGAGATGTTCAGTTTAACCATCTCACTCGTTTCATTGGCGCCTGCATAGACCCTCCCAACATTTGCATTGTCACCGAGTATTGTCCTCGGGGGAGTTTACAGGATATTCTGGAAAATGACAGCATCAACCTGGACTGGATGTTTCGTTATTCACTCATTAATGACCTTGTTAAGGGCATGGCCTTTCTCCATAACAGCATTATTGCATCCCATGGGAGTCTCAAGTCCTCCAACTGTGTGGTGGATAGTCGTTTCGTGCTCAAAATCACAGACTATGGCCTGGCCAGCTTCCGATCAACCGCTGAACCTGATGACAGCCATGCCCTCTATGCCAAGAAGCTGTGGACTGCCCCAGAACTGCTCAGTGGGAGCCCCCTGCCGACCACAGGCATGCAGAAGGCTGATGTCTATAGCTTTGGGATCATCTTACAGGAGATAGCACTTCGCAGTGGGCCTTTCTACTTGGAGGGCCTGGATCTTAGCCCCAAAGAGATTGTCCAGAAGGTCCGGAATGGTCAGCGGCCTTATTTCCGGCCAAGTATTGACCGGACCCAACTGAATGAAGAGCTAGTTTTGCTGATGGAGCGATGTTGGGCCCAGGACCCAGCTGAACGACCAGACTTTGGACAGATTAAGGGCTTCATTCGCCGCTTTAACAAGGAAGGTGGCACCAGTATATTGGACAACCTCCTGTTGCGCATGGAGCAGTATGCCAACAACCTGGAGAAGCTGGTGGAGGAGCGCACACAGGCCTACCTGGAGGAGAAACGCAAGGCTGAGGCTCTGCTCTACCAAATTCTACCCCATTCAGTGGCAGAGCAGTTAAAACGGGGAGAGACTGTACAGGCTGAGGCCTTTGACAGCGTTACCATTTACTTCAGTGACATCGTTGGCTTCACAGCTTTGTCGGCAGAGAGCACCCCCATGCAGGTGGTGACACTTCTTAACGATCTGTATACATGCTTCGATGCCATAATTGACAACTTTGACGTCTACAAGGTAGAGACAATTGGAGATGCCTACATGGTGGTATCTGGTCTCCCAGGGAGAAATGGTCAGCGTCATGCCCCAGAAATTGCTCGTATGGCCCTGGCGTTACTGGATGCAGTTTCTTCCTTCCGCATCCGCCACCGACCCCACGACCAACTGCGGCTACGCATAGGGGTCCACACAGGGCCCGTCTGTGCTGGGGTCGTTGGCCTGAAGATGCCCCGCTATTGTCTCTTTGGAGACACAGTGAACACTGCTTCTCGAATGGAGTCTAACGGTCAAGCCCTGAAGATTCATGTCTCCTCTACCACCAAGGATGCCCTGGATGAGCTCGGATGCTTCCAGCTAGAGCTTCGAGGGGATGTGGAGATGAAGGGAAAAGGAAAGATGCGAACTTACTGGCTCCTAGGAGAGCGGAAAGGACCTGCTGGGCTCCTA
>Pantholops_hodgsonii
ATGGCACTGCCATCTCTCCTGCTGGTGGTGGCAGCCCTGGCAGGTGGGGTGCGTCCTCCCGGGGCGCGCAATCTGACGCTGGCGGTGGTGCTGCCCGAACACAACTTGAGCTATGCCTGGGCATGGCCACGGGTGGGTCCCGCTGTGGCCCTTGCCGTGGAGGCGCTGGGCCGGGCGCTGCCCGTGGACCTCCGCTTCGTCAGCTCTGAGCTGGACGGCGCCTGTTCTGAGTACCTGGCCCCTCTACGCGCCGTGGATCTCAAGTTGTACCATGACCCCGACCTTCTGTTGGGCCCGGGTTGCGTGTACCCCGCTGCCTCTGTGGCTCGCTTTGCCTCACACTGGCGCCTTCCCTTGCTGACCGCGGGTGCAGTGGCCTCTGGTTTTTCGGCTAAGAGTGAGCATTACCGAACCCTGGTGCGCACTGGCCCCTCTGCTCCCAAGCTGGGTGAGTTTGTAGTGACGCTCCACGGGCACTTCAATTGGACTGCCCGTGCTGCCTTGCTGTATCTGGATGCTCGCACAGATGACCGGCCTCACTACTTCACCATCGAGGGCGTCTTTGAGGCCCTGCAGGGCATCAACCTCAGTGTACAGCATCAGGTGTATGCCCGCGAGCCGGGGGGCCCTGAGCAGGCCACGCACTTCATCCGGGCCAACGGGCGCATTGTGTACATCTGTGGCCCTCTGGAGATGCTGCATGAGATCCTGCTGCAGGCCCAGAGGGAGAACCTGACCAACGGGGATTACGTCTTCTTTTACCTGGATGTCTTTGGGGAGAGCCTCCGTGCGGGCCCCACACGCTCCATGGGCCGGCCCTGGCAGGATAATCGCACCCGGGAACAGGCCCAGGCCCTCAGAGAAGCATTTCAGACGGTATTGGTCATCACATACCGAGAACCCCCGAATCCTGAGTACCAGGAATTCCAGAATCGTCTTCTGATTAGAGCACGGGAGGATTTTGGTGTGGAGCTTGCCCCTTCCTTGATGAACCTTATTGCTGGCTGCTTCTACGATGGGATCCTTCTGTACGCCGAAGTCCTGAACGAGACCATACAGGAGGGAGGCACCCGGGAAGATGGACTTCGAATTGTCGAGAAGATGCAAGGACGAAGATACCGTGGTGTGACTGGACTGGTCGTTATGGACAAGAACAATGACCGGGAGACTGATTTTGTCCTGTGGGCCATGGGAGACCTGGTTTCCGGGGACTTTCAGCCTGCAGCCCACTACTCGGGAGCCGAGAAGCAGATTTGGTGGACAGGACGGCCCATCCCCTGGGTGAAGGGGGTCCCCCCCCTGGACAATCCCCCCTGTGCCTTTGACCTGGACGACCCATCCTGTGATAAAACTCCACTCTCAACTCTGGCAATTGTGGCGCTGGGCACAGGAATCACCTTCATCATGTTTGGTGTTTCCAGCTTCCTCATTTTCCGAAAACTGATGCTGGAGAAGGAGCTGGCCAGCATGTTGTGGCGCATCCGCTGGGAAGAGCTGCAGTTCGGCAATTCAGAGCGATGCCACAAGGGTGCAGGCAGTCGCCTCACACTGTCGTTGCGGGGATCCAGTTACGGCTCGCTCATGACAGCCCATGGGAAATACCAGATCTTTGCCAACACCGGTCACTTCAAGGGAAATGTTGTGGCCATCAAACATGTGAATAAGAAGCGCATCGAGCTGACCCGGCAGGTTCTGTTTGAACTCAAACATATGAGAGATGTTCAGTTTAACCATCTCACTCGTTTCATTGGCGCCTGCATAGACCCTCCCAACATTTGCATTGTCACCGAGTATTGTCCTCGTGGGAGTTTACAGGATATTCTGGAAAATGACAGCATCAACCTGGACTGGATGTTTCGTTATTCACTCATTAATGACCTTGTTAAGGGCATGGCCTTTCTCCATAACAGCATTATTGCATCCCATGGGAGTCTCAAGTCCTCCAACTGTGTGGTGGATAGTCGTTTCGTGCTCAAAATCACAGACTATGGCCTGGCCAGCTTCCGATCAACTGCTGAACCTGATCCCAGCCATGCCCTCTATGCCAAGAAGCTGTGGACTGCCCCAGAACTGCTCAGTGGGAACCCCCTGCCGACCGCAGGCATGCAGAAGGCTGATGTCTATAGCTTTGGGATCATCTTACAGGAGATAGCACTTCGCAGTGGGCCTTTCTACTTGGAGGGCCTGGATCTCAGCCCCAAAGAGATTGTCCAGAAGGTCCGGAATGGTCAGCGGCCTTATTTCCGGCCAAGTATTGACCGGACCCAACTGAATGAAGAGCTAGTTTTGCTGATGGAGCGATGTTGGGCCCAAGACCCAGCTGAACGACCAGACTTTGGACAGATTAAGGGCTTCATTCGCCGCTTTAACAAGGAAGGTGGCACCAGTATATTGGACAACCTCCTGTTGCGCATGGAGCAGTATGCCAACAACCTGGAGAAGCTGGTGGAGGAGCGCACACAGGCCTACCTGGAGGAGAAACGCAAGGCTGAGGCTCTACTCTACCAAATTCTACCCCATTCAGTGGCAGAGCAGTTAAAACGGGGAGAGACTGTACAGGCTGAGGCCTTTGACAGCGTTACCATTTACTTCAGTGACATCGTTGGCTTCACAGCTTTGTCGGCAGAGAGCACCCCCATGCAGGTGGTGACACTTCTTAACGATCTGTATACGTGCTTCGATGCCATAATTGACAACTTTGACGTCTACAAGGTAGAGACGATTGGAGATGCCTACATGGTGGTATCTGGTCTCCCAGGGAGAAATGGTCAGCGTCATGCCCCAGAAATTGCTCGTATGGCCCTGGCGTTACTGGATGCAGTTTCTTCCTTCCGCATCCGCCACCGACCCCACGACCAACTGCGGCTACGCATAGGGGTCCACACAGGGCCCGTCTGTGCTGGGGTCGTTGGCCTGAAGATGCCCCGCTATTGTCTCTTTGGAGACACAGTGAACACTGCTTCTCGAATGGAGTCTAATGGTCAAGCCCTGAAGATTCATGTCTCCTCTACCACCAAGGATGCCCTGGATGAGCTCGGATGCTTCCAGCTAGAGCTTCGAGGGGATGTGGAGATGAAGGGAAAAGGAAAGATGCGAACTTACTGGCTCCTAGGAGAGCGGAAAGGACCTGCTGGGCTCCTA
>Balaenoptera_bonaerensis
------------------------------------------------------------------------------------------------------------------------------------------------------------------------------------------------------------------------------------------------------------------------------------------------------------------------------------------------------------------------------------------------------------------------------------------------------------------------------------------------------------------------------------------------------------------------------------------------------------------------------------------------------------------------------------------------------------------------------------------------------------------------------------------------------------------------------------------------------------------------------------------------------------------------------------------------------------------------------------------------------------------------------------------------------------------------------------------------------------------------------------------------------------------------------------------------------------------------------------------------------------------------------------------------------------------------------------------------------------------------------------------------------------------------------------------------------------ATGTTTGGCGTTTCCAGCTTCCTCATTTTCCGAAAACTGATGCTGGAGAAAGAGCTGGCTAGCATGTTGTGGCGCATTCGCTGGGAAGAGCTGCAATTTGGCAATTCAGAGCGATACCATAAAGGTGCAGGCAGTCGCCTCACACTGTCGCTGCGGGGATCCAGTTACGGCTCGCTCATGACAGCCCATGGGAAATACCAGATCTTTGCCAACACCGGTCACTTCAAGG-----------------------------------------------------------------------------------------------------------------------------------------------------------------------------------CAGGATATTCTGGAAAATGATAGCATCAACTTGGATTGGATGTTTCGTTATTCACTCATTAATGACCTTGTTAAGG---------------------------------------------------------------------------------------------------------------------------------------------------------------AGAAGCTGTGGACTGCCCCAGAACTGCTCAGTGGGAACCCCTTGCCAACCACAGGCATGCAGAAGGCCGATGTCTATAGCTTTGGGATCATCTTACAGGAGATAGCACTTCGCAGTGGTCCTTTCTACTTGGAGGGCCTGGACCTCAGCCCCAAAGAGATTGTCCAGAAGGTCCGAAATGGTCAGCGGCCTTATTTCCGGCCGAGCATTGACCGGACCCAACTGAACGAAGAGCTGGTTTTGCTGATGGAGCGGTGTTGGGCCCAGGACGCAGCTGAGCGACCAGACTTTGGACAGATCAAGGGCTTCATTCGCCGCTTTAACAAGGAGGGTGGCACCAGCATACTGGACAACCTCCTATTGCGCATGGAGCAGTATGCCAACAACCTGGAGAAGCTGGTGGAGGAACGCACACAGGCCTACCTGGAGGAGAAACGCAAGGCTGAGGCTCTGCTCTACCAAATTCTACCCCATTCAGTGGCAGAGCAGTTAAAACGGGGAGAGACCGTACAGGCCGAGGCCTTTGACAGCGTTACCATCTACTTCAGTGACATAGTTGGCTTCACAGCTTTGTCAGCAGAGAGCACCCCCATGCAGGTGGTGACACTTCTTAATGATCTGTATACCTGCTTTGATGCCATAATTGACAACTTTGACGTCTACAAGGTAGAGACGATTGGAGATGCCTACATGGTGGTATCTGGTCTCCCAGGCAGAAATGGTCAGCGCCATGCCCCGGAAATTGCTCGTATGGCCCTGGCATTACTGGATGCAGTTTCTTCCTTCCGCATCCGCCACCGACCCCATGACCAGCTGAGGCTACGAATAGGGGTCCACACGGGGCCCGTCTGTGCTGGGGTCGTTGGCCTGAAGATGCCCCGCTACTGTCTTTTTGGAGACACAGTGAACACTGCTTCCCGAATGGAGTCTAATGGTCAAGCCCTTAAGATTCATGTCTCCTCTACCACCAAGGATGCCCTGGATGAGCTAGGATGCTTCCAGCTAGAGCTTCGAGGGGATGTGGAGATGAAGG--------------------------------------------------------------
>Kogia_simus
ATGGCACTGCCATCACTCCTGGTGGTGGTGGCGGCCCTGGCAGGTGGGGTGCGTCCTCCAGGGGCGCGGAACCTGACGCTGGCGGTGGTGCTGCCAGAACACAACCTGAGCTATGCCTGGGCCTGGCCACGGGTGGGTCCCGCTGTGGCACTCGCTGTGGAGGCGCTGGGCCGGGCACTGCCCGTGGACCTACGGTTCGTCAGCTCTGAACTAGATGGCGCCTGGTCTGAATACCTGGCCCCGCTGCGCGCTGTGGACCTCAAGCTGTACCACGATCCCGACCTTCTGTTGGGCCCCGGTTGCGTGTACCCCGCTGCCTCTGTGGCCCGCTTTGCCTCACATTGGCGCCTTCCCCTGGTGACTGCGGGTGCTGTGGCCTCTGGTTTTGCGGCTAAGAATGAGCATTATCGTACCCTGGTGCGCACTGGTCCCTCCGCTCCCAAGCTGGGTGAGTTTGTAATGACGCTACATGGGCACTTCAATTGGACTGCCCGTGCTGCCTTGCTGTATCTGGATGCTCGCACAGATGACCGGCCTCACTACTTCACCATCGAGGGCGTATTTGAGGCCCTGCAGGGCAGCAACCTCAGTGTGCAGCACCAGGTGTATGCCCGCGAGCCGGGGGGCCCTGAGCAGGCCACCCACTTCATCCGGGCCAACGGGCGCATTGTGTATATCTGCGGCCCTCTGGAGATGCTGCATGAGATCCTGCTCCAGGCCCAGAGGGAGAACCTGACCAACGGAGATTATGTCTTCTTTTACCTGGATGTCTTTGGGGAGAGTCTCCGTGCAGGCCCCACGCGCTCCACAGGCCGGCCCTGGCAGGACAATCGCACCTGGGAACAGGCCGAGGCCCTCAGAGAAGCTTTTCAGATGCTATTGGTCATCACATATAGAGAACCCCCGAATCCTGAGTATCAGGAATCCCAAAATCGTCTTCTGATAAGAGCTCGAAAATATTTTGGTGTGGAGCTGGCCCCTTCCCTGATGAACCTCATTGCTGGCTGCTTCTACGATGGGATCCTGCTATATGCTGAAGTCCTGAATGAGACAATACAGGAAGGAGGCACCCGGGAAGATGGACTTCGAATTGTCGAGAAGATGCAAGGAAGAAGATACCATGGTGTAACTGGACTGGTTGTTATGGACAAGAACAATGACCGGGAGACTGATTTTGTCCTGTGGGCCATGGGAGACCTGGATTCTGGGGACTTTCAGCCTGCAGCCCACTACTCGGGAGCTGAAAAGCAGATTTGGTGGACAGGACGGCCCATCCCCTGGGTGAAGGGGGCCCCCCCCTTGGACAATCCCCCCTGTGCCTTTGACTTGGACGACCCATCCTGTGATAAAACCCCACTTTCCACTCTGGCAATTGTGGCGCTGGGCACAGGAATCACCTTCATCATGTTTGGCGTTTCCAGCTTCCTCATTTTCCGAAAACTGATGCTGGAGAAAGAGCTGGCTAGCATGTTGTGGCGCATTCGCTGGGAGGAGCTGCAATTTGGCAATTCAGAGCGATACCATAAAGGTGCAGGCAGTCGCCTCACACTGTCGCTGCGGGGATCCAGTTACGGCTCGCTCATGACAGCCCATGGGAAATACCAGATCTTTGCCAACACCGGTCACTTCAAGG-----------------------------------------------------------------------------------------------------------------------------------------------------------------------------------CAGGATATTCTGGAAAATGATAGCATCAACTTGGATTGGATGTTTCGTTATTCACTGATTAATGACCTTGTTAAGG---------------------------------------------------------------------------------------------------------------------------------------------------------------AGAAGCTGTGGACTGCCCCAGAACTGCTCAGTGGGAACCCCTTGCCAACCACAGGCATGCAGAAGGCCGATGTCTATAGCTTTGGGATCATCTTACAGGAGATAGCACTTCGCAGCGGTCCTTTCTACTTGGAGGGCCTGGACCTCAGCCCCAAAGAGATTGTCCAGAAGGTCCGAAATGGTCAGCGGCCTTATTTCCGGCCGAGCATTGACCGGACCCAACTGAACGAAGAGCTGGTTTTGCTGATGGAGCGGTGTTGGGCCCAGGACGCAGCTGAGCGACCAGACTTTGGACAGATTAAGGGCTTCATTCGCCGCTTTAACAAGGAGGGTGGCACCAGCATACTGGACAACCTCCTATTGCGCATGGAGCAGTATGCCAACAACCTGGAGAAGCTGGTGGAGGAACGCACACAGGCCTACCTGGAGGAGAAACGCAAGGCTGAGGCTCTGCTCTACCAAATTCTACCCCA--------------------------------------------------------------------------------------------------------------------------AGGTGGTGACACTTCTTAATGATCTGTATACCTGCTTTGATGCCATAATTGACAACTTTGACGTCTACAAGGTAGAGACGATTGGAGATGCCTACATGGTGGTATCTGGTCTCCCAGGCAGAAATGGTCAGCGCCATGCCCCGGAAATTGCTCGTATGGCCCTGGCATTACTGGATGCAGTTTCTTCCTTCCGCATCCGCCACCGACCCCATGACCAGCTGAGGCTACGCATAGGGGTCCACACGGGGCCCGTCTGTGCTGGGGTCGTTGGCCTGAAGATGCCCCGCTACTGTCTTTTTGGAGACACAGTGAACACTGCTTCCCGAATGGAGTCTAATGGTCAAGCCCTTAAGATTCATGTCTCCTCTACCACCAAGGATGCCCTGGATGAGCTAGGATGCTTCCAGCTAGAGCTTCGAGGGGATGTGGAGATGAAGGGAAAAGGAAAGATGCGAACTTACTGGCTCCTAGGAGAGCAGAAAGGACCTGCTGGGCTCCTG
>Stenella_coeruleoalba
ATGGCACTGCCATCACTCCTGCTGGTGGTGGCGGCCCTGGCAGGTGGGGTGCGTCCCCCAGGGGCGCGGAACCTGACGCTGGCGGTGGTGCTGCCAGAACACAACCTGAGCTATGCCTGGGCCTGGCCACGGGTGGGTCCCGCTGTGGCACTCGCTGTGGAGGCGCTGGGCCGGGCGCTGCCCGTGGACCTACGGTTCGTCAGCTCTGAACTAGATGGCGCCTGCTCTGAGTACCTGGCCCCGCTGCGCGCTGTGGACCTCAAGCTCTACCACGATCCCGACCTTCTGTTGGGCCCCGGTTGCGTGTACCCCGCTGCCTCTGTGGCCCGCTTTGCCTCACATTGGCGCCTTCCCCTGCTGACTGCGGGTGCTGTGGCCTCTGGTTTTGCGGCTAAGAATGAGCATTATCGTACCCTGGTGCGCACTGGTCCCTCTGCTCCCAAGCTGGGTGAGTTTGTAGTGACGCTACATGGGCACTTCAATTGGACTGCCCGTGCTGCCTTGCTGTATCTGGATGCTCGCACAGATGACCGGCCTCACTACTTCACCATCGAGGGCGTCTTTGAGGCCCTGCAGGGCAGCAACCTCAGTGTGCAGCACCAGGTGTATGCCCGTGAGCCGGGGGGCCCTGAGCAGGCCACCCACTTCATCCGGGCCAACGGGCGCATTGTGTATATCTGCGGCCCTCTGGAGATGCTGCATGAGATCCTGCTTCAGGCCCAGAGGGAGAACCTGACCAACGGAGATTATGTCTTCTTTTACCTGGATGTCTTTGGAGAGAGTCTCCGTGCGGGCCCCACGCGCTCCACAGGCCGGCCCTGGCAGGACAATCGCACCTGGGAACAGGCCGAGGCCCTCAGAGAAGCTTTTCAGATGGTATTGGTCCTCACATACCGAGAACCCCCAAATCGTGAATATCAAGAATTCCAGAATCGTCTTCTGATAAGAGCTCGAAAATATTTTGGTGTGGATGTGGCCCCTTCCCTGATGAACCTCTTTGCTGGCTGCTTCTACAATGGAATCCTGCTATATGCTGAAGTCCTGAATGAAACGATACAGGAAGGAGGCACCCGGGAAGATGGACTTCGAATTGTCAAGAAGATGCAAGGAAGAAGATACCATGGTGTGACTGGACTGGTCGTTATGGACAAGAACAATGACCGGGAGACTGATTTTGTCCTGTGGGCCATGGGGGACCTGGATTCTGGGGACTTTCAGCC-------------------------------------------------------------------------------------------------------------------------------------CCACTTTCCACTCTGGCAATCGTGGCGCTGGGCACAGGAATCACCTTCATCATGTTTGGCGTTTCCAGCTTCCTCATTTTCCGAAAACTGATGCTGGAGAAAAAGCTGGCTAGCATGTTGTGGCGCATTCCCTGGAAGGAGCTGAAATTTGGAAATTCAGAGCGATACCATAAAGGTGCAGGCAGTCGCCTCACACTGTCGCTCCGGGGATCCAGTAACCGCTCGCTCATGACACCCCATGGGAAATACCAGATCTTTGCCAACACCGGTCACTTCAATG-----------------------------------------------------------------------------------------------------------------------------------------------------------------------------------CAGGATATTCTGGAAAATGATAGCATCAACTTGGATTGGATGTTTCGTTACTCACTCATTAATGACCTTGTTAAGG---------------------------------------------------------------------------------------------------------------------------------------------------------------AGAAGCTGTGGACTGCCCCAGAACTGCTCAGTGGGAACCCCTTGCCAACCACAGGCATGCAGAAGGCCGATGTCTATAGCTTTGGGATCATCTTACAGGAGATAGCCCTTCGCAGTGGTCCTTTCTACTTGGAGGGCCTGGACCTCAGCCCCAAAGAGATTGTCCAGAAGGTCCGAAATGGTCAGCGGCCTTATTTCCGGCCGAGCATCGACCGGACCCAACTGAACGAAGAGCTGGTTTTGCTGATGGAGCGGTGTTGGGCCCAGGACGCAGCTGAGCGACCAGACTTTGGACAGATTAAGGGCTTCATTCGCCGCTTTAACAAGGAGGGTGGCACCAGCATACTGGATAACCTCCTATTGCGCATGGAGCAGTATGCCAACAACCTGGAGAAGCTGGTGGAGGAACGCACACAGGCCTACCTGGAGGAGAAACGCAAGGCTGAGGCTCTGCTCTACCAAATTCTACCCCATTCAGTGGCAGAGCAGTTAAAACGGGGAGAGACCGTACAGGCCGAGGCCTTTGACAGCGTTACCATCTACTTCAGTGACATCGTTGGCTTCACAGCTTTGTCAGCAGAGAGCACCCCCATGCAGGTGGTGACACTTCTTAATGATCTGTATACCTGCTTTGATGCCATAATTGACAACTTTGACGTCTACAAGGTAGAGACGATTGGAGATGCCTACATGGTGGTATCTGGTCTCCCAGGCAGAAATGGTCAGCGCCATGCCCCGGAAATTGCTCGTATGGCCCTGGCATTACTGGATGCGGTTTCTTCCTTCCGCATCCGCCACCGACCCCATGACCAGCTGAGGCTACGCATAGGGGTCCACACGGGGCCCGTCTGTGCTGGGGTCGTTGGCCTGAAGATGCCCCGCTACTGTCTTTTTGGAGACACAGTGAACACTGCTTCCCGAATGGAGTCTAATGGTCAAGCCCTTAAGATTCATGTCTCCTCTACCACCAAGGATGCCCTGGATGAGCTAGGATGCTTCCAGCTAGAGCTTCGAGGGGATGTGGAGATGAAGGGAAAAGGCAAGATGCGAACTTACTGGCTCCTAGGAGAGCAGAAAGGACCTGCTGGGCTCCTG
>Grampus_griseus
ATGGCACTGCCATCACTCCTGCTGGTGGTGGCGGCCCTGGCAGGTGGGGTGCGTCCCCCAGGGGCGCGGAACCTGACGCTGGCGGTGGTGCTGCCAGAACACAACCTGAGCTATGCCTGGGCCTGGCCACGGGTGGGTCCCGCTGTGGCACTCGCTGTGGAGGCGCTGGGCCGGGCGCTGCCCGTGGACCTACGGTTCGTCAGCTCTGAACTAGATGGCGCCTGCTCTGAGTACCTGGCCCCGCTGCGCGCTGTGGACCTCAAGCTCTACCACGATCCCGACCTTCTGTTGGGCCCCGGTTGCGTGTACCCCGCTGCCTCTGTGGCCCGCTTTGCCTCACATTGGCGCCTTCCCCTGCTGACTGCGGGTGCTGTGGCCTCTGGTTTTGCGGCTAAGAATGAGCATTATCGTACCCTGGTGCGCACTGGTCCCTCTGCTCCCAAGCTGGGTGAGTTTGTAGTGACGCTACATGGGCACTTCAATTGGACTGCCCGTGCTGCCTTGCTGTATCTGGATGCTCGCACAGATGACCGGCCTCACTACTTCACCATCGAGGGCGTCTTTGAGGCCCTGCAGGGCAGCAACCTCAGTGTGCAGCACCAGGTGTATGCCCGTGAGCCGGGGGGCCCTGAGCAGGCCACCCACTTCATCCGGGCCAACGGGCGCATTGTGTATATCTGCGGCCCTCTGGAGATGCTGCATGAGATCCTGCTTCAGGCCCAGAGGGAGAACCTGACCAACGGAGATTATGTCTTCTTTTACCTGGATGTCTTTGGGGAGAGTCTCCGTGCGGGCCCCACGCGCTCCACAGGCCGGCCCTGGCAGGACAATCGCACCTGGGAACAGGCCGAGGCCCTCAGAGAAGCTTTTCAGATGGTAGTGGTAATCACATACCGAGAACCCCCGAATCGTGAGTATCAAGAATTACAGACTCGTCTTCTGATAAGAGCTCGGAAATATTTTGGTGTGGATGTGGCCCCCTCCCTGATGAACCTCATTGCTGGCTGCTTCTACGATGGGATCCTGCTGTATGCTGAAGTCCTGAATGAGACGATACAGGAAGGAGGCACCCGGGAAGATGGACTTCGAATTGTCGAGAAGATGCAAGGAAGAAGATACCATGGTGTAACTGGACTGGTTGTTATGGACAAGAACAATGACCGGGAGACTGATTTTGTCCTGTGGGCCATGGGAGACCTGGATTCTGGGGACTTTCAGCCTGCAGCCCACTACTCGGGAGCCGAAAAGCAGATTTGGTGGACAGGACGGCCCATCCCCTGGGTGAAGGGGGCCCCCCCCTTGGACAATCCCCCCTGTGCCTTTGACTTGGACGACCCATCCTGTGATAAAACCCCACTTTCCACTCTGGCAATCGTGGCGCTGGGCACAGGAATCACCTTCATCATGTTTGGCGTTTCCAGCTTCCTCATTTTCCGAAAACTGATGCTGGAGAAAGAGCTGGCTAGCATGTTGTGGCGCATTCGCTGGGAGGAGCTGCAATTTGGCAATTCAGAGCGATACCATAAAGGTGCAGGCAGTCGCCTCACACTGTCGCTGCGGGGATCCAGTTACGGCTCGCTCATGACAGCCCATGGGAAATACCAGATCTTTGCCAACACCGGTCACTTCAAGG-----------------------------------------------------------------------------------------------------------------------------------------------------------------------------------CAGGATATTCTGGAAAATGATAGCATCAACTTGGATTGGATGTTTCGTTACTCACTCATTAATGACCTTGTTAAGG---------------------------------------------------------------------------------------------------------------------------------------------------------------AGAAGCTGTGGACTGCCCCAGAACTGCTCAGTGGGAACCCCTTGCCAACCACAGGCATGCAGAAGGCCGATGTCTATAGCTTTGGGATCATCTTACAGGAGATAGCCCTTCGCAGTGGTCCTTTCTACTTGGAGGGCCTGGACCTCAGCCCCAAAGAGATTGTCCAGAAGGTCCGAAATGGTCAGCGGCCTTATTTCCGGCCGAGCATCGACCGGACCCAACTGAACGAAGAGCTGGTTTTGCTGATGGAGCGGTGTTGGGCCCAGGACGCAGCTGAGCGACCAGACTTTGGACAGATTAAGGGCTTCATTCGCCGCTTTAACAAGGAGGGTGGCACCAGCATACTGGATAACCTCCTATTGCGCATGGAGCAGTATGCCAACAACCTGGAGAAGCTGGTGGAGGAACGCACACAGGCCTACCTGGAGGAGAAACGCAAGGCTGAGGCTCTGCTCTACCAAATTCTACCCCATTCAGTGGCAGAGCAGTTAAAACGGGGAGAGACCGTACAGGCCGAGGCCTTTGACAGCGTTACCATCTACTTCAGTGACATCGTTGGCTTCACAGCTTTGTCAGCAGAGAGCACCCCCATGCAGGTGGTGACACTTCTTAATGATCTGTATACCTGCTTTGATGCCATAATTGACAACTTTGACGTCTACAAGGTAGAGACGATTGGAGATGCCTACATGGTGGTATCTGGTCTCCCAGGCAGAAATGGTCAGCGCCATGCCCCGGAAATTGCTCGTATGGCCCTGGCATTACTGGATGCGGTTTCTTCCTTCCGCATCCGCCACCGACCCCATGACCAGCTGAGGCTACGCATAGGGGTCCACACGGGGCCCGTCTGTGCTGGGGTCGTTGGCCTGAAGATGCCCCGCTACTGTCTTTTTGGAGACACAGTGAACACTGCTTCCCGAATGGAGTCTAATGGTCAAGCCCTTAAGATTCATGTCTCCTCTACCACCAAGGATGCCCTGGATGAGCTAGGATGCTTCCAGCTAGAGCTTCGAGGGGATGTGGAGATGAAGGGAAAAGGCAAGATGCGAACTTACTGGCTCCTAGGAGAGCAGAAAGGACCTGCTGGGCTCCTG
>Stenella_attenuata
ATGGCACTGCCATCACTCCTGCTGGTGGTGGCGGCCCTGGCAGGTGGGGTGCGTCCCCCAGGGGCGCGGAACCTGACGCTGGCGGTGGTGCTGCCAGAACACAACCTGAGCTATGCCTGGGCCTGGCCACGGGTGGGTCCCGCTGTGGCACTCGCTGTGGAGGCGCTGGGCCGGGCGCTGCCCGTGGACCTACGGTTCGTCAGCTCTGAACTAGATGGCGCCTGCTCTGAGTACCTGGCCCCGCTGCGCGCTGTGGACCTCAAGCTCTACCACGATCCCGACCTTCTGTTGGGCCCCGGTTGCGTGTACCCCGCTGCCTCTGTGGCCCGCTTTGCCTCACATTGGCGCCTTCCCCTGCTGACTGCGGGTGCTGTGGCCTCTGGTTTTGCGGCTAAGAATGAGCATTATCGTACCCTGGTGCGCACTGGTCCCTCTGCTCCCAAGCTGGGTGAGTTTGTAGTGACGCTACATGGGCACTTCAATTGGACTGCCCGTGCTGCCTTGCTGTATCTGGATGCTCGCACAGATGACCGGCCTCACTACTTCACCATCGAGGGCGTCTTTGAGGCCCTGCAGGGCAGCAACCTCAGTGTGCAGCACCAGGTGTATGCCCGTGAGCCGGGGGGCCCTGAGCAGGCCACCCACTTCATCCGGGCCAACGGGCGCA-----------------------------------------------------------------------------------------------------------------------------------------------------------------------------------------------------------CAGATGGTATTGGTTATCACATACCGAGAACCCCCGAATCCTGAGTATCAAGAATTACAAAATCGTCTTCTGATAAGAGCTCGGAAATATTTTGGTGTGGAGGTGGCCCCTTCCCTGATGAACCTCATTGCTGGCTGCTTCTACGATGGGATCCTGCTATATGCTGAAGTCCTGAATGAGACGATACAGGAAGGAGGCACCCGGGAAGATGGACTTCGAATTGTCGAGAAGATGCAAGGAAGAAGATACCATGGTGTAACTGGACTGGTTGTTATGGACAAGAACAATGACCGGGAGACTGATTTTGTCCTGTGGGCCATGGGAGACCTGGATTCTGGGGACTTTCAGCCTGCAGCCCACTACTCGGGAGCCGAAAAGCAGATTTGGTGGACAGGACGGCCCATCCCCTGGGTGAAGGGGGCCCCCCCCTTGGACAATCCCCCCTGTGCCTTTGACTTGGACGACCCATCCTGTGATAAAACCCCACTTTCCACTCTGGCAATCGTGGCGCTGGGCACAGGAATCACCTTCATCATGTTTGGCGTTTCCAGCTTCCTCATTTTCCGAAAACTGATGCTGGAGAAAGAGCTGGCTAGCATGTTGTGGCGCATTCGCTGGGAGGAGCTGCAATTTGGCAATTCAGAGCGATACCATAAAGGTGCAGGCAGTCGCCTCACACTGTCGCTGCGGGGATCCAGTTACGGCTCGCTCATGACAGCCCATGGGAAATACCAGATCTTTGCCAACACCGGTCACTTCAAGG-----------------------------------------------------------------------------------------------------------------------------------------------------------------------------------CAGGATATTCTGGAAAATGATAGCATCAACTTGGATTGGATGTTTCGTTACTCACTCATTAATGACCTTGTTAAGG---------------------------------------------------------------------------------------------------------------------------------------------------------------AGAAGCTGTGGACTGCCCCAGAACTGCTCAGTGGGAACCCCTTGCCAACCACAGGCATGCAGAAGGCCGATGTCTATAGCTTTGGGATCATCTTACAGGAGATAGCCCTTCGCAGTGGTCCTTTCTACTTGGAGGGCCTGGACCTCAGCCCCAAAGAGATTGTCCAGAAGGTCCGAAATGGTCAGCGGCCTTATTTCCGGCCGAGCATCGACCGGACCCAACTGAACGAAGAGCTGGTTTTGCTGATGGAGCGGTGTTGGGCCCAGGACGCAGCTGAGCGACCAGACTTTGGACAGATTAAGGGCTTCATTCGCCGCTTTAACAAGGAGGGTGGCACCAGCATACTGGATAACCTCCTATTGCGCATGGAGCAGTATGCCAACAACCTGGAGAAGCTGGTGGAGGAACGCACACAGGCCTACCTGGAGGAGAAACGCAAGGCTGAGGCTCTGCTCTACCAAATTCTACCCCATTCAGTGGCAGAGCAGTTAAAACGGGGAGAGACCGTACAGGCCGAGGCCTTTGACAGCGTTACCATCTACTTCAGTGACATCGTTGGCTTCACAGCTTTGTCAGCAGAGAGCACCCCCATGCAGGTGGTGACACTTCTTAATGATCTGTATACCTGCTTTGATGCCATAATTGACAACTTTGACGTCTACAAGGTAGAGACGATTGGAGATGCCTACATGGTGGTATCTGGTCTCCCAGGCAGAAATGGTCAGCGCCATGCCCCGGAAATTGCTCGTATGGCCCTGGCATTACTGGATGCGGTTTCTTCCTTCCGCATCCGCCACCGACCCCATGACCAGCTGAGGCTACGCATAGGGGTCCACACGGGGCCCGTCTGTGCTGGGGTCGTTGGCCTGAAGATGCCCCGCTACTGTCTTTTTGGAGACACAGTGAACACTGCTTCCCGAATGGAGTCTAATGGTCAAGCCCTTAAGATTCATGTCTCCTCTACCACCAAGGATGCCCTGGATGAGCTAGGATGCTTCCAGCTAGAGCTTCGAGGGGATGTGGAGATGAAGGGAAAAGGCAAGATGCGAACTTACTGGCTCCTAGGAGAGCAGAAAGGACCTGCTGGGCTCCTG
>Delphinus_capensis
ATGGCACTGCCATCACTCCTGCTGGTGGTGGCGGCCCTGGCAGGTGGGGTGCGTCCCCCAGGGGCGCGGAACCTGACGCTGGCGGTGGTGCTGCCAGAACACAACCTGAGCTATGCCTGGGCCTGGCCACGGGTGGGTCCCGCTGTGGCACTCGCTGTGGAGGCGCTGGGCCGGGCGCTGCCCGTGGACCTACGGTTCGTCAGCTCTGAACTAGATGGCGCCTGCTCTGAGTACCTGGCCCCGCTGCGCGCTGTGGACCTCAAGCTCTACCACGATCCCGACCTTCTGTTGGGCCCCGGTTGCGTGTACCCCGCTGCCTCTGTGGCCCGCTTTGCCTCACATTGGCGCCTTCCCCTGCTGACTGCGGGTGCTGTGGCCTCTGGTTTTGCGGCTAAGAATGAGCATTATCGTACCCTGGTGCGCACTGGTCCCTCTGCTCCCAAGCTGGGTGAGTTTGTAGTGACGCTACATGGGCACTTCAATTGGACTGCCCGTGCTGCCTTGCTGTATCTGGATGCTCGCACAGATGACCGGCCTCACTACTTCACCATCGAGGGCGTCTTTGAGGCCCTGCAGGGCAGCAACCTCAGTGTGCAGCACCAGGTGTATGCCCGTGAGCCGGGGGGCCCTGAGCAGGCCACCCACTTCATCCGGGCCAACGGGCGCATTGTGTATATCTGCGGCCCTCTGGAGATGCTGCATGAGATCCTGCTCCAGGCCCAGAGGGAGAACCTGACCAACGGAGATTATGTCTTCTTTTACCTGGATGTCTTTGGGGAGAGTCTCCGTGCAGGCCCCACGCGCTCCACAGGCCGGCCCTGGCAGGACAATCGCACCTGGGAACAGGCCGAGGCCCTCAGAGAAGCTTTTCAGATGGTATTGGTTATCACATACAGAGACCCCCCGAATCGTGAGTATCAGGAAATCCACACTCGTCTTCTGATAAGAGCTCGAAAATATTTTGGTGTGGAGGTGGCCCCCTCCCTGATGAACCTCATTGCTGGCTGCTTCTACGATGGGATCCTGCTATATGCTGAAGTCCTGAATGAGACAATACAGGAAGGAGGCACCCGGGAAGATGGACTTCGAATTGTCGAGAAGATGCAAGGAAGAAGATACCATGGTGTGACTGGACTGGTCGTTATGGACAAGAACAATGACCGGGAGACTGATTTTGTCCTGTGGGCCATGGGGGACCTGGATTCTGGGGACTTTCAG-------------------------------------------------------------------------------------------------------------------------------------CCCCACTTTCCACTCTGGCAATTGTGGCGCTGGGCACAGGAATCACCTTCATCATGTTTGGCGTTTCCAGCTTCCTCATTTTCCGAAAACTGATGCTGGAGAAAGAGCTGGCTAGCATGTTGTGGCGCATTCGCTGGGAGGAGCTGCAATTTGGCAATTCAGAGCGATACCATAAAGGTGCAGGCAGTCGCCTCACACTGTCGCTGCGGGGATCCAGTTACGGCTCGCTCATGACAGCCCATGGGAAATACCAGATCTTTGCCAACACCGGTCACTTCAAGG-----------------------------------------------------------------------------------------------------------------------------------------------------------------------------------CAGGATATTCTGGAAAATGATAGCATCAACTTGGATTGGATGTTTCGTTACTCACTCATTAATGACCTTGTTAAGG---------------------------------------------------------------------------------------------------------------------------------------------------------------AGAAGCTGTGGACTGCCCCAGAACTGCTCAGTGGGAACCCCTTGCCAACCACAGGCATGCAGAAGGCCGATGTCTATAGCTTTGGGATCATCTTACAGGAGATAGCCCTTCGCAGTGGTCCTTTCTACTTGGAGGGCCTGGACCTCAGCCCCAAAGAGATTGTCCAGAAGGTCCGAAATGGTCAGCGGCCTTATTTCCGGCCGAGCATCGACCGGACCCAACTGAACGAAGAGCTGGTTTTGCTGATGGAGCGGTGTTGGGCCCAGGACGCAGCTGAGCGACCAGACTTTGGACAGATTAAGGGCTTCATTCGCCGCTTTAACAAGGAGGGTGGCACCAGCATACTGGACAACCTCCTATTGCGCATGGAGCAGTATGCCAACAACCTGGAGAAGCTGGTGGAGGAACGCACACAGGCCTACCTGGAGGAGAAACGCAAGGCTGAGGCTCTGCTCTACCAAATTCTACCCCATTCAGTGGCAGAGCAGTTAAAACGGGGAGAGACCGTACAGGCCGAGGCCTTTGACAGCGTTACCATCTACTTCAGTGACATCGTTGGCTTCACAGCTTTGTCAGCAGAGAGCACCCCCATGCAGGTGGTGACACTTCTTAATGATCTGTATACCTGCTTTGATGCCATAATTGACAACTTTGACGTCTACAAGGTAGAGACGATTGGAGATGCCTACATGGTGGTATCTGGTCTCCCAGGCAGAAATGGTCAGCGCCATGCCCCGGAAATTGCTCGTATGGCCCTGGCATTACTGGATGCGGTTTCTTCCTTCCGCATCCGCCACCGACCCCATGACCAGCTGAGGCTACGCATAGGGGTCCACACGGGGCCCGTCTGTGCTGGGGTCGTTGGCCTGAAGATGCCCCGCTACTGTCTTTTTGGAGACACAGTGAACACTGCTTCCCGAATGGAGTCTAATGGTCAAGCCCTTAAGATTCATGTCTCCTCTACCACCAAGGATGCCCTGGATGAGCTAGGATGCTTCCAGCTAGAGCTTCGAGGGGATGTGGAGATGAAGGGAAAAGGCAAGATGCGAACTTACTGGCTCCTAGGAGAGCAGAAAGGACCTGCTGGGCTCCTG
>Balaenoptera_omurai
ATGGCACTGCCATCACTCCTGCTGTTGGTGGCGGCCCTGGCAGGTGGGGTGCGTCCTCCAGGGGCGCGGAACCTGACGCTGGCGGTGGTGCTGCCAGAACGCAACCTGAGCTATGCCTGGGCCTGGCCACGGGTGGGTCCCGCTGTGGCACTCGCTGTGGAGGCGCTGGGCCGGGCGCTGCCCGTGGACCTACGGTTCGTCAGCTCTGAACTAGATGGTGCCTGCTCTGAGTACCTGGCCCCGCTGCGCGCTGTGGACCTCAAGCTGTACCACGATCCCGACCTTCTGTTGGGCCCCGGTTGCGTGTACCCCGCTGCCTCTGTGGCCCGCTTTGCCTCACATTGGCGCCTTCCCCTGCTGACTGCGGGTGCTGTGGCCTCTGGTTTTGCGGCTAAGAATGAGCATTATCGTACCCTGGTGCGCACTGGTCCCTCTGCTCCCAAGCTGGGTGAGTTTGTAGTGACGCTACATGGGCACTTCAATTGGACTGCCCGTGCTGCCTTGCTGTATCTGGATGCTCGCACAGATGACCGGCCTCACTACTTCACCATCGAGGGCGTCTTTGAGGCCCTGCAGGGCAGCAACCTCAGTGTGCAGCACCAGGTGTATGCCCGTGAGCCGGGGGGCCCTGAGCAGGCCACCCACTTCATCCGGGCCAACGGGCGCATTGTGTATATCTGCGGCCCCCTGGAGATGCTGCATGAGATCCTGCTTCAGGCCCAGAGGGAGAACCTGACCAACGGAGATTATGTCTTCTTTTACCTGGATGTCTTTGGGGAGAGTCTCCGTGCGGGCCCCACGCGCTCCACAGGCCGGCCCTGGCAGGACAATCGCACCTGGGAACAGGCCCAGGCCCTCAGAGAAGCTTTTCAGATGGTATTGGTTATAACATACCGAGAACCCCCCAATCGTGAGTATCAGGAAATCCACAAACGTCTTCTGATAAGAGCTCGGAAATATATTGGTGTGGAGGTGGCCCCTTCCCTGATGAACCTCATTGCTGGCTGCTTCTACGATGGGATCCTGCTATATGCTGAAGTCCTGAATGAGACAATACAGGAAGGAGGCACCCGGGAAGATGGACTTCGAATTGTCGAGAAGATGCAAGGAAGAAGATACCATGGTGTGACTGGACTGGTCGTTATGGACAAGAACAATGACCGGGAGACTGATTTTGTCCTGTGGGCCATGGGGGACCTGGATTCTGGGGACTTTCAGCCTGCAGCCCACTACTCGGGAGCCGAAAAGCAGATTTGGTGGACAGGACGGCCCATCCCCTGGGTGAAGGGGGCCCCCCCCTTGGACAATCCCCCCTGTGCCTTTGACTTGGACGACCCATCCTGTGATAAAACCCCACTTTCCACTCTGGCAATTGTGGCGCTGGGCACAGGAATCACCTTCATCATGTTTGGCGTTTCCAGCTTCCTCATTTTCCGAAAACTGATGCTGGAGAAAGAGCTGGCTAGCATGTTGTGGCGCATTCGCTGGGAGGAGCTGCAATTTGGCAATTCAGAGCGATACCATAAAGGTGCAGGCAGTCGCCTCACACTGTCGCTGCGGGGATCCAGTTACGGCTCGCTCATGACAGCCCATGGGAAATACCAGATCTTTGCCAACACCGGTCACTTCAAGG-----------------------------------------------------------------------------------------------------------------------------------------------------------------------------------CAGGATATTCTGGAAAATGATAGCATCAACTTGGATTGGATGTTTCGTTATTCACTCATTAATGACCTTGTTAAGG---------------------------------------------------------------------------------------------------------------------------------------------------------------AGAAGCTGTGGACTGCCCCAGAACTGCTCAGTGGGAACCCCTTGCCAACCACAGGCATGCAGAAGGCCGATGTCTATAGCTTTGGGATCATCTTACAGGAGATAGCACTTCGCAGTGGTCCTTTCTACTTGGAGGGCCTGGACCTCAGCCCCAAAGAGATTGTCCAGAAGGTCCGAAATGGTCAGCGGCCTTATTTCCGGCCGAGCATTGACCGGACCCAACTGAACGAAGAGCTGGTTTTGCTGATGGAGCGGTGTTGGGCCCAGGACGCAGCTGAGCGACCAGACTTTGGACAGATCAAGGGCTTCATTCGCCGCTTTAACAAGGAGGGTGGCACCAGCATACTGGACAACCTCCTATTGCGCATGGAGCAGTATGCCAACAACCTGGAGAAGCTGGTGGAGGAACGCACACAGGCCTACCTGGAGGAGAAACGCAAGGCTGAGGCTCTGCTCTACCAAATTCTACCCCATTCAGTGGCAGAGCAGTTAAAACGGGGAGAGACCGTACAGGCCGAGGCCTTTGACAGCGTTACCATCTACTTCAGTGACATCGTTGGCTTCACAGCTTTGTCAGCAGAGAGCACCCCCATGCAGGTGGTGACACTTCTTAATGATCTGTATACCTGCTTTGATGCCATAATTGACAACTTTGACGTCTACAAGGTAGAGACGATTGGAGATGCCTACATGGTGGTATCTGGTCTCCCAGGCAGAAATGGTCAGCGCCATGCCCCGGAAATTGCTCGTATGGCCCTGGCATTACTGGATGCAGTTTCTTCCTTCCGCATCCGCCACCGACCCCATGACCAGCTGAGGCTACGAATAGGGGTCCACACGGGGCCCGTCTGTGCTGGGGTCGTTGGCCTGAAGATGCCCCGCTACTGTCTTTTTGGAGACACAGTGAACACTGCTTCCCGAATGGAGTCTAATGGTCAAGCCCTTAAGATTCATGTCTCCTCTACCACCAAGGATGCCCTGGATGAGCTAGGATGCTTCCAGCTAGAGCTTCGAGGGGATGTGGAGATGAAGGGAAAAGGAAAGATGCGAACTTACTGGCTCCTAGGAGAGCAGAAAGGACCTGCTGGGCTCCTG
>Orcinus_orca
ATGGCACTGCCATCACTCCTGCTGGTGGTGGCGGCCCTGGCAGGTGGGGTGCGTCCTCCAGGGGCGCGGAACCTGACGCTGGCGGTGGTGCTGCCAGAACACAACCTGAGCTATGCCTGGGCCTGGCCACGGGTGGGTCCCGCTGTGGCACTCGCTGTGGAGGCGCTGGGCCGGGCGCTGCCCGTGGACCTACGGTTCGTCAGCTCTGAACTAGATGGCGCCTGCTCTGAGTACCTGGCCCCGCTGCGCGCTGTGGACCTCAAGCTCTACCACGATCCCGACCTTCTGTTGGGCCCCGGTTGCGTGTACCCCGCTGCCTCTGTGGCCCGCTTTGCCTCACATTGGCGCCTTCCCCTGCTGACTGCGGGTGCTGTGGCCTCTGGTTTTGCGGCTAAGAATGAGCATTATCGTACCCTGGTGCGCACTGGTCCCTCTGCTCCCAAGCTGGGTGAGTTTGTAGTGACGCTACATGGGCACTTCAATTGGACTGCCCGTGCTGCCTTGCTGTATCTGGATGCTCGCACAGATGACCGGCCTCACTACTTCACCATCGAGGGCGTCTTTGAGGCCCTGCAGGGCAGCAACCTCAGTGTGCAGCACCAGGTGTATGCCCGTGAGCCGGGGGGCCCTGAGCAGGCCACCCACTTCATCCGGGCCAACGGGCGCATTGTGTATATCTGCGGCCCTCTGGAGATGCTGCATGAGATCCTGCTTCAGGCCCAGAGGGAGAACCTGACCAACGGAGATTATGTCTTCTTTTACCTGGATGTCTTTGGGGAGAGTCTCCGTGCGGGCCCCACGCGCTCCACAGGCCGGCCCTGGCAGGACAATCGCACCTGGGAACAGGCCGAGGCCCTCAGAGAAGCTTTTCAGATGGTATTGGTCATCACATACCGAGAACCCCCGAATCCTGAGTATCAGGAATTCCAGAATCGTCTTCTGATAAGAGCTCGGGAAGATTTTGGTGTGGAGCTGGCCCCTTCCCTTATGAACCTCATTGCTGGCTGCTTCTACGATGGGATCCTGCTATATGCTGAAGTCCTGAATGAGACAATACAGGAAGGAGGCACCCGGGAAGATGGACTTCGAATTGTCGAGAAGATGCAAGGAAGAAGATACCATGGTGTAACTGGACTGGTTGTTATGGACAAGAACAATGACCGGGAGACTGATTTTGTCCTGTGGGCCATGGGAGACCTGGATTCTGGGGACTTTCAGCCTGCAGCCCACTACTCGGGAGCCGAAAAGCAGATTTGGTGGACAGGACGGCCCATCCCCTGGGTGAAGGGGGCCCCCCCCTTGGACAATCCCCCCTGTGCCTTTGACTTGGACGACCCATCCTGTGATAAAACCCCACTTTCCACTCTGGCAATCGTGGCGCTGGGCACAGGAATCACCTTCATCATGTTTGGCGTTTCCAGCTTCCTCATTTTCCGAAAACTGATGCTGGAGAAAGAGCTGGCTAGCATGTTGTGGCGCATTCGCTGGGAGGAGCTGCAATTTGGCAATTCAGAGCGATACCATAAAGGTGCAGGCAGTCGCCTCACACTGTCGCTGCGGGGATCCAGTTACGGCTCGCTCATGACAGCCCATGGGAAATACCAGATCTTTGCCAACACCGGTCACTTCAAGGGAAATGTTGTTGCCATCAAACATGTGAATAAGAAGCGCATTGAGCTGACCCGGCAGGTTCTGTTTGAACTCAAACATATGAGAGATGTTCAGTTCAACCATCTCACTCGCTTCATTGGCGCCTGCATAGACCCTCCCAACATTTGCATCGTCACCGAGTATTGTCCTCGTGGGAGTTTACAGGATATTCTGGAAAATGATAGCATCAACTTGGATTGGATGTTTCGTTACTCACTCATTAATGACCTTGTTAAGGGCATGGCCTTTCTCCATAACAGCATTATTGCATCCCATGGGAGTCTCAAGTCCTCCAACTGTGTGGTGGATAGTCGTTTTGTGCTCAAAATCACAGACTATGGCCTGGCCAGCTTCCGATCAACTGCTGAACCTGATGACAACCACGCCCTCTATGCCAAGAAGCTGTGGACTGCCCCAGAACTGCTCAGTGGGAACCCCTTGCCAACCACAGGCATGCAGAAGGCCGATGTCTATAGCTTTGGGATCATCTTACAGGAGATAGCCCTTCGCAGTGGTCCTTTCTACTTGGAGGGCCTGGACCTCAGCCCCAAAGAGATTGTCCAGAAGGTCCGAAATGGTCAGCGGCCTTATTTCCGGCCGAGCATCGACCGGACCCAACTGAACGAAGAGCTGGTTTTGCTGATGGAGCGGTGTTGGGCCCAGGACGCAGCTGAGCGACCAGACTTTGGACAGATTAAGGGCTTCATTCGCCGCTTTAACAAGGAGGGTGGCACCAGCATACTGGATAACCTCCTATTGCGCATGGAGCAGTATGCCAACAACCTGGAGAAGCTGGTGGAGGAACGCACACAGGCCTACCTGGAGGAGAAACGCAAGGCTGAGGCTCTGCTCTACCAAATTCTACCCCATTCAGTGGCAGAGCAGTTAAAACGGGGAGAGACCGTACAGGCCGAGGCCTTTGACAGCGTTACCATCTACTTCAGTGACATCGTTGGCTTCACAGCTTTGTCAGCAGAGAGCACCCCCATGCAGGTGGTGACACTTCTTAATGATCTGTATACCTGCTTTGATGCCATAATTGACAACTTTGACGTCTACAAGGTAGAGACGATTGGAGATGCCTACATGGTGGTATCTGGTCTCCCAGGCAGAAATGGTCAGCGCCATGCCCCGGAAATTGCTCGTATGGCCCTGGCATTACTGGATGCGGTTTCTTCCTTCCGCATCCGCCACCGACCCCATGACCAGCTGAGGCTACGCATAGGGGTCCACACGGGGCCCGTCTGTGCTGGGGTCGTTGGCCTGAAGATGCCCCGCTACTGTCTTTTTGGAGACACAGTGAACACTGCTTCCCGAATGGAGTCTAATGGTCAAGCCCTTAAGATTCATGTCTCCTCTACCACCAAGGATGCCCTGGATGAGCTAGGATGCTTCCAGCTAGAGCTTCGAGGGGATGTGGAGATGAAGGGAAAAGGCAAGATGCGAACTTACTGGCTCCTAGGAGAGCAGAAAGGACCTGCTGGGCTCCTG
>Tursiops_truncatus
ATGGCACTGCCATCACTCCTGCTGGTGGTGGCGGCCCTGGCAGGTGGGGTGCGTCCCCCAGGGGCGCGGAACCTGACGCTGGCGGTGGTGCTGCCAGAACACAACCTGAGCTATGCCTGGGCCTGGCCACGGGTGGGTCCCGCTGTGGCACTCGCTGTGGAGGCGCTGGGCCGGGCGCTGCCCGTGGACCTACGGTTCGTCAGCTCTGAACTAGATGGCGCCTGCTCTGAGTACCTGGCCCCGCTGCGCGCTGTGGACCTCAAGCTCTACCACGATCCCGACCTTCTGTTGGGCCCCGGTTGCGTGTACCCCGCTGCCTCTGTGGCCCGCTTTGCCTCACATTGGCGCCTTCCCCTGCTGACTGCGGGTGCTGTGGCCTCTGGTTTTGCGGCTAAGAATGAGCATTATCGTACCCTGGTGCGCACTGGTCCCTCTGCTCCCAAGCTGGGTGAGTTTGTAGTGACGCTACATGGGCACTTCAATTGGACTGCCCGTGCTGCCTTGCTGTATCTGGATGCTCGCACAGATGACCGGCCTCACTACTTCACCATCGAGGGCGTCTTTGAGGCCCTGCAGGGCAGCAACCTCAGTGTGCAGCACCAGGTGTATGCCCGTGAGCCGGGGGGCCCTGAGCAGGCCACCCACTTCATCCGGGCCAACGGGCGCATTGTGTATATCTGCGGCCCTCTGGAGATGCTGCATGAGATCCTGCTTCAGGCCCAGAGGGAGAACCTGACCAACGGAGATTATGTCTTCTTTTACCTGGATGTCTTTGGGGAGAGTCTCCGTGCGGGCCCCACGCGCTCCACAGGCCGGCCCTGGCAGGACAATCGCACCTGGGAACAGGCCGAGGCCCTCAGAGAAGCTTTTCAGATGGTATTGGTCATCACATACCGAGAACCCCCGAATCCTGAGTATCAGGAATTCCAGAATCGTCTTCTGATAAGAGCTCGGGAAGATTTTGGTGTGGAGCTGGCCCCTTCCCTCATGAACCTCATTGCTGGCTGCTTCTACGATGGGATCCTGCTATATGCTGAAGTCCTGAATGAGACGATACAGGAAGGAGGCACCCGGGAAGATGGACTTCGAATTGTCGAGAAGATGCAAGGAAGAAGATACCATGGTGTAACTGGACTGGTTGTTATGGACAAGAACAATGACCGGGAGACTGATTTTGTCCTGTGGGCCATGGGAGACCTGGATTCTGGGGACTTTCAGCCTGCAGCCCACTACTCGGGAGCCGAAAAGCAGATTTGGTGGACAGGACGGCCCATCCCCTGGGTGAAGGGGGCCCCCCCCTTGGACAATCCCCCCTGTGCCTTTGACTTGGACGACCCATCCTGTGATAAAACCCCACTTTCCACTCTGGCAATCGTGGCGCTGGGCACAGGAATCACCTTCATCATGTTTGGCGTTTCCAGCTTCCTCATTTTCCGAAAACTGATGCTGGAGAAAGAGCTGGCTAGCATGTTGTGGCGCATTCGCTGGGAGGAGCTGCAATTTGGCAATTCAGAGCGATACCATAAAGGTGCAGGCAGTCGCCTCACACTGTCGCTGCGGGGATCCAGTTACGGCTCGCTCATGACAGCCCATGGGAAATACCAGATCTTTGCCAACACCGGTCACTTCAAGGGAAATGTTGTTGCCATCAAACATGTGAATAAGAAGCGCATTGAGCTGACCCGGCAGGTTCTGTTTGAACTCAAACATATGAGAGATGTTCAGTTCAACCATCTCACTCGCTTCATTGGCGCCTGCATAGACCCTCCCAACATTTGCATCGTCACCGAGTATTGTCCTCGTGGGAGTTTACAGGATATTCTGGAAAATGATAGCATCAACTTGGATTGGATGTTTCGTTACTCGCTCATTAATGACCTTGTTAAGGGCATGGCCTTTCTCCATAACAGCATTATTGCATCCCATGGGAGTCTCAAGTCCTCCAACTGTGTGGTGGATAGTCGTTTTGTGCTCAAAATCACAGACTATGGCCTGGCCAGCTTCCGATCAACTGCTGAACCTGATGACAACCACGCCCTCTATGCCAAGAAGCTGTGGACTGCCCCAGAACTGCTCAGTGGGAACCCCTTGCCAACCACAGGCATGCAGAAGGCCGATGTCTATAGCTTTGGGATCATCTTACAGGAGATAGCCCTTCGCAGTGGTCCTTTCTACTTGGAGGGCCTGGACCTCAGCCCCAAAGAGATTGTCCAGAAGGTCCGAAATGGTCAGCGGCCTTATTTCCGGCCGAGCATCGACCGGACCCAACTGAACGAAGAGCTGGTTTTGCTGATGGAGCGGTGTTGGGCCCAGGACGCAGCTGAGCGACCAGACTTTGGACAGATTAAGGGCTTCATTCGCCGCTTTAACAAGGAGGGTGGCACCAGCATACTGGATAACCTCCTATTGCGCATGGAGCAGTACGCCAACAACCTGGAGAAGCTGGTGGAGGAACGCACACAGGCCTACCTGGAGGAGAAACGCAAGGCTGAGGCTCTGCTCTACCAAATTCTACCCCATTCAGTGGCAGAGCAGTTAAAACGGGGAGAGACCGTACAGGCCGAGGCCTTTGACAGCGTTACCATCTACTTCAGTGACATCGTTGGCTTCACAGCTTTGTCAGCAGAGAGCACCCCCATGCAGGTGGTGACACTTCTTAATGATCTGTATACCTGCTTTGATGCCATAATTGACAACTTTGACGTCTACAAGGTAGAGACGATTGGAGATGCCTACATGGTGGTATCTGGTCTCCCAGGCAGAAATGGTCAGCGCCATGCCCCGGAAATTGCTCGTATGGCCCTGGCATTACTGGATGCGGTTTCTTCCTTCCGCATCCGCCACCGACCCCATGACCAGCTGAGGCTACGCATAGGGGTCCACACGGGGCCCGTCTGTGCTGGGGTCGTTGGCCTGAAGATGCCCCGCTACTGTCTTTTTGGAGACACAGTGAACACTGCTTCCCGAATGGAGTCTAATGGTCAAGCCCTTAAGATTCATGTCTCCTCTACCACCAAGGATGCCCTGGATGAGCTAGGATGCTTCCAGCTAGAGCTTCGAGGGGATGTGGAGATGAAGGGAAAAGGCAAGATGCGAACTTACTGGCTCCTAGGAGAGCAGAAAGGACCTGCTGGGCTCCTG
>Delphinapterus_leucas
ATGGCACTGCCATCACTCCTGCTGGTGGTGGCGGCCCTGGCAGGTGGGGTGCGTCCTCCAGGGGCGCGGAACCTGACGCTGGCGGTGGTGCTGCCAGAACACAACCTGAGCTATGCCTGGGCCTGGCCACGGGTGGGTCCCGCTGTGGCACTCGCTGTGGAGGCGCTGGGCCGGGCGCTGCCCGTGGACCTACGGTTCGTCAGCTCTGAACTAGATGGCGCCTGCTCTGAGTACCTGGCCCCGCTGCGCGCTGTGGACCTCAAGCTCTACCACGATCCCGACCTTCTGTTGGGCCCCGGTTGCGTGTACCCCGCTGCCTCTGTGGCCCGCTTTGCCTCACATTGGCGCCTTCCCCTGCTGACTGCGGGTGCTGTGGCCTCTGGTTTTGCGGCTAAGAATGAGCATTATCGTACCCTGGTGCGCACTGGTCCCTCTGCTCCCAAGCTGGGTGAGTTTGTAGTGACGCTACATGGGCACTTCAATTGGACTGCCCGTGCTGCCTTGCTGTATCTGGATGCTCGCACAGATGACCGGCCTCACTACTTCACCATCGAGGGCGTCTTTGAGGCCCTGCAGGGCAGCAACCTCAGTGTGCAGCACCAGGTGTATGCCCGTGAGCCGGGGGGCCCTGAGCAGGCCACCCACTTCATCCGGGCCAACGGGCGCATTGTGTATATCTGCGGCCCTCTGGAGATGCTGCATGAGATCCTGCTTCAGGCCCAGAGGGAGAACCTGACCAACGGAGATTATGTCTTCTTTTACCTGGATGTCTTTGGGGAGAGTCTCCGTGCGGGCCCCACGCGCTCCACAGGCCGGCCCTGGCAGGACAATCGCACCTGGGAACAGGCTGAGGCCCTCAGAGAAGCTTTTCAGATGGTATTGGTCATCACATACCGAGAACCCCCGAATCCTGAGTATCAGGAATTCCAGAATCGTCTTCTGATAAGAGCTCGGGAAGATTTTGGTGTGGAGCTGGCCCCTTCCCTCATGAACCTCATTGCTGGCTGCTTCTACGATGGGATCCTGCTATATGCTGAAGTCCTGAATGAGACAATACAGGAAGGAGGCACCCGGGAAGATGGACTTCGAATTGTCGAGAAGATGCAAGGAAGAAGATACCATGGTGTAACTGGACTGGTTGTTATGGACAAGAACAATGACCGGGAGACTGATTTTGTCCTGTGGGCCATGGGAGACCTGGATTCTGGGGACTTTCAGCCTGCAGCCCACTACTCGGGAGCCGAAAAGCAGATTTGGTGGACAGGACGGCCCATCCCCTGGGTGAAGGGGGCCCCCCCCTTGGACAATCCCCCCTGTGCCTTTGACTTGGACGACCCATCCTGTGATAAAACCCCACTTTCCACTCTGGCAATCGTGGCGCTGGGCACAGGAATCACCTTCATCATGTTTGGCGTTTCCAGCTTCCTCATTTTCCGAAAACTGATGCTGGAGAAAGAGCTGGCTAGCATGTTGTGGCGCATTCGCTGGGAGGAGCTGCAATTTGGCAATTCAGAGCGATACCATAAAGGTGCAGGCAGTCGCCTCACACTGTCGCTGCGGGGATCCAGTTACGGCTCGCTCATGACAGCCCATGGGAAATACCAGATCTTTGCCAACACCGGTCACTTCAAGGGAAATGTTGTTGCCATCAAACATGTGAATAAGAAGCGCATTGAGCTGACCCGGCAGGTTCTGTTTGAACTCAAACATATGAGAGATGTTCAGTTCAACCATCTCACTCGCTTCATTGGCGCCTGCATAGACCCTCCCAACATTTGCATCGTCACCGAGTATTGTCCTCGTGGGAGTTTACAGGATATTCTGGAAAATGATAGCATCAACTTGGATTGGATGTTTCGTTACTCACTCATTAATGACCTTGTTAAGGGCATGGCCTTTCTCCATAACAGCATTATTGCATCCCATGGGAGTCTCAAGTCCTCCAACTGTGTGGTGGATAGTCGTTTTGTGCTCAAAATCACAGACTATGGCCTGGCCAGCTTCCGATCAACTGCTGAACCTGATGACAACCACGCCCTCTATGCCAAGAAGCTGTGGACTGCCCCAGAACTGCTCAGTGGGAACCCCTTGCCAACCACAGGCATGCAGAAGGCCGATGTCTATAGCTTTGGGATCATCTTACAGGAGATAGCCCTTCGCAGTGGTCCTTTCTACTTGGAGGGCCTGGACCTCAGCCCCAAAGAGATTGTCCAGAAGGTCCGAAATGGTCAGCGGCCTTATTTCCGGCCGAGCATCGACCGGACCCAACTGAATGAAGAGCTGGTTTTGCTGATGGAGCGGTGTTGGGCCCAGGACGCAGCTGAGCGACCAGACTTTGGACAGATTAAGGGCTTCATTCGCCGCTTTAACAAGGAGGGTGGCACCAGCATACTGGACAACCTCCTATTGCGCATGGAGCAGTATGCCAACAACCTGGAGAAGCTGGTGGAGGAACGCACACAGGCCTACCTGGAGGAGAAACGCAAGGCTGAGGCTCTGCTCTACCAAATTCTACCCCATTCAGTGGCAGAGCAGTTAAAACGGGGAGAGACCGTACAGGCCGAGGCCTTTGACAGCGTTACCATCTACTTCAGTGACATCGTTGGCTTCACAGCTTTGTCAGCAGAGAGCACCCCCATGCAGGTGGTGACACTTCTTAATGATCTGTATACCTGCTTTGATGCCATAATTGACAACTTTGACGTCTACAAGGTAGAGACGATTGGAGATGCCTACATGGTGGTATCTGGTCTCCCAGGCAGAAATGGTCAGCGCCATGCCCCGGAAATTGCTCGTATGGCCCTGGCATTACTGGATGCGGTTTCTTCCTTCCGCATCCGCCACCGACCCCATGACCAGCTGAGGCTACGCATAGGGGTCCACACGGGGCCCGTCTGTGCTGGGGTCGTTGGCCTGAAGATGCCCCGCTACTGTCTTTTTGGAGACACAGTGAACACTGCTTCCCGAATGGAGTCTAATGGTCAAGCCCTTAAGATTCATGTCTCCTCTACCACCAAGGATGCCCTGGATGAGCTAGGATGCTTCCAGCTAGAGCTTCGAGGGGATGTGGAGATGAAGGGAAAAGGAAAGATGCGAACTTACTGGCTCCTAGGAGAGCAGAAAGGACCTGCTGGGCTCCTG
>Neophocaena_phocaenoides
ATGGCACTGCCATCACTCCTGCTGGTGGTGGCGGCCCTGGCAGGTGGGGTGCGTCCTCCAGGGACGCGGAACCTGACGCTGGCGGTGGTGCTGCCAGAACACAACCTGAGCTATGCCTGGGCCTGGCCACGGGTGGGTCCCGCTGTGGCACTCGCTGTGGAGGCGCTGGGCCGGGCGCTGCCCGTGGACCTACGGTTCGTCAGCTCTGAACTAGATGGCGCCTGCTCTGAGTACCTGGCCCCGCTGCGCGCTGTGGACCTCAAGCTCTACCACGATCCCGACCTTCTGTTGGGCCCCGGTTGCGTGTACCCCGCTGCCTCTGTGGCCCGCTTTGCCTCACATTGGCGCCTTCCCCTGCTGACTGCGGGTGCTGTGGCCTCTGGTTTTGCGGCTAAGAATGAGCATTATCGTACCCTGGTGCGCACTGGTCCCTCTGCTCCCAAGCTGGGTGAGTTTGTAGTGACGCTACATGGGCACTTCAATTGGACTGCCCGTGCTGCCTTGCTGTATCTGGATGCTCGCACAGATGACCGGCCTCACTACTTCACCATCGAGGGCGTCTTTGAGGCCCTGCAGGGCAGCAACCTCAGTGTGCAGCACCAGGTGTATGCCCGTGAGCCGGGGGGCCCTGAGCAGGCCACCCACTTCATCCGGGCCAACGGGCGCATTGTGTATATCTGCGGCCCTCTGGAGATGCTGCATGAGATCCTGCTTCAGGCCCAGAGGGAGAACCTGACCAACGGAGATTATGTCTTCTTTTACCTGGATGTCTTTGGGGAGAGTCTCCGTGCGGGCCCCACGCGCTCCACAGGCCGGCCGTGGCAGGACAATCGCACCTGGGAACAGGCTGAGGCCCTCAGAGAAGCTTTTCAGATGGTATTGGTCATCACATACCGAGAACCCCCGAATCCTGAGTATCAGGAATTCCAGAATCGTCTTCTGATAAGAGCTCGGGAAGACTTTGGTGTGGAGCTGGCCCCTTCCCTCATGAACCTCATTGCTGGCTGCTTCTACGATGGGATCCTGCTATATGCTGAAGTCCTGAATGAGACAATACAGGAAGGAGGCACCCGGGAAGATGGACTTCGAATTGTCGAGAAGATGCAAGGAAGAAGATACCATGGTGTAACTGGACTGGTTGTTATGGACAAGAACAATGACCGGGAGACTGATTTTGTCCTGTGGGCCATGGGAGACCTGGATTCTGGGGACTTTCAGCCTGCAGCCCACTACTCGGGAGCCGAAAAGCAGATTTGGTGGACAGGACGGCCCATCCCCTGGGTGAAGGGGGCCCCCCCCTTGGACAATCCCCCCTGTGCCTTTGACTTGGACGACCCATCTTGTGATAAAACCCCACTTTCCACTCTGGCAATCGTGGCGCTGGGCACAGGAATCACCTTCATCATGTTTGGCGTTTCCAGCTTCCTCATTTTCCGAAAACTGATGCTGGAGAAAGAGCTGGCTAGCATGTTGTGGCGCATTCGCTGGGAGGAGCTGCAATTTGGCAATTCAGAGCGATACCATAAAGGTGCAGGCAGTCGTCTCACACTGTCGCTGCGGGGATCCAGTTACGGCTCGCTCATGACAGCCCATGGGAAATACCAGATCTTTGCCAACACCGGTCACTTCAAGGGAAATGTTGTTGCCATCAAACATGTGAATAAGAAGCGCATTGAGCTGACCCGGCAGGTTCTGTTTGAACTCAAACATATGAGAGATGTTCAGTTCAACCATCTCACTCGCTTCATTGGTGCCTGCATAGACCCTCCCAACATTTGCATCGTCACCGAGTATTGTCCTCGTGGGAGTTTACAGGATATTCTGGAAAATGATAGCATCAACTTGGATTGGATGTTTCGTTACTCACTCATTAATGACCTCGTTAAGGGCATGGCCTTTCTCCATAACAGCATTATTGCATCCCATGGGAGTCTCAAGTCCTCCAACTGTGTGGTGGATAGTCGTTTTGTGCTCAAAATCACAGACTATGGCCTGGCCAGCTTCCGATCAACTGCTGAACCTGATGACAACCACGCCCTCTATGCCAAGAAGCTGTGGACTGCCCCAGAACTGCTCAGTGGGAACCCCTTGCCAACCACAGGCATGCAGAAGGCCGATGTCTATAGCTTTGGGATCATCTTACAGGAGATAGCCCTTCGCAGTGGTCCTTTCTACTTGGAGGGCCTGGACCTCAGCCCCAAAGAGATTGTCCAGAAGGTCCGAAATGGTCAGCGGCCTTATTTCCGGCCGAGCATCGACCGGACCCAACTGAACGAAGAGCTGGTTTTGCTGATGGAGCGGTGTTGGGCCCAGGACGCAGCTGAGCGACCAGACTTTGGACAGATTAAGGGCTTCATTCGCCGCTTTAACAAGGAGGGTGGCACCAGCATACTGGACAACCTCCTATTGCGCATGGAACAGTATGCCAACAACCTGGAGAAGCTGGTGGAGGAACGCACACAGGCCTACCTGGAGGAGAAACGCAAGGCTGAGGCTCTGCTCTACCAAATTCTACCCCATTCAGTGGCAGAGCAGTTAAAACGAGGAGAGACCGTACAGGCCGAGGCCTTTGACAGCGTTACCATCTACTTCAGTGACATCGTTGGCTTCACAGCTTTGTCAGCAGAGAGCACCCCCATGCAGGTGGTGACACTTCTTAATGATCTGTATACCTGCTTTGATGCCATAATTGACAACTTTGACGTCTACAAGGTAGAGACGATTGGAGATGCCTACATGGTGGTATCTGGTCTCCCAGGCAGAAATGGTCAGCGCCATGCCCCGGAAATTGCTCGTATGGCCCTGGCATTACTGGATGCGGTTTCTTCCTTCCGCATCCGCCACCGACCCCATGACCAGCTGAGGCTACGCATAGGGGTCCACACGGGGCCCGTCTGTGCTGGGGTCGTTGGCCTGAAGATGCCCCGCTACTGTCTTTTTGGAGACACAGTGAACACTGCTTCCCGAATGGAGTCTAATGGTCAAGCCCTTAAGATTCATGTCTCCTCTACCACCAAGGATGCCCTGGATGAGCTAGGATGCTTCCAGCTAGAGCTTCGAGGGGATGTGGAGATGAAGGGAAAAGGAAAGATGCGAACTTACTGGCTCCTAGGAGAGCAGAAAGGACCTGCTGGGCTCCTG
>Lipotes_vexillifer
ATGGCACTGCCATCACTCCTGCTGGTGGTGGCGGCCCTGGCAGGTGGGGTGCGTCCTCCAGGGTCGCGGAACCTGACGCTGGCGGTGGTGCTGCCAGAACACAACCTGAGCTATGCCTGGGCCTGGCCACGGGTGGGTCCCGCTGTGGCACTCGCTGTGGAGGCGCTGGGCCGGGCGCTGCCCGTGGACCTACGGTTCGTCAGCTCTGAACTAGATGGCGCCTGCTCTGAGTACCTGGCCCCGCTGCGCGCTGTGGACCTCAAGCTCTACCACGATCCCGACCTTCTGTTGGGCCCCGGTTGCGTGTACCCCGCTGCCTCTGTGGCCCGCTTTGCCTCACACTGGCGCCTTCCCCTGCTGACTGCGGGTGCTGTGGCCTCTGGTTTTGCGGCTAAGAATGAGCACTATCGTACCCTGGTGCGCACTGGTCCCTCTGCTCCCAAGCTGGGTGAGTTTGTAGTGACGCTACACGGGCACTTCAATTGGACTGCGCGTGCTGCCTTGCTGTATCTGGATGCTCGCACAGATGACCGGCCTCACTACTTCACCATCGAGGGCGTCTTTGAGGCCCTGCAGGGCAGCAACCTCAGTGTGCAGCACCAGGTGTATGCCCGTGAGCCGGGGGGCCCTGAGCAGGCCACCCACTTCATCCGGGCCAACGGGCGCATTGTGTATATCTGCGGCCCTCTGGAGATGCTGCATGAGATCCTGCTTCAGGCCCAGAGGGAGAACCTGACCAACGGAGATTATGTCTTCTTTTACCTGGATGTCTTTGGGGAGAGTCTCCGTGCGGGCCCCACGCGCTCCACAGGCCGGCCCTGGCAGGACAATCGCACCTGGGAACAGGCTGAGGCCCTCAGAGAAGCTTTTCAGATGGTATTGGTCATCACATACCGAGAACCCCCGAATCCTGAGTATCAGGAATTCCAGAATCGTCTTCTGATAAGAGCTCGGGAAGATTTTGGTGTGGAGCTGGCCCCTTCCCTCATGAACCTCATTGCTGGCTGCTTCTATGATGGGATCCTGCTCTATGCTGAAGTCCTGAATGAGACAATACAGGAAGGAGGCACCCGGGAAGATGGACTTCGAATTGTCGAGAAGATGCAAGGAAGAAGATACCATGGTGTAACTGGACTGGTTGTTATGGACAAGAACAATGACCGGGAGACTGATTTTGTCCTGTGGGCCATGGGAGACCTGGATTCTGGGGACTTTCAGCCTGCAGCCCACTACTCGGGAGCCGAAAAGCAGATTTGGTGGACAGGACGGCCCATCCCCTGGGTGAAGGGGGCCCCCCCCTTGGACAATCCCCCCTGTGCCTTTGACTTGGACGACCCATCCTGTGATAAAACCCCACTTTCCACTCTGGCAATCGTGGCGCTGGGCACAGGAATCACCTTCATCATGTTTGGCGTTTCCAGTTTCCTCATTTTCCGAAAACTGATGCTGGAGAAAGAGCTGGCTAGCATGTTGTGGCGCATTCGCTGGGAGGAGCTGCAATTTGGCAATTCAGAGCGATACCATAAAGGTGCAGGCAGTCGCCTCACACTGTCGCTGCGGGGATCCAGTTACGGCTCGCTCATGACAGCCCATGGGAAATACCAGACCTTTGCCAACACCGGTCACTTCAAGGGAAATGTTGTTGCCATCAAACATGTGAATAAGAAGCGCATTGAGCTGACCCGGCAGGTTCTGTTTGAACTCAAACATATGAGAGATGTTCAGTTCAACCATCTCACTCGCTTCATTGGCGCCTGCATAGATCCTCCCAACATTTGCATTGTCACCGAGTATTGTCCTCGTGGGAGTTTACAGGATATTCTGGAAAATGATAGCATCAACTTGGATTGGATGTTTCGTTATTCACTCATTAATGACCTTGTTAAGGGCATGGCCTTTCTCCATAACAGCATTATTGCATCCCATGGGAGTCTCAAGTCCTCCAACTGTGTGGTGGATAGTCGTTTTGTGCTCAAAATCACAGACTATGGCCTGGCCAGCTTCCGATCAACTGCTGAACCTGATGACAACCACGCCCTCTATGCCAAGAAGCTGTGGACTGCCCCAGAACTGCTCAGTGGGAACCCCTTGCCAACCACAGGCATGCAGAAGGCCGATGTCTATAGCTTTGGGATCATCTTACAGGAGATAGCACTTCGCAGTGGTCCTTTCTACTTGGAGGGCCTGGACCTCAGCCCCAAAGAGATTGTCCAGAAGGTCCGAAATGGTCAGCGGCCTTATTTCCGGCCGAGCATTGACCGGACCCAACTGAACGAAGAGCTGGTTTTGCTGATGGAGCGGTGTTGGGCCCAGGACGCAGCTGAGCGACCAGACTTTGGACAGATTAAGGGCTTCATTCGCCGCTTTAACAAGGAGGGTGGCACCAGCATACTGGACAACCTCCTATTGCGCATGGAGCAGTATGCCAACAACCTGGAGAAGCTGGTGGAGGAACGCACACAGGCCTACCTGGAGGAGAAACGCAAGGCTGAGGCTCTGCTCTACCAAATTCTACCCCATTCAGTGGCAGAGCAGTTAAAACGGGGAGAGACTGTACAGGCCGAGGCCTTTGACAGCGTCACCATCTACTTCAGTGACATCGTTGGCTTCACAGCTTTGTCAGCAGAGAGCACCCCCATGCAGGTGGTGACACTTCTTAATGATCTGTATACCTGCTTTGATGCCATAATTGACAACTTTGACGTCTACAAGGTAGAGACGATTGGAGATGCCTACATGGTGGTATCTGGTCTCCCAGGCAGAAATGGTCAGCGCCATGCCCCGGAAATTGCTCGTATGGCCCTGGCATTACTGGATGCGGTTTCTTCCTTCCGCATCCGCCACCGACCCCATGACCAGCTGAGGCTACGCATAGGGGTCCACACGGGGCCCGTCTGTGCTGGGGTCGTTGGCCTGAAGATGCCCCGCTACTGTCTTTTTGGAGACACAGTGAACACTGCTTCCCGAATGGAGTCTAATGGTCAAGCCCTTAAGATTCATGTCTCCTCTACCACCAAGGATGCCCTGGATGAGCTAGGATGCTTCCAGCTAGAGCTTCGAGGGGATGTGGAGATGAAGGGAAAAGGAAAGATGCGAACTTACTGGCTCCTAGGAGAGCAGAAAGGACCTGCTGGTCTCCTG
>Physeter_catodon
ATGGCACTGCCATCACTCCTGCTGGTGGTGGCGGCCCTGGCAGGTGGGGTGCGTCCTCCAGGGGCGCGGAACCTGACGCTGGCGGTGGTGCTGCCAGAACACAACCTGAGCTATGCCTGGGCCTGGCCACGGGTGGGTCCCGCTGTGGCACTCGCTGTGGAGGCGCTGGGCCGGGCGCTGCCCGTGGACCTACGGTTCGTCAGCTCTGAACTAGATGGCGCCTGCTCTGAGTACCTGGCCCCGCTGCGCGCTGTGGACCTCAAGCTGTACCACGATCCCGACCTTCTGTTGGGCCCCGGTTGCGTGTACCCCGCTGCCTCTGTGGCCCGCTTTGCCTCACATTGGCGCCTTCCCCTGCTGACTGCGGGTGCTGTGGCCTCTGGTTTTGCGGCTAAGAATGAGCATTATCGTACCCTGGTGCGCACTGGTCCCTCCGCTCCCAAGCTGGGTGAGTTTGTAGTGACGCTACATGGGCACTTCAATTGGACTGCCCGTGCTGCCTTGCTGTATCTGGATGCTCGCACAGATGACCGGCCTCACTACTTCACCATCGAGGGCGTCTTTGAGGCCCTGCAGGGCAGCAACCTCAGTGTGCAGCACCAGGTGTATGCCCGTGAGCCGGGGGGCCCTGAGCAGGCCACCCACTTCATCCGGGCCAACGGGCGCATTGTGTATATCTGTGGCCCTCTGGAGATGCTGCATGAGATCCTGCTTCAGGCCCAGAGGGAGAACCTGACCAACGGAGATTATGTCTTCTTTTACCTGGATGTCTTTGGGGAGAGTCTGCGTGCGGGCCCCACGCGCTCCACAGGCCGGCCCTGGCAGGACAATCGCACCTGGGAACAGGCTGAGGCCCTCAGAGAAGCTTTTCAGATGGTATTGGTCATCACATATCGAGAACCCCCAAATCCTGAGTATCAGGAATTCCAGAATCGTCTTCTGATAAGAGCTCGGGAAGATTTTGGTGTGGAGCTGGCCCCTTCCCTCATGAACCTCATTGCTGGCTGCTTCTACGATGGGATCCTGCTATATGCTGAAGTTCTGAATGAGACAATACAGGAAGGAGGCACCCGGGAAGATGGACTTCGAATTGTCGAGAAGATGCAAGGAAGAAGATACCATGGTGTAACTGGACTGGTTGTTATGGACAAGAACAATGACCGGGAGACTGATTTTGTCCTGTGGGCCATGGGAGACCTGGATTCTGGGGACTTTCAGCCTGCAGCCCACTACTCGGGAGCCGAAAAGCAGATTTGGTGGACAGGACGGCCCATCCCCTGGGTGAAGGGGGCCCCCCCCTTGGACAATCCCCCCTGTGCCTTTGACTTGGACGACCCATCCTGTGATAAAACCCCACTTTCCACCCTGGCAATTGTGGCGCTGGGCACAGGAATCACCTTCATCATGTTTGGCGTTTCCAGCTTCCTCATTTTCCGAAAACTGATGCTGGAGAAAGAGCTGGCTAGCATGTTGTGGCGCATTCGCTGGGAGGAGCTGCAATTTGGCAATTCAGAGCGATACCATAAAGGTGCAGGCAGTCGCCTCACACTGTCGCTGCGGGGATCCAGTTACGGCTCGCTCATGACAGCCCATGGGAAATACCAGATCTTTGCCAACACCGGTCACTTCAAGGGAAATGTTGTTGCCATCAAACATGTGAATAAGAAGCGCATTGAGCTGACCCGGCAGGTTCTGTTTGAACTCAAACATATGAGAGATGTTCAGTTCAACCATCTCACTCGCTTCATTGGCGCCTGCATAGACCCTCCCAACATTTGCATCGTCACCGAGTATTGTCCTCGTGGGAGTTTACAGGATATTCTGGAAAATGATAGCATCAACTTGGATTGGATGTTTCGTTATTCACTCATTAATGACCTTGTCAAGGGCATGGCCTTTCTCCATAACAGCATTATTGCATCCCATGGGAGTCTCAAGTCCTCCAACTGCGTGGTGGATAGTCGTTTTGTGCTCAAAATCACAGACTATGGCCTGGCCAGCTTCCGATCAACTGCTGAACCTGATGACAACCACGCCCTCTATGCCAAGAAGCTGTGGACTGCCCCAGAACTGCTCAGTGGGAACCCCTTGCCAACCACAGGCATGCAGAAGGCCGATGTCTATAGCTTTGGGATCATCTTACAGGAGATAGCACTTCGCAGTGGTCCTTTCTACTTGGAGGGCCTGGACCTCAGCCCCAAAGAGATTGTCCAGAAGGTCCGAAATGGTCAGCGGCCTTATTTCCGGCCGAGCATTGACCGGACCCAACTGAACGAAGAGCTGGTTTTGCTGATGGAGCGGTGTTGGGCCCAGGACGCAGCTGAGCGACCAGACTTTGGACAGATTAAGGGCTTCATTCGCCGCTTTAACAAGGAGGGTGGCACCAGCATACTGGACAACCTCCTATTGCGCATGGAGCAGTATGCCAACAACCTGGAGAAGCTGGTGGAGGAACGCACACAGGCCTACCTGGAGGAGAAACGCAAGGCTGAGGCTCTGCTCTACCAAATTCTACCCCATTCAGTGGCAGAGCAGTTAAAACGGGGAGAGACCGTACAGGCCGAGGCCTTTGACAGCGTTACCATCTACTTCAGTGACATCGTTGGCTTCACAGCTTTGTCAGCAGAGAGCACCCCCATGCAGGTGGTGACACTTCTTAATGATCTGTATACCTGCTTTGATGCCATAATTGACAACTTTGACGTCTACAAGGTAGAGACGATTGGAGATGCCTACATGGTGGTATCTGGTCTCCCAGGCAGAAATGGTCAGCGCCATGCCCCGGAAATTGCTCGTATGGCCCTGGCATTACTGGATGCAGTTTCTTCCTTCCGCATCCGCCACCGACCCCATGACCAGCTGAGGCTACGCATAGGGGTCCACACGGGGCCCGTCTGTGCTGGGGTCGTTGGCCTGAAGATGCCCCGCTACTGTCTTTTTGGAGACACAGTGAACACTGCTTCCCGAATGGAGTCTAATGGTCAAGCCCTTAAGATTCATGTCTCCTCTACCACCAAGGATGCCCTGGATGAGCTAGGATGCTTCCAGCTAGAGCTTCGAGGGGATGTGGAGATGAAGGGAAAAGGAAAGATGCGAACTTACTGGCTCCTAGGAGAGCAGAAAGGACCTGCTGGGCTCCTG
>Balaenoptera_acutorostrata
ATGGCACTGCCATCACTCCTGCTGTTGGTGGCGGCCCTGGCAGGTGGGGTGCGTCCTCCAGGGGCGCGGAACCTGACGCTGGCGGTGGTGCTGCCAGAACGCAACCTGAGCTATGCCTGGGCCTGGCCACGGGTGGGTCCCGCTGTGGCACTCGCTGTGGAGGCGCTGGGCCGGGCGCTGCCCGTGGACCTACGGTTCGTCAGCTCTGAACTAGATGGTGCCTGCTCTGAGTACCTGGCCCCGCTGCGCGCTGTGGACCTCAAGCTGTACCACGATCCCGACCTTCTGTTGGGCCCCGGTTGCGTGTACCCCGCTGCCTCTGTGGCCCGCTTTGCCTCACATTGGCGCCTTCCCCTGCTGACTGCGGGTGCTGTGGCCTCTGGTTTTGCGGCTAAGAATGAGCATTATCGTACCCTGGTGCGCACTGGTCCCTCTGCTCCCAAGCTGGGTGAGTTTGTAGTGACGCTACATGGGCACTTCAATTGGACTGCCCGTGCTGCCTTGCTGTATCTGGATGCTCGCACAGATGACCGGCCTCACTACTTCACCATCGAGGGCGTCTTTGAGGCCCTGCAGGGCAGCAACCTCAGTGTGCAGCACCAGGTGTATGCCCGTGAGCCGGGGGGCCCTGAGCAGGCCACCCACTTCATCCGGGCCAACGGGCGCATTGTGTATATCTGCGGCCCCCTGGAGATGCTGCATGAGATCCTGCTTCAGGCCCAGAGGGAGAACCTGACCAACGGAGATTATGTCTTCTTTTACCTGGATGTCTTTGGGGAGAGTCTCCGTGCGGGCCCCACGCGCTCCACAGGCCGGCCCTGGCAGGACAATCGCACCTGGGAACAGGCCCAGGCCCTCAGAGAAGCTTTTCAGATGGTATTGGTCATCACATACCGAGAACCCCCGAATCCTGAGTATCAGGAATTCCAGAATCGTCTTCTGATAAGAGCTCGGGAAGATTTTGGTGTGGAGCTGGCCCCTTCCCTCATGAACCTCATTGCTGGCTGCTTCTACGATGGGATCCTGCTATATGCTGAAGTCCTGAATGAGACAATACAGGAAGGAGGCACCCGGGAAGATGGACTTCGAATTGTCGAGAAGATGCAAGGAAGAAGATACCATGGTGTGACTGGACTGGTCGTTATGGACAAGAACAATGACCGGGAGACTGATTTTGTCCTGTGGGCCATGGGGGACCTGGATTCTGGGGACTTTCAGCCTGCAGCCCACTACTCGGGAGCCGAAAAGCAGATTTGGTGGACAGGACGGCCCATCCCCTGGGTGAAGGGGGCCCCCCCCTTGGACAATCCCCCCTGTGCCTTTGACTTGGACGACCCATCCTGTGATAAAACCCCACTTTCCACTCTGGCAATTGTGGCGCTGGGCACAGGAATCACCTTCATCATGTTTGGCGTTTCCAGCTTCCTCATTTTCCGAAAACTGATGCTGGAGAAAGAGCTGGCTAGCATGTTGTGGCGCATTCGCTGGGAGGAGCTGCAATTTGGCAATTCAGAGCGATACCATAAAGGTGCAGGCAGTCGCCTCACACTGTCGCTGCGGGGATCCAGTTACGGCTCGCTCATGACAGCCCATGGGAAATACCAGATCTTTGCCAACACCGGTCACTTCAAGGGAAATGTTGTTGCCATCAAACATGTGAATAAGAAGCGCATTGAGCTGACCCGGCAGGTTCTGTTTGAACTCAAACATATGAGAGATGTTCAGTTCAACCATCTCACTCGCTTCATTGGCGCCTGCATAGACCCTCCCAACATTTGCATCGTCACCGAGTATTGTCCTCGTGGGAGTTTACAGGATATTCTGGAAAATGATAGCATCAACTTGGATTGGATGTTTCGTTATTCACTCATTAATGACCTTGTTAAGGGCATGGCCTTTCTCCATAACAGCATTATTGCATCCCATGGGAGTCTCAAGTCCTCCAACTGTGTGGTGGATAGTCGTTTTGTGCTCAAAATCACACACTATGGCCTGGCCAGCTTCCGATCAACTGCTGAACCTGATGACAACCACGCCCTCTATGCCAAGAAGCTGTGGACTGCCCCAGAACTGCTCAGTGGGAACCCCTTGCCAACCACAGGCATGCAGAAGGCCGATGTCTATAGCTTTGGGATCATCTTACAGGAGATAGCACTTCGCAGTGGTCCTTTCTACTTGGAGGGCCTGGACCTTAGCCCCAAAGAGATTGTCCAGAAGGTCCGAAATGGTCAGCGGCCTTATTTCCGGCCGAGCATTGACCGGACCCAACTGAACGAAGAGCTGGTTTTGCTGATGGAGCGGTGTTGGGCCCAGGACGCAGCTGAGCGACCAGACTTTGGACAGATCAAGGGCTTCATTCGCCGCTTTAACAAGGAGGGTGGCACCAGCATACTGGACAACCTCCTATTGCGCATGGAGCAGTATGCCAACAACCTGGAGAAGCTGGTGGAGGAACGCACACAGGCCTACCTGGAGGAGAAACGCAAGGCTGAGGCTCTGCTCTACCAAATTCTACCCCATTCAGTGGCAGAGCAGTTAAAACGGGGAGAGACCGTACAGGCCGAGGCCTTTGACAGCGTTACCATCTACTTCAGTGACATAGTTGGCTTCACAGCTTTGTCAGCAGAGAGCACCCCCATGCAGGTGGTGACACTTCTTAATGATCTGTATACCTGCTTTGATGCCATAATTGACAACTTTGACGTCTACAAGGTAGAGACGATTGGAGATGCCTACATGGTGGTATCTGGTCTCCCAGGCAGAAATGGTCAGCGCCATGCCCCGGAAATTGCTCGTATGGCCCTGGCATTACTGGATGCAGTTTCTTCCTTCCGCATCCGCCACCGACCCCATGACCAGCTGAGGCTACGAATAGGGGTCCACACGGGGCCCGTCTGTGCTGGGGTCGTTGGCCTGAAGATGCCCCGCTACTGTCTTTTTGGAGACACAGTGAACACTGCTTCCCGAATGGAGTCTAATGGTCAAGCCCTTAAGATTCATGTCTCCTCTACCACCAAGGATGCCCTGGATGAGCTAGGATGCTTCCAGCTAGAGCTTCGAGGGGATGTGGAGATGAAGGGAAAAGGAAAGATGCGAACTTACTGGCTCCTAGGAGAGCAGAAAGGACCTGCTGGGCTCGTG
>Balaena_mysticetus
ATGGCACTGCCATCACTCCTGCTGTTGGTGGCGGCCCTGGCAGGTGGGGTGCGTCCTCCAGGGGCGCGGAACCTGACGCTGGCGGTGGTGCTGCCAGAACACAACCTGAGCTATGCCTGGGCCTGGCCACGGGTGGGTCCCGCTGTGGCACTCGCTGTGGAGGCGCTGGGCCGGGCGCTGCCCGTGGACCTACGGTTCGTCAGCTCTGAACTAGATGGCGCCTGCTCTGAGTACCTGGCCCCGCTGCGTGCTGTGGACCTCAAGTTGTACCACGATCCCGACCTTCTGTTGGGCCCCGGTTGCGTGTACCCCGCTGCCTCTGTGGCCCGCTTTGCCTCACATTGGCGCCTTCCCCTGCTGACTGCGGGTGCTGTGGCCTCTGGTTTTGCGGCTAAGAATGAGCATTATCGTACCCTGGTGCGCACTGGTCCCTCTGCTCCCAAGCTGGGTGAGTTTGTAGTGACGCTACATGGGCACTTCAATTGGACTGCCCGTGCTGCCTTGCTGTATCTGGATGCTCGCACAGATGACCGGCCTCACTACTTCACCATCGAGGGCGTCTTTGAGGCCCTGCAGGGCAGCAACCTCAGTGTGCAGCACCAGGTGTATGCCCGTGAGCCGGGGGGCCCTGAGCAGGCCACCCACTTCATCCGGGCCAACGGGCGCATTGTGTATATCTGCGGCCCTCTGGAGATGCTGCATGAGATCCTGCTTCAGGCCCAGAGGGAGAACCTGACCAACGGAGATTATGTCTTCTTTTACCTGGATGTCTTTGGGGAGAGTCTCCGTGCGGGCCCCACGCGCTCCACAGGCCGGCCCTGGCAGGACAATCGCACCTGGGAACAGGCCCAGGCCCTCAGAGAAGCTTTTCAGATGGTATTGGTCATCACATACCGAGAACCCCCGAATCCTGAGTATCAGGAATTCCAGAATCGTCTTCTGATAAGAGCTCGGGAAGATTTTGGCGTGGAGCTGGCCCCTTCCCTCATGAACCTCATTGCTGGCTGCTTCTACGATGGGATCCTGCTATATGCTGAAGTCCTGAATGAGACAATACAGGAAGGAGGCACCCGGGAAGATGGACTTCGAATTGTCGAGAAGATGCAAGGAAGAAGATACCATGGTGTGACTGGACTGGTCGTTATGGACAAGAACAATGACCGGGAGACTGATTTTGTCCTGTGGGCCATGGGAGACCTGGATTCTGGGGACTTTCAGCCTGCAGCCCACTACTCAGGAGCCGAAAAGCAGATTTGGTGGACAGGACGGCCCATCCCCTGGGTGAAGGGGGCCCCCCCCTTGGACAATCCCCCCTGTGCCTTTGACTTGGACGACCCATCCTGTGATAAAACCCCACTTTCCACTCTGGCAATTGTGGCGCTGGGCACAGGAATCACCTTCATCATGTTTGGCGTTTCCAGCTTCCTCATTTTCCGAAAACTGATGCTGGAGAAAGAGCTGGCTAGCATGTTGTGGCGCATTCGCTGGGAGGAGCTGCAATTTGGCAATTCAGAGCGATACCATAAAGGTGCAGGCAGTCGCCTCACACTGTCGCTGCGGGGATCCAGTTACGGCTCGCTCATGACAGCCCATGGGAAATACCAGATCTTTGCCAACACCGGTCACTTCAAGGGAAATGTTGTTGCCATCAAACACGTGAATAAGAAGCGCATTGAGCTGACCCGGCAGGTTCTGTTTGAACTCAAACATATGAGAGATGTTCAGTTCAACCATCTCACTCGCTTCATTGGCGCCTGCATAGACCCTCCCAACATTTGCATCGTCACCGAGTATTGTCCTCGTGGGAGTTTACAGGATATTCTGGAAAATGATAGCATCAACTTGGATTGGATGTTTCGTTATTCACTCATTAATGACCTTGTTAAGGGCATGGCCTTTCTCCATAACAGCATTATTGCATCCCATGGGAGTCTCAAGTCCTCCAACTGTGTGGTGGATAGTCGTTTTGTGCTCAAAATCACAGACTATGGCCTGGCCAGCTTCCGATCAACTGCTGAACCTGATGACAACCACGCCCTCTATGCCAAGAAGCTGTGGACTGCCCCAGAACTGCTCAGTGGGAACCCCTTGCCAACCACAGGCATGCAGAAGGCCGATGTCTATAGCTTTGGGATCATCTTACAGGAGATAGCACTTCGCAGTGGTCCTTTCTACTTGGAGGGCCTGGACCTCAGCCCCAAAGAGATTGTCCAGAAGGTCCGAAATGGTCAGCGGCCTTATTTCCGGCCGAGCATTGACCGGACCCAACTGAACGAAGAGCTGGTTTTGCTGATGGAGCGGTGTTGGGCCCAGGACGCAGCTGAGCGACCAGACTTTGGACAGATTAAGGGCTTCATTCGCCGCTTTAACAAGGAGGGTGGCACCAGCATACTGGACAACCTCCTACTGCGCATGGAGCAGTATGCCAACAACCTGGAGAAGCTGGTGGAGGAACGCACACAGGCCTACCTGGAGGAGAAACGCAAGGCTGAGGCTCTGCTCTACCAAATTCTACCCCATTCAGTGGCAGAGCAGTTAAAACGGGGAGAGACCGTACAGGCCGAGGCCTTTGACAGCGTTACCATCTACTTCAGTGACATCGTTGGCTTCACAGCTTTGTCAGCAGAGAGCACCCCCATGCAGGTGGTGACACTTCTTAATGATCTGTATACCTGCTTTGATGCCATAATTGACAACTTTGACGTCTACAAGGTAGAGACGATTGGAGATGCCTACATGGTGGTATCTGGTCTCCCAGGCAGAAACGGTCAGCGCCATGCCCCGGAAATTGCTCGTATGGCCCTGGCATTACTGGATGCAGTTTCTTCCTTCCGCATCCGCCACCGACCCCATGACCAGCTGAGGCTACGCATAGGGGTCCACACGGGGCCCGTCTGTGCTGGGGTCGTTGGCCTGAAGATGCCCCGCTACTGTCTTTTTGGAGACACAGTGAACACTGCTTCCCGAATGGAGTCTAATGGTCAAGCCCTTAAGATTCATGTCTCCTCTACCACCAAGGATGCCCTGGATGAGCTAGGATGCTTCCAGCTAGAGCTTCGAGGGGATGTGGAGATGAAGGGAAAAGGAAAGATGCGAACTTACTGGCTCCTAGGAGAGCAGAAAGGACCTGCTGGGCTCCTG
>Eschrichtius_robustus
------------------------------------------------------------------------------------------------------------------------------------------------------------------------------------------------------------------------------------------------------------------------------------------------------------------------------------------------------------------------------------------------------------------------------------------------------------------------------------------------------------------------------------------------------------------------------------------------------------------------------------------------------------------------------------------------------------------------------------------------------------------------------------------------------------------------------------------------------------------------------------------------------------------------------------------------------------------------------------------------------------------------------------------------------------------------------------------------------------------------------------------------------------------------------------------------------------------------------------------------------------------------------------------------------------------------------------------------------------------------------------------------------------------------------------------------------------ATGTTTGGCGTTTCCAGCTTCCTCATTTTCCGAAAACTGATGCTGGAGAAAGAGCTGGCTAGCATGTTGTGGCGCATTCGCTGGGAGGAGCTGCAATTTGGCAATTCAGAGCGATACCATAAAGGTGCAGGCAGTCGCCTCACACTGTCGCTGCGGGGATCCAGTTACGGCTCGCTCATGACAGCCCATGGGAAATACCAGATCTTTGCCAACACCGGTCACTTCAAGGGAAATGTTGTTGCCATCAAACACGTGAATAAGAAGCGCATTGAGCTGACCCGGCAGGTTCTGTTTGAACTCAAACATATGAGAGATGTTCAGTTCAACCATCTCACTCGCTTCATTGGCGCCTGCATAGACCCTCCCAACATTTGCATCGTCACCGAGTATTGTCCTCGTGGGAGTTTACAGGATATTCTGGAAAATGATAGCATCAACTTGGATTGGATGTTTCGTTATTCACTCATTAATGACCTTGTTAAGGGCATGGCCTTTCTCCATAACAGCATTATTGCATCCCATGGGAGTCTCAAGTCCTCCAACTGTGTGGTGGATAGTCGTTTTGTGCTCAAAATCACAGACTATGGCCTGGCCAGCTTCCGATCAACTGCTGAACCTGATGACAACCACGCCCTCTATGCCAAGAAGCTGTGGACTGCCCCAGAACTGCTCAGTGGGAACCCCTTGCCAACCACAGGCATGCAGAAGGCCGATGTCTATAGCTTTGGGATCATCTTACAGGAGATAGCACTTCGCAGTGGTCCTTTCTACTTGGAGGGCCTGGACCTCAGCCCCAAAGAGATTGTCCAGAAGGTCCGAAATGGTCAGCGGCCTTATTTCCGGCCGAGCATTGACCGGACCCAACTGAACGAAGAGCTGGTTTTGCTGATGGAGCGGTGTTGGGCCCAGGACGCAGCTGAGCGACCAGACTTTGGACAGATCAAGGGCTTCATTCGCCGCTTTAACAAGGAGGGTGGCACCAGCATACTGGACAACCTCCTATTGCGCATGGAGCAGTATGCCAACAACCTGGAGAAGCTGGTGGAGGACCGCACGCAGGCCTACCTGGAGGAGAAGCGCAAGGCTGAGGCTCTGCTCTACCAAATTCTACCCCATTCAGTGGCAGAGCAGTTAAAACGGGGAGAGACCGTACAGGCCGAGGCCTTTGACAGCGTTACCATCTACTTCAGTGACATCGTTGGCTTCACAGCTTTGTCAGCAGAGAGCACCCCCATGCAGGTGGTGACACTTCTTAATGATCTGTATACCTGCTTTGATGCCATAATTGACAACTTTGACGTCTACAAGGTAGAGACGATTGGAGATGCCTACATGGTGGTATCTGGTCTCCCAGGCAGAAACGGTCAGCGCCATGCCCCGGAAATTGCTCGTATGGCCCTGGCATTACTGGATGCAGTTTCTTCCTTCCGCATCCGCCACCGACCCCATGACCAGCTGAGGCTACGAATAGGGGTCCACACGGGGCCCGTCTGTGCTGGGGTCGTTGGCCTGAAGATGCCCCGCTACTGTCTTTTTGGAGACACAGTGAACACTGCTTCCCGAATGGAGTCTAATGGTCAAGCCCTTAAGATCCATGTCTCCTCTACCACCAAGGATGCCCTGGATGAGCTAGGATGCTTCCAGCTAGAGCTTCGAGGGGATGTGGAGATGAAGG--------------------------------------------------------------
>Vicugna_pacos
ATGGCACTGCCATCACTCCTGCTGTTGGTGGCAGCCCTGGCAGGTGGGGTGCGTCCTCCCGGGGCCCGGAACCTGACGCTGGCGGTGGTGCTGCCAGAACACAACCTTAGCTATGCCTGGGCCTGGCCACGAGTGGGTCCTGCTGTGGCACTAGCCGTGGAGGCGCTGGGCCGGGCGCTGCCCGTGGACCTCCGGTTTGTCAGCTCTGAACTAGACGGCGCCTGCTCGGAGTACCTGGCCCCGCTGCGCGCTGTGGACCTCAAGCTGTACCATGACCCCGACCTCCTGTTGGGCCCCGGTTGTGTTTACCCCGCTGCCTCTGTCGCCCGCTTTGCCTCACACTGGCGCCTTCCCCTGCTGACCGCGGGTGCTGTGGCCTCTGGTTTTGCCGCTAAGAATGAGCATTATCGTACCCTGGTGCGCACTGGCCCCTCTGCTCCCAAGCTGGGTGAGTTTGTAGTGACGCTACATGGACACTTCAATTGGACTGCCCGTGCTGCCTTGCTGTATCTGGATGCTCGCACAGATGACCGGCCTCACTACTTCACCATCGAGGGCGTCTTTGAGGCTCTGCAGGGCAGCAACCTCAGTGTGCAGCACCAGGTGTATGCCCGTGAGCCAGGGGGCCCTGAGCAAGCCACCCACTTCATCCGGGCCAACGGGCGCATTGTGTACATCTGCGGCCCTCTGGAGATGCTGCATGAGATCCTGCTTCAGGCCCAGAGAGAGAACCTGACCAATGGAGATTATGTCTTCTTTTACCTGGATGTCTTTGGGGAGAGTCTCCGTGCGGGCCCCACACGCTCCACCGGCCGGCCCTGGCAGGACAATCGCACCCGGGAGCAAGCCCAGGCCCTCAGAGAAGCCTTTCAGACGGTCTTGGTCATCACATACCGAGAACCCCCGAACCCTGAGTATCAGGAATTCCAGAATCGTCTTCTGATAAGAGCCCGGGAAGATTTTGGTGTGGAGCTGGCCCCATCCCTGATGAACCTCATTGCTGGCTGCTTCTACGATGGGATCCTGCTCTATGCTGAGGTCCTGAACGAGACAATACAGGAAGGGGGCACTCGGGAAGATGGACTTCGAATCGTGGAGAAGATGCAGGGACGCAGATACCATGGTGTAACTGGACTGGTTGTTATGGACAAGAACAATGACCGGGAGACTGATTTTGTCCTGTGGGCCATGGGAGACCTGGATTCTGGGGACTTTCAGCCTGCAGCCCACTACTCAGGAGCTGAGAAGCAGATTTGGTGGACGGGACGGCCCATCCCCTGGGTGAAGGGGGCCCCCCCCTTGGACAATCCCCCCTGTGCCTTTGATGTGGACGACCCATCCTGTGATAAAACTCCACTTTCAACTCTGGCAATTGTGGCGCTGGGCACAGGCATCACCTTCATCATGTTTGGTGTTTCCAGCTTCCTCATTTTCCGAAAACTGATGCTGGAGAAGGAGCTGGCTAGCATGCTATGGCGCATTCGCTGGGAAGAACTGCAGTTTGGCAATTCAGAGCGATACCATAAAGGGGCAGGCAGTCGCCTCACACTGTCACTGCGGGGATCCAGTTACGGCTCGCTCATGACAGCCCATGGGAAATACCAGATCTTTGCCAACACCGGTCACTTCAAGGGAAACGTTGTCGCCATCAAACATGTGAACAAGAAGCGCATTGAGCTGACGCGGCAGGTTCTGTTTGAACTCAAACATATGAGAGATGTTCAGTTCAACCATCTCACTCGCTTCATTGGTGCCTGCATAGACCCTCCCAACATTTGCATCATCACTGAATATTGTCCTCGGGGGAGTTTACAGGATATTCTGGAAAATGACAGCATCAATTTGGACTGGATGTTTCGTTACTCACTCATTAATGACCTTGTTAAGGGCATGGCCTTTCTCCATAACAGCATTATTGCATCCCATGGGAGTCTCAAGTCCTCCAACTGTGTGGTGGATAGTCGTTTTGTGCTCAAAATCACAGACTATGGCCTGGCCAGCTTCCGATCAACTGCTGAACCCGATGACAGCCACGCCCTCTATGCCAAGAAGCTGTGGACTTCCCCAGAACTGCTCAGTGGGAACTCCTTGCCAACCACAGGCATGCAGAAGGCTGATGTCTATAGCTTTGGGATCATCTTACAGGAGATAGCACTTCGCAGTGGTCCTTTCTACTTGGAGGGCCTGGACCTCAGCCCCAAAGAGATTGTCCAGAAGGTCCGAAATGGCCAGCGGCCTTATTTCCGGCCGAGCATTGACCGGACCCAATTGAATGAAGAGCTAGTTTTGCTGATGGAGCGGTGTTGGGCCCAGGACCCAGCTGAGCGGCCAGACTTTGGACAGATTAAGGGCTTCATTCGCCGCTTTAACAAGGAGGGTGGCACCAGCATATTGGACAACCTCCTGTTGCGCATGGAGCAGTATGCCAATAACCTGGAGAAGCTGGTGGAGGAACGCACACAGGCCTATCTGGAGGAGAAACGCAAGGCTGAGGCTCTGCTCTACCAAATTCTGCCCCATTCAGTGGCAGAGCAGTTAAAACGGGGAGAGACTGTACAGGCCGAGGCCTTTGATAGCGTTACCATCTACTTCAGTGACATCGTTGGCTTCACAGCTTTGTCAGCAGAGAGCACCCCCATGCAGGTGGTGACACTTCTTAATGATCTGTATACCTGCTTTGATGCCATAATTGACAACTTTGACGTCTACAAGGTAGAGACGATTGGAGACGCCTACATGGTGGTATCTGGTCTCCCAGGCCGAAACGGGCAACGACATGCCCCGGAAATTGCTCGCATGGCCCTAGCGTTATTGGATGCAGTTTCTTCCTTCCGGATCCGCCACCGACCCCATGACCAGCTGAGGCTACGCATAGGGGTCCACACGGGGCCTGTCTGTGCTGGGGTTGTTGGCCTGAAGATGCCCCGCTACTGTCTTTTTGGAGACACAGTGAACACTGCTTCCCGAATGGAGTCTAATGGTCAAGCCCTGAAGATTCATGTTTCCTCTACCACCAAGGATGCCCTGGATGAGCTAGGATGCTTCCAGCTAGAGCTTCGAGGGGATGTGGAGATGAAGGGAAAAGGAAAGATGCGAACTTACTGGCTCCTAGGAGAGCGGAAAGGACCTGCTGGGCTCCTA
>Camelus_bactrianus
ATGGCACTGCCATCACTCCTGCTGTTGGTGGCAGCCCTGGCAGGTGGGGTGCGTCCTCCCGGGGCCCGGAACCTGACGCTGGCGGTGGTGCTGCCAGAACACAACCTTAGCTATGCCTGGGCCTGGCCACGAGTGGGTCCTGCTGTGGCACTAGCCGTGGAGGCGCTGGGCCGGGCGCTGCCCGTGGACCTCCGGTTTGTCAGCTCTGAACTAGACGGCGCCTGCTCGGAGTACCTGGCCCCGCTGCGCGCTGTAGACCTCAAGCTGTACCATGACCCCGACCTCCTGTTGGGCCCCGGTTGTGTGTACCCCGCTGCCTCTGTCGCCCGCTTTGCCTCACACTGGCGCCTTCCCCTGCTGACCGCGGGTGCTGTGGCGTCTGGTTTTGCCGCTAAGAATGAGCATTATCGTACCCTGGTGCGCACTGGCCCCTCTGCTCCCAAGCTGGGTGAGTTTGTAGTGACGCTACATGGGCACTTCAATTGGACTGCCCGTGCTGCCTTGCTGTATCTGGATGCTCGCACAGATGACCGGCCTCACTACTTCACCATCGAGGGCGTCTTTGAGGCCCTGCAGGGCAGCAACCTCAGTGTGCAGCACCAGGTGTATGCCCGTGAGCCAGGGGGCCCTGAGCAAGCCACCCACTTCATCCGGGCCAACGGGCGCATTGTGTACATCTGTGGCCCTCTGGAGATGCTGCATGAGATCCTGCTTCAGGCCCAGAGGGAGAACCTGACCAATGGAGATTATGTCTTCTTTTACCTGGATGTCTTTGGGGAGAGTCTCCGTGCCGGCCCCACACGCTCCACCGGCCGGCCCTGGCAGGACAATCGCACCCGGGAGCAAGCCCAGGCCCTCAGAGAAGCCTTTCAGACGGTCTTGGTCATCACATACCGAGAACCCCCGAACCCTGAGTATCAGGAATTCCAGAATCGTCTTCTGATAAGAGCCCGGGAAGATTTTGGTGTGGAGCTGCCCCCATCCCTGATGAACCTCATTGCTGGCTGCTTCTACGATGGGATCCTGCTCTATGCTGAGGTCCTGAATGAGACAATACAGGAAGGGGGCACTCGGGAAGATGGACTTCGAATCGTGGAGAAGATGCAGGGACGCAGATACCATGGTGTAACTGGACTGGTTGTTATGGACAAGAACAATGACCGGGAGACTGATTTTGTCCTGTGGGCCATGGGAGACCTGGATTCTGGGGACTTTCAGCCTGCAGCCCACTACTCAGGAGCCGAGAAGCAGATTTGGTGGACGGGACGCCCCATCCCCTGGGTGAAGGGGGCCCCTCCCTTGGACAATCCTCCCTGTGCCTTTGACGTGGACGACCCATCCTGTGATAAAACTCCACTTTCAACTCTGGCAATTGTGGCGCTGGGCACAGGCATCACCTTCATCATGTTTGGTGTTTCCAGCTTCCTCATTTTCCGAAAACTGATGCTGGAGAAGGAGCTGGCTAGCATGCTATGGCGCATTCGCTGGGAAGAACTGCAGTTTGGCAATTCAGAGCGATACCATAAAGGGGCAGGCAGTCGCCTCACACTGTCACTGCGGGGATCCAGTTACGGCTCGCTCATGACAGCCCATGGGAAATACCAGATCTTTGCCAACACCGGTCACTTCAAGGGAAACGTTGTCGCCATCAAACATGTGAACAAGAAGCGCATTGAGCTGACCCGGCAGGTTCTGTTTGAACTCAAACATATGAGAGATGTTCAGTTCAACCATCTCACTCGCTTCATTGGTGCCTGCATAGACCCTCCCAACATTTGCATCATCACTGAGTATTGTCCTCGGGGGAGTTTACAGGATATTCTGGAAAATGACAGCATCAATTTGGACTGGATGTTTCGTTACTCACTCATTAATGACCTTGTTAAGGGCATGGCCTTTCTCCATAACAGCATTATTGCATCCCATGGGAGTCTCAAGTCCTCCAACTGTGTGGTGGATAGTCGTTTTGTGCTCAAAATCACAGACTATGGCCTGGCCAGCTTCCCATCACCTGCTGACNNCGATGACAGCCACGCCCTCTATGCCAAGAAGCTGTGGACTTCCCCAGAACTGCTCAGTGGGAACTCCTTGCCAACCACAGGCATGCAGAAGGCTGATGTCTATAGCTTTGGGATCATCTTACAGGAGATAGCACTTCGCAGTGGTCCTTTCTACTTGGAGGGCCTGGACCTCAGCCCCAAAGAGATTGTCCAGAAGGTCCGAAATGGCCAGCGGCCTTATTTCCGGCCGAGCATTGACCGGACCCAATTGAATGAAGAGCTAGTTTTGCTGATGGAGCGGTGTTGGGCCCAGGACCCAGCTGAGCGCCCAGACTTTGGACAGATTAAGGGCTTCATTCGCCGCTTTAACAAGGAGGGTGGCACCAGCATATTGGACAACCTCCTGTTGCGCATGGAGCAGTATGCCAATAACCTGGAGAAGCTGGTGGAGGAACGCACACAGGCCTATCTGGAGGAGAAACGCAAGGCTGAGGCTCTGCTCTACCAAATTCTGCCCCATTCAGTGGCAGAGCAGTTAAAACGGGGAGAGACTGTACAGGCCGAGGCCTTTGATAGTGTTACCATCTACTTCAGTGACATCGTTGGCTTCACAGCTTTGTCAGCAGAGAGCACCCCCATGCAGGTGGTGACACTTCTTAATGATCTGTATACCTGCTTTGATGCCATAATTGACAACTTTGACGTCTACAAGGTAGAGACGATTGGAGACGCCTACATGGTGGTATCTGGTCTCCCAGGCCGAAACGGGCAACGACATGCCCCGGAAATTGCTCGCATGGCCCTAGCATTATTGGATGCAGTTTCTTCCTTCCGGATCCGCCACCGACCCCATGACCAGCTGAGGCTACGCATAGGGGTCCACACGGGGCCCGTCTGTGCTGGGGTTGTTGGCCTGAAGATGCCCCGCTATTGTCTTTTTGGAGACACAGTGAACACTGCTTCCCGAATGGAGTCTAACGGTCAAGCCCTGAAGATTCATGTTTCCTCTACCACCAAGGATGCCCTGGATGAGCTAGGATGCTTCCAGCTAGAGCTTCGAGGGGATGTGGAGATGAAGGGAAAAGGAAAGATGCGAACTTACTGGCTCCTAGGAGAGCGGAAAGGACCTGCTGGGCTCCTA
>Camelus_ferus
ATGGCACTGCCATCACTCCTGCTGTTGGTGGCAGCCCTGGCAGGTGGGGTGCGTCCTCCCGGGGCCCGGAACCTGACGCTGGCGGTGGTGCTGCCAGAACACAACCTTAGCTATGCCTGGGCCTGGCCACGAGTGGGTCCTGCTGTGGCACTAGCCGTGGAGGCGCTGGGCCGGGCGCTGCCCGTGGACCTCCGGTTTGTCAGCTCTGAACTAGACGGCGCCTGCTCGGAGTACCTGGCCCCGCTGCGCGCTGTAGACCTCAAGCTGTACCATGACCCCGACCTCCTGTTGGGCCCCGGTTGTGTGTACCCCGCTGCCTCTGTCGCCCGCTTTGCCTCACACTGGCGCCTTCCCCTGCTGACCGCGGGTGCTGTGGCGTCTGGTTTTGCCGCTAAGAATGAGCATTATCGTACCCTGGTGCGCACTGGCCCCTCTGCTCCCAAGCTGGGTGAGTTTGTAGTGACGCTACATGGGCACTTCAATTGGACTGCCCGTGCTGCCTTGCTGTATCTGGATGCTCGCACAGATGACCGGCCTCACTACTTCACCATCGAGGGCGTCTTTGAGGCCCTGCAGGGCAGCAACCTCAGTGTGCAGCACCAGGTGTATGCCCGTGAGCCAGGGGGCCCTGAGCAAGCCACCCACTTCATCCGGGCCAACGGGCGCATTGTGTACATCTGTGGCCCTCTGGAGATGCTGCATGAGATCCTGCTTCAGGCCCAGAGGGAGAACCTGACCAATGGAGATTATGTCTTCTTTTACCTGGATGTCTTTGGGGAGAGTCTCCGTGCCGGCCCCACACGCTCCACCGGCCGGCCCTGGCAGGACAATCGCACCCGGGAGCAAGCCCAGGCCCTCAGAGAAGCCTTTCAGACGGTCTTGGTCATCACATACCGAGAACCCCCGAACCCTGAGTATCAGGAATTCCAGAATCGTCTTCTGATAAGAGCCCGGGAAGATTTTGGTGTGGAGCTGGCCCCATCCCTGATGAACCTCATTGCTGGCTGCTTCTACGATGGGATCCTGCTCTATGCTGAGGTCCTGAATGAGACAATACAGGAAGGGGGCACTCGGGAAGATGGACTTCGAATCGTGGAGAAGATGCAGGGACGCAGATACCATGGTGTAACTGGACTGGTTGTTATGGACAAGAACAATGACCGGGAGACTGATTTTGTCCTGTGGGCCATGGGAGACCTGGATTCTGGGGACTTTCAGCCTGCAGCCCACTACTCAGGAGCCGAGAAGCAGATTTGGTGGACGGGACGCCCCATCCCCTGGGTGAAGGGGGCCCCTCCCTTGGACAATCCTCCCTGTGCCTTTGACGTGGACGACCCATCCTGTGATAAAACTCCACTTTCAACTCTGGCAATTGTGGCGCTGGGCACAGGCATCACCTTCATCATGTTTGGTGTTTCCAGCTTCCTCATTTTCCGAAAACTGATGCTGGAGAAGGAGCTGGCTAGCATGCTATGGCGCATTCGCTGGGAAGAACTGCAGTTTGGCAATTCAGAGCGATACCATAAAGGGGCAGGCAGTCGCCTCACACTGTCACTGCGGGGATCCAGTTACGGCTCGCTCATGACAGCCCATGGGAAATACCAGATCTTTGCCAACACCGGTCACTTCAAGGGAAACGTTGTCGCCATCAAACATGTGAACAAGAAGCGCATTGAGCTGACCCGGCAGGTTCTGTTTGAACTCAAACATATGAGAGATGTTCAGTTCAACCATCTCACTCGCTTCATTGGTGCCTGCATAGACCCTCCCAACATTTGCATCATCACTGAGTATTGTCCTCGGGGGAGTTTACAGGATATTCTGGAAAATGACAGCATCAATTTGGACTGGATGTTTCGTTACTCACTCATTAATGACCTTGTTAAGGGCATGGCCTTTCTCCATAACAGCATTATTGCATCCCATGGGAGTCTCAAGTCCTCCAACTGTGTGGTGGATAGTCGTTTTGTGCTCAAAATCACAGACTATGGCCTGGCCAGCTTCCGATCAACTGCTGAACCCGATGACAGCCACGCCCTCTATGCCAAGAAGCTGTGGACTTCCCCAGAACTGCTCAGTGGGAACTCCTTGCCAACCACAGGCATGCAGAAGGCTGATGTCTATAGCTTTGGGATCATCTTACAGGAGATAGCACTTCGCAGTGGTCCTTTCTACTTGGAGGGCCTGGACCTCAGCCCCAAAGAGATTGTCCAGAAGGTCCGAAATGGCCAGCGGCCTTATTTCCGGCCGAGCATTGACCGGACCCAATTGAATGAAGAGCTAGTTTTGCTGATGGAGCGGTGTTGGGCCCAGGACCCAGCTGAGCGCCCAGACTTTGGACAGATTAAGGGCTTCATTCGCCGCTTTAACAAGGAGGGTGGCACCAGCATATTGGACAACCTCCTGTTGCGCATGGAGCAGTATGCCAATAACCTGGAGAAGCTGGTGGAGGAACGCACACAGGCCTATCTGGAGGAGAAACGCAAGGCTGAGGCTCTGCTCTACCAAATTCTGCCCCATTCAGTGGCAGAGCAGTTAAAACGGGGAGAGACTGTACAGGCCGAGGCCTTTGATAGTGTTACCATCTACTTCAGTGACATCGTTGGCTTCACAGCTTTGTCAGCAGAGAGCACCCCCATGCAGGTGGTGACACTTCTTAATGATCTGTATACCTGCTTTGATGCCATAATTGACAACTTTGACGTCTACAAGGTAGAGACGATTGGAGACGCCTACATGGTGGTATCTGGTCTCCCAGGCCGAAACGGGCAACGACATGCCCCGGAAATTGCTCGCATGGCCCTAGCATTATTGGATGCAGTTTCTTCCTTCCGGATCCGCCACCGACCCCATGACCAGCTGAGGCTACGCATAGGGGTCCACACGGGGCCCGTCTGTGCTGGGGTTGTTGGCCTGAAGATGCCCCGCTATTGTCTTTTTGGAGACACAGTGAACACTGCTTCCCGAATGGAGTCTAACGGTCAAGCCCTGAAGATTCATGTTTCCTCTACCACCAAGGATGCCCTGGATGAGCTAGGATGCTTCCAGCTAGAGCTTCGAGGGGATGTGGAGATGAAGGGAAAAGGAAAGATGCGAACTTACTGGCTCCTAGGAGAGCGGAAAGGACCTGCTGGGCTCCTA
>Camelus_dromedarius
ATGGCACTGCCATCACTCCTGCTGTTGGTGGCAGCCCTGGCAGGTGGGGTGCGTCCTCCCGGGGCCCGGAACCTGACGCTGGCGGTGGTGCTGCCAGAACACAACCTTAGCTATGCCTGGGCCTGGCCACGAGTGGGTCCTGCTGTGGCACTAGCCGTGGAGGCGCTGGGCCGGGCGCTGCCCGTGGACCTCCGGTTTGTCAGCTCTGAACTAGACGGCGCCTGCTCGGAGTACCTGGCCCCGCTGCGCGCTGTGGACCTCAAGCTGTACCATGACCCCGACCTCCTGTTGGGCCCCGGTTGTGTGTACCCCGCTGCCTCTGTCGCCCGCTTTGCCTCACACTGGCGCCTTCCCCTGCTGACCGCGGGTGCTGTGGCGTCTGGTTTTGCCGCTAAGAATGAGCATTATCGTACCCTGGTGCGCACTGGCCCCTCTGCTCCCAAGCTGGGTGAGTTTGTAGTGACGCTACATGGGCACTTCAATTGGACTGCCCGTGCTGCCTTGCTGTATCTGGATGCTCGCACAGATGACCGGCCTCACTACTTCACCATCGAGGGCGTCTTTGAGGCCCTGCAGGGCAGCAACCTCAGTGTGCAGCACCAGGTGTATGCCCGTGAGCCAGGGGGCCCTGAGCAAGCCACCCACTTCATCCGGGCCAACGGGCGCATTGTGTACATCTGTGGCCCTCTGGAGATGCTGCATGAGATCCTGCTTCAGGCCCAGAGGGAGAACCTGACCAATGGAGATTATGTCTTCTTTTACCTGGATGTCTTTGGGGAGAGTCTCCGTGCCGGCCCCACACGCTCCACCGGCCGGCCCTGGCAGGACAATCGCACCCGGGAGCAAGCCCAGGCCCTCAGAGAAGCCTTTCAGACGGTCTTGGTCATCACATACCGAGAACCCCCGAACCCTGAGTATCAGGAATTCCAGAATCGTCTTCTGATAAGAGCCCGGGA-------------------------------ATGAACCTCATTGCTGGCTGCTTCTACGATGGGATCCTGCTCTATGCTGAGGTCCTGAATGAGACAATACAGGAAGGGGGCACTCGGGAAGATGGACTTCGAATCGTGGAGAAGATGCAGGGACGCAGATACCATGGTGTAACTGGACTGGTTGTTATGGACAAGAACAATGACCGGGAGACTGATTTTGCCCTGTGGGCCATGGGAGACCTGGATTCTGGGGACTTTCAGCCTGCAGCCCACTACTCAGGAGCCGAGAAGCAGATTTGGTGGACGGGACGCCCCATCCCCTGGGTGAAGGGGGCCCCCCCCTTGGACAATCCTCCCTGTGCCTTTGACGTGGACGACCCATCCTGTGATAAAACTCCACTTTCAACTCTGGCAATTGTGGCGCTGGGCACAGGCATCACCTTCATCATGTTTGGTGTTTCCAGCTTCCTCATTTTCCGAAAACTGATGCTGGAGAAGGAGCTGGCTAGCATGCTATGGCGCATTCGCTGGGAAGAACTGCAGTTTGGCAATTCAGAGCGATACCATAAAGGGGCAGGCAGTCGCCTCACACTGTCACTGCGGGGATCCAGTTACGGCTCGCTCATGACAGCCCATGGGAAATACCAGATCTTTGCCAACACCGGTCACTTCAAGGGAAACGTTGTCGCCATCAAACATGTGAACAAGAAGCGCATTGAGCTGACCCGGCAGGTTCTGTTTGAACTCAAACATATGAGAGATGTTCAGTTCAACCATCTCACTCGCTTCATTGGTGCCTGCATAGACCCTCCCAACATTTGCATCATCACTGAGTATTGTCCTCGGGGGAGTTTACAGGATATTCTGGAAAATGACAGCATCAATTTGGACTGGATGTTTCGTTACTCACTCATTAATGACCTTGTTAAGGGCATGGCCTTTCTCCATAACAGCATTATTGCATCCCATGGGAGTCTCAAGTCCTCCAACTGTGTGGTGGATAGTCGTTTTGTGCTCAAAATCACA-------------------------------------CCGATGACAGCCACGCCCTCTATGCCAAGAAGCTGTGGACTTCCCCAGAACTGCTCAGTGGGAACTCCTTGCCAACCACAGGCATGCAGAAGGCTGATGTCTATAGCTTTGGGATCATCTTACAGGAGATAGCACTTCGCAGTGGTCCTTTCTACTTGGAGGGCCTGGACCTCAGCCCCAAAGAGATTGTCCAGAAGGTCCGAAATGGCCAGCGGCCTTATTTCCGACCGAGCATTGACCGGACCCAATTGAATGAAGAGCTAGTTTTGCTGATGGAGCGGTGTTGGGCCCAGGACCCAGCTGAGCGCCCAGACTTTGGACAGATTAAGGGCTTCATTCGCCGCTTTAACAAGGAGGGTGGCACCAGCATATTGGACAACCTCCTGTTGCGCATGGAGCAGTATGCCAATAACCTGGAGAAGCTGGTGGAGGAACGCACACAGGCCTATCTGGAGGAGAAACGCAAGGCTGAGGCTCTGCTCTACCAAATTCTGCCCCATTCAGTGGCAGAGCAGTTAAAACGGGGAGAGACTGTACAGGCCGAGGCCTTTGATAGTGTTACCATCTACTTCAGTGACATCGTTGGCTTCACAGCTTTGTCAGCAGAGAGCACCCCCATGCAGGTGGTGACACTTCTTAATGATCTGTATACCTGCTTTGATGCCATAATTGACAACTTTGACGTCTACAAGGTAGAGACGATTGGAGACGCCTACATGGTGGTATCTGGTCTCCCAGGCCGAAACGGGCAACGACATGCCCCGGAAATTGCTCGCATGGCCCTAGCATTATTGGATGCAGTTTCTTCCTTCCGGATCCGCCACCGACCCCATGACCAGCTGAGGCTACGCATAGGGGTCCACACGGGGCCCGTCTGTGCTGGGGTTGTTGGCCTGAAGATGCCCCGCTATTGTCTTTTTGGAGACACAGTGAACACTGCTTCCCGAATGGAGTCTAACGGTCAAGCCCTGAAGATTCATGTTTCCTCTACCACCAAGGATGCCCTGGATGAGCTAGGATGCTTCCAGCTAGAGCTTCGAGGGGATGTGGAGATGAAGGGAAAAGGAAAGATGCGAACTTACTGGCTCCTAGGAGAGCAGAAAGGACCTGCTGGGCTCCTA
>Equus_caballus
ATGGCACTGCCATCACTCCTGCTGTTGGTGGCAGCCCTGGCAGGTGGGGTGCGTCCTCCCGGGGCACGGAACCTGACTCTGGCGGTGGTGCTGCCAGAACACAACCTGAGCTATGCCTGGGCCTGGCCACGAGTGGGTCCTGCTGTGGCACTAGCTGTGGAGGCACTGGGCCGGGCACTGCCCGTGGACCTGCGGTTTGTCAGCTCTGAACTAGATGGCGCCTGCTCTGAGTACCTGGCACCGCTGCGCGCTGTGGACCTCAAGCTGTACCATGACCCTGACCTTCTGTTGGGCCCTGGTTGCGTGTACCCTGCTGCCTCTGTGGCCCGCTTTGCCTCACACTGGCGCCTTCCTCTGCTGACTGCTGGTGCTGTGGCCTCTGGTTTTGCGGCTAAGAATGAGCATTATCGTACCCTCGTGCGCACCGGCCCCTCTGCTCCCAAGCTGGGTGAGTTTGTAGTGACATTACACGGGCACTTCAATTGGACTGCCCGCGCTGCCTTGCTGTATCTGGATGCTCGCACAGATGACCGGCCTCACTACTTCACCATCGAGGGCGTCTTTGAGGCCCTGCAGGGCAGCAACCTCAGTGTGCAGCACCAGGTGTATGCCCGTGAGCCGGGGGGCCCTGAGCAGGCCACCCACTTCATCCGGGCCAACGGGCGCATTGTGTATATCTGCGGCCCTCTGGAGATGCTGCATGAGATCCTGCTTCAGGCCCAGAGGGAGAACCTGACCAATGGGGATTATGTCTTCTTTTACCTGGATGTCTTTGGGGAGAGTCTCCGTGCAGGCCCCACGCGCTCTGCAGGCCGGCCCTGGCAGGACAGTCGCACCCGGGAACAGGCCCAGGCCCTCAGAGAGGCCTTCCAGACAGTATTGGTGATCACATACCGAGAACCCCCAAACCCTGAGTATCAGGAATTCCAGAATCGTCTGCTGATAAGAGCCCGGGAAGATTTTGGTGTGGAGCTGGCCCCCTCCCTGATGAACCTCATTGCCGGCTGCTTCTATGATGGGATCCTGCTATATGCTGAAGTCCTGAACGAGACAATACAGGAAGGGGGCACCCGGGAAGATGGACTTCGAATTGTGGAGAAGATGCAGGGACGAAGATACCATGGTGTAACTGGATTGGTTGTTATGGACAAGAACAATGACCGGGAGACAGATTTTGTCCTGTGGGCCATGGGAGACCTGGATTCTGGGGACTTTCAGCCCGCAGCCCACTACTCAGGAGCTGAGAAGCAGATTTGGTGGACAGGACGGCCTATCCCCTGGGTGAAGGGGGCCCCCCCCTTGGACAATCCCCCCTGTGCCTTTGAGTTGGACGACCCATCCTGTGATAAAACTCCACTTTCAACTCTGGCAATTGTGGCACTGGGCACAGGAATCACTTTCATCATGTTTGGTGTTTCCAGCTTCCTCATCTTCCGAAAACTGATGCTGGAGAAGGAGCTGGCTAGCATGTTGTGGCGCATTCGCTGGGAAGAGCTGCAGTTTGGCAATTCAGAGCGCTATCATAAAGGTGCAGGCAGTCGCCTCACACTGTCACTGCGGGGATCCAGTTACGGCTCGCTCATGACAGCCCATGGGAAATACCAGATCTTTGCCAACACCGGTCACTTCAAGGGAAATGTAGTCGCCATCAAACATGTGAATAAGAAGCGCATTGAGCTGACCCGGCAGGTTCTGTTTGAACTCAAACATATGAGGGATGTTCAGTTCAACCATCTCACTCGATTCATTGGTGCCTGCATAGACCCTCCCAACATTTGCATCGTCACTGAGTATTGTCCCCGTGGGAGTTTACAGGATATTCTGGAAAATGACAGCATCAACTTGGACTGGATGTTTCGTTATTCACTCATTAATGACCTTGTTAAGGGCATGGCCTTTCTCCATAACAGCATTATTGCATCCCATGGGAGTCTCAAGTCCTCCAACTGTGTGGTGGATAGTCGATTTGTGCTCAAAATCACAGACTATGGCCTGGCCAGCTTCCGATCAACTGCTGAACCTGATGACAGCCACGCCCTCTATGCCAAGAAGCTGTGGACTGCCCCAGAACTGCTCAGCGGGAACCCCTTGCCAACCACGGGCATGCAGAAGGCTGATGTCTATAGCTTTGGGATCATCTTACAGGAGATAGCACTTCGCAGTGGTCCTTTCTACTTGGAGGGCTTGGACCTCAGCCCCAAAGAGATTGTCCAGAAGGTCCGAAATGGTCAGCGGCCATATTTCCGGCCGAGCATTGACCGGACCCAACTGAATGAAGAACTAGTTTTGCTGATGGAGCGATGTTGGGCCCAGGACCCAGCTGAGCGGCCAGACTTTGGACAGATTAAGGGCTTCATTCGCCGCTTTAACAAGGAGGGTGGCACCAGCATATTGGACAACCTCCTGTTGCGCATGGAGCAGTATGCCAATAACCTGGAGAAGCTGGTGGAGGAACGCACACAGGCCTATCTGGAGGAGAAACGCAAGGCTGAGGCTCTGCTCTACCAAATTCTACCCCATTCAGTGGCAGAGCAGTTAAAACGGGGAGAGACTGTACAGGCTGAGGCCTTTGACAGTGTTACCATCTACTTCAGTGACATCGTTGGCTTCACTGCTTTGTCAGCAGAGAGCACCCCTATGCAGGTGGTGACACTTCTTAATGACCTGTATACCTGTTTTGATGCCATAATTGACAACTTTGACGTCTACAAGGTAGAGACGATTGGAGATGCCTACATGGTGGTATCCGGTCTCCCAGGACGAAATGGTCAACGCCATGCCCCGGAAATTGCTCGTATGGCCCTAGCATTATTGGATGCAGTTTCTTCCTTCCGCATCCGCCACCGACCCCATGACCAGCTGAGGCTACGTATAGGGGTCCACACTGGGCCTGTCTGTGCTGGGGTCGTTGGCCTGAAGATGCCCCGCTATTGTCTTTTCGGTGACACAGTGAACACTGCTTCTCGAATGGAATCTAATGGTCAAGCCCTGAAGATCCATGTCTCCTCTACCACCAAGGATGCCCTGGATGAGCTAGGATGCTTCCAGCTAGAGCTTCGGGGGGATGTGGAGATGAAGGGAAAGGGAAAGATGCGAACTTACTGGCTCCTGGGAGAGCGCAAAGGACCTGCTGGGCTCCTG
>Equus_przewalskii
ATGGCACTGCCATCACTCCTGCTGTTGGTGGCAGCCCTGGCAGGTGGGGTGCGTCCTCCCGGGGCACGGAACCTGACTCTGGCGGTGGTGCTGCCAGAACACAACCTGAGCTATGCCTGGGCCTGGCCACGAGTGGGTCCTGCTGTGGCACTAGCTGTGGAGGCACTGGGCCGGGCACTGCCCGTGGACCTGCGGTTTGTCAGCTCTGAACTAGATGGCGCCTGCTCTGAGTACCTGGCACCGCTGCGCGCTGTGGACCTCAAGCTGTACCATGACCCTGACCTTCTGTTGGGCCCTGGTTGCGTGTACCCTGCTGCCTCTGTGGCCCGCTTTGCCTCACACTGGCGCCTTCCTCTGCTGACTGCTGGTGCTGTGGCCTCTGGTTTTGCGGCTAAGAATGAGCATTATCGTACCCTCGTGCGCACCGGCCCCTCTGCTCCCAAGCTGG---------------------------------------------------------------------------------------------------------------------------------------------------------------------------------------------------------------------------TTGTGTATATCTGCGGCCCTCTGGAGATGCTGCATGAGATCCTGCTTCAGGCCCAGAGGGAGAACCTGACCAATGGGGATTATGTCTTCTTTTACCTGGATGTCTTTGGGGAGAGTCTCCGTGCAGGCCCCACGCGCTCTGCAGGCCGGCCCTGGCAGGACAGTCGCACCCGGGAACAGGCCCAGGCCCTCAGAGAGGCCTTCCAGACAGTATTGGTGATCACATACCGAGAACCCCCAAACCCTGAGTATCAGGAATTCCAGAATCGTCTGCTGATAAGAGCCCGGGAAGATTTTGGTGTGGAGCTGGCCCCCTCCCTGATGAACCTCATTGCCGGCTGCTTCTATGATGGGATCCTGCTATATGCTGAAGTCCTGAACGAGACAATACAGGAAGGGGGCACCCGGGAAGATGGACTTCGAATTGTGGAGAAGATGCAGGGACGAAGATACCATGGTGTAACTGGATTGGTTGTTATGGACAAGAACAATGACCGGGAGACAGATTTTGTCCTGTGGGCCATGGGAGACCTGGATTCTGGGGACTTTCAGCCCGCAGCCCACTACTCAGGAGCTGAGAAGCAGATTTGGTGGACAGGACGGCCTATCCCCTGGGTGAAGGGGGCCCCCCCCTTGGACAATCCCCCCTGTGCCTTTGAGTTGGACGACCCATCCTGTGATAAAACTCCACTTTCAACTCTGGCAATTGTGGCACTGGGCACAGGAATCACTTTCATCATGTTTGGTGTTTCCAGCTTCCTCATCTTCCGAAAACTGATGCTGGAGAAGGAGCTGGCTAGCATGTTGTGGCGCATTCGCTGGGAAGAGCTGCAGTTTGGCAATTCAGAGCGCTATCATAAAGGTGCAGGCAGTCGCCTCACACTGTCACTGCGGGGATCCAGTTACGGCTCGCTCATGACAGCCCATGGGAAATACCAGATCTTTGCCAACACCGGTCACTTCAAGGGAAATGTAGTCGCCATCAAACATGTGAATAAGAAGCGCATTGAGCTGACCCGGCAGGTTCTGTTTGAACTCAAACATATGAGGGATGTTCAGTTCAACCATCTCACTCGATTCATTGGTGCCTGCATAGACCCTCCCAACATTTGCATCGTCACTGAGTATTGTCCCCGTGGGAGTTTACAGGATATTCTGGAAAATGACAGCATCAACTTGGACTGGATGTTTCGTTATTCACTCATTAATGACCTTGTTAAGGGCATGGCCTTTCTCCATAACAGCATTATTGCATCCCATGGGAGTCTCAAGTCCTCCAACTGTGTGGTGGATAGTCGATTTGTGCTCAAAATCACAGACTATGGCCTGGCCAGCTTCCGATCAACTGCTGAACCTGATGACAGCCACGCCCTCTATGCCAAGAAGCTGTGGACTGCCCCAGAACTGCTCAGCGGGAACCCCTTGCCAACCACGGGCATGCAGAAGGCTGATGTCTATAGCTTTGGGATCATCTTACAGGAGATAGCACTTCGCAGTGGTCCTTTCTACTTGGAGGGCTTGGACCTCAGCCCCAAAGAGATTGTCCAGAAGGTCCGAAATGGTCAGCGGCCATATTTCCGGCCGAGCATTGACCGGACCCAACTGAATGAAGAACTAGTTTTGCTGATGGAGCGATGTTGGGCCCAGGACCCAGCTGAGCGGCCAGACTTTGGACAGATTAAGGGCTTCATTCGCCGCTTTAACAAGGAGGGTGGCACCAGCATATTGGACAACCTCCTGTTGCGCATGGAGCAGTATGCCAATAACCTGGAGAAGCTGGTGGAGGAACGCACACAGGCCTATCTGGAGGAGAAACGCAAGGCTGAGGCTCTGCTCTACCAAATTCTACCCCATTCAGTGGCAGAGCAGTTAAAACGGGGAGAGACTGTACAGGCTGAGGCCTTTGACAGTGTTACCATCTACTTCAGTGACATCGTTGGCTTCACTGCTTTGTCAGCAGAGAGCACCCCTATGCAGGTGGTGACACTTCTTAATGACCTGTATACCTGTTTTGATGCCATAATTGACAACTTTGACGTCTACAAGGTAGAGACGATTGGAGATGCCTACATGGTGGTATCCGGTCTCCCAGGACGAAATGGTCAACGCCATGCCCCGGAAATTGCTCGTATGGCCCTAGCATTATTGGATGCAGTTTCTTCCTTCCGCATCCGCCACCGACCCCATGACCAGCTGAGGCTACGTATAGGGGTCCACACTGGGCCTGTCTGTGCTGGGGTCGTTGGCCTGAAGATGCCCCGCTATTGTCTTTTCGGTGACACAGTGAACACTGCTTCTCGAATGGAATCTAATGGTCAAGCCCTGAAGATCCATGTCTCCTCTACCACCAAGGATGCCCTGGATGAGCTAGGATGCTTCCAGCTAGAGCTTCGGGGGGATGTGGAGATGAAGGGAAAGGGAAAGATGCGAACTTACTGGCTCCTGGGAGAGCGCAAAGGACCTGCTGGGCTCCTG
>Sus_scrofa
ATGGCACTGCCATCACTCCTGCTGTTGGTGGCAGCCCTGGCAGGTGGGGTGCGTCCTCCCGGGCCACGGAACCTGACGCTGGCGGTGGTGCTGCCAGAACACAACCTGAGCTATGCCTGGGCCTGGCCACGGGTGGGTCCTGCTGTGGCACTAGCTGTGGAGGCGCTGGGCCGGGCTCTGCCCGTGGACCTACGGTTTGTCAGCTCTGAACTAGATGGCGCCTGCTCTGAGTACCTGGCACCGCTGCGCGCTGTGGACCTCAAGCTGTACCATGACCCCGACCTTCTGTTGGGCCCCGGTTGCGTGTACCCCGCTGCCTCTGTGGCCCGCTTTGCCTCACACTGGCGCCTTCCCCTGCTGACTGCGGGTGCTGTGGCCTCTGGTTTTTCGGCTAAGAATGAGCATTACCGTACCCTGGTGCGCACTGGCCCCTCTGCTCCCAAGCTGGGTGAGTTTGTAGTGATGCTACACGGGCACTTCAATTGGACTGCCCGTGCTGCCTTGCTGTATCTGGATGCTCGCACAGATGACCGGCCTCACTACTTCACCATCGAGGGCGTCTTTGAGGCCCTGCAGGGCAGCAACCTCAGTGTGCAGCACCAGGTGTATGCCCGTGAGCCAGGGGGCCCTGAGCAGGCCACCCACTTCATCAAGGCCAACGGGCGCATTGTGTATATCTGCGGCCCTCTGGAGATGCTGCATGAGATCCTGCTTCAGGCCCAGAGGGAGAACCTGACCAACGGGGATTATGTCTTCTTTTACCTGGACGTCTTTGGGGAGAGTCTTCGTGCAGGCCCTACGCGCTCCACAGGCCGGCCCTGGCAGGACAATCACACCCGGGAACAGGCACAGGCCCTCAGAGAAGCTTTTCAGACGGTATTGGTCATCACCTACCGAGAACCCCCGAATCCTGAATATCAGGAATTCCAGAATCGGCTCCTGATAAGAGCTCGAGAAGATTTTGGTGTGGAGCTGGCCCCCTCCCTGATGAACCTCATTGCTGGCTGCTTCTACGATGGGATCCTGTTGTATGCTGAGGTCCTGAACGAGACAATACAGGAAGGCGGCACCCGGGAAGATGGACTTCGAATTGTTGAGAAGATGCAGGGCCGAAGATATCACGGTGTAACTGGACTGGTCGTTATGGACAAGAACAATGACCGGGAGACGGATTTTGTCCTGTGGGCCATGGGAGACCTGGATTCTGGGGACTTTCAGCCTGCAGCCCACTACTCAGGAGCCGAGAAGCAGATTTGGTGGACAGGACGGCCCATCCCTTGGGTGAAGGGGGCACCCCCCTTGGACAACCCCCCCTGTGCCTTTGACTTGGACGACCCATCCTGTGATAAAACTCCACTTTCAACTCTGGCGATTGTGGCGCTGGGCACAGGAATCACCTTCATCATGTTTGGGGTCTCCAGCTTCCTCATTTTCCGAAAACTGATGCTGGAGAAGGAGCTGGCTATCATGTTGTGGCGCATTCGCTGGGAAGAGCTGCAGTTTGGCAATTCAGAGCGATATCATAAAGGTGCAGGCAGTCGCCTCACACTGTCGCTGCGGGGATCCAGTTACGGCTCGCTCATGACAGCCCATGGGAAATACCAGATCTTTGCCAACACCGGTCACTTCAAGGGAAATGTGGTTGCCATCAAACATGTGAATAAGAAGCGCATTGAGCTGACCCGGCAGGTTCTGTTTGAACTCAAACATATGAGAGATGTTCAGTTCAACCATCTCACTCGCTTCATTGGTGCCTGCATAGACCCTCCCAACATTTGCATCGTCACTGAGTATTGTCCTCGTGGGAGTTTACAGGATATTCTGGAAAATGACAGCATCAACTTGGACTGGATGTTTCGTTATTCACTCATTAATGACCTTGTTAAGGGTATGGCCTTTCTCCATAACAGCATTATTGCATCCCATGGGAGTCTCAAGTCCTCCAACTGTGTGGTGGATAGTCGTTTTGTGCTCAAAATCACAGACTATGGCCTGGCCAGCTTCCGATCAACCGCTGAACCTGATGACAGCCACGCCCTCTATGCCAAGAAGCTGTGGACTGCCCCAGAACTGCTCAGTGGGAACCCCTTGCCAACCACAGGCATGCAGAAGGCTGACGTCTACAGCTTTGGGATCATCTTACAGGAGATAGGACTTCGCAGCGGTCCTTTCTACCTGGAGGGTCTGGACCTCAGCCCTAAAGAGATTGTCCAGAAGGTCCGAAATGGTCAGCGGCCTTACTTCCGGCCAAGTATTGACCGGACCCAACTGAATGAAGAACTAGTTATGCTGATGGAGCGATGTTGGGCCCAGGACCCAGCCGAGCGGCCGGACTTTGGCCAGATTAAGGGCTTCATTCGCCGCTTTAACAAGGAGGGTGGCACCAGCATACTGGATAACCTCCTGTTGCGCATGGAGCAGTATGCCAACAACCTGGAGAAGCTGGTGGAGGAACGCACACAGGCCTATCTGGAGGAGAAACGCAAGGCTGAGGCTCTGCTCTACCAAATCCTACCCCATTCAGTGGCGGAGCAGTTAAAGCGGGGAGAGACTGTACAGGCCGAGGCCTTTGACAGCGTTACCATTTACTTCAGTGACATTGTTGGCTTCACAGCTTTGTCAGCGGAGAGCACCCCCATGCAGGTGGTGACACTTCTTAATGATCTGTATACCTGCTTTGATGCCATAATTGACAACTTTGACGTCTACAAGGTAGAGACGATTGGAGATGCCTACATGGTGGTATCTGGTCTCCCAGGCAGAAATGGTCAACGCCATGCCCCGGAAATTGCTCGTATGGCCCTAGCATTACTGGATGCAGTTTCTTCCTTCCGCATCCGCCATCGACCCCACGACCAGCTGAGGCTCCGCATAGGGGTGCACACGGGGCCTGTCTGTGCTGGGGTCGTTGGCCTGAAGATGCCCCGCTATTGTCTTTTTGGAGACACGGTGAACACTGCTTCCCGAATGGAGTCTAACGGTCAAGCCCTGAAGATTCATGTCTCCTCTACCACCAAAGATGCCCTGGATGAGCTAGGATGCTTCCAGCTAGAGCTTCGAGGGGATGTGGAGATGAAGGGCAAAGGAAAGATGCGAACTTACTGGCTCCTAGGAGAGCGGAAAGGACCTGCTGGCCTCCTA
