# Supplementary material for: Insights into body size variation in cetaceans from the evolution of body-size-related genes
Source: BMC Evol Biol. 2019 Jul 27;19:157. doi: 10.1186/s12862-019-1461-9 (PMC6660953; doi:10.1186/s12862-019-1461-9)
Supplement: Supplementary file 4 — Alignment sequences of 20 body-size related genes used for this study. These files are Fast format, please use MEGA or Clustal to open them. (ZIP 133 kb) [file 12862_2019_1461_MOESM4_ESM.zip › Additional file 4 6.2/NSD1.fas]

>Stenella_coeruleoalba
ATGGATCAGACCTGTGAACTACCTAGAAGAAATTGTCTGCTGCCCTTTTCCAATCCAGTGAATTTAGATGCCCCTGAAGACAAGGACAGCCCTTTCGGTAATGGTCAATCCAATTTTTCTGAGCCACTTAATGGGTGTACTATGCAGTTATCGACTGCCAGTGGAACATCCCAAAATGCTTATGGACAAGATTCTCCATCTTGTTACATTCCACTGCGGAGACTACAGGATTTGGCCTCCATGATCAATGTAGAGTATTTAAATGGGTCTGCTGATGGATCAGAATCCTTTCAAGACCCTGAAAAAAGTGATTCAAGAGCTCAGTCGCCAGTTGTTTGCACTTCCTTGAGTCCTGGTGGTCCAACAGCACTTGCTATGAAACAGGAACCCTCTTGTAATAACTCCCCTGAACTCCAGGTAAAAGTAACAAAGACTATCAAGAATGGCTTTCTGCACTTTGAGAATTTTACTTGTGTGGACGATGCAGATGTAGATTCTGAAATGGACCCAGAACAGCCAGTCACAGAGGATGAGAGTATAGAGGAGATCTTTGAGGAAACTCAGACCAATGCCACCTGCAATTATGAGCCTAAATCAGAGAATGGTGTAGACGTGGCCATGGGAAATGAACAAGACAGCACACCAGACAGTAGACACGGTGCAGTCAAATCGCCATTCTTGCCATTAGCTCCTCAAACTGAAACACAGAAAAATAAGCAAAGAAATGAAGTGGACGGCAGCAATGAAAAAGCAGCCCTTCTCCCAGCCCCCCTTTCACTAGGAGATACAACCATTACCATAGAAGAGCAATTAAACTCGATAAATTTATCTTTTCAGGATGATCCAGACTCCAGTACCAGTACATTAGGAAACATGCTAGAATTACCTGGAACTTCATCATCATCTACTTCCAAGGAATTGCCATTTTGTCAGCCCAAGAAAAAGGCTACGCCACTGAAGTATGAAGTTGGAGATCTCATCTGGGCAAAATTCAAGAGACGCCCTTGGTGGCCCTGCAGGATTTGTTCTGATCCGTTGATTAACACACACTCAAAAATGAAAGTTTCTAACCGGAGGCCCTATCGACAGTACTACGTGGAGGCTTTTGGAGATCCTTCTGAGAGAGCCTGGGTGGCTGGAAAAGCAATCGTCATGTTTGAAGGCAGACATCAATTTGAAGAGCTACCTGTCCTTAGGAGAAGAGGGAAGCAGAAAGAAAAAGGATATAGGCATAAGGTTCCTCAGAAAATTTTGAGTAAATGGGAAGCCAGTGTTGGTCTTGCTGAGCAGTATGATGTTCCCAAAGGGTCGAAGAACCGAAAATGTGTCACCAGTTCACTCAAGTTGGACAGTGAGGAGGATATGCCGTTTGAGGACTGTACAAATGACCCTGAATCAGAACATGACCTGTTGCTTAATGGCTGCTTGAAATCTCTGGCTTTTGACTCTGAACATTCTGCAGATGAGAAGGAAAAACCTTGTGCTAAGTCTCTAGCCAGAAAGAGCTCTGATAATCCAAAAAGGACTAGTGTGAAAAAGGGCCACATGCAATTTGAAGCACATAAGGAAGAACGGAGGGGAAAGATTCCAGAGAACCTTGGCCTAAACTTTATTTCTGGGGATGTATCTGATAAGCAGGCCTCTAATGAACTTTCCCGGATAGCAAACAGCCTCACAGGGCCCAGCTCTGCCCCAGGAAGTTTCCTATTTTCTTCTTGTGCAAAAAACACTGCAAAGAAAGAATTTGAGACTTCAAATTGTGACTCTTTACTGGGCTTGTCTGAGGGTGCCTTGCTCTCTAAACGTTCTGGGGAGAAGAAGAAACTCCAGCGAGGTCTGGTGTGTAGTTCAAAAGTGCAGCTCTGCTATATTGGAGCAGGTGATGAAGAAAAGCGAAGTGATTCCATTAGTATCTGTACCACTTCTGATGATGGAAGCAGTGATCTGGATCCCATAGATCATAGTTCAGAGTCTGATAATAGTGTCCTTGAAATTGCAGATGCTTTCGATAGAACAGAGAACATGTTACCTGTGCAGAAAAATGAAAAGGTAAAGTATTCTAGGTATCCTGCCACGAACACTAAGGTAAAAGCAAAGCAGAAGACCCTCATTACTAACTCACACACAGACCACTTGATGGATTGTACCAAGACAGTAGAGCCTGGAACTGAGACGTCTCAGGTTAATCTCTCTGATCTTAAAGTATCAACTCTTGTCCGAAAACCCCAATCAGATTTTAGAAATGATGGTCTTTCTCCAAAATTTAACACACCATCAAGCATTTCCAGTGAGAACTCAATAATAAAAGGTGGGGCTACAAATCAAGCTCTGTTACATTCGAAAAGCAAACAGCCCAAGATCCGAAGTATCAAGTGCAAACATAAAGAAAACCCAGTTGTAGTAGAACCGCCTGTTGCAGATGAGGACTGCAGTTTGAAATGCTGCTCTTCTGATACCAAAGGCTCTCCTTTGGCCAGCATTTCCAAAAGTGGGAAAGTGGATGGGCTAAAACTACTGAGCAACATGCATGAGAAAACCAGGGATTCGAGTGACATAGAAACAGCAGTGGTGAAACACGTTCTGTCAGAGTTGAAAGAACTCTCTTATAGATCCTTAAGTGAAGATGTCAGTGACTCCGGAATGTCAAAGCCATCAAAACCATTACTTTTTTCTTCTGCCTCTGGTCAGAATCATATACCTATTGAACCAGACTACAAATTCAGTACATTACTAATGATGTTGAAAGATATGCATGATAGTAAGACCAAGGAGCAACGGTTAATGACTGCTCAGAACTTGGTCTCTTATCGGAGTCCTGGTCTTGGGGACTGTTCTACCAGTAGTCCTGTGGGGGCTTCTAAGGTCTTGGTTTCAGGAGGTTCCACTCACAATTCAGAAAAAAATGGAGATGGCACTCAGGATCCAGTCCGTCCTAGCCCTAGTGGGGGTGACTCTGCACTGTCTGGGGAGCTATCTACCTCCCTACCTGGCTTGGTGTCCGATAAAAGAGACCTCCCTGCTTCTGGCAAAAATCGTTCAAACTGTATTACTAGGCGCAACTGTGGTCGATCAAAGCCATCCAAATTAAGAGATGGTTTTTCAACCCAGATGGGAAAGAATACAGTGAACCGTAAAGCCTTAAAGACAGAGCGCAAAAGAAAACTGAACCAGCTTCCAGCTGTGACTCTTGAGGCTGCACTGCAGGGAGACAGAGAGAGTAGGGGTTCAGAGAATAGCTCCTCCAGAGGTGAGGCAGAAGACCCTGGTAAAGAAGAACCCCTTCAATTAATGGGCCATTTAACAAGTGAAGATGGTACCCATTTTTCCAGTGTTAATTTTGATAATAAAGTCAACCAGTCTGACCCTGATAAAGTTCCTGAAAAAGACCCCTCTTTTGAAAACAGAAAAGGGACAGAGCTGGAGTCTGAAATCATTAGTGAGAATGATGAACCCACTAGTGTAAATCAAGTGGTGCCTAAAAAGCGGTGGCAGCGTTTAAACCAAAGGCGCACTAAACCTCGTAAGCGCACTAACAGATTTAGGGAGAAAGAAAACTCTGAGGGTGCCTTTGGGGTCTTGCTTCCCGCTGACCCTGTAAAGAAGGGAGATGAGTTCCCAGAACAGAGACCTCCTCCTTCGACGAACATACTAGAGGATGCACTGACAGATCCAAATCATGCCGACTGCTTAGATTCAGCTGGGCCACGGTTGAAAGTTTGTGATAAATCCAGTGCCAGCAATGAAGAGGTGGAAAAGGAGCCAGGAATTCCCAGTTTGACCCCTCAGCCTGAGCTCCCTGAACCAGCTGTGCGGTCAGAGAAGAAACGCCTTAGGAAGCCAAGCAAGTGGCTTCTGGAATATACAGAAGAATATGATCAGATATTTGCTCCTAAGAAAAAACAAAAGAAGGTACAGGAACAGGTGCACAAGGT----------------------------------------------------------------------------------------------------------------------------------------------------------------------------------------------------------------------------------------------------------------------------------------------------------------------------------------------------------------------------------------AAGTGTTATGAAGCTGGTCACTTGGAGAATGACATTACTGAATCATGTGCTGCATCTCGTTCTAAAGAGTTTGGTGGAGGCACCACCAAGTTGTTTGATAACCCAGGGAAGCAAAAACAACAAAAACTTGCTACACCCAGGGGGCTTTGTAAAAAAGGGAAAAAGGACAACTCATCAAAAAAAACTCCAAGCTCCGAGGGAGAACTGATGACACACAGGACAGCTGCAAGCCCCAAGGAAACCATTGAGGAGGGTGTAGAAAATGACCACGGAATGCCTGTATCTAAAAAACTGCAGGGTGAACGAGGAGGAGGAGCTGCACTCAAGGAGAATGTTTGTCAGAACTGTGAGAAACTGGGTGAGCTGCTATTATGTGAGGCTCAGTGCTGTGGGGCTTTCCACCTGGAGTGCCTTGGATTAACTGAAATGCCCAGAGGAAAATTTATCTGCAATGAATGTCGCACAGG------------------------------------------------------------------------------------------------------------------------------------------------------------------------------------------------------AGGTCGACTGATGCGCTGTGTCCGCTGCCCAGTGGCATACCATGCCAATGATTTTTGCCTGGCTGCTGGGTCAAAGATCCTTGCATCCAATAGCATCATCTGCCCCAATCACTTTACCCCCAGACGTGGCTGCCGAAATCATGAGCATGTTAATGTTAGCTGGTGTTTTGTATGCTCAGAAGGAGGCAGCCTTCTGTGCTGTGATTCTTGCCCTGCTGCTTTTCATCGTGAATGCCTGAACATTGATATCCCTGAAGGAAACTGGTATTGCAATGACTGTAAGGCAGGCAAAAAGCCACATTACAGGGAAATTGTCTGGGTAAAAGTTGGACGATACAGGT----------------------------------------------------------------------------------------------------------------------------------------------------------------------------------------------------------AGCTCTTCAGGAAGCTGCAGCAAGGTTTGAGGAGTTAAAGGCCCAAAAAGAGCTAAGACAGCTGCAGGAAGATCGAAAGAATGACAAGAAGCCACCGCCTTATAAACATATAAAGGTG------------------------------------------------------------------------------------------------------------------------------------------------------------------------------------------------------------------------------------------------------------------------AAGGGTGAATTTGTCAATGAATATGTGGGTGAGCTAATAGATGAAGAAGAGTGCAGAGCTCGAATCCGTTATGCCCAAGAACACGATATCACTAATTTCTATATGCTCACTTTAGACAAAGATCGTATTATTGATGCTGGTCCCAAAGGAAACTATGCTCGATTCATGAATCATTGCTGCCAGCCCAACTGTGAAACACAGAAGTGGTCTGTGAATGGAGATACCCGTGTTGGCCTTTTTGCCTTGAGTGACATTAAAGCAGG--------------------------------------------------------------------------------------------------------AGAATCAACCCATTGCCACAGAGGAAAAGTCAAAGAAATTCAAGAAGAAGCAACAGGGGAAGCGCAGGACCCAGGGTGAAATCACAAAGGAGCGAGAGGATGAGTGTTTCAGCTGTGGGGATGCTGGCCAGCTCGTCTCCTGTAAGAAGCCAGGCTGCCCCAAAGTTTACCATGCAGACTGTCTCAATCTAACCAAGCGACCAGCAGGGAAATGGGAGTGTCCTTGGCATCAGTGTGACATCTGCGGAAAGGAAGCAGCCTCCTTCTGTGAGATGTGTCCCAGCTCCTTTTGTAAGCAGCATCGGGAAGGGATGCTCTTCATCTCCAAACTGGATGGGCGTCTGTCTTGTACTGAGCATGATCCCTGTGGGCCCAACCCTCTGGAACCTGGGGAGATCCGTGAGTATGTACCTCCTACAGTACCGCTGCCTCCAGGCCCAGGCACTCACCTGGCAGAGCAATCATCAGGAGTAGCTGCTCAGGGGCCCAAGATGTCGGACAAGCCATCTGCTGACACCAACCAGACGCTGTCGCTGTCCAGAAAAGCTCTGGCAGGGACTTGTCAGAGGCCACCGCTGCCTGAAAGGCCTCCTGATAGAACTGACTCCAGGCCCCAGCCTGTAGATAGGGTCAGGGACCTTGCTGGGTCAGGGACCAAACCCCAATCCTTGGTATCCAGCCAGAAGCCATTGGACAGGCCACCTGCAATGGCAGGACCACGACCCCAACTATCTGACAAACCCTCTCCAGTGACCGGCCCAAGCTCCTCACCCTCAGTCAGGTCACAACCACTGGAAAGACCTCTGGGGACAGCTGACCCAAGGCTGGATAAATCCATAGGTGCTGCCAGCCCAAGGCCCCAGTCCCTGGGGAAAACCCCTGTCCCTACTGGCCTGAGACTTCCGCAGCCAGACAAACTGCTAGTCACCAGCGGTCCCAAACCCCAGACTTCAGACAGGCCCTCTGAAAAATCCCATGCCTCTTTGTCCCAGAGACTCCCACCTCCTGACAAAGTACTATCAGCTGTGGTCCAGACCCTGGTAGCTAAAGAAAAAGCACTGAGGCCTGTGGACCAGAATACTCAGTCAAAAAATAGAGCTGCTTTGGTGATGGATCTCATAGACCTAACTCCTCGCCAGAAGGAACGGGGAGCTTCTCCCCATGAGATCACACCACAGGTTGATGAGAAGATGCCAGTGTTGGAGTCGAGCTCGTGGCCTGCCAGCAAAGGTCTGGGACAGATGTCACGAGCCATTGAGAGAGGCATTGTGTCAGATCCTGTCCTTCAGCCACCGGGCAAAGCAGCGGCCCCTTCAGAGCACTCCTGGCAAGCTGTTAAATCACTCACCCAGGCCAGACTTCTTTCTCAGCCCCCTGCCAAGGCTTTTTTGTATGAGCCAGCAACTCAGGCCTCAGGAAGAGCACCTGCAGGGGCTGAGCAGACCCCAGGGCCTCCCAGCCAAGCACCAGGCCT---------GGTGAAGCAGATGGCCGGAGGCCAGCAACTACCTGGACTTGCTGCCAAGAGTGGGCAGTCCTTCAGGCCTCTTGGGAAGGCCCCATCCTCCCTCTCCACTGAAGAGAAGAAGTTGGCAACCACAGAGCAGAGTCCCTGGGCCTTGGGCAAGGCCTCACCAGGGCCAGGGCTCTGGCCCATGGTGGCTGGACAGACACTGGCACAGTCTTGCTGGTCCTCTGGGAACACACAGACATTGGCACAGACTTGCTGGTCTCTTGGAAGAGGGCAAGACCCTAAATCAGAGCAAAATACCCTTCCAGCTCTTAACCAGGCTCCTTCCAGTCACAAGTGTGCAGAGTCAGAACAG
>Grampus_griseus
ATGGATCAGACCTGTGAACTACCTAGAAGAAATTGTCTGCTGCCCTTTTCCAATCCAGTGAATTTAGATGCCCCTGAAGACAAGGACAGCCCTTTCGGTAATGGTCAATCCAATTTTTCTGAGCCACTTAATGGGTGTACTATGCAGTTATCGACTGCCAGTGGAACATCCCAAAATGCTTATGGACAAGATTCTCCATCTTGTTACATTCCACTGCGGAGACTACAGGATTTGGCCTCCATGATCAATGTAGAGTATTTAAATGGGTCTGCTGATGGATCAGAATCCTTTCAAGACCCTGAAAAAAGTGATTCAAGAGCTCAGTCGCCAGTTGTTTGCACTTCCTTGAGTCCTGGTGGTCCAACAGCACTTGCTATGAAACAGGAACCCTCTTGTAATAACTCCCCTGAACTCCAGGTAAAAGTAACAAAGACTATCAAGAATGGCTTTCTGCACTTTGAGAATTTTACTTGTGTGGACGATGCAGATGTAGATTCTGAAATGGACCCAGAACAGCCAGTCACAGAGGATGAGAGTATAGAGGAGATCTTTGAGGAAACTCAGACCAATGCCACCTGCAATTATGAGCCTAAATCAGAGAATGGTGTAGACGTGGCCATGGGAAATGAACAAGACAGCACACCAGACAGTAGACACGGTGCAGTCAAATCGCCATTCTTGCCATTAGCTCCTCAAACTGAAACACAGAAAAATAAGCAAAGAAATGAAGTGGACGGCAGCAATGAAAAAGCAGCCCTTCTCCCAGCCCCCCTTTCACTAGGAGATACAACCATTACCATAGAAGAGCAATTAAACTCGATAAATTTATCTTTTCAGGATGATCCAGACTCCAGTACCAGTACATTAGGAAACATGCTAGAATTACCTGGAACTTCATCATCATCTACTTCCAAGGAATTGCCATTTTGTCAGCCCAAGAAAAAGGCTACGCCACTGAAGTATGAAGTTGGAGATCTCATCTGGGCAAAATTCAAGAGACGCCCTTGGTGGCCCTGCAGGATTTGTTCTGATCCGTTGATTAACACACACTCAAAAATGAAAGTTTCTAACCGGAGGCCCTATCGACAGTACTACGTGGAGGCTTTTGGAGATCCTTCTGAGAGAGCCTGGGTGGCTGGAAAAGCAATCGTCATGTTTGAAGGCAGACATCAATTTGAAGAGCTACCTGTCCTTAGGAGAAGAGGGAAGCAGAAAGAAAAAGGATATAGGCATAAGGTTCCTCAGAAAATTTTGAGTAAATGGGAAGCCAGTGTTGGTCTTGCTGAGCAGTATGATGTTCCCAAAGGGTCGAAGAACCGAAAATGTGTCACCAGTTCACTCAAGTTGGACAGTGAGGAGGATATGCCGTTTGAGGACTGTACAAATGACCCTGAATCAGAACATGACCTGTTGCTTAATGGCTGCTTGAAATCTCTGGCTTTTGACTCTGAACATTCTGCAGATGAGAAGGAAAAACCTTGTGCTAAGTCTCTAGCCAGAAAGAGCTCTGATAATCCAAAAAGGACTAGTGTGAAAAAGGGCCACATGCAATTTGAAGCACATAAGGAAGAACGGAGGGGAAAGATTCCAGAGAACCTTGGCCTAAACTTTATTTCTGGGGATGTATCTGATAAGCAGGCCTCTAATGAACTTTCCCGGATAGCAAACAGCCTCACAGGGCCCAGCTCTGCCCCAGGAAGTTTCCTATTTTCTTCTTGTACAAAAAACACTGCAAAGAAAGAATTTGAGACTTCAAATTGTGACTCTTTACTGGGCTTGTCTGAGGGTGCCTTGCTCTCTAAACGTTCTGGGGAGAAGAAGAAACTCCAGCGAGGTCTGGTGTGTAGTTCAAAAGTGCAGCTCTGCTATATTGGAGCAGGTGATGAAGAAAAGCGAAGTGATTCCATTAGTATCTGTACCACTTCTGATGATGGAAGCAGTGATCTGGATCCCATAGATCATAGTTCAGAGTCTGATAATAGTGTCCTTGAAATTGCAGATGCTTTCGATAGAACAGAGAACATGTTACCTGTGCAGAAAAATGAAAAGGTAAAGTATTCTAGGTATCCTGCCACGAACACTAAGGTAAAAGCAAAGCAGAAGACCCTCATTACTAACTCACACACAGACCACTTGATGGATTGTACCAAGACAGTAGAGCCTGGAACTGAGACGTCTCAGGTTAATCTCTCTGATCTTAAAGTATCAACTCTTGTCCGAAAACCCCAATCAGATTTTAGAAATGATGGTCTTTCTCCAAAATTTAACACACCATCAAGCATTTCCAGTGAGAACTCAATAATAAAAGGTGGGGCTACAAATCAAGCTCTGTTACATTCGAAAAGCAAACAGCCCAAGATCCGAAGTATCAAGTGCAAACATAAAGAAAACCCAGTTGTAGTAGAACCGCCTGTTGCAGATGAGGACTGCAGTTTGAAATGCTGCTCTTCTGATACCAAAGGCTCTCCTTTGGCCAGCATTTCCAAAAGTGGGAAAGTGGATGGGCTAAAACTACTGAGCAACATGCATGAGAAAACCAGGGATTCGAGTGACATAGAAACAGCAGTGGTGAAACACGTTCTGTCAGAGTTGAAAGAACTCTCTTATAGATCCTTAAGTGAAGATGTCAGTGACTCCGGAATGTCAAAGCCATCAAAACCATTACTTTTTTCTTCTGCCTCTGGTCAGAATCATATACCTATTGAACCAGACTACAAATTCAGTACATTACTAATGATGTTGAAAGATATGCATGATAGTAAGACCAAGGAGCAACGGTTAATGACTGCTCAGAACTTGGTCTCTTATCGGAGTCCTGGTCTTGGGGACTGTTCTACCAGTAGTCCTGTGGGGGCTTCTAAGGTCTTGGTTTCAGGAGGCTCCACTCACAGTTCAGAAAAAAATGGAGACGGCACTCAGGATCCAGTCCGTCCTAGCCCTAGTGGGGGTGACTCTGCACTGTCTGGGGAGCTATCTACCTCCCTACCTGGCTTGGTGTCCGATAAAAGAGACCTCCCTGCTTCTGGCAAAAATCGTTCAAACTGTATTACTAGGCGCAACTGTGGTCGATCAAAGCCATCCAAATTAAGAGATGGTTTTTCAACCCAGATGGGAAAGAACACAGTGAACCGTAAAGCCTTAAAGACAGAGCGCAAAAGAAAACTGAACCAGCTTCCAGCTGTGACTCTTGAGGCTGCACTGCAGGGAGACAGAGAGAGTAGGGGTTCAGAGAATAGCTCCTCCAGAGGTGAGGCAGAAGACCCTGGTAACGAAGAACCCCTTCAATTAATGGGCCATTTAACAAGTGAAGATGGTACCCATTTTTCCAGTGTTAATTTTGATAATAAAGTCAACCAGTCTGACCCTGATAAAGTTCCTGAAAAAGACCCCTCTTTTGAAAACAGAAAAGGGACAGAGCTGGAGTCTGAAATCATTAGTGAGAATGATGAACCCACTAGTGTAAATCAAGTGGTGCCTAAAAAGCGGTGGCAGCGTTTAAACCAAAGGCGCACTAAACCTCGTAAGCGCACTAACAGATTTAGGGAGAAAGAAAACTCTGAGGGTGCCTTTGGGGTCTTGCTTCCCGCTGACCCTGTAAAGAAGGGAGATGAGTTCCCAGAACAGAGACCTCCTCCTTCGACGAACATACTAGAGGATGCACTGACAGATCCAAATCATGCCGACTGCTTAGATTCAGCTGGGCCACGGTTGAAAGTTTGTGATAAATCCAGTGCCAGCAATGAAGAGGTGGAAAAGGAGCCAGGAATTCCCAGTTTGACCCCTCAGCCTGAGCTCCCTGAACCAGCTGTGCGGTCAGAGAAGAAACGCCTTAGGAAGCCAAGCAAGTGGCTTCTGGAATATACAGAAGAATATGATCAGATATTTGCTCCTAAGAAAAAACAAAAGAAGGTACAGGAACAGGTGCACAAGGT----------------------------------------------------------------------------------------------------------------------------------------------------------------------------------------------------------------------------------------------------------------------------------------------------------------------------------------------------------------------------------------AAGTGTTATGAAGCTGGTCACTTGGAGAATGACATTACTGAATCATGTGCTGCATCTCGTTCTAAAGAGTTTGGTGGAGGCACCACCAAGTTGTTTGATAAACCAAGGAACCAAAAACAACAAAAACTTGCTACAGCCAAGGGGCTTGGAAAAAAAGGGAAAAAGGACAACTCTTCAAAAAAAACTCCAAGTTCCGAGGGAGAACTGATGACACACAGGACAGCTGCAAGCCCCAAGGAAACCATTGAGGAGGGTGTAGAAAATGACCACGGAATGCCTGTATCTAAAAAACTGCAGGGTGAACGAGGAGGAGGAGCTGCACTCAAGGAGAATGTTTGTCAGAACTGTGAGAAACTGGGTGAGCTGCTATTATGTGAGGCTCAGTGCTGTGGGGCTTTCCACCTGGAGTGCCTTGGATTAACTGAAATGCCCAGAGGAAAATTTATCTGCAATGAATGTCGCACAGG------------------------------------------------------------------------------------------------------------------------------------------------------------------------------------------------------AGGTCGACTGATGCGCTGTGTCCGCTGCCCAGTGGCATACCATGCCAATGATTTTTGCCTGGCTGCTGGATCAAAGATCCTTGCATCCAATAGCATCATCTGCCCCAATCACTTTACCCCCAGACGTGGCTGCCGAAATCATGAGCATGTTAATGTTAGCTGGTGTTTTGTATGCTCAGAAGGAGGCAGCCTTCTGTGCTGTGATTCTTGCCCTGCTGCTTTTCATCGTGAATGCCTGAACATTGATATCCCTGAAGGAAACTGGTATTGCAATGACTGTAAGGCAGGCAAAAAGCCACATTACAGGGAAATTGTCTGGGTAAAAGTTGGACGATACAGGTGGTGGCCAGCTGAGATCTGCCATCCTCGAGCTGTACCTTCCAATATTGACAAGATGAGACATGATGTGGGCGAGTTCCCTGTGCTCTTCTTTGGGTCTAATGACTATCTGTGGACTCACCAGGCCCGAGTCTTTCCCTACATGGAGGGGGATGTGAGCAGCAAGGATAAGATGGGCAAAGGAGTGGACGGTACATATAAAAAG----------------------------------------------------------------------------------------------------------------------------------------------------------------------------------------------------------------------------------------------------------------------------------------------------------------------------------------------------------------------------------------------AGGGTGAATTTGTCAATGAATATGTGGGTGAGCTAATAGATGAAGAAGAGTGCAGAGCTCGAATCCGTTATGCCCAAGAACACGATATCACTAATTTCTATATGCTCACTTTAGACAAAGATCGTATTATTGATGCTGGTCCCAAAGGAAACTATGCTCGATTCATGAATCATTGCTGCCAGCCCAACTGTGAAACACAGAAGTGGTCTGTGAATGGAGATACCCGTGTTGGCCTTTTTGCCTTGAGTGACATTAAAGCAGG--------------------------------------------------------------------------------------------------------AGAATCAACCCATTGCCACAGAGGAAAAGTCAAAGAAATTCAAGAAGAAGCAACAGGGGAAGCGCAGGACCCAGGGTGAAATCACAAAGGAGCGAGAGGATGAGTGTTTCAGCTGTGGGGATGCTGGCCAGCTCGTCTCCTGTAAGAAGCCAGGCTGCCCCAAAGTTTACCATGCAGACTGTCTCAATCTAACCAAGCGACCAGCAGGGAAATGGGAGTGTCCTTGGCATCAGTGTGACATCTGCGGAAAGGAAGCAGCCTCCTTCTGTGAGATGTGTCCCAGCTCCTTTTGTAAGCAGCATCGGGAAGGGATGCTCTTCATCTCCAAACTGGATGGGCGTCTGTCTTGTACTGAGCATGATCCCTGTGGGCCCAACCCTCTGGAACCTGGGGAGATCCGTGAGTATGTACCTCCTACAGTACCGCTGCCTCCAGGCCCAGGCACTCACCTGGCAGAGCAATCATCAGGAGTAGCTGCTCAGGGGCCCAAGATGTCGGACAAGCCATCTGCTGACACCAACCAGACGCTGTCGCTGTCCAGAAAAGCTCTGGCAGGGACTTGTCAGAGGCCACCGCTGCCTGAAAGGCCTCCTGATAGAACTGACTCCAGGCCCCAGCCTGTAGATAGGGTCAGGGACCTTGCTGGGTCAGGGACCAAACCCCAATCCTTGGTATCCAGCCAGAAGCCATTGGACAGGCCACCTGCAATGGCAGGACCACGACCCCAACTATCTGACAAACCCTCTCCAGTGACCGGCCCAAGCTCCTCACCCTCAGTCAGGTCACAACCACTGGAAAGACCTCTGGGGACAGCTGACCCGAGGCTGGATAAATCCATAGGTGCTGCCAGCCCAAGGCCCCAGTCCCTGGGGAAAACCCCTGTCCCTACTGGCCTGAGACTTCCGCAGCCAGACAAACTGCTAGTCACCAGCGGTCCCAAACCCCAGACTTCAGACAGGCCCTCTGAAAAATCCCATGCCTCTTTGTCCCAGAGACTCCCACCTCCTGACAAAGTACTATCAGCTGTGGTCCAGACCCTGGTAGCTAAAGAAAAAGCACTGAGGCCTGTGGACCAGAATACTCAGTCAAAAAATAGAGCTGCTTTGGTGATGGATCTCATAGACCTAACTCCTCGCCAGAAGGAACGGGGAGCTTCTCCCCATGAGATCACACCACAGGTTGATGAGAAGATGCCAGTGTTGGAGTCGAGCTCGTGGCCTGCCAGCAAAGGTCTGGGACAGATGTCACGAGCCATTGAGAGAGGCATTGTGTCAGATCCTGTCCTTCAGCCACCGGGCAAAGCAGCGGCCCCTTCAGAGCACTCCTGGCAAGCTGTTAAATCACTCACCCAGGCCAGACTTCTTTCTCAGCCCCCTGCCAAGGCTTTTTTGTATGAGCCAGCAACTCAGGCCTCAGGAAGAGCACCTGCAGGGGCTGAGCAGACCCCAGGGCCTCCCAGCCAAGCACCAGGCCT---------GGTGAAGCAGATGGCCGGAGGCCAGCAACTACCTGGACTTGCTGCCAAGAGTGGGCAGTCCTTCAGGCCTCTTGGGAAGGCCCCATCCTCCCTCTCCACTGAAGAGAAGAAGTTGGCAACCACAGAGCAGAGTCCCTGGGCCTTGGGCAAGGCCTCACCAGGGCCAGGGCTCTGGCCCATGGTGGCTGGACAGACACTGGCACAGTCTTGCTGGTCCTCTGGGAACACACAGACATTGGCACAGACTTGCTGGTCTCTTGGAAGAGGGCAAGACCCTAAATCAGAGCAAAATACCCTTCCAGCTCTTAACCAGGCTCCTTCCAGTCACAAGTGTGCAGAGTCAGAACAG
>Orcinus_orca
ATGGATCAGACCTGTGAACTACCTAGAAGAAATTGTCTGCTGCCCTTTTCCAATCCAGTGAATTTAGATGCCCCTGAAGACAAGGACAGCCCTTTCGGTAATGGTCAATCCAATTTTTCTGAGCCACTTAATGGGTGTACTATGCAGTTATCGACTGCCAGTGGAACATCCCAAAATGCTTATGGACAAGATTCTCCATCTTGTTACATTCCACTGCGGAGACTACAGGATTTGGCCTCCATGATCAATGTAGAGTATTTAAATGGGTCTGCTGATGGATCAGAATCCTTTCAAGACCCTGAAAAAAGTGATTCAAGAGCTCAGTCGCCAGTTGTTTGCACTTCCTTGAGTCCTGGTGGTCCAACAGCACTTGCTATGAAACAGGAACCCTCTTGTAATAACTCCCCTGAACTCCAGGTAAAAGTAACAAAGACTATCAAGAATGGCTTTCTGCACTTTGAGAATTTTACTTGTGTGGACGATGCAGATGTAGATTCTGAAATGGACCCAGAACAGCCAGTCACAGAGGATGAGAGTATAGAGGAGATCTTTGAGGAAACTCAGACCAATGCCACCTGCAATTATGAGCCTAAATCAGAGAATGGTGTAGACGTGGCCATGGGAAATGAACAAGACAGCACACCAGACAGTAGACACGGTGCAGTCAAATCGCCATTCTTGCCATTAGCTCCTCAAACTGAAACACAGAAAAATAAGCAAAGAAATGAAGTGGACGGCAGCAATGAAAAAGCAGCCCTTCTCCCAGCCCCCCTTTCACTAGGAGATACAACCATTACCATAGAAGAGCAATTAAACTCGATAAATTTATCTTTTCAGGATGATCCAGACTCCAGTACCAGTACATTAGGAAACATGCTAGAATTACCTGGAACTTCATCATCATCTACTTCACAGGAATTGCCATTTTGTCAGCCCAAGAAAAAGGCTACGCCACTGAAGTATGAAGTTGGAGATCTCATCTGGGCAAAATTCAAGAGACGCCCTTGGTGGCCCTGCAGGATTTGTTCTGATCCGTTGATTAACACACACTCAAAAATGAAAGTTTCTAACCGGAGGCCCTATCGACAGTACTACGTGGAGGCTTTTGGAGATCCTTCTGAGAGAGCCTGGGTGGCTGGAAAAGCAATCGTCATGTTTGAAGGCAGACATCAATTTGAAGAGCTACCTGTCCTTAGGAGAAGAGGGAAGCAGAAAGAAAAAGGATATAGGCATAAGGTTCCTCAGAAAATTTTGAGTAAATGGGAAGCCAGTGTTGGTCTTGCTGAGCAGTATGATGTTCCCAAAGGGTCGAAGAACCGAAAATGTGTCACCAGTTCACTCAAGTTGGACAGTGAGGAGGATATGCCGTTTGAGGACTGTACAAATGACCCTGAATCAGAACATGACCTGTTGCTTAATGGCTGCTTGAAATCTCTGGCTTTTGACTCTGAACATTCTGCAGATGAGAAGGAAAAACCTTGTGCTAAGTCTCTAGCCAGAAAGAGCTCTGATAATCCAAAAAGGACTAGTGTGAAAAAGGGCCACATGCAATTTGAAGCACATAAGGAAGAACGGAGGGGAAAGATTCCAGAGAACCTTGGCCTAAACTTTATTTCTGGGGATGTATCTGATAAGCAGGCCTCTAATGAACTTTCCCGGATAGCAAACAGCCTCACAGGGCCCAGCTCTGCCCCAGGAAGTTTCCTATTTTCTTCTTGTGCAAAAAACACTGCAAAGAAAGAATTTGAGACTTCAAATTGTGACTCTTTACTGGGCTTGTCTGAGGGTGCCTTGCTCTCTAAACGTTCTGGGGAGAAGAAGAAACTCCAGCGAGGTCTGGTGTGTAGTTCAAAAGTGCAGCTCTGCTATATTGGAGCAGGTGATGAAGAAAAGCGAAGTGATTCCATTAGTATCTGTACCACTTCTGATGATGGAAGCAGTGATCTGGATCCCATAGATCATAGTTCAGAGTCTGATAATAGTGTCCTTGAAATTGCAGATGCTTTCGATAGAACAGAGAACATGTTACCTGTGCAGAAAAATGAAAAGGTAAAGTATTCTAGGTATCCTGCCACGAACACTAAGGTAAAAGCAAAGCAGAAGACCCTCATTACTAACTCACACACAGACCACTTGATGGATTGTACCAAGACAGTAGAGCCTGGAACTGAGACATCTCAGGTTAATCTCTCTGATCTTAAAGTATCAACTCTTGTCCGAAAACCCCAATCAGATTTTAGAAATGATGGTCTTTCTCCAAAATTTAACACACCATCAAGCATTTCCAGTGAGAACTCAATAATAAAAGGTGGGGCTACAAATCAAGCTCTGTTACATTCGAAAAGCAAACAGCCCAAGATCCGAAGTATCAAGTGCAAACATAAAGAAAACCCAGTTGTAGTAGAACCGCCTGTTGCAGATGAGGACTGCAGTTTGAAATGCTGCTCTTCTGATACCAAAGGCTCTCCTTTGGCCAGCATTTCCAAAAGTGGGAAAGTGGATGGGCTAAAACTACTGAGCAACATGCATGAGAAAACCAGGGATTCGAGTGACATAGAAACAGCAGTGGTGAAACACGTTCTGTCAGAGTTGAAAGAACTCTCTTATAGATCCTTAAGTGAAGATGTCAGTGACTCCGGAATGCCAAAGCCATCAAAACCATTACTTTTTTCTTCTGCCTCTGGTCAGAATCATATACCTATTGAACCAGACTACAAATTCAGTACATTACTAATGATGTTGAAAGATATGCATGATAGTAAGACCAAGGAGCAACGGTTAATGACTGCTCAGAACTTGGTCTCTTATCGGAGTCCTGGTCTTGGGGACTGTTCTACCAGTAGTCCTGTGGGGGCTTCTAAGGTCTTGGTTTCAGGAGGTTCCACTCACAATTCAGAAAAAAATGGAGATGGCACTCAGGATCCAGTCCGTTCTAGCCCTAGTGGGGGTGACTCTGCACTGTCTGGGGAGCTATCTACCTCCCTACCTGGCTTGGTGTCCGATAAAAGAGACCTCCCTGCTTCTGGCAGAAATCGTTCAAACTGTATTACTAGGCGCAACTGTGGTCGATCAAAGCCATCCAAATTAAGAGATGGTTTTTCAACCCAGATGGGAAAGAACACAGTGAACCGTAAAGCCTTAAAGACAGAGCGCAAAAGAAAACTGAACCAGCTTCCAGCTGTGACTCTTGAGGCTGCACTGCAGGGAGACAGAGAGAGTAGGGGTTCAGAGAATAGCTCCTCCAGAGGTGAGGCAGAAGACCCTGGTAAAGAAGAACCCCTTCAATTAATGGGCCATTTAACAAGTGAAGATGGTACCCATTTTTCCAGTGTTAATTTTGATAATAAAGTCAACCAGTCTGACCCTGATAAAGTTCCTGAAAAAGACCCCTCTTTTGAAAACAGAAAAGGGACAGAGCTGGAGTCTGAAATCATTAGTGAGAATGATGAACCCACTAGTGTAAATCAAGTGGTGCCTAAAAAGCGGTGGCAGCGTTTAAACCAAAGGCGCACTAAACCTCGTAAGCGCACTAACAGATTTAGGGAGAAAGAAAACTCTGAGGGTGCCTTTGGGGTCTTGCTTCCCGCTGACCCTGTAAAGAAGGGAGATGAGTTCCCAGAACAGAGACCTCCTCCTTCGACGAACATACTAGAGGATGCACTGACAGATCCAAATCATGCCGACTGCTTAGATTCAGCTGGGCCACGGTTGAAAGTTTGTGATAAATCCAGTGCCAGCAATGAAGAGGTGGAAAAGGAGCCAGGAATTCCCAGTTTGACCCCTCAGCCTGAGCTCCCTGAACCAGCTGTGCGGTCAGAGAAGAAACGCCTTAGGAAGCCAAGCAAGTGGCTTCTGGAATATACAGAAGAATATGATCAGATATTTGCTCCTAAGAAAAAACAAAAGAAGGTACAGGAACAGGTGCACAAGGTAAGTTCCCGCCGTGAAGAGGAAAGCCTTTTAGCCCGGTGTCGATCTAGTGCTCAGAACAAACAGGTGGATGAGAATTCTTTGATATCAACCAAAGAAGAGCCTCCAGTTCTTGAAAGGGAGGCTCCGTTTTTGGAAGGGCCCTTGGCTCAGTCAGAACTTGGAGGTGGACATGCTGAGTTGCCACAGCTGACCTTGTCTGTGCCTGTGGCTCCGGAAGTCTCTCCACGGCCTGCCCTTGAGTCTGAGGAATTGCTAGTTAAAACACCAGGAAATTATGAAAGTAAGCGTCAGAGAAAACCAACTAAGAAACTTCTTGAATCCAATGATTTAGACCCTGGATTTATGCCCAAGAAAGGGGAACTTGGCCTTACTAAAAAGTGTTATGAAGCTGGTCACTTGGAGAATGACATTACTGAATCATGTGCTGCATCTCGTTCTAAAGAGTTTGGTGGAGGCACCACCAAGCTGTTTGATAAACCAAGGAAGCGAAAACGACAGAGACATGCTACAGCCAAGGTGCATTGTAAAAAAGTGAAAAATGACAACTCATCAAAAGAAACTCCAAGCTCCGAGGGAGAACTGATGACACACAGGACAGCTGCAAGCCCCAAGGAAACCATTGAGGAGGGTGTAGAAAATGACCACGGAATGCCTGTATCTAAAAAACTGCAGGGTGAACGAGGAGGAGGAGCTGCACTCAAGGAGAATGTTTGTCAGAACTGTGAGAAACTGGGTGAGCTGCTATTATGTGAGGCTCAGTGCTGTGGGGCTTTCCACCTGGAGTGCCTTGGATTAACTGAAATGCCCAGAGGAAAATTTATCTGCAATGAATGTCGCACAGGAATACATACCTGTTTTGTATGCAAGCAGAGTGGGGAAGATGTTAAAAGGTGCCTTCTGCCCTTATGTGGAAAGTTTTACCATGAAGAGTGTGTCCAGAAATATCCACCCACTGTCTTGCAGAACAAGGGCTTCCGGTGTTCCCTCCACATATGTATAACCTGCCATGCTGCTAATCCAGCCAGTGTTTCTGCATCTAAAGGTCGACTGATGCGCTGTGTCCGCTGCCCAGTGGCATACCATGCCAATGATTTTTGCCTGGCTGCTGGGTCAAAGATCCTTGCATCCAATAGCATCATCTGCCCCAATCACTTTACCCCCAGACGTGGCTGCCGAAATCATGAGCATGTTAATGTTAGCTGGTGTTTTGTATGCTCAGAAGGAGGCAGCCTTCTGTGCTGTGATTCTTGCCCTGCTGCTTTTCATCGTGAATGCCTGAACATTGATATCCCTGAAGGAAACTGGTATTGCAATGACTGTAAGGCAGGCAAAAAGCCACATTACAGGGAAATTGTCTGGGTAAAAGTTGGACGATACAGGTGGTGGCCAGCTGAGATCTGCCATCCTCGAGCTGTACCTTCCAATATTGACAAGATGAGACATGATGTGGGCGAGTTCCCTGTGCTCTTCTTTGGGTCTAATGACTATCTGTGGACTCACCAGGCCCGAGTCTTTCCCTACATGGAGGGGGATGTGAGCAGCAAGGATAAGATGGGCAAAGGAGTGGACGGTACATATAAAAAAGCTCTTCAGGAAGCTGCAGCAAGGTTTGAGGAGTTAAAGGCCCAAAAAGAGCTAAGACAGCTGCAGGAAGATCGAAAGAATGACAAGAAGCCACCGCCTTATAAACATATAAAGGTGAACCGTCCTATTGGCAGGGTACAGATCTTCACTGCAGACTTGTCTGAAATTCCCCGTTGCAACTGTAAAGCTACTGATGAGAACCCCTGTGGGATAGACTCCGAGTGCATCAACCGCATGCTGCTCTATGAGTGTCACCCCACAGTATGTCCTGCTGGAGGGCGCTGCCAAAACCAGTGCTTTACTAAGCGCCAGTATCCAGAGGTTGAAATTTTTCGCACATTACAGAGGGGCTGGGGTCTCCGGACAAAAACAGATATCAAAAAGGGTGAATTTGTCAATGAATATGTGGGTGAGCTAATAGACGAAGAAGAGTGCAGAGCTCGAATCCGTTATGCCCAAGAACACGATATCACTAATTTCTATATGCTCACTTTAGACAAAGATCGTATTATTGATGCTGGTCCCAAAGGAAACTATGCTCGATTCATGAATCATTGCTGCCAGCCCAACTGTGAAACACAGAAGTGGTCTGTGAATGGAGATACCCGTGTTGGCCTTTTTGCCTTGAGTGACATTAAAGCAGGCACTGAACTTACCTTCAACTACAACCTAGAATGTCTTGGGAATGGAAAGACTGTTTGCAAATGTGGAGCTCCGAACTGCAGTGGCTTTTTGGGTGTAAGGCCAAAGAATCAACCCATTGCCACAGAGGAAAAGTCAAAGAAATTCAAGAAGAAGCAACAGGGGAAGCGCAGGACCCAGGGTGAAATCACAAAGGAGCGAGAGGATGAGTGTTTCAGCTGTGGGGATGCTGGCCAGCTCGTCTCCTGTAAGAAGCCAGGCTGCCCCAAAGTTTACCATGCAGACTGTCTCAATCTAACCAAGCGACCAGCAGGGAAATGGGAGTGTCCTTGGCATCAGTGTGACATCTGCGGAAAGGAAGCAGCCTCCTTCTGTGAGATGTGTCCCAGCTCCTTTTGTAAGCAGCATCGGGAAGGGATGCTCTTCATCTCCAAACTGGATGGGCGTCTGTCTTGTACTGAGCATGATCCCTGTGGGCCCAACCCTCTGGAACCTGGGGAGATCCGTGAGTATGTACCTCCTACAGTACCGCTGCCTCCAGGCCCAGGCACTCACCTGGCAGAGCAATCATCAGGAGTAGCTGCTCAGGGGCCCAAGATGTCGGACAAGCCATCTGCTGACACCAACCAGACGCTGTCGCTGTCCAGAAAAGCTCTGGCAGGGACTTGTCAGAGGCCACCGCTGCCTGAAAGGCCTCCTGATAGAACTGACTCCAGGCCCCAGCCTGTAGATAGGGTCAGGGACCTTGCTGGGTCAGGGACCAAACCCCAATCTTTGGTATCCAGCCAGAAGCCATTGGACAGGCCACCTGCAATGGCAGGACCAAGACCCCAACTATCTGACAAACCCTCTCCAGTGACCGGCCCAAGCTCCTCACCCTCAGTCAGGTCACAACCACTGGAAAGACCTCTGGGGACAGCTGACCCAAGGCTGGATAAATCCATAGGTGCTGCCAGCCCAAGGCCCCAGTCACTGGAGAAAACCCCTGTCCCTACTGGCCTGAGACTTCCGCAGCCAGACAAACTGCTAGTCACCAGCGGTCCCAAACCCCAGACTTCAGACAGGCCCTCTGAAAAATCCCATGCCTCTTTGTCCCAGAGACTCCCACCTCCTGACAAAGTACTATCAGCTGTGGTCCAGACCCTGGTAGCTAAAGAAAAAGCACTGAGGCCTGTGGACCAGAATACTCAGTCAAAAAATAGAGCTGCTTTGGTGATGGATCTCATAGACCTAACTCCTCGCCAGAAGGAACGGGGAGCTTCTCCCCATGAGATCACACCACAGGTTGATGAGAAGATGCCAGTGTTGGAGTCGAGCTCGTGGCCTGCCAGCAAAGGTCTGGGACAGATGTCACGAGCCATTGAGAGAGGCATTGTGTCAGATCCTGTCCTTCAGCCACCGGGCAAAGCAGCGGCCCCTTCAGAGCACTCCTGGCAAGCTGTTAAATCACTCACCCAGGCCAGACTTCTTTCTCAGCCCCCTGCCAAGGCTTTTTTGTATGAGCCAGCAACTCAGGCCTCAGGAAGAGCACCTGCAGGGGCTGAGCAGACCCCAGGGCCTCCCAGCCAAGCACCAGGCCT---------GGTGAAGCAGATGGCCGGAGGCCAGCAACTACCTGGACTTGCTGCCAAGAGTGGGCAGTCCTTCAGGCCTCTTGGGAAGGCCCCATCCTCCCTCTCCACTGAAGAGAAGAAGTTGGCAACCACAGAGCAGAGTCCCTGGGCCTTGGGCAAGGCCTCACCAGGGCCAGGGCTCTGGCCCATGGTGGCTGGACAGACACTGGCACAGTCTTGCTGGTCCTCTGGGAGCACACAGACATTGGCACAGACTTGCTGGTCTCTTGGAAGAGGGCAAGACCCTAAATCAGAGCAAAATACCCTTCCAGCTCTTAACCAGGCTCCTTCCAGTCACAAGTGTGCAGAGTCAGAACAG
>Neophocaena_phocaenoides
------------------------------------------------------------------------------------------------------------------------------------------------------------------------------------------------------------------------------------------------------------------------------------------------------------------------------------------------------------------------------------------------------------------------------------------------------------------------------------------------------------------------------------------------------------------------------------------------------------------------------------------------------------------------------------------------------------------------------------------------------------------------------------------------------------------------------------------------------------------------------------------------------------------------------------------------------------------------------------------------------------------------------------------------------------------------------------------------ATGAAAGTTTCCAACCGGAGGCCCTATCGACAGTACTACGTGGAGGCTTTTGGAGATCCTTCTGAGAGAGCCTGGGTGGCTGGAAAAGCAATCGTCATGTTTGAAGGCAGACATCAATTTGAAGAGCTACCTGTCCTTAGGAGAAGAGGGAAGCAGAAAGAAAAAGGATATAGGCATAAGGTTCCTCAGAAAATTTTGAGTAAATGGGAAGCCAGTGTTGGTCTTGCTGAGCAGTACGATGTTCCCAAAGGGTCGAAGAACCGAAAGTGTGTCACCAGTTCACTCAAGTTGGACAGTGAGGAGGATATGCCGTTTGAGGACTGTACAAATGACCCTGAATCAGAACATGACCTGTTGCTTAATGGCTGCTTGAAATCTCTGGCTTTTGACTCTGAACATTCTGCAGATGAGAAGGAAAAACCTTGTGCTAAGTCTCTAGCCAGAAAGAGCTCTGATAATCCAAAAAGGACTAGTGTGAAAAAGGGCCACATGCAATTTGAAGCACATAAGGAAGAACGGAGGGGAAAGATTCCAGAGAACCTTGGCCTAAACTTTATTTCTGGGGATGTATCTGATAAGCAGGCCTCTAATGAACTCTCCCGGATAGCAAACAGCCTCACAGGGCCCAGCTCTGCCCCAGGAAGTTTCCTATTTTCTTCTTGTGCAAAAAACACTGCAAAGAAAGAATTTGAGACTTCAAATTGTGACTCTTTACTGGGTTTGTCTGAGGGTGCCTTGCTCTCTAAACGTTCTGGGGAGAAGAAGAAACTCCAGCGAGGTCTGGTGTGTAGTTCAAAAGTGCAGCTCTGCTATATTGGAGCAGGTGATGAAGAAAAGCGAAGTGATTCCATTAGTATCTGTACCACTTCTGATGATGGAAGCAGTGATCTGGATCCCGTAGATCATAGTTCAGAGTCTGATAACAGTGTCCTTGAAATTGCAGATGCTTTCGATAGAACAGAGAACATGTTACCTGTGCAGAAAAATGAAAAGGTAAAGTATTCTAGGTATCCTGCCACGAACACTAAGGTAAAAGCAAAGCAGAAGACCCTCATTACTAACTCACACACAGACCACTTGATGGATTGTACCAAGACAGTAGAGCCTGGAACTGAGACGTCTCAGGTTAATCTCTCTGATCTTAAAGTATCAACTCTTGTCCGAAAACCCCAATCAGATTTTAGAAATGATGGTCTTTCTCCAAAATTTAACACACCATCAAGCATTTCCAGTGAGAACTCAATAATAAAAGGTGGGGCTACAAATCAAGCTCTGTTACATTCGAAAAGCAAACAGCCCAAGATCCGAAGTATCAAGTGCAAACATAAAGAAAACCCAGTTGTAGTAGAACCGCCTGTTGCAGATGAGGACTGCAGTTTGAAATGCTGCTCTTCTGATACCAAAGGCTCTCCTTTGGCCAGCATTTCCAAAAGTGGGAAAGTGGATGGGCTAAAACTACTGAGCAACATGCATGAGAAAACCAGGGATTCGAGTGACATAGAAACAGCAGTGGTGAAACACGTTCTGTCAGAGTTGAAAGAACTCTCTTATAGATCCTTAAGTGAAGATGTCAGTGACTCCGGAATGTCAAAGCCATCAAAACCATTACTTTTTTCTTCTGCCTCTGGTCAGAATCATATACCTATTGAACCAGACTACAAATTCAGTACATTACTAATGATGTTGAAAGATATGCATGATAGTAAGACCAAGGAGCAACGGTTAATGACTGCTCAGAACTTGGTCTCTTATCGGAGTCCTGGTCTTGGGGACTGTTCTACCAGTAGTCCTGTGGGGGCTTCTAAGGTCTTGGTTTCAGGAGGTTCCACTCACAATTCAGAAAAAAATGGAGATGGCACTCAGGATCCAGTCCGTCCTAGCCCTAGTGGGGGTGACTCTGCACTGTCTGGGGAGCTATCTACCTCCCTACCTGGCTTGGTGTCCGATAAAAGAGACCTCCCTGCTTCTGGCAAAAATCGTTCAAACTGTATTACTAGGCGCAACTGTGGTCGATCAAAGCCATCCAAATTACGAGATGGTTTTTCAACCCAGATGGGAAAGAACACAGTGAACCGTAAAGCCTTAAAGACAGAGCGCAAAAGAAAACTGAACCAGCTTCCAGCTGTGACTCTTGAGGCTGCACTGCAGGGAGACAGAGAGAGTAGGGGTTCAGAGAATAGCTCCTCCAGAGGTGAGGCAGAAGACCCTGGTAAAGAAGAACCCCTTCAATTAATGGGCCATTTAACAAGTGAAGATGGTACCCATTTTTCCAGTGTTAATTTTGATAATAAAGTCAACCAGTCTGACCCTGATAAAGTTCCTGAAAAAGACCCCTCTTTTGAAAACAGAAAAGGGACAGAGCTGGAGTCTGAAATGATTAGTGAGAATGATGAACCCACTAGTGTAAATCAAGTGGTGCCTAAAAAGCGGTGGCAGCGTTTAAACCAAAGGCGCACTAAACCTCGTAAGCGCACTAACAGATTTAGGGAGAAAGAAAACTCTGAGGGTGCCTTTGGGGTCTTGCTTCCTGCTGACCCTGTAAAGAAGGGAGATGAGTTCCCAGAACAGAGACCTCCTCCTTCGACGAACATACTAGAGGATGCACTGACAGATCCAAATCATGCCGACTGCTTAGATTCAGCTGGGCCACGGTTGAAAGTTTGTGATAAATCCAGTGCCAGCAATGAAGAGGTGGAAAAGGAGCCAGGAATTCCCAGTTTGACCCCTCAGCCTGAGCTCCCTGAACCAGCTGTGCGGTCAGAGAAGAAACGCCTTAGGAAGCCAAGCAAGTGGCTTCTGGAATATACAGAAGAATATGATCAGATATTTGCTCCTAAGAAAAAACAAAAGAAGGTACAGGAACAGGTGCACAAGGTAAGTTCTCGCCGTGAAGAGGAAAACCTTTTAGCCCGGTGTCGATCTAGTTCTCAGAACAAACAGGTGGATGAGAATTCTTTGATATCAACCAAAGAAGAGCCTCCAGTTCTTGAAAGGGAGGCTCCGTTTTTGGAAGGGCCCTTGGCTCAGTCAGAACTTGGAGGTGGACATGCTGAGTTGCCACAGCTGACCTTGTCTGTGCCTGTGGCTCCGGAAGTCTCTCCACGGCCTGCCCTTGAGTCTGAGGAATTGCTAGTTAAAACACCAGGAAATTATGAAAGTAAGCGTCAGAGAAAACCAACTAAGAAACTTCTTGAATCCAATGATTTAGACCCTGGATTTATGCCCAAGAAAGGGGAACTTGGCCTTACTAAAAAGTGTTATGAAGCTGGTCACTTGGAGAATGACATTACTGAATCATGTGCTGCATCTCGTTCTAAAGAGTTTGGTGGAGGCACCACCAAGCTGTTTGATAAACCAAGGAAGCGAAAACGACAGAGACATGCTACAGCCAAGGTGCATTGTAAAAAAGTGAAAAATGACAACTCATCAAAAGAAACTCCAAGCTCCGAGGGAGAACTGATGACACACAGGACAGCTGCAAGCCCCAAGGAGACCATTGAGGAGGGTGTAGAAAATGACCACGGAATGCCTGTATCTAAAAAACTGCAGGGTGAACGAGGAGGAGGAGCTGCACTCAAGGAGAATGTTTGTCAGAACTGTGAGAAACTGGGTGAGCTGCTATTATGTGAGGCTCAGTGCTGTGGGGCTTTCCACCTGGAGTGCCTTGGATTAACTGAAATGCCCAGAGGAAAATTTATCTGCAATGAATGTCGCACAGG------------------------------------------------------------------------------------------------------------------------------------------------------------------------------------------------------AGGTCGACTGATGCGCTGTGTCCGCTGCCCAGTGGCATACCATGCCAATGACTTTTGCCTGGCTGCTGGGTCAAAGATCCTTGCATCCAATAGCATCATCTGCCCTAATCACTTTACCCCCAGACGTGGCTGCCGAAATCATGAGCATGTTAATGTTAGCTGGTGTTTTGTATGCTCAGAAGGAGGCAGCCTTCTGTGCTGTGATTCTTGCCCTGCTGCTTTTCATCGTGAATGCCTGAACATTGATATCCCTGAAGGAAACTGGTATTGCAATGACTGTAAGGCAGGCAAAAAGCCACATTACAGGGAAATTGTCTGGGTAAAAGTTGGACGATACAGGTGGTGGCCAGCTGAGATCTGCCATCCTCGAGCTGTACCTTCCAATATTGACAAGATGAGACATGATGTGGGCGAGTTCCCTGTGCTCTTCTTTGGGTCTAATGACTATCTGTGGACTCACCAGGCCCGAGTCTTTCCCTACATGGAGGGGGATGTGAGCAGCAAGGATAAGATGGGCAAAGGAGTGGACGGTACATATAAAAAAGCTCTTCAGGAAGCTGCAGCAAGGTTTGAGGAGTTAAAGGCCCAAAAAGAGCTAAGACAGCTGCAGGAAGATCGAAAGAATGACAAGAAGCCACCGCCTTATAAACATATAAAGGTG------------------------------------------------------------------------------------------------------------------------------------------------------------------------------------------------------------------------------------------------------------------------AAGGGTGAATTTGTCAATGAATATGTGGGTGAGCTAATAGATGAAGAAGAGTGCAGAGCTCGAATCCGTTATGCCCAAGAACACGATATCACTAATTTCTATATGCTCACTTTAGACAAAGATCGTATTATTGATGCTGGTCCCAAAGGAAACTATGCTCGATTCATGAATCATTGCTGCCAGCCCAACTGTGAAACACAGAAGTGGTCTGTGAATGGAGATACCCGTGTTGGCCTTTTTGCCTTGAGTGACATTAAAGCAGGCACTGAACTTACCTTCAACTACAACCTAGAATGTCTTGGGAATGGAAAGACTGTTTGCAAATGTGGAGCTCCGAACTGCAGTGGCTTTTTGGGTGTAAGGCCAAAGAATCAACCCATTGCCACAGAGGAAAAGTCAAAGAAATTCAAGAAGAAGCAACAGGGGAAGCGCAGGACCCAGGGTGAAATCACAAAGGAGCGAGAGGATGAGTGTTTCAGCTGTGGGGATGCTGGCCAGCTCGTCTCCTGTAAGAAGCCAGGCTGCCCCAAAGTTTACCATGCAGACTGTCTCAATCTAACCAAGCGACCAGCAGGGAAATGGGAGTGTCCTTGGCATCAGTGTGACATCTGCGGAAAGGAAGCAGCCTCCTTCTGTGAGATGTGTCCCAGCTCCTTTTGTAAGCAGCATCGGGAAGGGATGCTCTTCATCTCCAAACTGGATGGGCGTCTGTCTTGTACTGAGCACGATCCCTGTGGGCCCAACCCTCTGGAACCTGGGGAGATCCGTGAGTATGTACCTCCTACAGTACCGCTGCCTCCAGGCCCAGGCACTCACCTGGCAGAGCAATCATCAGGAGTAGCTGCTCAGGGGCCCAAGATGTCGGACAAGCCATCTGCTGACACCAACCAGATGCTGTCGCTGTCCAGAAAAGCTCTGGCAGGGACTTGTCAGAGGCCACCGCTGCCTGAAAGGCCTCCTGATAGAACTGACTCCAGGCCCCAGCCTGTAGATAGGGTCAGGGACCTTGCTGGGTCAGGGACCAAACCCCAATCCTTGGTATCCAGCCAGAAGCCATTGGACAGGCCACCTGCAATGGCAGGACCAAGACCCCAACTATCTGACAAACCCTCTCCAGTGACCGGCCCAAGCTCCTCACCCTCAGTCAGGTCACAACCACTGGAAAGACCTCTGGGGACAGCTGACCCAAGGCTGGATAAATCCATAGGTGCTGCCAGCCCAAGGCCCCAGTCACTGGAGAAAACCCCTGTCCCTACTGGCCTGAGACTTCCGCAGCCAGACAAACTGCTAGTCACCAGCGGTCCCAAACCCCAGACTTCAGACAGGCCCCCCGAAAAATCCCATGCCTCTTTGTCCCAGAGACTCCCACCTCCTGACAAAGTACTATCAGCTGTGGTCCAGACCCTGGTAGCTAAAGAAAAAGCACTGAGGCCTGTGGACCAGAATACTCAGTCAAAAAATAGAGCTGCTTTGGTGATGGATCTCATAGACCTAACTCCTCGCCAGAAGGAACGGGGAGCTTCTCCCCATGAGATCACACCACAGGTTGATGAGAAGATGCCAGTGTTGGAGTCGAGCTCGTGGCCTGCCAGCAAAGGTCTGGGACAGATGTCACGAGCCATTGAGAGAGGCATTGTGTCAGATCCTGTCCTTCAGCCACCGGGCAAAGCAGCGGCCCCTTCAGAGCACTCCTGGCAAGCTGTTAAATCACTCACCCAGGCCAGACTTCTTTCTCAGCCCCCTGCCAAGGCTTTTTTGTATGAGCCAGCAACTCAGGCCTCAGGAAGAGCACCTGCAGGGGCTGAGCAGACCCCAGGGCCTCCCAGCCAAGCACCAGGCCT---------GGTGAAGCAGATGGCCGGAGGCCAGCAACTACCTGGACTTGCTGCCAAGAGTGGGCAGTCCTTCAGGCCTCTTGGGAAGGCCCCATCCTCCCTCTCCACTGAAGAGAAGAAGTTGGCAACCACAGAGCAGAGTCCCTGGGCCTTGGGCAAGGCCTCACCAGGGCCAGGGCTCTGGCCCATGGTGGCTGGACAGACACTGGCACAGTCTTGCTGGTCCTCTGGGAGCACACAGACATTGGCACAGACTTGCTGGTCTCTTGGAAGAGGGCAAGACCCTAAATCAGAGCAAAATACCCTTCCAGCTCTTAACCAGGCTCCTTCCAGTCACAAGTGTGCAGAGTCAGAACAG
>Balaenoptera_omurai
ATGGATCAGACCTGTGAACTACCTAGAAGAAATTGTCTGCTGCCCTTTTCCAATCCAGTGAATTTAGATGCCCCTGAAGACAAGGACAGCCCTTTCGGTAATGGTCAATCCAATTTTTCTGAGCCACTTAATGGGTGTACTATGCAGTTATCGACTGCCAGTGGAACATCCCAAAATGCTTATGGACAAGATTCTCCATCTTGTTACATTCCACTGCGGAGACTACAGGATTTGGCCTCCATGATCAATGTAGAGTATTTAAATGGGTCTGCTGATGGATCAGAATCCTTTCAAGACCCTGAAAAAAGTGATTCAAGAGCTCAGTCGCCAATTGTTTGCACTTCCTTGAGTCCTGGTGGTCCAACAGCACTTGCTATGAAACAGGAACCCTCTTGTAATAACTCCCCTGAACTCCAGGTAAAAGTAACAAAGACTATCAAGAATGGCTTTCTGCACTTTGAGAATTTTACTTGTGTGGACGATGCAGATGTAGATTCTGAAATGGACCCAGAACAGCCAGTCACAGAGGATGAGAGTATAGAGGAGATCTTTGAGGAAACTCAGACCAATGCCACCTGCAATTATGAGCCTAAATCAGAGAATGGTGTAGACGTGGCCATGGGAAATGAACAAGACAGCACACCAGACAGTAGACACGGTGCAGTCAAATCGCCATTCTTGCCATTAGCTCCTCAAACTGAAACACAGAAAAATAAGCAAAGAAATGAAGTGGACGGCAGCAATGAAAAAGCAGCCCTTCTCCCAGCCCCCCTTTCACTAGGAGATACAACCATTACCATAGAAGAGCAATTAAACTCGATTAATTTATCTTTTCAGGATGATCCAGACTCCAGTACCAGTACTTTAGGAACCATGCTAGAATTACCTGGAAC------------------------------------------------------------------------------------------------------------------------------------------------------------------------AGTTTCTAACCGGAGGCCCTATCGACAGTACTACGTGGAGGCTTTTGGAGATCCTTCTGAGAGAGCCTGGGTGGCTGGAAAAGCAATCGTCATGTTTGAAGGCAGACATCAATTTGAAGAGCTACCTGTCCTTAGGAGAAGAGGGAAGCAGAAAGAAAAAGGATATAGGCATAAGGTTCCTCAGAAAATTTTGAGTAAATGGGAAGCCAGTGTTGGTCTTGCTGAGCAGTATGATGTTCCCAAAGGGTCGAAGAACCGGAAATGTGTCACCAGTTCACTCAAGTTGGACAGTGAGGAGGATATGCCATTTGAGGACTGTACAAATGACCCTGAATCAGAACATGACCTGTTGCTTAATGGCTGCTTGAAATCTCTGGCTTTTGACTCTGAACATTCTGCAGATGAGAAGGAAAAACCTTGTGTTAAGTCTCTAGCCAGAAAGAGCTCTGATAATCCAAAAAGGACTAGTGTGAAAAAGGGCCACATGCAATTTGAAGCACATAAGGAAGAACGGAGGGGAAAGATTCCAGAGAACCTTGGCCTAAACTTTATTTCTGGGGATGTATCTGATAAGCAGGCCTCTAATGAACTTTCCCGGATAGCAAACAGCCTCACAGGGCCCAGCTCTGCCCCAGGAAGTTTCCTATTTTCTTCTTGTGCAAAAAACACTGCAAAGAAAGAATTTGAGACTTCAAATTGTGACTCTTTACTGGGCTTGTCTGAGGGTGCCTTGCTCTCTAAACGTTCTGGGGAGAAGAAGAAACTCCAGCGAGGTCTGGTGTGTAGTTCAAAAGTGCAGCTCTGCTATATTGGAGCAGGTGATGAAGAAAAGCGAAGTGATTCCATTAGTATCTGTACCACTTCTGATGATGGAAGCAGTGATCTGGATCCCATAGATCATAGTTCAGAGTCTGATAACAGTGTCCTTGAAATTACAGATGCTTTCGATAGAACAGAGAACATGTTACCTGTGCAGAAAAATGAAAAGGTAAAGTATTCTAGGTATCCTGCCACAAACACTAAGGTAAAAGCAAAGCAGAAGACCCTCATTACTAACTCACACACAGACCACTTGATGGATTGTACCAAGACAGTAGAGCCTGGAACTGAGACGTCTCAGGTTAATCTCTCTGATCTTAAAGTGTCAACTCTTGTCCGAAAACCCCAATCAGATTTTAGAAATGATGGTCTTTCTCCAAAATTTAACACACCATCAAGCATTTCCAGTGAGAACTCAATAATAAAAGGTGGGGCTACAAATCAAGCTCTGTTACATTCGAAAAGCAAACAGCCCAAGATCCGAAGTATCAAGTGCAAACATAAAGAAAACCCAGTTGTAGTAGAACCGCCTGCTGCAGATGAGGACTGCAGTTTGAAATGCTGCTCTTCTGATACCAAAGGCTCTCCTTTGGCCAGCATTTCCAAAAGTGGGAAAGTGGATGGGCTAAAACTACTGAGCAACATGCATGAGAAAACCAGGGATTCGAGTGACATAGAAACAGCAGTGGTGAAACACGTTCTGTCAGAGTTGAAAGAACTCTCTTATAGATCCTTAAGTGAAGATGTCAGTGACTCCGGAATGTCAAAGCCATCAAAACCATTACTTTTTTCTTCTGCCTCTGGTCAGAATCATATACCTATTGAACCAGACTACAAATTCAGTACATTACTAATGATGTTGAAAGATATGCATGATAGTAAGACCAAGGAGCAACGGTTAATGACTGCTCAGAACTTGGTCTCGTATCGGAGTCCTGGTCTTGGGGACTGTTCTACCAGTAGTCCTGTGGGGGCTTCTAAGGTCTTGGTTTCAGGAGGCTCCACTCACAATTCAGAAAAAAATGGAGATGGCACTCAGGATCCAGTCCGTCCTAGCCCTAGTGGGGGTGACTCTGCACTGTCTGGGGAGCTATCTACCTCTCTACCTGGCTTGGTGTCCGATAAAAGAGACCTCCCTGCTTCTGGCAAAAATCGTTCAAACTGTGTTACTAGGCGCAACTGTGGTCGATCAAAGCCATCCAAATTACGAGATGGTTTTTCAACCCAGATGGGAAAGAACACAGTGAACCGTAAAGCCTTAAAGACAGAGCGCAAAAGAAAACTGAACCAGCTTCCAGCTGTGACTCTTGAGGCTGCACTGCAGGGAGACAGAGAGAGTAGGGGTTCAGAGAATAGCTCCTCCAGAGGTGAGGCAGAAGACCCTGGTAAAGAAGAACCCCTTCAATTAATGGGCCATTTAACAAGTGAAGATGGTACCCATTTTTCCAGTGTTAATTTTGATAATAAAGTCAACCAGTCCGACCCTGATAAAATTCCTGAAAAAGACCCCTCTTTTGAAAACAGAAAAGGGACAGAGCTGGAGTCTGAAATGATTAGTGAGAATGATGAACCCACTAGTGTAAATCAAGTGGTGCCTAAAAAGCGGTGGCAGCGTTTAAACCAAAGGCGAACTAAACCTCGTAAGCGCACTAACAGATTTAGGGAGAAAGAAAACTCTGAGGGTGCCTTTGGGGTCTTGCTTCCTGCTGACCCTGTAAAGAAGGGAGATGAGTTCCCAGAACAGAGACCTCCTCCTTCGACGAACATACTAGAGGATGCACTGACAGATCCAAATCATGCCGACTGCTTAGATTCAGCTGGGCCACGGTTGAAAGTTTGTGATAAATCCAGTGCCAGCAATGAAGAGGTGGAGAAGGAGCCAGGAATTCCCAGTTTGACCCCTCAGCCTGAGCTCCCTGAACCAGCTGTGCGGTCAGAGAAGAAACGCCTTAGGAAGCCAAGCAAGTGGCTTCTGGAATATACAGAAGAATATGATCAGATATTTGCTCCTAAGAAAAAACAAAAGAAGGTACAGGAACAGGTGCACAAGGTA----------------------------------------------------------------------------------------------------------------------------------------------------------------------------------------------------------------------------------------------------------------------------------------------------------------------------------------------------------------------------------------------------------------------------------------------------------------------GCACCACCAAGCTGTTTGATAAACCAAGGAAGCGAAAACGACAGAGACATGCTACAGCCAAGGTGCATTGTAAAAAAGTGAAAAATGACAGCTCATCAAAAGAAACTCCAAGCTCCGAGGGAGAACTGATGACACACAGGACAGCTGCAAGCCCCAAGGAGACCGTTGAGGAGGGTGTAGAAAATGACCACGGAATGCCTGTATCTAAAAAACTGCAGGGTGAACGAGGAGGAGGAGCTGCACTCAAGGAGAATGTTTGTCAGAACTGTGAGAAACTGGGTGAGCTGCTATTATGTGAGGCTCAGTGCTGTGGGGCTTTCCACCTGGAGTGCCTTGGATTAACTGAAATGCCCAGAGGAAAATTTATCTGCAATGAATGTCGCACAGG------------------------------------------------------------------------------------------------------------------------------------------------------------------------------------------------------AGGTCGACTGATGCGCTGTGTCCGCTGCCCAGTGGCATACCATGCCAATGACTTTTGCCTGGCTGCTGGGTCAAAGATCCTTGCATCCAATAGCATCATCTGCCCTAATCACTTTACCCCCAGACGTGGCTGCCGAAATCATGAGCATGTTAATGTTAGCTGGTGTTTTGTATGCTCAGAAGGAGGCAGCCTTCTGTGCTGTGATTCTTGCCCTGCTGCTTTTCATCGTGAATGCCTGAACATTGATATCCCTGAAGGAAACTGGTATTGCAATGACTGTAAGGCAGGCAAAAAGCCACATTACAGGGAAATTGTCTGGGTAAAAGTTGGACGATACAGGTGGTGGCCAGCTGAGATCTGCCATCCTCGAGCTGTACCTTCCAATATTGACAAGATGAGACATGATGTGGGCGAGTTCCCTGTGCTCTTCTTTGGGTCTAATGACTATCTGTGGACTCACCAGGCCCGAGTCTTTCCCTACATGGAGGGGGATGTGAGCAGCAAGGATAAGATGGGCAAAGGAGTGGACGGTACATATAAAAAAGCTCTTCAGGAAGCTGCAGCAAGGTTTGAGGAGTTAAAGACCCAAAAAGAGCTAAGACAGCTACAGGAAGATCGAAAGAATGACAAGAAGCCACCGCCTTATAAACATATAAAGGTG------------------------------------------------------------------------------------------------------------------------------------------------------------------------------------------------------------------------------------------------------------------------AAGGGTGAATTTGTCAATGAATATGTGGGTGAGCTAATAGATGAAGAAGAGTGCAGAGCTCGAATCCGTTATGCCCAAGAACACGATATCACTAATTTCTACATGCTCACTTTAGACAAAGATCGTATTATTGATGCTGGTCCCAAAGGAAACTATGCTCGATTCATGAATCATTGCTGCCAGCCCAACTGTGAAACACAGAAGTGGTCTGTGAATGGAGATACCCGTGTTGGCCTTTTTGCCTTGAGTGACATTAAAGCAGGCACTGAACTTACCTTCAACTACAACCTAGAATGTCTTGGGAATGGAAAGACTGTTTGCAAATGTGGAGCTCCGAACTGCAGTGGCTTTTTGGGTGTAAGGCCAAAGAATCAACCCATTGCCACAGAGGAAAAGTCAAAGAAATTCAAGAAGAAGCAACAGGGGAAGCGCAGGACCCAGGGTGAAATCACAAAGGAGCGAGAGGATGAGTGTTTCAGCTGTGGGGATGCTGGCCAGCTCGTCTCCTGTAAGAAGCCAGGCTGCCCCAAAGTTTACCATGCAGACTGTCTCAATCTAACCAAGCGACCAGCAGGGAAGTGGGAGTGTCCTTGGCATCAGTGTGACATCTGCGGAAAGGAAGCAGCCTCCTTCTGTGAGATGTGTCCCAGCTCCTTTTGTAAGCAGCATCGGGAAGGGATGCTCTTTATCTCCAAACTGGATGGGCGTCTGTCTTGTACTGAGCATGACCCCTGTGGGCCCAACCCTCTGGAACCTGGGGAGATCCGTGAGTATGTACCTCCTACAGTACCGCTGCCTCCAGGCCCAAGCACTCACCTGGCAGAGCAATCATCAGGAGTAGCTGCTCAGGGGCCCAAGATGTCGGACAAGCCATCTGCTGACACCAACCAGACGCTGTCGCTGTCCAAAAAAGCTCTGGCAGGGACTTGTCAGAGGCCACCGCTGCCTGAAAGGCCTCCTGATAGAACTGACTCCAGGCCCCAGCCTGTAGATAGGGTCAGGGACCTTGCTGGGTCAGGGACCAAATCCCAATCCTTGGTATCCAGCCAGAAGCCATTGGACAGGCCACCTGCAATGGCAGGACCAAGACCCCAACTATCTGACAAACCCTCTCCAGTGACCGGCCCAAGCTCCTCACCCTCAGTCAGGTCACAACCACTGGAAAGACCTCTGGGGACAGCTGACCCGAGGCTGGATAAATCCATAGGTGCTGCCAGCCCAAGGCCCCAGTCACTGGAGAAAACCCCTGTCCCTACTGGCCTGAGACTTCCACAGCCAGACAAACTGCTAGTCACCAGCAGTCCCAAACCCCAGACTGCAGACAGGCCCCCCGACAAATCCCATGCCTCTTTGTCCCAGAGACTCCCACCTCCTGACAAAGTACTGTCAGCTGTGGTCCAGACCCTGGTAGCTAAAGAAAAAGCACTGAGGCCTGTGGACCAGAATACTCAGTCAAAAAATAGAGCTGCTTTGGTGATGGATCTCATAGACCTAACTCCTCGCCAGAAGGAACGGGCAGCTTCTCCCCATGAGATCACACCACAGGTTGATGAGAAGATGCCAGTGTTGGAGTCGAGCTCGTGGCCTGCCAGCAAAGGTCTGGGACAGATGTCACGAGCCATTGAGAGAGGCATTGTGTCAGATCCTGTCCTTCAGCCACCGGGCAAAGCAGCGGCCCCTTCAGAGCACTCCTGGCAAGCTGTTAAATCACTCACCCAGGCCAGACTTCTTTCTCAGCCCCCTGCCAAGGCTTTTTTGTATGAGCCAGCAACTCAGGCCTCAGGAAGAGCACCTGCAGGGGCTGAGCAGACCCCAGGGCCTCCCAGCCAAGCACCAGGCCT---------GGTGAAGCAGATGGCCGGAGGCCAGCAACTACCTGGACTTGCTGCCAAGAGTGGGCAGTCCTTCAGGCCTCTTGGGAAGGCCCCATCCTCCCTCTCCACTGAAGAGAAGAAGTTGGCAACCACAGAGCAGAGTCCCTGGGCCTTGGGCAAGGCCTCACCAGGGCCAGGGCTCTGGCCCATGGTGGCTGGACAGACACTGGCACAGTCTTGCTGGTCCTCTGGGAGCACACAGACATTGGCACAGACTTGCTGGTCTCTTGGAAGAGGGCAAGACCCTAAATCAGAGCAAAATACCCTTCCAGCTCTTAACCAGGCTCCTTCCAGTCACAAGTGTGCAGAGTCAGAACAG
>Lipotes_vexillifer
ATGGATCAGACCTGTGAACTACCTAGAAGAAATTGTCTGCTGCCCTTTTCCAACCCAGTGAATTTAGATGCCCCTGAAGACAAGGACAGCCCTTTCGGTAATGGTCAATCCAATTTTTCTGAGCCACTTAATGGGTGTACTATGCAGTTATCGACTGCCAGTGGAACATCCCAAAATGCTTATGGACAAGATTCTCCATCTTGTTACATTCCACTGCGGAGACTACAGGATTTGGCCTCCATGATCAATGTAGAGTATTTAAATGGGTCTGCTGATGGATCAGAATCCTTTCAAGACCCTGAAAAAAGTGATTCAAGAGCTCAGTCGCCAGTTGTTTGCACTTCCTTGAGTCCTGGTGGTCCAACAGCACTTGCTATGAAACAGGAACCCTCTTGTAATAACTCCCCTGAACTCCAGGTAAAAGTAACAAAGACTATCAAGAATGGCTTTCTGCACTTTGAGAATTTTACTTGTGTGGACGATGCAGATGTAGATTCTGAAATGGACCCAGAACAGCCAGTCACAGAGGATGAGAGTATAGAGGAGATCTTTGAGGAAACTCAGACCAATGCCACCTGCAATTATGAGCCTAAATCAGAGAATGGTGTAGACGTGGCCATGGGAAATGAACAAGACAGCACACCAGACAGTAGACACGGTGTAGTCAAATCGCCATTCTTGCCATTAGCTCCTCAAACTGAAACACAGAAAAATAAGCAAAGAAATGAAGTGGACGGCAGCAATGAAAAAGCAGCCCTTCTCCCAGCCCCCCTTTCACTAGGAGATACAACCATTACCATAGAAGAGCAATTAAACTCAATAAATTTATCTTTTCAGGATGATCCAGACTCCAGTACCAGTACATTAGGAAACATGCTAGAATTACCTGGAACTTCATCATCATCTACTTCACAGGAATTGCCATTTTGTCAGCCCAAGAAAAAGGCTACGCCACTGAAGTATGAAGTTGGAGATCTCATCTGGGCAAAATTCAAGAGACGTCCTTGGTGGCCCTGCAGGATTTGTTCTGATCCATTGATTAACACACACTCAAAAATGAAAGTTTCTAACCGTAGGCCCTATCGACAGTACTACGTGGAGGCTTTTGGAGATCCTTCTGAGAGAGCCTGGGTGGCTGGAAAAGCAATCGTCATGTTTGAAGGCAGACATCAATTTGAAGAGCTACCTGTCCTTAGGAGAAGAGGGAAGCAGAAAGAAAAAGGATATAGGCATAAGGTTCCTCAGAAAATTTTGAGTAAATGGGAAGCCAGTGTTGGTCTTGCTGAGCAGTATGATGTTCCCAAAGGGTCGAAGAACCGAAAATGTGTCACCAGTTCACTCAAGTTGGACAGTGAGGAGGATATGCCGTTTGAGGACTGTACAAATGACCCTGAATCAGAACATGACCTGTTGCTTAATGGCTGCTTGAAATCTCTGGCTTTTGACTCTGAACATTCTGCAGATGAGAAGGAAAAACCTTGTGCTAAGTCTCTAGCCAGAAAGAGCTCTGATAATCCAAAAAGGACTAGTGTGAAAAAGGGCCACATGCAATTTGAAGCACATAAGGAAGAACGGAGGGGAAAGATTCCAGAGAACCTTGGCCTAAACTTTATTTCTGGGGATGTATCTGATAAGCAGGCCTCTAATGAACTTTCCCGGATAGCAAACAGCCTCACAGGGCCCAGCTCTGCCCCAGGAAGTTTCCTATTTTCTTCTTGTGCAAAAAACACTGCAAAGAAAGAATTTGAGACTTCAAATTGTGACTCTTTACTGGGCTTGTCTGAGGGTGCCTTGCTCTCTAAACGTTCTGGGGAGAAGAAGAAACTCCAGCGAGGTCTGGTGTGTAGTTCAAAAGTGCAGCTCTGCTATATTGGAGCAGGTGATGAAGAAAAGCGAAGTGATTCCATTAGTATCTGTACCACTTCTGATGATGGAAGCAGTGATCTGGATCCCATAGATCATAGTTCAGAGTCTGATAACAGTGTCCTTGAAATTGCAGATGCTTTCGATAGAACAGAGAACATGTTACCTGTGCAGAAAAATGAAAAAGTAAAGTATTCTAGGTATCCTGCCACAAACACTAAGATAAAAGCAAAGCAGAAGACCCTCATTACTAACTCACACACAGACCACTTGATGGATTGTACCAAGACAGTAGAGCCTGGAACTGAGACGTCTCAGGTTAATCTCTCTGATCTTAAAGTATCAACTCTTGTCCGAAAACCCCAATCAGATTTTAGAAATGATGGTCTTTCTCCAAAATTTAACACACCATCAAGCATTTCCAGTGAGAACTCAATAATAAAAGGTGGGGCTACAAATCAAGCTCTCTTACATTCAAAAAGCAAACAGCCCAAGATCCGAAGTATCAAGTGCAAACATAAAGAAAACCCAGTTGTAGTAGAACCGCCTGTTGCAGATGAGGACTGCAGTTTGAAATGCTGCTCTTCTGATACCAAAGGCTCTCCTTTGGCCAGCATTTCCAAAAGTGGGAAAGTGGATGGGCTAAAACTACTGAGCAACATGCATGAGAAAACCAGGGATTCGAGTGACATAGAAACAGCAGTGGTGAAACACGTTCTGTCAGAGTTGAAAGAACTCTCTTATAGATCCTTAAGTGAAGATGTCAGTGACTCCGGAATGTCAAAGCCATCAAAACCATTACTTTTTTCTTCTGCCTCTGGTCAGAATCATATACCTATTGAACCAGACTACAAATTCAGTACATTACTAATGATGTTGAAAGATATGCATGATAGTAAGACCAAGGAGCAACGGTTAATGACTGCTCAGAACTTGGTCTCTTATCGGAGTCCTGGTCTTGGGGACTGTTCTACCAGTAGTCCTGTGGGGGCTTCTAAGGTCTTGGTTTCAGGAGGTTCCACTCACAATTCAGAAAAAAATGGAGATGGCACTCAGGATCCAGTCCGTCCTAGCCCTAGTGTGGGTGACTCTGCACTGCCTGGGGAGCTATCTACCTCCCTACCTGGCTTGGTGTCCGATAAAAGAGACCTCCCTGCTTCTGGCAAAAATCGTTCAAACTGTATTACTAGGCGCAACTGTGGTCGATCAAAGCCATCCAAATTACGAGATGGTTTTTCAACCCAGATGGGAAAGAACACAGTGAACCGTAAAGCCTTAAAGACAGAGCGCAAAAGAAAACTGAACCAGCTTCCAGCTGTGACTCTTGAGGCTGCACTGCAGGGAGACAGAGAGAGTAGGGGTTCAGAGAATAGCTCCTCCAGAGGTGAGGCAGAAGACCCTGGTAAAGAAGAACCCCTTCAATTAATGGGCCATTTAACAAGTGAAGATGGTACCCATTTTTCCAGTGTTAATTTTGATAATAAAGTCAACCAGTCTGACCCTGATAAAGTTCCTGAAAAAGACCCCTCTTTTGAAAACAGAAAAGGGACAGAGCTGGAGTCTGAAATGATTAGTGAGAATGATGAACCCACTAGTGTAAATCAAGTGGTGCCTAAAAAGCGGTGGCAGCGTTTAAACCAAAGGCGCACTAAACCTCGTAAGCGCACTAACAGATTTAGGGAGAAAGAAAACTCTGAGGGTGCCTTTGGGGTCTTGCTTCCTGCCGACCCTGTAAAGAAGGGAGATGAGTTCCCAGAACAGAGACCTCCTCCTTCGACGAACATACTAGAGGATGCACTGACAGATCCAAATCATGCCGACTGCTTAGATTCAGCTGGGCCACGGTTGAAAGTTTGTGATAAATCCAGTGCCAGCAATGAAGAGGTGGAAAAGGAGCCAGGAATTCCCAGTTTGACCCCTCAGCCTGAGCTCCCTGAACCAGCTGTGCGGTCAGAGAAGAAACGCCTTAGGAAGCCAAGCAAGTGGCTTCTGGAATATACAGAAGAATATGATCAGATATTTGCCCCTAAGAAAAAACAAAAGAAGGTACAGGAACAGGTGCACAAGGTAAGTTCCCGCCGTGAAGAGGAAAGCCTTTTAGCCCGGTGTCGATCTAGTGCTCAGAACAAACAGGTGGATGAGAATTCTTTGATATCAACCAAAGAAGAGCCTCCAATTCTTGAAAGGGAGGCTCCGTTTTTGGAAGGGCCCTTGGCTCAGTCAGAACTTGGAGGTGGACATGCTGAGTTGCCACAGCTGACCTTGTCTGTGCCTGTGGCTCCGGAAGTCTCTCCACGGCCTGCCCTTGAGTCTGAGGAATTGCTAGTTAAAACACCAGGAAATTATGAAAGTAAGCGTCAGAGAAAACCAACTAAGAAACTTCTTGAATCCAATGATTTAGACCCTGGATTTATGCCCAAGAAAGGGGAACTTGGCCTTACTAAAAAGTGTTATGAAGCTGGTCACTTGGAGAATGACATTACTGAATCATGTGCTGCATCTCGTTCTAAAGAGTTTGGTGGAGGCACCACCAAGCTGTTTGATAAACCAAGGAAGCGAAAACGACAGAGACATGCTACAGCCAAGGTGCATTGTAAAAAAGTGAAAAATGACAACTCATCAAAAGAAACTCCAAGCTCCGAGGGAGAACTGATGACACACAGGACAGCTGCAAGCCCCAAGGAGACCATTGAGGAGGGTGTAGAAAATGACCACGGAATGCCTGTATCTAAAAAACTGCAGGGTGAACGAGGAGGAGGAGCTGCACTCAAGGAGAATGTTTGTCAGAACTGTGAGAAACTGGGTGAGCTGCTATTATGTGAGGCTCAGTGCTGTGGGGCTTTCCACCTGGAGTGCCTTGGATTAACTGAAATGCCCAGAGGAAAATTTATCTGCAATGAATGTCGCACAGGAATACATACCTGTTTTGTATGCAAGCAGAGTGGGGAAGATGTTAAAAGGTGCCTTCTGCCCTTATGTGGAAAGTTTTACCATGAAGAATGTGTCCAGAAATATCCACCCACTGTCTTGCAGAACAAGGGCTTCCGGTGTTCCCTCCACATATGTATAACCTGCCATGCTGCTAATCCAGCCAGTGTTTCTGCATCTAAAGGTCGACTGATGCGCTGTGTCCGCTGCCCAGTGGCATACCATGCCAATGACTTTTGCCTGGCTGCTGGGTCAAAGATCCTTGCATCCAACAGCATCATCTGCCCTAATCACTTTACCCCCAGACGTGGCTGCAGAAATCATGAGCATGTTAATGTTAGCTGGTGTTTTGTATGCTCAGAAGGAGGCAGCCTTCTGTGCTGTGATTCTTGCCCTGCTGCTTTTCATCGTGAATGCCTGAACATTGATATCCCTGAAGGAAACTGGTATTGCAATGACTGTAAGGCAGGCAAAAAGCCACATTACAGGGAAATTGTCTGGGTAAAAGTTGGACGATACAGATGGTGGCCAGCTGAGATCTGCCATCCTCGAGCTGTACCTTCCAATATTGACAAGATGAGACATGATGTGGGCGAGTTCCCTGTGCTCTTCTTTGGGTCTAATGACTATCTGTGGACTCACCAGGCCCGAGTCTTTCCCTACATGGAGGGGGATGTGAGCAGCAAGGATAAGATGGGCAAAGGAGTGGATGGTACATATAAAAAAGCTCTTCAGGAAGCTGCAGCAAGGTTTGAGGAGTTAAAGGCCCAAAAAGAGCTAAGACAGCTGCAGGAAGATCGAAAGAATGACAAGAAGCCACCGCCTTATAAACATATAAAGGTGAACCGTCCTATTGGCAGGGTACAGATCTTCACTGCAGACTTGTCTGAAATTCCCCGTTGCAACTGTAAAGCTACTGATGAGAACCCCTGTGGGATAGACTCCGAGTGCATCAACCGCATGCTTCTCTATGAGTGTCACCCCACAGTATGTCCTGCTGGAGGGCGCTGCCAAAACCAGTGCTTTACTAAGCGCCAGTATCCAGAGGTTGAAATTTTTCGCACATTACAGAGGGGCTGGGGTCTCCGGACAAAAACAGATATCAAAAAGGGTGAATTTGTCAATGAATATGTGGGTGAGCTAATAGATGAAGAAGAGTGCAGAGCTCGAATCCGTTATGCCCAAGAACACGATATCACTAATTTCTATATGCTCACTTTAGACAAAGATCGTATTATTGATGCTGGTCCCAAAGGAAACTATGCTCGATTCATGAATCATTGCTGCCAGCCCAACTGTGAAACACAGAAGTGGTCTGTGAATGGAGATACCCGTGTTGGCCTTTTTGCCTTGAGTGACATTAAAGCAGGCACTGAACTTACCTTCAACTACAACCTAGAATGTCTTGGGAATGGAAAGACTGTTTGCAAATGTGGAGCTCCGAACTGCAGTGGCTTTTTGGGTGTAAGGCCAAAGAATCAACCCATTGCCACAGAGGAAAAGTCAAAGAAATTCAAGAAGAAGCAACAGGGGAAGCGCAGGACCCAGGGTGAAATCACAAAGGAGCGAGAGGATGAGTGCTTCAGCTGTGGGGATGCTGGCCAGCTCGTCTCCTGTAAGAAGCCAGGCTGCCCCAAAGTTTACCATGCAGACTGTCTCAATTTAACCAAGCGACCAGCAGGGAAATGGGAGTGTCCTTGGCATCAGTGTGACATCTGCGGAAAGGAAGCAGCCTCCTTCTGTGAGATGTGTCCCAGCTCCTTTTGTAAGCAGCATCGGGAAGGGATGCTCTTCATCTCCAAACTGGATGGGCGTCTGTCTTGTACTGAGCATGATCCCTGTGGGCCCAACCCTCTGGAACCTGGGGAGATCCGTGAGTATGTACCTCCTATAGTACCGCTGCCTCCAGGCCCAGGCACTCACCTGGCAGAGCAATCATCAGGAGTAGCTGCTCAGGGGCCCAAGATGTCGGACAAGCCATCTGCTGACACCAACCAGATGCTGTCGCTGTCCAGAAAAGCTCTGGCAGGGACTTGTCAGAGGCCACCGCTGCCTGAAAGGCCTCCTGATAGAACTGACTCCAGGCCCCAGCCTGTAGATAGGGTCAGGGACCTTGCTGGGTCAGGGACCAAACCCCAATCCTTGGTATCCAGCCAGAAGCCATTGGACAGGCCACCTGCAATGGCAGGACCAAGACCCCAACTATCTGACAAACCCTCTCCAGTGACCGGCCCAAGCTCCTCACCCTCAGTCAGGTCACAGCCACTGGAAAGACCTCTGGGGACAGCTGACCCAAGGCTGGATAAATCCATAGGTGCTGCCAGCCCAAGGCCCCAGTCACTGGAGAAAACCCCTGTCCCTACTGGCCTGAGACTTCCGCAGCCAGACAAACTGCTAGTCACCAGCGGTCCCAAACCCCAGACTTCAGACAGGCCCCCCGAAAAATCCCATGCCTCTTTGTCCCAGAGACTCCCACCTCCTGACAAAGTACTATCAGCTGTGGTCCAGACCCTGGTAGCTAAAGAAAAAGCACTGAGGCCTGTGGACCAGAATACTCAGTCAAAAAATAGAGCTGCTTTGGTGATGGATCTCATAGACCTAACTCCTCGCCAGAAGGAACGGGCAGCTTCTCCCCATGAGATCACACCACAGGTTGATGAGAAGATGCCAGTGTTGGAGTCGAGCTCGTGGCCTGCCAGCAAAGGTCTGGGACAGATGTCACGAGCCATTGAGAGAGGCATTGTGTCAGATCCTGTCCTTCAGCCACCGGGCAAAGCAGCGGCCCCTTCAGAGCACTCCTGGCAAGCTGTTAAATCACTCACCCAGGCCAGACTTCTTTCTCAGCCCCCTGCCAAGGCTTTTTTGTATGAGCCAGCAACTCAGGCCTCAGGAAGAGCACCTGCAGGGGCTGAGCAGACCCCAGGGCCTCCCAGCCAAGCACCAGGCCT---------GGTGAAGCAGATGGCCGGAGGCCAGCAACTACCTGGACTTGCTGCCAAGAGTGGGCAGTCCTTCAGGCCTCTTGGGAAGGCCCCATCCTCCCTCTCCACTGAAGAGAAGAAGTTGGCAACCACAGAGCAGAGTCCCTGGGCCTTGGGCAAGGCCTCACCGGGGCCAGGGCTCTGGCCCATGGTGGCTGGACAGACACTGGCACAGTCTTGCTGGTCCTCTGGGAGCACACAGACATTGGCACAGACTTGCTGGTCTCTTGGGAGAGGGCAAGACCCTAAATCAGAGCAAAATACCCTTCCAGCTCTTAACCAGGCTCCTTCCAGTCACAAGTGTGCAGAGTCAGAACAG
>Delphinapterus_leucas
ATGGATCAGACCTGTGAACTACCTAGAAGAAATTGTCTGCTGCCCTTTTCCAATCCAGTGAATTTAGATGCCCCTGAAGACAAGGACAGCCCTTTCGGTAATGGTCAATCCAATTTTTCTGAGCCACTTAATGGGTGTACTATGCAGTTATCGACTGCCAGTGGAACATCCCAAAATGCTTATGGACAAGATTCTCCATCTTGTTACATTCCACTGCGGAGACTACAGGATTTGGCCTCCATGATCAATGTAGAGTATTTAAATGGGTCTGCTGATGGATCAGAATCCTTTCAAGACCCTGAAAAAAGTGATTCAAGAGCTCAGTCGCCAATTGTTTGCACTTCCTTGAGTCCTGGTGGTCCAACAGCACTTGCTATGAAACAGGAACCCTCTTGTAATAACTCCCCTGAACTCCAGGTAAAAGTAACAAAGACTATCAAGAATGGCTTTCTGCACTTTGAGAATTTTACTTGTGTGGACGATGCAGATGTAGATTCTGAAATGGACCCAGAACAGCCAGTCACAGAGGATGAGAGTATAGAGGAGATCTTTGAGGAAACTCAGACCAATGCCACCTGCAATTATGAGCCTAAATCAGAGAATGGTGTAGACGTGGCCATGGGAAATGAACAAGACAGCACACCAGACAGTAGACACGGTGCAGTCAAATCGCCATTCTTGCCATTAGCTCCTCAAACTGAAACACAGAAAAATAAGCAAAGAAATGAAGTGGACGGCAGCAATGAAAAAGCAGCCCTTCTCCCAGCCCCCCTTTCACTAGGAGATACAACCATTACCATAGAAGAGCAATTAAACTCGATAAATTTATCTTTTCAGGATGATCCAGACTCCAGTACCAGTACATTAGGAAACATGCTAGAATTACCTGGAACTTCATCATCATCTACTTCACAGGAATTGCCATTTTGTCAGCCCAAGAAAAAGGCTACGCCACTGAAGTATGAAGTTGGAGATCTCATCTGGGCAAAATTCAAGAGACGCCCTTGGTGGCCCTGCAGGATTTGTTCTGATCCGTTGATTAACACACACTCAAAAATGAAAGTTTCTAACCGGAGGCCCTATCGACAGTACTACGTGGAGGCTTTTGGAGATCCTTCTGAGAGAGCCTGGGTGGCTGGAAAAGCAATCGTCATGTTTGAAGGCAGACATCAATTTGAAGAGCTACCTGTCCTTAGGAGAAGAGGGAAGCAGAAAGAAAAAGGATATAGGCATAAGGTTCCTCAGAAAATTTTGAGTAAATGGGAAGCCAGTGTTGGTCTTGCTGAGCAGTATGATGTTCCCAAAGGGTCGAAGAACCGAAAATGTGTCACCAGTTCACTCAAGTTGGACAGTGAGGAGGATATGCCGTTTGAGGACTGTACAAATGACCCTGAATCAGAACATGACCTGTTGCTTAATGGCTGCTTGAAATCTCTGGCTTTTGACTCTGAACATTCTGCAGATGAGAAGGAAAAACCTTGTGCTAAGTCTCTAGCCAGAAAGAGCTCTGATAATCCAAAAAGGACTAGTGTGAAAAAGGGCCACATGCAATTTGAAGCACATAAGGAAGAACGGAGGGGAAAGATTCCAGAGAACCTTGGCCTAAACTTTATTTCTGGGGATGTATCTGATAAGCAGGCCTCTAATGAACTTTCCCGGATAGCAAACAGCCTCACAGGGCCCAGCTCTGCCCCAGGAAGTTTCCTATTTTCTTCTTGTGCAAAAAACACTGCAAAGAAAGAATTTGAGACTTCAAATTGTGACTCTTTACTAGGCTTGTCTGAGGGTGCCTTGCTCTCTAAACGTTCTGGGGAGAAGAAGAAACTCCAGCGAGGTCTGGTGTGTAGTTCAAAAGTGCAGCTCTGCTATATTGGAGCAGGTGATGAAGAAAAGCGAAGTGATTCCATTAGTATCTGTACCACTTCTGATGATGGAAGCAGTGATCTGGATCCCGTAGATCATAGTTCAGAGTCTGATAACAGTGTCCTTGAAATTGCAGATGCTTTCGATAGAACAGAGAACATGCTACCTGTGCAGAAAAATGAAAAGGTAAAGTATTCTAGGTATCCTGCCACGAACACTAAGGTAAAAGCAAAGCAGAAGACCCTCATTACTAACTCACACACAGACCACTTGATGGATTGTACCAAGACAGTAGAGCCTGGAACTGAGACGTCTCAGGTTAATCTCTCTGATCTTAAAGTATCAACTCTTGTCCGAAAACCCCAATCAGATTTTAGAAATGATGGTCTTTCTCCAAAATTTAACACACCATCAAGCATTTCCAGTGAGAACTCAATAATAAAAGGTGGGGCTACAAATCAAGCTCTGTTACATTCGAAAAGCAAACAGCCCAAGATCCGAAGTATCAAGTGCAAACATAAAGAAAACCCAGTTGTAGTAGAACCGCCTGTTGCAGATGAGGACTGCAGTTTGAAATGCTGCTCTTCTGATACCAAAGGCTCTCCTTTGGCCAGCATTTCCAAAAGTGGGAAAGTGGATGGGCTAAAACTACTGAGCAACATGCATGAGAAAACCAGGGATTCGAGTGACATAGAAACAGCAGTGGTGAAACACGTTCTGTCAGAGTTGAAAGAACTCTCTTATAGATCCTTAAGTGAAGATGTCAGTGACTCCGGAATGTCAAAGCCATCAAAACCATTACTTTTTTCTTCTGCCTCTGGTCAGAATCATATACCTATTGAACCAGACTACAAATTCAGTACATTACTAATGATGTTGAAAGATATGCATGATAGTAAGACCAAGGAGCAACGGTTAATGACTGCTCAGAACTTGGTCTCTTATCGGAGTCCTGGTCTTGGGGACTGTTCTACCAGTAGTCCTGTGGGGGCTTCTAAGGTCTTGGTTTCAGGAGGTTCCACTCACAATTCAGAAAAAAATGGAGATGGCACTCAGGATCCAGTCCGTCCTAGCCCTAGTGGGGGTGACTCTGCACTGTCTGGGGAGCTATCTACCTCCCTACCTGGCTTGGTGTCCGATAAAAGAGACCTCCCTGCTTCTGGCAAAAATCGTTCAAACTGTATTACTAGGCGCAACTGTGGTCGATCAAAGCCATCCAAATTACGAGATGGTTTTTCAACCCAGATGGGAAAGAACACAGTGAACCGTAAAGCCTTAAAGACAGAGCGCAAAAGAAAACTGAACCAGCTTCCAGCTGTGACTCTTGAGGCTGCACTGCAGGGAGACAGAGAGAGTAGGGGTTCAGAGAATAGCTCCTCCAGAGGTGAGGCAGAAGACCCTGGTAAAGAAGAACCCCTTCAATTAATGGGCCATTTAACAAGTGAAGATGGTACCCATTTTTCCAGTGTTAATTTTGATAATAAAATCAACCAGTCTGACCCTGATAAAGTTCCTGAAAAAGACCCCTCTTTTGAAAACAGAAAAGGGACAGAGCTGGAGTCTGAAATGATTAGTGAGAATGATGAACCCACTAGTGTAAATCAAGTGGTGCCTAAAAAGCGGTGGCAGCGTTTAAACCAAAGGCGCACTAAACCTCGTAAGCGCACTAACAGATTTAGGGAGAAAGAAAACTCTGAGGGTGCCTTTGGGGTCTTGCTTCCTGCTGACCCTGTAAAGAAGGGAGATGAGTTCCCAGAACAGAGACCTCCTCCTGCGACGAACATACTAGAGGATGCACTGACAGATCCAAATCATGCCGACTGCTTAGATTCAGCTGGGCCACGGTTGAAAGTTTGTGATAAATCCAGTGCCAGCAATGAAGAGGTGGAAAAGGAGCCAGGAATTCCCAGTTTGACCCCTCAGCCTGAGCTCCCTGAACCAGCTGTGCGGTCAGAGAAGAAACGCCTTAGGAAGCCAAGCAAGTGGCTTCTGGAATATACAGAAGAATATGATCAGATATTTGCTCCTAAGAAAAAACAAAAGAAGGTACAGGAACAGGTGCACAAGGTAAGTTCCCGCCGTGAAGAGGAAAGCCTTTTAGCCCGGTGTCGATCTAGTGCTCAGAACAAACAGGTGGATGAGAATTCTTTGATATCAACCAAAGAAGAGCCTCCAGTTCTTGAAAGGGAGGCTCCATTTTTGGAAGGGCCCTTGGCTCAGTCAGAACTTGGAGGTGGACATGCTGAGTTGCCACAGCTGACCTTGTCTGTGCCTGTGGCTCCGGAAGTCTCTCCACGGCCTGCCCTTGAGTCTGAGGAATTGCTAGTTAAAACACCAGGAAATTATGAAAGTAAGCGTCAGAGAAAACCAACTAAGAAACTTCTTGAATCCAATGATTTAGACCCTGGATTTATGCCCAAGAAAGGGGAACTTGGCCTTACTAAAAAGTGTTATGAAGCTGGTCACTTGGAGAATGACATTACTGAATCATGTGCTGCATCTCGTTCTAAAGAGTTTGGTGGAGGCACCACCAAGCTGTTTGATAAACCAAGGAAGCGAAAACGACAGAGACATGCTACAGCCAAGGTGCATTGTAAAAAAGTGAAAAATGACAACTCATCAAAAGAAACTCCAAGCTCCGAGGGAGAACTGATGACACACAGGACAGCTGCAAGCCCCAAGGAGACCATTGAGGAGGGTGTAGAAAATGACCACGGAATGCCTGTATCTAAAAAACTGCAGGGTGAACGAGGAGGAGGAGCTGCACTCAAGGAGAATGTTTGTCAGAACTGTGAGAAACTGGGTGAGCTGCTATTATGTGAGGCTCAGTGCTGTGGGGCTTTCCACCTGGAGTGCCTTGGACTAACTGAAATGCCCAGAGGAAAATTTATCTGCAATGAATGTCGCACAGGAATACATACCTGTTTTGTATGCAAGCAGAGTGGGGAAGATGTTAAAAGGTGCCTTCTGCCCTTATGTGGAAAGTTTTACCATGAAGAGTGTGTCCAGAAATATCCACCCACTGTCTTGCAGAACAAGGGCTTCCGGTGTTCCCTCCACATATGTATAACCTGCCATGCTGCTAATCCAGCCAGTGTTTCTGCATCTAAAGGTCGACTGATGCGCTGTGTCCGCTGCCCAGTGGCATACCATGCCAATGACTTTTGCCTGGCTGCTGGGTCAAAGATCCTTGCATCCAATAGCATCATCTGCCCTAATCACTTTACTCCCAGACGTGGCTGCCGAAATCATGAGCATGTTAATGTTAGCTGGTGTTTTGTGTGCTCAGAAGGAGGCAGCCTTCTGTGCTGTGATTCTTGCCCTGCTGCTTTTCATCGTGAATGCCTGAACATTGATATCCCTGAAGGAAACTGGTATTGCAATGACTGTAAGGCAGGCAAAAAGCCACATTACAGGGAAATTGTCTGGGTAAAAGTTGGACGATACAGGTGGTGGCCAGCTGAGATCTGCCATCCTCGAGCTGTACCTTCCAATATTGACAAGATGAGACATGATGTGGGCGAGTTCCCTGTGCTCTTCTTTGGGTCTAATGACTATCTGTGGACTCACCAGGCCCGAGTCTTTCCCTACATGGAGGGGGATGTGAGCAGCAAGGATAAGATGGGCAAAGGAGTGGACGGTACATATAAAAAAGCTCTTCAGGAAGCTGCAGCAAGGTTTGAGGAGTTAAAGGCCCAAAAAGAGCTAAGACAGCTGCAGGAAGATCGAAAGAATGACAAGAAGCCACCGCCTTATAAACATATAAAGGTGAACCGTCCTATTGGCAGGGTACAGATCTTCACTGCAGACTTGTCTGAAATTCCCCGTTGCAACTGTAAAGCTACTGATGAGAACCCCTGTGGGATAGACTCCGAGTGCATCAACCGCATGCTGCTCTATGAGTGTCACCCCACAGTATGTCCTGCTGGAGGGCGCTGCCAAAACCAGTGCTTTACTAAGCGCCAGTATCCAGAGGTTGAAATTTTTCGCACATTACAGAGGGGCTGGGGTCTCCGGACAAAAACAGATATCAAAAAGGGTGAATTTGTCAATGAATATGTGGGTGAGCTAATAGATGAAGAAGAGTGCAGAGCTCGAATCCGTTATGCCCAAGAACACGATATCACTAATTTCTATATGCTCACTTTAGACAAAGATCGTATTATTGATGCTGGTCCCAAAGGAAACTATGCTCGATTCATGAATCATTGCTGCCAGCCCAACTGTGAAACACAGAAGTGGTCTGTGAATGGAGATACCCGTGTTGGCCTTTTTGCATTGAGTGACATTAAAGCAGGCACTGAACTTACCTTCAACTACAACCTAGAATGTCTTGGGAATGGAAAGACTGTTTGCAAATGTGGAGCTCCGAACTGCAGTGGCTTTTTGGGTGTAAGGCCAAAGAATCAACCCATTGCCACAGAGGAAAAGTCAAAGAAATTCAAGAAGAAGCAACAGGGGAAGCGCAGGACCCAGGGTGAAATCACAAAGGAGCGAGAGGATGAGTGTTTCAGCTGTGGGGATGCTGGCCAGCTCGTCTCCTGTAAGAAGCCAGGCTGCCCCAAAGTTTACCATGCAGACTGTCTCAATCTAACCAAGCGACCAGCAGGGAAATGGGAGTGTCCTTGGCATCAGTGTGACATCTGCGGAAAGGAAGCAGCCTCCTTCTGTGAGATGTGTCCCAGCTCCTTTTGTAAGCAGCATCGGGAAGGGATGCTCTTCATCTCCAAACTGGATGGGCGTCTGTCTTGTACTGAGCATGATCCCTGTGGGCCCAACCCTCTGGAACCTGGGGAGATCCGTGAGTATGTACCTCCTACAGTACCGCTGCCTCCAGGCCCAGGCACTCACCTGGCAGAGCAATCATCAGGAGTAGCTGCTCAGGGGCCCAAGATGTCGGACAAGCCATCTGCTGACACCAACCAGACGCTGTCGCTGTCCAGAAAAGCTCTGGCAGGGACTTGTCAGAGGCCACCGCTGCCTGAAAGGCCTCCTGATAGAACTGACTCCAGGCCCCAGCCTGTAGATAGGGTCAGGGACCTTGCTGGGTCAGGGACCAAACCCCAATCCTTGGTATCCAGCCAGAAGCCATTGGACAGGCCACCTGCAATGGCAGGACCAAGACCCCAACTATCTGACAAACCCTCTCCAGTGACCGGCCCAAGCTCCTCACCCTCAGTCAGGTCACAACCACTGGAAAGACCTCTGGGGACAGCTGACCCAAGGCTGGATAAATCCATAGGTGCTGCCAGCCCAAGGCCCCAGTCACTGGAGAAAACCCCTGTCCCTACTGGCCTGAGACTTCCGCAGCCAGACAAACTGCTAGTCACCAGCGGTCCCAAACCCCAGACTTCAGACAGGCCCCCCGAAAAATCCCATGCCTCTTTGTCCCAGAGACTCCCACCTCCTGACAAAGTACTATCAGCTGTGGTCCAGACCCTGGTAGCTAAAGAAAAAGCACTGAGGCCTGTGGACCAGAATACTCAGTCAAAAAATAGAGCTGCTTTGGTGATGGATCTCATAGACCTAACTCCTCGCCAGAAGGAACGGGGAGCTTCTCCCCATGAGATCACACCACAGGTTGATGAGAAGATGCCAGTGTTGGAGTCGAGCTCGTGGCCTGCCAGCAAAGGTCTGGGACAGATGTCACGAGCCATTGAGAGAGGCATTGTGTCAGATCCTGTCCTTCAGCCACCGGGCAAAGCAGCGGCCCCTTCAGAGCACTCCTGGCAAGCTGTTAAATCACTCACCCAGGCCAGACTTCTTTCTCAGCCCCCTGCCAAGGCTTTTTTGTATGAGCCAGCAATTCAGGCCTCAGGAAGAGCACCTGCAGGGGCTGAGCAGACCCCAGGGCCTCCCAGCCAAGCACCAGGCCT---------GGTGAAGCAGATGGCCGGAGGCCAGCAACTACCTGGACTTGCTGCCAAGAGTGGGCAGTCCTTCAGGCCTCTTGGGAAGGCCCCATCCTCCCTCTCCACTGAAGAGAAGAAGTTGGCAACCACAGAGCAGAGTCCCTGGGCCTTGGGCAAGGCCTCACCAGGGCCAGGGCTCTGGCCCATGGTGGCTGGACAGACACTGGCACAGTCTTGCTGGTCCTCTGGGAGCACACAGACATTGGCACAGACTTGCTGGTCTCTTGGAAGAGGGCAAGACCCTAAATCAGAGCAAAATACCCTTCCAGCTCTTAACCAGGCTCCTTCCAGTCACAAGTGTGCAGAGTCAGAACAG
>Delphinus_capensis
ATGGATCAGACCTGTGAACTACCTAGAAGAAATTGTCTGCTGCCCTTTTCCAATCCAGTGAATTTAGATGCCCCTGAAGACAAGGACAGCCCTTTCGGTAATGGTCAATCCAATTTTTCTGAGCCACTTAATGGGTGTACTATGCAGTTATCGACTGCCAGTGGAACATCCCAAAATGCTTATGGACAAGATTCTCCATCTTGTTACATTCCACTGCGGAGACTACAGGATTTGGCCTCCATGATCAATGTAGAGTATTTAAATGGGTCTGCTGATGGATCAGAATCCTTTCAAGACCCTGAAAAAAGTGATTCAAGAGCTCAGTCGCCAGTTGTTTGCACTTCCTTGAGTCCTGGTGGTCCAACAGCACTTGCTATGAAACAGGAACCCTCTTGTAATAACTCCCCTGAACTCCAGGTAAAAGTAACAAAGACTATCAAGAATGGCTTTCTGCACTTTGAGAATTTTACTTGTGTGGACGATGCAGATGTAGATTCTGAAATGGACCCAGAACAGCCAGTCACAGAGGATGAGAGTATAGAGGAGATCTTTGAGGAAACTCAGACCAATGCCACCTGCAATTATGAGCCTAAATCAGAGAATGGTGTAGACGTGGCCATGGGAAATGAACAAGACAGCACACCAGACAGTAGACACGGTGCAGTCAAATCGCCATTCTTGCCATTAGCTCCTCAAACTGAAACACAGAAAAATAAGCAAAGAAATGAAGTGGACGGCAGCAATGAAAAAGCAGCCCTTCTCCCAGCCCCCCTTTCACTAGGAGATACAACCATTACCATAGAAGAGCAATTAAACTCGATAAATTTATCTTTTCAGGATGATCCAGACTCCAGTACCAGTACATTAGGAAACATGCTAGAATTACCTGGAACTTCATCATCATCTACTTCCAAGGAATTGCCATTTTGTCAGCCCAAGAAAAAGGCTACGCCACTGAAGTATGAAGTTGGAGATCTCATCTGGGCAAAATTCAAGAGACGCCCTTGGTGGCCCTGCAGGATTTGTTCTGATCCGTTGATTAACACACACTCAAAAATGAAAGTTTCTAACCGGAGGCCCTATCGACAGTACTACGTGGAGGCTTTTGGAGATCCTTCTGAGAGAGCCTGGGTGGCTGGAAAAGCAATCGTCATGTTTGAAGGCAGACATCAATTTGAAGAGCTACCTGTCCTTAGGAGAAGAGGGAAGCAGAAAGAAAAAGGATATAGGCATAAGGTTCCTCAGAAAATTTTGAGTAAATGGGAAGCCAGTGTTGGTCTTGCTGAGCAGTATGATGTTCCCAAAGGGTCGAAGAACCGAAAATGTGTCACCAGTTCACTCAAGTTGGACAGTGAGGAGGATATGCCGTTTGAGGACTGTACAAATGACCCTGAATCAGAACATGACCTGTTGCTTAATGGCTGCTTGAAATCTCTGGCTTTTGACTCTGAACATTCTGCAGATGAGAAGGAAAAACCTTGTGCTAAGTCTCTAGCCAGAAAGAGCTCTGATAATCCAAAAAGGACTAGTGTGAAAAAGGGCCACATGCAATTTGAAGCACATAAGGAAGAACGGAGGGGAAAGATTCCAGAGAACCTTGGCCTAAACTTTATTTCTGGGGATGTATCTGATAAGCAGGCCTCTAATGAACTTTCCCGGATAGCAAACAGCCTCACAGGGCCCAGCTCTGCCCCAGGAAGTTTCCTATTTTCTTCTTGTGCAAAAAACACTGCAAAGAAAGAATTTGAGACTTCAAATTGTGACTCTTTACTGGGCTTGTCTGAGGGTGCCTTGCTCTCTAAACGTTCTGGGGAGAAGAAGAAACTCCAGCGAGGTCTGGTGTGTAGTTCAAAAGTGCAGCTCTGCTATATTGGAGCAGGTGATGAAGAAAAGCGAAGTGATTCCATTAGTATCTGTACCACTTCTGATGATGGAAGCAGTGATCTGGATCCCATAGATCATAGTTCAGAGTCTGATAATAGTGTCCTTGAAATTGCAGATGCTTTCGATAGAACAGAGAACATGTTACCTGTGCAGAAAAATGAAAAGGTAAAGTATTCTAGGTATCCTGCCACAAACACTAAGGTAAAAGCAAAGCAGAAGACCCTCATTACTAACTCACACACAGACCACTTGATGGATTGTACCAAGACAGTAGAGCCTGGAACTGAGACGTCTCAGGTTAATCTCTCTGATCTTAAAGTGTCAACTCTTGTCCGAAAACCCCAATCAGATTTTAGAAATGATGGTCTTTCTCCAAAATTTAACACACCATCAAGCATTTCCAGTGAGAACTCAATAATAAAAGGTGGGGCTACAAATCAAGCTCTGTTACATTCGAAAAGCAAACAGCCCAAGATCCGAAGTATCAAGTGCAAACATAAAGAAAACCCAGTTGTAGTAGAACCGCCTGTTGCAGATGAGGACTGCAGTTTGAAATGCTGCTCTTCTGATACCAAAGGCTCTCCTTTGGCCAGCATTTCCAAAAGTGGGAAAGTGGATGGGCTAAAACTACTGAGCAACATGCATGAGAAAACCAGGGATTCGAGTGACATAGAAACAGCAGTGGTGAAACACGTTCTGTCAGAGTTGAAAGAACTCTCTTATAGATCCTTAAGTGAAGATGTCAGTGACTCCGGAATGTCAAAGCCATCAAAACCATTACTTTTTTCTTCTGCCTCTGGTCAGAATCATATACCTATTGAACCAGACTACAAATTCAGTACATTACTAATGATGTTGAAAGATATGCATGATAGTAAGACCAAGGAGCAACGGTTAATGACTGCTCAGAACTTGGTCTCTTATCGGAGTCCTGGTCTTGGGGACTGTTCTACCAGTAGTCCTGTGGGGGCTTCTAAGGTCTTGGTTTCAGGAGGTTCCACTCACAATTCAGAAAAAAATGGAGATGGCACTCAGGATCCAGTCCGTTCTAGCCCTAGTGGGGGTGACTCTGCACTGTCTGGGGAGCTATCTACCTCCCTACCTGGCTTGGTGTCCGATAAAAGAGACCTCCCTGCTTCTGGCAAAAATCGTTCAAACTGTATTACTAGGCGCAACTGTGGTCGATCAAAGCCATCCAAATTAAGAGATGGTTTTTCAACCCAGATGGGAAAGAATACAGTGAACCGTAAAGCCTTAAAGACAGAGCGCAAAAGAAAACTGAACCAGCTTCCAGCTGTGACTCTTGAGGCTGCACTGCAGGGAGACAGAGAGAGTAGGGGTTCAGAGAATAGCTCCTCCAGAGGTGAGGCAGAAGACCCTGGTAAAGAAGAACCCCTTCAATTAATGGGCCATTTAACAAGTGAAGATGGTACCCATTTTTCCAGTGTTAATTTTGATAATAAAGTCAACCAGTCTGACCCTGATAAAGTTCCTGAAAAAGACCCCTCTTTTGAAAACAGAAAAGGGACAGAGCTGGAGTCTGAAATCATTAGTGAGAATGATGAACCCACTAGTGTAAATCAAGTGGTGCCTAAAAAGCGGTGGCAGCGTTTAAACCAAAGGCGCACTAAACCTCGTAAGCGCACTAACAGATTTAGGGAGAAAGAAAACTCTGAGGGTGCCTTTGGGGTCTTGCTTCCCGCTGACCCTGTAAAGAAGGGAGATGAGTTCCCAGAACAGAGACCTCCTCCTTCGACGAACATACTAGAGGATGCACTGACAGATCCAAATCATGCCGACTGCTTAGATTCAGCTGGGCCACGGTTGAAAGTTTGTGATAAATCCAGTGCCAGCAATGAAGAGGTGGAAAAGGAGCCAGGAATTCCCAGTTTGACCCCTCAGCCTGAGCTCCCTGAACCAGCTGTGCGGTCAGAGAAGAAACGCCTTAGGAAGCCAAGCAAGTGGCTTCTGGAATATACAGAAGAATATGATCAGATATTTGCTCCTAAGAAAAAACAAAAGAAGGTACAGGAACAGGTGCACAAGGT----------------------------------------------------------------------------------------------------------------------------------------------------------------------------------------------------------------------------------------------------------------------------------------------------------------------------------------------------------------------------------------AAGTGTTATGAAGCTGGTCACTTGGAGAATGACATTACTGAATCATGTGCTGCATCTCGTTCTAAAGAGTTTGGTGGAG--------------------------------------------------------------------------------------------------------------------GAGGGAGAACTGATGACACACAGGACAGCTGCAAGCCCCAAGGAAACCGTTGAGGAGGGTGTAGAAAATGACCACGGAATGCCTGTATCTAAAAAACTGCAGGGTGAACGAGGAGGAGGAGCTGCACTCAAGGAGAATGTTTGTCAGAACTGGGAGAAACTGGGTGAGCTGCTATTATGTGAGGCTCAGTGCTGTGGGGCTTTCCACCTGGAGTCCCTTGGATTAACGGAAATGCCCAGAGGAAAATTTTTCTGCAATGAAGGTCGCCCAGG------------------------------------------------------------------------------------------------------------------------------------------------------------------------------------------------------AGGTCGACTGATGCGCTGTGTCCGCTGCCCAGTGGCATACCATGCCAATGACTTTTGCCTGGCTGCTGGGTCAAAGATCCTTGCATCCAATAGCATCATCTGCCCTAATCACTTTACCCCCAGACGTGGCTGCCGAAATCATGAGCATGTTAATGTTAGCTGGTGTTTTGTATGCTCAGAAGGAGGCAGCCTTCTGTGCTGTGATTCTTGCCCTGCTGCTTTTCATCGTGAATGCCTGAACATTGATATCCCTGAAGGAAACTGGTATTGCAATGACTGTAAGGCAGGCAAAAAGCCACATTACAGGGAAATTGTCTGGGTAAAAGTTGGACGATACAGGTGGTGGCCAGCTGAGATCTGCCATCCTCGAGCTGTACCTTCCAATATTGACAAGATGAGACATGATGTGGGCGAGTTCCCTGTGCTCTTCTTTGGGTCTAATGACTATCTGTGGACTCACCAGGCCCGAGTCTTTC-------------------------------------------------------------------AGCTCTTCAGGAAGCTGCAGCAAGGTTTGAGGAGTTAAAGGCCCAAAAAGAGCTAAGACAGCTGCAGGAAGATCGAAAGAATGACAAGAAGCCACCGCCTTATAAACATATAAAGGTG------------------------------------------------------------------------------------------------------------------------------------------------------------------------------------------------------------------------------------------------------------------------AAGGGTGAATTTGTCAATGAATATGTGGGTGAGCTAATAGATGAAGAAGAGTGCAGAGCTCGAATCCGTTATGCCCAAGAACACGATATCACTAATTTCTATATGCTCACTTTAGACAAAGATCGTATTATTGATGCTGGTCCCAAAGGAAACTATGCTCGATTCATGAATCATTGCTGCCAGCCCAACTGTGAAACACAGAAGTGGTCTGTGAATGGAGATACCCGTGTTGGCCTTTTTGCCTTGAGTGACATTAAAGCAGGCACTGAACTTACCTTCAACTACAACCTAGAATGTCTTGGGAATGGAAAGACTGTTTGCAAATGTGGAGCTCCGAACTGCAGTGGCTTTTTGGGTGTAAGGCCAAAGAATCAACCCATTGCCACAGAGGAAAAGTCAAAGAAATTCAAGAAGAAGCAACAGGGGAAGCGCAGGACCCAGGGTGAAATCACAAAGGAGCGAGAGGATGAGTGTTTCAGCTGTGGGGATGCTGGCCAGCTCGTCTCCTGTAAGAAGCCAGGCTGCCCCAAAGTTTACCATGCAGACTGTCTCAATCTAACCAAGCGACCAGCAGGGAAATGGGAGTGTCCTTGGCATCAGTGTGACATCTGCGGAAAGGAAGCAGCCTCCTTCTGTGAGATGTGTCCCAGCTCCTTTTGTAAGCAGCATCGGGAAGGGATGCTCTTCATCTCCAAACTGGATGGGCGTCTGTCTTGTACTGAGCATGATCCCTGTGGGCCCAATCCTCTGGAACCTGGGGAGATCCGTGAGTATGTACCTCCTACAGTACCGCTGCCTCCAGGCCCAGGCACTCACCTGGCAGAGCAATCATCAGGAGTAGCTGCTCAGGGGCCCAAGATGTCGGACAAGCCATCTGCTGACACCAACCAGACGCTGTCGCTGTCCAGAAAAGCTCTGGCAGGGACTTGTCAGAGGCCACCGCTGCCTGAAAGGCCTCCTGATAGAACTGACTCCAGGCCCCAGCCTGTAGATAGGGTCAGGGACCTTGCTGGGTCAGGGACCAAACCCCAATCTTTGGTATCCAGCCAGAAGCCATTGGACAGGCCACCTGCAATGGCAGGACCAAGACCCCAACTATCTGACAAACCCTCTCCAGTGACCGGCCCAAGCTCCTCACCCTCAGTCAGGTCACAACCACTGGAAAGACCTCTGGGGACAGCTGACCCGAGGCTGGATAAATCCATAGGTGCTGCCAGCCCAAGGCCCCAGTCACTGGAGAAAACCCCTGTCCCTACTGGCCTGAGACTTCCACAGCCAGACAAACTGCTAGTCACCAGCGGTCCCAAACCCCAGACTTCAGACAGGCCCCCCGACAAATCCCATGCCTCTTTGTCCCAGAGACTCCCACCTCCTGACAAAGTACTATCAGCTGTGGTCCAGACCCTGGTAGCTAAAGAAAAAGCACTGAGGCCTGTGGACCAGAATACTCAGTCAAAAAATAGAGCTGCTTTGGTGATGGATCTCATAGACCTAACTCCTCGCCAGAAGGAACGGGGAGCTTCTCCCCATGAGATCACACCACAGGTTGATGAGAAGATGCCAGTGTTGGAGTCGAGCTCGTGGCCTGCCAGCAAAGGTCTGGGACAGATGTCACGAGCCATTGAGAGAGGCATTGTGTCAGATCCTGTCCTTCAGCCACCGGGCAAAGCAGCGGCCCCTTCAGAGCACTCCTGGCAAGCTGTTAAATCACTCACCCAGGCCAGACTTCTTTCTCAGCCCCCTGCCAAGGCTTTTTTGTATGAGCCAGCAACTCAGGCCTCAGGAAGAGCACCTGCAGGGGCTGAGCAGACCCCAGGGCCTCCCAGCCAAGCACCAGGCCT---------GGTGAAGCAGATGGCCGGAGGCCAGCAACTACCTGGACTTGCTGCCAAGAGTGGGCAGTCCTTCAGGCCTCTTGGGAAGGCCCCATCCTCCCTCTCCACTGAAGAGAAGAAGTTGGCAACCACAGAGCAGAGTCCCTGGGCCTTGGGCAAGGCCTCACCAGGGCCAGGGCTCTGGCCCATGGTGGCTGGACAGACACTGGCACAGTCTTGCTGGTCCTCTGGGAGCACACAGACATTGGCACAGACTTGCTGGTCTCTTGGAAGAGGGCAAGACCCTAAATCAGAGCAAAATACCCTTCCAGCTCTTAACCAGGCTCCTTCCAGTCACAAGTGTGCAGAGTCAGAACAG
>Balaenoptera_bonaerensis
-----------------------------------------------------------------------------------------------------------------------------------------------------------------------------------------------------------------------------------------------------------------------------------------------------------------------------------------------------------------------------------------------------------------------------------------------------------------------------------------------------------------------------------------------------------------------------------------------------------------------------------------------------------------------------------------------------------------------------------------------------------------------------------------------------------------------------------------------------------------------------------------------------------------------------------------------------------------------------------------------------------------------------------------------------------------------------------------------------AGTTTCTAACCGGAGGCCCTATCGACAGTACTACGTGGAGGCTTTTGGAGATCCTTCTGAGAGAGCCTGGGTGGCTGGAAAAGCAATCGTCATGTTTGAAGGCAGACATCAATTTGAAGAGCTACCTGTCCTTAGGAGAAGAGGGAAGCAGAAAGAAAAAGGATATAGGCATAAGGTTCCTCAGAAAATTTTGAGTAAATGGGAAGCCAGTGTTGGTCTTGCTGAGCAGTATGATGTTCCCAAAGGGTCGAAGAACCGAAAATGTGTCACCAGTTCACTCAAGTTGGACAGTGAGGAGGATATGCCGTTTGAGGACTGTACAAATGACCCTGAATCAGAACATGACCTGTTGCTTAATGGCTGCTTGAAATCTCTGGCTTTTGACTCTGAACATTCTGCAGATGAGAAGGAAAAACCTTGTGCTAAGTCTCTAGCCAGAAAGAGCTCTGATAATCCAAAAAGGACTAGTGTGAAAAAGGGCCACATGCAATTTGAAGCACATAAGGAAGAACGGAGGGGAAAGATTCCAGAGAACCTTGGCCTAAACTTTATTTCTGGGGATGTATCTGATAAGCAGGCCTCTAATGAACTTTCCCGGATAGCAAACAGCCTCACAGGGCCCAGCTCTGCCCCAGGAAGTTTCCTATTTTCTTCTTGTGCAAAAAACACTGCAAAGAAAGAATTTGAGACTTCAAATTGTGACTCTTTACTGGGCTTATCTGAGGGTGCCTTGCTCTCTAAACGTTCTGGGGAGAAGAAGAAACTCCAGCGAGGTCTGGTGTGTAGTTCAAAAGTGCAGCTCTGCTATATTGGAGCAGGTGATGAAGAAAAGCGAAGTGATTCCATTAGTATCTGTACCACTTCTGATGATGGAAGCAGTGATCTGGATCCCATAGATCATAGTTCAGAGTCTGATAACAGTGTCCTTGAAATTACAGATGCTTTCGATAGAACAGAGAACATGTTACCTGTGCAGAAAAATGAAAAGGTAAAGTATTCTAGGTATCCTGCCACAAACACTAAGGTAAAAGCAAAGCAGAAGACCCTCATTACTAACTCACACACAGACCACTTGATGGATTGTACCAAGACAGTAGAGCCTGGAACTGAGACGTCTCAGGTTAATCTCTCTGATCTTAAAGTGTCAACTCTTGTCCGAAAACCCCAATCAGATTTTAGAAATGATGGTCTTTCTCCAAAATTTAACACACCATCAAGCATTTCCAGTGAGAACTCAATAATAAAAGGTGGGGCTACAAATCAAGCTCTGTTACATTCGAAAAGCAAACAGCCCAAGATCCGAAGTATCAAGTGCAAACATAAAGAAAACCCAGTTGTAGTAGAACCGCCTGTTGCAGATGAGGACTGCAGTTTGAAATGCTGCTCTTCTGATACCAAAGGCTCTCCTTTGGCCAGCATTTCCAAAAGTGGGAAAGTGGATGGGCTAAAACTACTGAGCAACATGCATGAGAAAACCAGGGATTCGAGTGACATAGAAACAGCAGTGGTGAAACACGTTCTGTCAGAGTTGAAAGAACTCTCTTATAGATCCTTAAGTGAAGATGTCAGTGACTCCGGAATGTCAAAGCCATCAAAACCATTACTTTTTTCTTCTGCCTCTGGTCAGAATCATATACCTATTGAACCAGACTACAAATTCAGTACATTACTAATGATGTTGAAAGATATGCATGATAGTAAGACCAAGGAGCAACGGTTAATGACTGCTCAGAACTTGGTCTCTTATCGGAGTCCTGGTCTTGGGGACTGTTCTACCAGTAGTCCTGTGGGGGCTTCTAAGGTCTTGGTTTCAGGAGGCTCCACTCACAATTCAGAAAAAAATGGAGATGGCACTCAGGATCCAGTCCGTCCTAGCCCTAGTGGGGGTGACTCTGCACTGTCTGGGGAGCTATCTACCTCTCTACCTGGCTTGGTGTCCGATAAAAGAGACCTCCCTGCTTCTGGCAAAAATCGTTCAAACTGTGTTACTAGGCGCAACTGTGGTCGATCAAAGCCATCCAAATTACGAGATGGTTTTTCAACCCAGATGGGAAAGAACACAGTGAACCGTAAAGCCTTAAAGACAGAGCGCAAAAGAAAACTGAACCAGCTTCCAGCTGTGACTCTTGAGGCTGCACTGCAGGGAGACAGAGAGAGTAGGGGTTCAGAGAATAGCTCCTCCAGAGGTGAGGCAGAAGACCCTGGTAAAGAAGAACCCCTTCAATTAATGGGCCATTTAACAAGTGAAGATGGTACCCATTTTTCCAGTGTTAATTTTGATAATAAAGTCAACCAGTCCGACCCTGATAAAATTCCTGAAAAAGACCCCTCTTTTGAAAACAGAAAAGGGACAGAGCTGGAGTCTGAAATGATTAGTGAGAATGATGAACCCACTAGTGTAAATCAAGTGGTGCCTAAAAAGCGGTGGCAGCGTTTAAACCAAAGGCGCACTAAACCTCGTAAGCGCACTAACAGATTTAGGGAGAAAGAAAACTCTGAGGGTGCCTTTGGGGTCTTGCTTCCTGCTGACCCTGTAAAGAAGGGAGATGAGTTCCCAGAACAGAGACCTCCTCCTTCGACGAACATACTAGAGGATGCACTGACAGATCCAAATCATGCCGACTGCTTAGATTCAGCTGGGCCACGGTTGAAAGTTTGTGATAAATCCGGTGCCAGCAATGAAGAGGTGGAAAAGGAGCCAGGAATTCCCAGTTTGACCCCTCAGCCTGAGCTCCCTGAACCAGCTGTGCGGTCAGAGAAGAAACGCCTTAGGAAGCCAAGCAAGTGGCTTCTGGAATATACAGAAGAATATGATCAGATATTTGCTCCTAAGAAAAAACAAAAGAAGGTACAGGAACAGGTGCACAAGGTAAGTTCCCGCCGTGAAGAGGAAAGCCTTTTAGCCCGGTGTCGATCTAGTGCTCAGAACAAACAGGTGGATGAGAATTCTTTGATTTCAACCAAAGAAGAGCCTCCAGTTCTTGAAAGGGAGGCTCCGTTTTTGGAAGGGCCCTTGGCTCAGTCAGAACTTGGAGGTGGACATGCTGAGTTGCCACAGCTGACCTTGTCTGTGCCTGTGGCTCCGGAAGTCTCTCCACGGCCTGCCCTTGAGTCTGAGGAATTGCTAGTTAAAACACCAGGAAATTATGAAAGTAAGCGTCAGAGAAAACCAACTAAGAAACTTCTTGAATCCAATGATTTAGACCCTGGATTTATGCCCAAGAAAGGGGAACTTGGCCTTACTAAAAAGTGTTATGAAGCTGGTCACTTGGAGAATGAAATTACTGAATCATGTGCTGCATCTCGTTCTAAAGAGTTTGGTGGAGGCACCACCAAGCTGTTTGATAAACCAAGGAAGCGAAAACGACAGAGACATGCTACAGCCAAGGTGCATTGTAAAAAAGTGAAAAATGACAGCTCATCAAAAGAATCTCCAAGCTCCGAGGGAGAACTGATGACACACAGGACAGCTGCAAGCCCCAAGGAGACCGTTGAGGAGGGTGTAGAAAATGACCACGGAATGCCTGTATCTAAAAAACTGCAGGGTGAACGAGGAGGAGGAGCTGCACTCAAGGAGAATGTTTGTCAGAACTGTGAGAAACTGGGTGAGCTGCTATTATGTGAGGCTCAGTGCTGTGGGGCTTTCCACCTGGAGTGCCTTGGATTAACTGAAATGCCCAGAGGAAAATTTATCTGCAATGAATGTCGCACAGGAATACATACCTGTTTTGTATGCAAGCAGAGTGGGGAAGATGTTAAAAGGTGCCTTCTGCCCTTATGTGGAAAGTTTTACCATGAAGAGTGTGTCCAGAGATATCCACCCACTGTCTTGCAGAACAAGGGCTTCCGGTGCTCCCTCCACATATGTATAACC------------------------------------------------------------------------------------------------------------------------------------------------------------------------------------------------------------------------------------------------------------------------------------------------------------------------------------------------------------------------------------------------------------------------------------------------------------------------------------------------------------------------------------------------------------------------------------------------------------------------------------------------------------------------------------------------------------------------------------------------------------------------------------------------------------------------------------------------------------------------------------------------------------------------------------------------------------------------------------------------------------------------------------------------------------------------------------------------------------------------------------------------------------------------------------------------------------------------------------------------------------------------------------------------------------------------------------------------------------------------------------------------------------------------------------------------------------------------------------------------------------------------------------------------------------------------------------------------------------------------------------------------------------------------------------------------------------------------------------------------------------------------------------------------------------------------------------------------------------------------------------------------------------------------------------------------------------------------------------------------------------------------------------------------------------------------------------------------------------------------------------------------------------------------------------------------------------------------------------------------------------------------------------------------------------------------------------------------------------------------------------------------------------------------------------------------------------------------------------------------------------------------------------------------------------------------------------------------------------------------------------------------------------------------------------------------------------------------------------------------------------------------------------------------------------------------------------------------------------------------------------------------------------------------------------------------------------------------------------------------------------------------------------------------------------------------------------------------------------------------------------------------------------------------------------------------------------------------------------------------------------------------------------------
>Balaenoptera_acutorostrata
ATGGATCAGACCTGTGAACTACCTAGAAGAAATTGTCTGCTGCCCTTTTCCAATCCAGTGAATTTAGATGCCCCTGAAGACAAGGACAGCCCTTTCGGTAATGGTCAATCCAATTTTTCTGAGCCACTTAATGGGTGTACTATGCAGTTATCGACTGCCAGTGGAACATCCCAAAATGCTTATGGACAAGATTCTCCATCTTGTTACATTCCACTGCGGAGACTACAGGATTTGGCCTCCATGATCAATGTAGAGTATTTAAATGGGTCTGCTGATGGATCAGAATCCTTTCAAGACCCTGAAAAAAGTGATTCAAGAGCTCAGTCGCCAATTGTTTGCACTTCCTTGAGTCCTGGTGGTCCAACAGCACTTGCTATGAAACAGGAACCCTCTTGTAATAACTCCCCTGAACTCCAGGTAAAAGTAACAAAGACTATCAAGAATGGCTTTCTGCACTTTGAGAATTTTACTTGTGTGGACGATGCAGATGTAGATTCTGAAATGGACCCAGAACAGCCAGTCACAGAGGATGAGAGTATAGAGGAGATCTTTGAGGAAACTCAGACCAATGCCACCTGCAATTATGAGCCTAAATCAGAGAATGGTGTAGACGTGGCCATGGGAAATGAACAAGACAGCACACCAGACAGTAGACACGGTGCAGTCAAATCGCCATTCTTGCCATTAGCTCCTCAAACTGAAACACAGAAAAATAAGCAAAGAAATGAAGTGGACGGCAGCAATGAAAAAGCAGCCCTTCTCCCAGCCCCCCTTTCACTAGGAGATACAACCATTACCATAGAAGAGCAATTAAACTCAATAAATTTATCTTTTCAGGATGATCCAGACTCCAGTACCAGTACATTAGGAAACATGCTAGAATTACCTGGAACTTCATCATCATCTACTTCACAGGAATTGCCATTTTGTCAGCCCAAGAAAAAGGCTACGCCGCTGAAGTATGAAGTTGGAGATCTCATCTGGGCAAAATTCAAGAGACGCCCTTGGTGGCCCTGCAGGATTTGTTCTGATCCGTTGATTAACACACACTCAAAAATGAAAGTTTCTAACCGGAGGCCCTATCGACAGTACTACGTGGAGGCTTTTGGAGATCCTTCTGAGAGAGCCTGGGTGGCTGGAAAAGCAATCGTCATGTTTGAAGGCAGACATCAATTTGAAGAGCTACCTGTCCTTAGGAGAAGAGGGAAGCAGAAAGAAAAAGGATATAGGCATAAGGTTCCTCAGAAAATTTTGAGTAAATGGGAAGCCAGTGTTGGTCTTGCTGAGCAGTATGATGTTCCCAAAGGGTCGAAGAACCGAAAATGTGTCACCAGTTCACTCAAGTTGGACAGTGAGGAGGATATGCCGTTTGAGGACTGTACAAATGACCCTGAATCAGAACATGACCTGTTGCTTAATGGCTGCTTGAAATCTCTGGCTTTTGACTCTGAACATTCTGCAGATGAGAAGGAAAAACCTTGTGCTAAGTCTCTAGCCAGAAAGAGCTCTGATAATCCAAAAAGGACTAGTGTGAAAAAGGGCCACATGCAATTTGAAGCACATAAGGAAGAACGGAGGGGCAAGATTCCAGAGAACCTTGGCCTAAACTTTATTTCTGGGGATGTATCTGATAAGCAGGCCTCTAATGAACTTTCCCGGATAGCAAACAGCCTCACAGGGCCCAGCTCTGCCCCAGGAAGTTTCCTATTTTCTTCTTGTGCAAAAAACACTGCAAAGAAAGAATTTGAGACTTCAAATTGTGACTCTTTACTGGGCTTATCTGAGGGTGCCTTGCTCTCTAAACGTTCTGGGGAGAAGAAGAAACTCCAGCGAGGTCTGGTGTGTAGTTCAAAAGTGCAGCTCTGCTATATTGGAGCAGGTGATGAAGAAAAGCGAAGTGATTCCATTAGTATCTGTACCACTTCTGATGATGGAAGCAGTGATCTGGATCCCATAGATCATAGTTCAGAGTCTGATAACAGTGTCCTTGAAATTACAGATGCTTTCGATAGAACAGAGAACATGTTACCTGTGCAGAAAAATGAAAAGGTAAAGTATTCTAGGTATCCTGCCACAAACACTAAGGTAAAAGCAAAGCAGAAGACCCTCATTACTAACTCACACACAGACCACTTGATGGATTGTACCAAGACAGTAGAGCCTGGAACTGAGACGTCTCAGGTTAATCTCTCTGATCTTAAAGTGTCAACTCTTGTCCGAAAACCCCAATCAGATTTTAGAAATGATGGTCTTTCTCCAAAATTTAACACACCATCAAGCATTTCCAGTGAGAACTCAATAATAAAAGGTGGGGCTACAAATCAAGCTCTGTTACATTCGAAAAGCAAACAGCCCAAGATCCGAAGTATCAAGTGCAAACATAAAGAAAACCCAGTTGTAGTAGAACCGCCTGTTGCAGATGAGGACTGCAGTTTGAAATGCTGCTCTTCTGATACCAAAGGCTCTCCTTTGGCCAGCATTTCCAAAAGTGGGAAAGTGGATGGGCTAAAACTACTGAGCAACATGCATGAGAAAACCAGGGATTCGAGTGACATAGAAACAGCAGTGGTGAAACACGTTCTGTCAGAGTTGAAAGAACTCTCTTATAGATCCTTAAGTGAAGATGTCAGTGACTCCGGAATGTCAAAGCCATCAAAACCATTACTTTTTTCTTCTGCCTCTGGTCAGAATCATATACCTATTGAACCAGACTACAAATTCAGTACATTACTAATGATGTTGAAAGATATGCATGATAGTAAGACCAAGGAGCAACGGTTAATGACTGCTCAGAACTTGGTCTCTTATCGGAGTCCTGGTCTTGGGGACTGTTCTACCAGTAGTCCTGTGGGGGCTTCTAAGGTCTTGGTTTCAGGAGGCTCCACTCACAATTCAGAAAAAAATGGAGATGGCACTCAGGATCCAGTCCGTCCTAGCCCTAGTGGGGGTGACTCTGCACTGTCTGGGGAGCTATCTACCTCTCTACCTGGCTTGGTGTCCGATAAAAGAGACCTCCCTGCTTCTGGCAAAAATCGTTCAAACTGTGTTACTAGGCGCAACTGTGGTCGATCAAAGCCATCCAAATTACGAGATGGTTTTTCAACCCAGATGGGAAAGAACACAGTGAACCGTAAAGCCTTAAAGACAGAGCGCAAAAGAAAACTGAACCAGCTTCCAGCTGTGACTCTTGAGGCTGCGCTGCAGGGAGACAGAGAGAGTAGGGGTTCAGAGAATAGCTCCTCCAGAGGTGAGGCAGAAGACCCTGGTAAAGAAGAACCCCTTCAATTAATGGGCCATTTAACAAGTGAAGATGGTACCCATTTTTCCAGTGTTAATTTTGATAATAAAGTCAACCAGTCCGACCCTGATAAAATTCCTGAAAAAGACCCCTCTTTTGAAAACAGAAAAGGGACAGAGCTGGAGTCTGAAATGATTAGTGAGAATGATGAACCCACTAGTGTAAATCAAGTGGTGCCTAAAAAGCGGTGGCAGCGTTTAAACCAAAGGCGCACTAAACCTCGTAAGCGCACTAACAGATTTAGGGAGAAAGAAAACTCTGAGGGTGCCTTTGGGGTCTTGCTTCCTGCTGACCCTGTAAAGAAGGGAGATGAGTTCCCAGAACAGAGACCTCCTCCTTCGACGAACATACTAGAGGATGCACTGACAGATCCAAATCATGCCGACTGCTTAGATTCAGCTGGGCCACGGTTGAAAGTTTGTGATAAATCCGGTGCCAGCAATGAAGAGGTGGAAAAGGAGCCAGGAATTCCCAGTTTGACCCCTCAGCCTGAGCTCCCTGAACCAGCTGTGCGGTCAGAGAAGAAACGCCTTAGGAAGCCAAGCAAGTGGCTTCTGGAATATACAGAAGAATATGATCAGATATTTGCTCCTAAGAAAAAACAAAAGAAGGTACAGGAACAGGTGCACAAGGTAAGTTCCCGCCGTGAAGAGGAAAGCCTTTTAGCCCGGTGTCGATCTAGTGCTCAGAACAAACAGGTGGATGAGAATTCTTTGATTTCAACCAAAGAAGAGCCTCCAGTTCTTGAAAGGGAGGCTCCGTTTTTGGAAGGGCCCTTGGCTCAGTCAGAACTTGGAGGTGGACATGCTGAGTTGCCACAGCTGACCTTGTCTGTGCCTGTGGCTCCGGAAGTCTCTCCACGGCCTGCCCTTGAGTCTGAGGAATTGCTAGTTAAAACACCAGGAAATTATGAAAGTAAGCGTCAGAGAAAACCAACTAAGAAACTTCTTGAATCCAATGATTTAGACCCTGGATTTATGCCCAAGAAAGGGGAACTTGGCCTTACTAAAAAGTGTTATGAAGCTGGTCACTTGGAGAATGAAATTACTGAATCATGTGCTGCATCTCGTTCTAAAGAGTTTGGTGGAGGCACCACCAAGCTGTTTGATAAACCAAGGAAGCGAAAACGACAGAGACATGCTACAGCCAAGGTGCATTGTAAAAAAGTGAAAAATGACAGCTCATCAAAAGAAACTCCAAGCTCCGAGGGAGAACTGATGACACACAGGACAGCTGCAAGCCCCAAGGAGACCGTTGAGGAGGGTGTAGAAAATGACCACGGAATGCCTGTATCTAAAAAACTGCAGGGTGAACGAGGAGGAGGAGCTGCACTCAAGGAGAATGTTTGTCAGAACTGTGAGAAACTGGGTGAGCTGCTATTATGTGAGGCTCAGTGCTGTGGGGCTTTCCACCTGGAGTGCCTTGGATTAACTGAAATGCCCAGAGGAAAATTTATCTGCAATGAATGTCGCACAGGAATACATACCTGTTTTGTATGCAAGCAGAGTGGGGAAGATGTTAAAAGGTGCCTTCTGCCCTTATGTGGAAAGTTTTACCATGAAGAGTGTGTCCAGAGATATCCACCCACTGTCTTGCAGAACAAGGGCTTCCGGTGCTCCCTCCACATATGTATAACCTGCCATGCTGCTAATCCAGCCAGTGTTTCTGCATCTAAAGGTCGACTGATGCGCTGTGTCCGCTGCCCAGTGGCATACCATGCCAATGACTTTTGCCTGGCTGCTGGGTCAAAGATCCTTGCATCCAATAGCATCATCTGCCCTAATCACTTTACCCCCAGACGTGGCTGCCGAAATCATGAGCATGTTAATGTTAGCTGGTGTTTTGTATGCTCAGAAGGAGGCAGCCTTCTGTGCTGTGATTCTTGCCCTGCTGCTTTTCATCGTGAATGCCTGAACATTGATATCCCTGAAGGAAACTGGTATTGCAATGACTGTAAGGCAGGCAAAAAGCCACATTACAGGGAAATTGTCTGGGTAAAAGTTGGACGATACAGGTGGTGGCCAGCTGAGATCTGCCATCCTCGAGCTGTACCTTCCAATATTGACAAGATGAGACATGATGTGGGCGAGTTCCCTGTGCTCTTCTTTGGGTCTAATGACTATCTGNNNNNNNNNNNNNNNNNNNNN---CCCTACATGGAGGGGGATGTGAGCAGCAAGGATAAGATGGGCAAAGGAGTGGACGGTACATATAAAAAAGCTCTTCAGGAAGCTGCAGCAAGGTTTGAGGAGTTAAAGACCCAAAAAGAGCTAAGACAGCTACAGGAAGATCGAAAGAATGACAAGAAGCCACCGCCTTATAAGCATATAAAGGTGAACCGTCCTATTGGCAGGGTACAGATCTTCACTGCAGACTTGTCTGAAATTCCCCGTTGCAACTGTAAAGCTACTGATGAGAACCCCTGTGGGATAGACTCCGAGTGCATCAACCGCATGCTGCTCTATGAGTGTCACCCCACAGTATGTCCTGCTGGAGGGCGCTGCCAAAACCAGTGCTTTACTAAGCGCCAGTATCCAGAGGTTGAAATTTTTCGCACATTACAGAGGGGCTGGGGTCTCCGGACAAAAACAGATATCAAAAAGGGTGAATTTGTCAATGAATATGTGGGTGAGCTAATAGATGAAGAAGAGTGCAGAGCTCGAATCCGTTATGCCCAAGAACACGATATCACTAATTTCTATATGCTCACTTTAGACAAAGATCGTATTATTGATGCTGGTCCCAAAGGAAACTATGCTCGATTCATGAATCATTGCTGCCAGCCCAACTGTGAAACACAGAAGTGGTCTGTGAATGGAGATACCCGTGTTGGCCTTTTTGCCTTGAGTGACATTAAAGCAGGCACTGAACTTACCTTCAACTACAACCTAGAATGTCTTGGGAATGGAAAGACTGTTTGCAAATGTGGAGCTCCGAACTGCAGTGGCTTTTTGGGTGTAAGGCCAAAGAATCAACCCATTGCCACAGAGGAAAAGTCAAAGAAATTCAAGAAGAAGCAACAGGGGAAGCGCAGGACCCAGGGTGAAATCACAAAGGAGCGAGAGGATGAGTGTTTCAGCTGTGGGGATGCTGGCCAGCTCGTCTCCTGTAAGAAGCCAGGCTGCCCCAAAGTTTACCATGCAGACTGTCTCAATCTAACCAAGCGACCAGCAGGGAAGTGGGAGTGTCCTTGGCATCAGTGTGACATCTGCGGAAAGGAAGCAGCCTCCTTCTGTGAGATGTGTCCCAGCTCCTTTTGTAAGCAGCATCGGGAAGGGATGCTCTTTATCTCCAAACTGGATGGGCGTCTGTCTTGTACTGAGCATGACCCCTGTGGGCCCAACCCTCTGGAACCTGGGGAGATCCGTGAGTATGTACCTCCTACAGTACCGCTGCCTCCAGGCCCAAGCACTCACCTGGCAGAGCAATCATCAGGAGTAGCTGCTCAGGGGCCCAAGATGTCGGACAAGCCATCTGCTGACACCAACCAGACGCTGTCGCTGTCCAAAAAAGCTCTGGCAGGGACTTGTCAGAGGCCACCGCTGCCTGAAAGGCCTCCTGATAGAACTGACTCCAGGCCCCAGCCTGTAGATAGGGTCAGGGACCTTGCTGGGTCAGGGACCAAATCCCAATCCTTGGTATCCAGCCAGAAGCCATTGGACAGGCCACCTGCAATGGCAGGACCAAGACCCCAACTATCTGACAGACCCTCTCCAGTGACCGGCCCAAGCTCCTCACCCTCAGTCAGGTCACAACCACTGGAAAGACCTCTGGGGACAGCTGACCCAAGGCTGGATAAATCCATAGGTGCTGCCAGCCCAAGGCCCCAGTCACTGGAGAAAACCCCTGTCCCTACTGGCCTGAGACTTCCACAGCCAGACAAACTGCTAGTCACCAGCGGTCCCAAACCCCAGACTGCAGACAGGCCCCCCGACAAATCCCATGCCTCTTTGTCCCAGAGACTCCCACCTCCTGACAAAGTACTGTCAGCTGTGGTCCAGACCCTGGTAGCTAAAGAAAAAGCACTGAGGCCTGTGGACCAGAATACTCAGTCAAAAAATAGAGCTGCTTTGGTGATGGATCTCATAGACCTAACTCCTCGCCAGAAGGAACGGGCAGCTTCTCCCCATGAGATCACACCACAGGTTGATGAGAAGATGCCAGTGTTGGAGTCGAGCTCGTGGCCTGCCAGCAAAGGTCTGGGACAGATGTCACGAGCCATTGAGAGAGGCATTGTGTCAGATCCTGTCCTTCAGCCACTGGGCAAAGCAGCGGCCCCTTCAGAGCACTCCTGGCAAGCTGTTAAATCACTCACCCAGGCCAGACTTCTTTCTCAGCCCCCTGCCAAGGCTTTTTTGTATGAGCCAGCAACTCAGGCCTCAGGAAGAGCACCTGCAGGGGCTGAGCAGACCCCAGGGCCTCCCAGCCAAGCACCAGGCCT---------GGTGAAGCAGATGGCCGGAGGCCAGCAACTACCTGGACTTGCTGCCAAGAGTGGGCAGTCCTTCAGGCCTCTTGGGAAGGCCCCATCCTCCCTCTCCACTGAAGAGAAGAAGTTGGCAACTACAGAGCAGAGTCCCTGGGCCTTGGGCAAGGCCTCACCAGGGCCAGGGCTCTGGCCCATGGTGGCTGGACAGACACTGGCACAGTCTTGCTGGTCCTCTGGGAGCACACAGACATTGGCACAGACTTGCTGGTCTCTTGGAAGAGGGCAAGACCCTAAATCAGAGCAAAATACCCTTCCAGCTCTTAACCAGGCTCCTTCCAGTCACAAGTGTGCAGAGTCAGAACAG
>Balaena_mysticetus
ATGGATCAGACCTGTGAACTACCTAGAAGAAATTGTCTGCTGCCCTTTTCCAATCCAGTGAATTTAGATGCCCCTGAAGACAAGGACAGCCCTTTC---------------------------------------------------------------------------------------------------------------------------------------------------------------------------------------------------------------------------------------------------------------------------------------------------------------------------------------------------------------------------------------------------------------------------------------------------------------------------------------------------------------------------------------------------------------------------------------------------------------------------------------------------------------------------------------------------------------------------------------------------------------------GATGATCCAGACTCCAGTACCAGTACATTAGGAAACATGCTAGAATTACCTGGAACTTCATCATCATCTACTTCACAGGAATTGCCATTTTGTCAGCCCAAGAAAAAGGCTACGCCACTGAAGTATGAAGTTGGAGATCTCATCTGGGCAAAATTCAAGAGACGCCCTTGGTGGCCCTGCAGGATTTGTTCTGATCCGTTGATTAACACACACTCAAAAATGAAAGTTTCTAACCGGAGGCCCTATCGACAGTACTACGTGGAGGCTTTTGGAGATCCTTCTGAGAGAGCCTGGGTGGCTGGAAAAGCAATCGTCATGTTTGAAGGCAGACATCAATTTGAAGAGCTACCTGTCCTTAGGAGAAGAGGGAAGCAGAAAGAAAAAGGATATAGGCATAAGGTTCCTCAGAAAATTTTGAGTAAATGGGAAGCCAGTGTTGGTCTTGCTGAGCAGTATGATGTTCCCAAAGGGTCGAAGAACCGAAAATGTGTCACCAGTTCACTCAAGTTGGACAGTGAGGAGGATATGCCGTTTGAGGACTGTACAAATGACCCTGAATCAGAACATGACCTGTTGCTTAATGGCTGCTTGAAATCTCTGGCTTTTGACTCTGAACATTCTGCAGATGAGAAGGAAAAACCTTGTGCTAAGTCTCTAGCCAGAAAGAGCTCTGATAATCCAAAAAGGACTAGTGTGAAAAAGGGCCACATGCAATTTGAAGCACATAAGGAAGAACGGAGGGGAAAGATTCCAGAGAACCTTGGCCTAAACTTTATTTCTGGGGATGTATCTGATAAGCAGGCCTCTAATGAACTTTCCCGGATAGCAAACAGCCTCACAGGGCCCAGCTCTGCCCCAGGAAGTTTCCTATTTTCTTCTTGTGCAAAAAACACTGCAAAGAAAGAATTTGAGACTTCAAATTGTGACTCTTTACTGGGCTTGTCTGAGGGTGCCTTGCTCTCTAAACGTTCTGGGGAGAAGAAGAAACTCCAGCGAGGTCTGGTGTGTAGTTCAAAAGTGCAGCTCTGCTATATTGGAGCAGGTGATGAAGAAAAGCGAAGTGATTCCATTAGTATCTGTACCACTTCTGATGATGGAAGCAGTGATCTGGATCCCATAGATCATAGTTCAGAGTCTGATAACAGTGTCCTTGAAATTACAGATGCTTTCGATAGAACAGAGAACATGTTACCTGTGCAGAAAAATGAAAAGGTAAAGTATTCTAGGTATCCTGCCACAAACACTAAGGTAAAAGCAAAGCCGAAGACCCTCATTACTAACTCACACACAGACCACTTGATGGATTGTACCAAGACAGTAGAGCCTGGAACTGAGACGTCTCAGGTTAATCTCTCTGATCTTAAAGTGTCAACTCTTGTCCGAAAACCCCAATCAGATTTTAGAAATGATGGTCTTTCTCCAAAATTTAACACACCATCAAGCATTTCCAGTGAGAACTCAATAATAAAAGGTGGGGCTACAAATCAAGCTCTGTTACATTCGAAAAGCAAACAGCCCAAGATCCGAAGTATCAAGTGCAAACATAAAGAAAACCCAGTTGTAGTAGAACCGCCTGTTGCAGATGAGGACTGCAGTTTGAAATGCTGCTCTTCTGATACCAAAGGCTCTCCTTTGGCCAGCATTTCCAAAAGTGGGAAAGTGGATGGGCTAAAACTACTGAGCAACATGCATGAGAAAACCAGGGATTCGAGTGACATAGAAACAGCAGTGGTGAAACACGTTCTGTCAGAGTTGAAAGAACTCTCTTATAGATCCTTAAGTGAAGATGTCAGTGACTCCGGAATGTCAAAGCCATCAAAACCATTACTTTTTTCTTCTGCCTCTGGTCAGAATCATATACCTATTGAACCAGACTACAAATTCAGTACATTACTAATGATGTTGAAAGATATGCATGATAGTAAGACCAAGGAGCAACGGTTAATGACTGCTCAGAACTTGGTCTCTTATCGGAGTCCTGGTCTTGGGGACTGTTCTACCAGTAGTCCTGTGGGGGCTTCTAAGGTCTTGGTTTCAGGAGGCTCCACTCACAATTCAGAAAAAAATGGAGATGGCACTCAGGATCCAGTCCGTCCTAGCCCTAGTGGGGGTGACTCTGCACTGTCTGGGGAGCTATCTACCTCTCTACCTGGCTTGGTGTCCGATAAAAGAGACCTCCCTGCTTCTGGCAAAAATCGTTCAAACTGTGTTACTAGGCGCAACTGTGGTCGATCAAAGCCATCCAAATTACGAGATGGTTTTTCAACCCAGATGGGAAAGAACACAGTGAACCGTAAAGCCTTAAAGACAGAGCGCAAAAGAAAACTGAACCAGCTTCCAGCTGTGACTCTTGAGGCTGCACTGCAGGGAGACAGAGAGAGTAGGGGTTCAGAGAATAGCTCCTCCAGAGGTGAGGCAGAAGACCCTGGTAAAGAAGAACCCCTTCAATTAATGGGCCATTTAACAAGTGAAGATGGTACCCATTTTTCCAGTGTTAATTTTGATAATAAAGTCAACCAGTCCGACCCTGATAAAATTCCTGAAAAAGACCCCTCTTTTGAAAACAGAAAAGAGACAGAGCTGGAGTCTGAAATGATTAGTGAGAATGATGAACCCACTAGTGTAAATCAAGTGGTGCCTAAAAAGCGGTGGCAGCGTTTAAACCAAAGGCGCACTAAACCTCGTAAGCGCACTAACAGATTTAGGGAGAAAGAAAACTCTGAGGGTGCCTTTGGGGTCTTGCTTCCTGCTGACCCTGTAAAGAAGGGAGATGAGTTCCCAGAACAGAGACCTCCTCCTTCGACGAACATACTAGAGGATGCACTGACAGATCCAAATCATGCCGACTGCTTAGATTCAGCTGGGCCACGGTTGAAAGTTTGTGATAAATCCAGTGCCAGCAATGAAGAGGTGGAAAAGGAGCCAGGAATTCCCAGTTTGACCCCTCAGCCTGAGCTCCCTGAACCAGCTGTGCGGTCAGAGAAGAAACGCCTTAGGAAGCCAAGCAAGTGGCTTCTGGAATATACAGAAGAATATGATCAGATATTTGCTCCTAAGAAAAAACAAAAGAAGGTACAGGAACAGGTGCACAAGGTAAGTTCCCGCCGTGAAGAGGAAAGCCTTTTAGCCCGGTGTCGATCTAGTGCTCAGAACAAACAGGTGGATGAGAATTCTTTGATTTCAACCAAAGAAGAGCCTCCAGTTCTTGAAAGGGAGGCTCCGTTTTTGGAAGGGCCCTTGGCTCAGTCAGAACTTGGAGGTGGACATGCTGAGTTGCCACAGCTGACCTTGTCTGTGCCTGTGGCTCTGGAAGTCTCTCCACGGCCTGCCCTTGAGTCTGAGGAATTGCTAGTTAAAACACCAGGAAATTATGAAAGTAAGCGTCAGAGAAAACCAACTAAGAAACTTCTTGAATCCAATGATTTAGACCCTGGATTTATGCCCAAGAAAGGGGAACTTGGCCTTACTAAAAAGTGTTATGAAGCTGGTCACTTGGAGAATGAAATTACTGAATCATGTGCTGCATCTCGTTCTAAAGAGTTTGGTGGAGGCACCACCAAGCTGTTTGATAAACCAAGGAAGCGAAAACGACAGAGACATGCTACAGCCAAGGTGCATTGTAAAAAAGTGAAAAATGACAGCTCATCAAAAGAAACTCCAAGCTCCGAGGGAGAACTGATGACACACAGGACAGCTGCAAGCCCCAAGGAGACCGTTGAGGAGGGTGTAGAAAATGACCACGGAATGCCTGTATCTAAAAAACTGCAGGGTGAACGAGGAGGAGGAGCTGCACTCAAGGAGAATGTTTGTCAGAACTGTGAGAAACTGGGTGAGCTGCTATTATGTGAGGCTCAGTGCTGTGGGGCTTTCCACCTGGAGTGCCTTGGATTAACTGAAATGCCCAGAGGAAAATTTATCTGCAATGAATGTCGCACAGGAATACATACCTGTTTTGTATGCAAGCAGAGTGGGGAAGATGTTAAAAGGTGCCTTCTGCCCTTATGTGGAAAGTTTTACCATGAAGAGTGTGTCCAGAAATATCCACCCACTGTCTTGCAGAACAAGGGCTTCCGGTGCTCCCTCCACATATGTATAACCTGCCATGCTGCTAATCCAGCCAGTGTTTCTGCATCTAAAGGTCGACTAATGCGCTGTGTCCGCTGCCCAGTGGCATACCATGCCAATGACTTTTGCCTGGCTGCTGGGTCAAAGATCCTTGCATCCAATAGCATCATCTGCCCTAATCACTTTACCCCCAGACGTGGCTGCCGAAATCATGAGCATGTTAATGTTAGCTGGTGTTTTGTATGCTCAGAAGGAGGCAGCCTTCTGTGCTGTGATTCTTGCCCTGCTGCTTTTCATCGTGAATGCCTGAACATTGATATCCCTGAAGGAAACTGGTATTGCAATGACTGTAAGGCAGGCAAAAAGCCACATTACAGGGAAATTGTCTGGGTAAAAGTTGGACGATACAGGTGGTGGCCAGCTGAGATCTGCCATCCTCGAGCTGTACCTTCCAATATTGACAAGATGAGACATGATGTGGGCGAGTTCCCTGTGCTCTTCTTTGGGTCTAATGACTATCTGTGGACTCACCAGGCCCGAGTCTTTCCCTACATGGAGGGGGATGTGAGCAGCAAGGATAAGATGGGCAAAGGAGTGGACGGTACATATAAAAAAGCTCTTCAGGAAGCTGCAGCAAGGTTTGAGGAGTTAAAGACCCAAAAAGAGCTAAGACAGCTACAGGAAGATCGAAAGAATGACAAGAAGCCACCGCCTTATAAGCATATAAAGGTGAACCGTCCTATTGGCAGGGTACAGATCTTCACTGCAGACTTGTCTGAAATTCCCCGTTGCAACTGTAAAGCTACTGATGAGAACCCCTGTGGGATAGACTCCGAGTGCATCAACCGCATGCTGCTCTATGAGTGTCACCCCACAGTATGTCCTGCTGGAGGGCGCTGCCAAAACCAGTGCTTTACTAAGCGCCAGTATCCAGAGGTTGAAATTTTTCGCACATTACAGAGGGGCTGGGGTCTCCGGACAAAAACAGATATCAAAAAGGGTGAATTTGTCAATGAATATGTGGGTGAGCTAATAGATGAAGAAGAGTGCAGAGCTCGAATCCGTTATGCCCAAGAACACGATATCACTAATTTCTATATGCTCACTTTAGACAAAGATCGTATTATTGATGCTGGTCCCAAAGGAAACTATGCTCGATTCATGAATCATTGCTGCCAGCCCAACTGTGAAACACAGAAGTGGTCTGTGAATGGAGATACCCGTGTTGGCCTTTTTGCCTTGAGTGACATTAAAGCAGGCACTGAACTTACCTTCAACTACAACCTAGAATGTCTTGGGAATGGAAAGACTGTTTGCAAATGTGGAGCTCCGAACTGCAGTGGCTTTTTGGGTGTAAGGCCAAAGAATCAACCCATTGCCACAGAGGAAAAGTCAAAGAAATTCAAGAAGAAGCAACAGGGGAAGCGCAGGACCCAGGGTGAAATCACAAAGGAGCGAGAGGATGAGTGTTTCAGCTGTGGGGATGCTGGCCAGCTCGTCTCCTGTAAGAAGCCAGGCTGCCCCAAGGTTTACCATGCAGACTGTCTCAATCTAACCAAGCGACCAGCAGGGAAATGGGAGTGTCCTTGGCATCAGTGTGACATCTGCGGAAAGGAAGCAGCCTCCTTCTGTGAGATGTGTCCCAGCTCCTTTTGTAAGCAGCATCGGGAAGGGATGCTCTTTATCTCCAAACTGGATGGGCGTCTGTCTTGTACTGAGCATGATCCCTGTGGGCCCAACCCTCTGGAACCTGGGGAGATCCGTGAGTATGTACCTCCTACAGTACCGCTGCCTCCAGGCCCAAGCACTCACCTGGCAGAGCAATCATCAGGAGTAGCTGCTCAGGGGCCCAAGATGTCGGACAAGCCATCTGCTGACACCAACCAGACGCTGTCGCTGTCCAAAAAAGCTCTGGCAGGGACTTGTCAGAGGCCACCGCTGCCTGAAAGGCCTCCTGATAGAACTGACTCCAGGCCCCAGCCTGTAGATAGGGTCAGGGACCTTGCTGGGTCAGGGACCAAATCCCAATCCTTGGTATCCAGCCAGAAGCCATTGGACAGGCCACCTGCAATGGCAGGACCAAGACCCCAACTATCTGACAGACCCTCTCCAGTGACCGGCCCAAGCTCCTCACCCTCAGTCAGGTCACAACCACTGGAAAGACCTCTGGGGACAGCTGACCCAAGGCTGGATAAATCCATAGGTGCTGCCAGCCCAAGGCCCCAGTCACTGGAGAAAACCCCTGTCCCTACTGGCCTGAGACTTCCACAGCCAGACAAACTGCTAGTCACCAGCGGTCCCAAACCCCAGACTGCAGACAGGCCCCCCGACAAATCCCATGCCTCTTTGTCCCAGAGACTCCCACCTCCTGACAAAGTACTGTCAGCTGTGGTCCAGACCCTGGTAGCTAAAGAAAAAGCACTGAGGCCTGTGGACCAGAATACTCAGTCAAAAAATAGAGCTGCTTTGGTGATGGATCTCATAGACCTAACTCCTCGCCAGAAGGAACGGGCAGCTTCTCCCCATGAGATCACACCACAGGTTGATGAGAAGATGCCAGTGTTGGAGTCGAGCTCGTGGCCTGCCAGCAAAGGTCTGGGACAGATGTCACGAGCCATTGAGAGAGGCATTGTGTCAGATCCTGTCCTTCAGCCACCAGGCAAAGCAGCGGCCCCTTCAGAGCACTCCTGGCAAGCTGTTAAATCACTCACCCAGGCCAGACTTCTTTCTCAGCCCCCTGCCAAGGCTTTTTTGTATGAGCCAGCAACTCAGGCCTCAGGAAGAGCACCTGCAGGGGCTGAGCAGACCGCAGGGCCTCCCAGCCAAGCACCAGGCCT---------GGTGAAGCAGATGGCCGGAGGCCAGCAACTACCTGGACTTGCTGCCAAGAGTGGGCAGTCCTTCAGGCCTCTTGGGAAGGCCCCATCCTCCCTCTCCACTGAAGAGAAGAAGTTGGCAACCACAGAGCAGAGTCCCTGGGCCTTGGGCAAGGCCTCACCAGGGCCAGGGCTCTGGCCCATGGTGGCTGGACAGACACTGGCACAGACTTGCTGGTCCTCTGGGAGCACACAGACATTGGCACAGACTTGCTGGTCTCTTGGAAGAGGGCAAGACCCTAAATCAGAGCAAAATACCCTTCCAGCTCTTAACCAGGCTCCTTCCAGTCACAAGTGTGCAGAGTCAGAACAG
>Physeter_catodon
ATGGATCAGACCTGTGAACTACCTAGAAGAAATTGTCTGCTGCCCTTTTCCAATCCAGTGAATTTAGATGCCCCTGAAGACAAGGACAGCCCTTTCGGTAATGGTCAATCCAATTTTTCTGAGCCACTTAATGGGTGTACTATGCAGTTATCGACTGCCAGTGGAACATCCCAAAATGCTTATGGACAAGATTCTCCATCTTGTTACATTCCACTGCGGAGACTACAGGATTTGGCCTCCATGATCAATGTAGAGTATTTAAATGGGTCTGCTGATGGATCAGAATCCTTTCAAGACCCTGAAAAAAGTGATTCAAGAGCTCAGTCGCCAATTGTTTGCACTTCCTTGAGTCCTGGTGGTCCAACAGCACTTGCTATGAAACAGGAACCCTCTTGTAATAACTCCCCTGAACTCCAGGTAAAAGTAACAAAGACTATCAAGAATGGCTTTCTGCACTTTGAGAATTTTACTTGTGTGGACGATGCAGATGTAGATTCTGAAATGGACCCAGAACAGCCAGTCACAGAGGATGAGAGTATAGAGGAGATCTTTGAGGAAACTCAGACCAATGCCACCTGCAATTATGAGCCTAAATCAGAGAATGGTGTAGACGTGGCCATGGGAAATGAACAAGACAGCACACCAGACAGTAGACACGGTGCAGTCAAATCGCCATTCTTGCCATTAGCTCCTCAAACTGAAACACAGAAAAATAAGCAAAGAAATGAAGTGGACGGCAGCAATGAAAAAGCAGCCCTTCTCCCAGCCCCCCTTTCACTAGGAGATACAACCATTACCATAGAAGAGCAATTAAACTCAATAAATTTATCTTTTCAGGATGATCCAGACTCCAGTACCAGTACATTAGGAAACATGCTAGAATTACCTGGAACTTCATCATCATCTACTTCACAGGAATTGCCATTTTGTCAGCCCAAGAAAAAGGCTACGCCACTGAAGTATGAAGTTGGAGATCTCATCTGGGCAAAATTCAAGAGACGCCCTTGGTGGCCCTGCAGGATTTGTTCTGATCCGTTGATTAACACACACTCAAAAATGAAAGTTTCTAACCGGAGGCCCTATCGACAGTACTACGTGGAGGCTTTTGGAGATCCTTCTGAGAGAGCCTGGGTGGCTGGAAAAGCAATCGTCATGTTTGAAGGCAGACATCAATTTGAAGAGCTCCCTGTCCTTAGGAGAAGAGGGAAGCAGAAAGAAAAAGGATATAGGCATAAGGTTCCTCAGAAAATTTTGAGTAAATGGGAAGCCAGTGTTGGTCTTGCTGAGCAGTATGATGTTCCCAAAGGGTCGAAGAACCGAAAATGTGTCACCAGTTCACTCAAGTTGGACAGTGAGGAGGATATGCCGTTTGAGGACTGTACAAATGACCCTGAATCAGAACATGACCTGTTGCTTAATGGCTGCTTGAAATCTCTGGCTTTTGACTCTGAACATTCTGCAGATGAGAAGGAAAAACCTTGTGCTAAGTCTCTAGCCAGAAAGAGCTCTGATAATCCAAAAAGGACTAGTGTGAAAAAGGGCCACATGCAATTTGAAGCACATAAGGAAGAACGGAGGGGAAAGATTCCAGAGAACCTTGGCCTGAACTTTATTTCTGGGGATGTATCTGATAAGCAGGCCTCTAATGAACTTTCCCGGATAGCAAACAGCCTCACAGGGCCCAGCTCTGCCCCAGGAAGTTTCCTATTTTCTTCTTGTGCAAAAAACACTGCAAAGAAAGAATTTGAGACTTCAAATTGTGACTCTTTACTGGGCTTGTCTGAGGGTGCCTTGCTCTCCAAACGTTCTGGGGAGAAGAAGAAACTCCAGCGAGGTCTGGTGTGTAGTTCAAAAGTGCAGCTCTGCTATATTGGAGCAGGTGATGAAGAAAAGCGAAGTGATTCCATTAGTATCTGTACCACTTCTGATGATGGAAGCAGTGATCTGGATCCCATAGATCATAGTTCAGAGTCTGATAACAGTGTCCTTGAAATTGCAGATGCTTTCGATAGAACAGAGAACATGTTACCTGTGCAGAAAAATGAAAAGGTAAAGTATTCTAGGTATCCTGCCACAAACACTAAGGTAAAAGCAAAGCAGAAGACCCTCATTACTAATTCACACACAGACCACTTGATGGATTGTACCAAGACAGTAGAGCCTGGAACTGAGACGTCTCAGGTTAATCTCTCTGATCTTAAAGTGTCAACTCTTGTCCGAAAACCCCAGTCAGATTTTAGAAATGATGGTCTTTCTCCAAAATTTAACACACCATCGAGCATTTCCAGTGAGAACTCAATAATAAAAGGTGGGGCTACAAATCAAGCTCTGTTACATTCGAAAAGCAAACAGCCCAAGATCCGAAGTATCAAGTGCAAACATAAAGAAAACCCAGTTGTAGTAGAACCGCCTGTTGCAGATGAGGACTGCAGTTTGAAATGCTGCTCTTCTGATACCAAAGGCTCTCCTTTGGCCAGCATTTCCAAAAGTGGGAAAGTGGATGGGCTAAAACTACTGAGCAACATGCATGAGAAAACCAGGGATTCGAGTGACATAGAAACAGCAGTGGTGAAACACGTTCTGTCAGAGTTGAAAGAACTATCTTATAGATCCTTAAGTGAAGATGTCAGTGACTCCGGAATGTCAAAGCCATCAAAACCATTACTTTTTTCTTCTGCCTCTGGTCAGAATCATATACCTATTGAACCAGACTACAAATTCAGTACATTACTAATGATGTTGAAAGATATGCATGATAGTAAGACCAAGGAGCAACGGTTAATGACTGCTCAGAACTTGGTCTCTTATCGGAGTCCTGGTCTTGGGGACTGTTCTACCAGTAGTCCTGTGGGGGCTTCTAAGGTCTTGGTTTCAGGAGGCTCCACTCACAGTTCAGAAAAAAATGGAGACGGCACTCAGGATCCAGTCCGTCCTAGCCCTAGTGGGGGTGACTCTGCACTGTCTGGGGAGCTATCTACCTCCCTACCTGGCTTGGTGTCCGATAAAAGAGACCTCCCTGCTTCTGGCAAAAATCGTTCAAACTGTGTTACTAGGCGCAACTGTGGTCGATCAAAGCCATCCAAATTACGAGATGGTTTTTCAACCCAGATGGGAAAGAACACAGTGAACCGTAAAGCCTTAAAGACAGAGCGCAAAAGAAAACTGAACCAGCTTCCAGCTGTGACTCTTGAGGCTGCACTGCAGGGAGACAGAGAGGGTAGGGGTTCAGAGAATAGCTCCTCCAGAGGTGAGGCAGAAGACCCTGGTAAAGAAGAACCCCTTCAATTAATGGGCCATTTAACAAGTGAAGATGGTACCCATTTTTCCAGTCTTAATTTTGATAATAAAGTCAACCAGTCTGACCCTGATAAAGTTCCTGAAAAAGACCCCTCTTTTGAAAACAGAAAAGGGACAGAGCTGGAGTCTGAAATGATTAGTGAGAATGATGAACCCACTAGTGTAAATCAAGTGGTGCCTAAAAAGCGGTGGCAGCGTTTAAACCAAAGGCGCACTAAACCTCGTAAGCGCACTAACAGATTTAGGGAGAAAGAAAACTCTGAGGGTGCCTTTGGGGTCTTGCTTCCTGCTGACCCTGTAAAGAAGGGAGATGAGTTCCCAGAACAGAGACCTCCTCCTTCGACGAACATACTAGAGGATGCACTGACAGATCCAAATCATGCCGACTGCTTAGATTCAGCTGGGCCACGGTTGAAAGTTTGTGATAAATCCAGTGCCAGCAATGAAGAGGTGGAAAAGGAGCCAGGAATTCCCAGTTTGACCCCTCAGCCTGAGCTCCCTGAACCAGCTGTGCGGTCAGAGAAGAAACGCCTTAGGAAGCCAAGCAAGTGGCTTCTGGAATATACAGAAGAATATGATCAGATATTTGCTCCTAAGAAAAAACAAAAGAAGGTACAGGAACAGGTGCACAAGGTAAGTTCCCGCCGTGAAGAGGAAAGCCTTTTAGCCCGGTGTCGATCTAGTGCTCAGAACAAACAGGTGGATGAGAATTCTTTGATTTCAACCAAAGAAGAGCCTCCAGTTCTTGAAAGGGAGGCTCCGTTTTTGGAAGGGCCCTTGGCTCAGTCAGAACTTGGAGGTGGACATGCTGAGTTGCCACAGCTGACCTTGTCTGTGCCTGTGGCTCCGGAAGTCTCTCCACGGCCTGCCCTTGAGTCTGAGGAATTGCTAGTTAAAACACCAGGAAATTATGAAAGTAAGCGTCAGAGAAAACCAACTAAGAAACTTCTTGAATCCAATGATTTAGACCCTGGATTTATGCCCAAGAAAGGGGAACTTGGCCTTACTAAAAAGTGTTATGAAGCTGGTCACTTGGAGAATGACATTACTGAATCATGTGCTGCATCTCGTTCTAAAGAGTTTGGTGGAGGCACCACCAAGCTGTTTGATAAACCAAGGAAGCGAAAACGACAGAGACATGCTACAGCCAAGGTGCATTGTAAAAAAGTGAAAAATGACAACTCATCAAAAGAAACTCCAAGCTCCGAGGGAGAACTGATGACACACAGGACAGCTGCAAGCCCCAAGGAGACCGTTGAGGAGGGTGTAGAAAATGACCACGGAATGCCTGTATCTAAAAAACTGCAGGGTGAACGAGGAGGAGGAGCTGCACTCAAGGAGAATGTTTGTCAGAACTGTGAGAAACTGGGTGAGCTGCTATTATGTGAGGCTCAGTGCTGTGGGGCTTTCCACCTGGAGTGCCTTGGATTAACTGAAATGCCCAGAGGAAAATTTATCTGCAATGAATGTCGCACAGGAATACATACCTGTTTTGTATGCAAGCAGAGTGGGGAAGATGTTAAAAGGTGCCTTCTGCCCTTATGTGGAAAGTTTTACCATGAAGAGTGTGTCCAGAAATATCCACCCACTGTCTTGCAGAACAAGGGCTTCCGGTGTTCCCTCCACATATGTATAACCTGCCATGCTGCTAATCCAGCCAGTGTTTCTGCATCTAAAGGTCGACTGATGCGCTGTGTCCGCTGCCCAGTGGCATACCATGCCAATGACTTTTGCCTGGCTGCTGGGTCAAAGATCCTTGCATCCAATAGCATCATCTGCCCTAATCACTTTACCCCCAGACGTGGCTGCCGAAATCATGAGCATGTTAATGTTAGCTGGTGTTTTGTATGCTCAGAAGGAGGCAGCCTTCTGTGCTGTGATTCTTGCCCTGCTGCTTTTCATCGTGAATGCCTGAACATTGATATCCCTGAAGGAAACTGGTATTGCAATGACTGTAAGGCAGGCAAAAAGCCACATTACAGGGAAATTGTCTGGGTAAAAGTTGGACGATACAGGTGGTGGCCAGCTGAGATCTGCCATCCTCGAGCTGTACCTTCCAATATTGACAAGATGAGACATGATGTGGGCGAGTTCCCTGTGCTCTTCTTTGGGTCTAATGACTATCTGTGGACTCACCAGGCCCGAGTCTTTCCCTACATGGAGGGGGATGTGAGCAGCAAGGATAAGATGGGCAAAGGAGTGGACGGTACATATAAAAAAGCTCTTCAGGAAGCTGCAGCAAGGTTTGAGGAGTTAAAGGCCCAAAAAGAGCTAAGACAGCTGCAGGAAGATCGAAAGAATGACAAGAAGCCACCGCCTTATAAACATATAAAGGTGAACCGTCCTATTGGCAGGGTACAGATCTTCACTGCAGACTTGTCTGAAATTCCCCGTTGCAACTGTAAAGCTACTGATGAGAACCCCTGTGGGATAGATTCTGAGTGCATCAACCGCATGCTGCTCTATGAGTGTCACCCCACAGTATGTCCTGCTGGAGGGCGCTGCCAAAACCAGTGCTTTACTAAGCGCCAGTATCCAGAGGTTGAAATTTTTCGCACATTACAGAGGGGCTGGGGTCTCCGGACAAAAACAGATATCAAAAAGGGTGAATTTGTCAATGAATATGTGGGTGAGCTAATAGATGAAGAAGAGTGCAGAGCTCGAATCCGTTATGCCCAAGAACATGATATCACTAATTTCTATATGCTCACTTTAGACAAAGATCGTATTATTGATGCTGGTCCCAAAGGAAACTATGCTCGATTCATGAATCATTGCTGCCAGCCCAACTGTGAAACACAGAAGTGGTCTGTGAATGGAGACACCCGTGTTGGCCTTTTTGCCTTGAGTGACATTAAAGCAGGCACTGAACTTACCTTCAACTACAACCTAGAATGTCTTGGGAATGGAAAGACTGTTTGCAAATGTGGAGCTCCGAACTGCAGTGGCTTTTTGGGTGTAAGGCCAAAGAATCAACCCATTGCCACAGAGGAAAAGTCAAAGAAATTCAAGAAGAAGCAACAGGGGAAGCGCAGGACCCAGGGTGAAATCACAAAGGAGCGAGAGGATGAGTGTTTCAGCTGTGGGGATGCTGGCCAGCTCGTCTCCTGTAAGAAGCCAGGCTGCCCCAAAGTTTACCATGCAGACTGTCTCAATCTAACCAAGCGACCAGCAGGGAAATGGGAGTGTCCTTGGCATCAGTGTGACATCTGCGGAAAGGAAGCAGCCTCCTTCTGTGAGATGTGTCCCAGCTCCTTTTGTAAGCAGCATCGGGAAGGGATGCTCTTCATCTCCAAACTGGATGGGCGTCTGTCTTGTACTGAGCATGATCCCTGTGGGCCCAACCCTCTGGAACCTGGGGAGATCCGTGAGTATGTACCTCCTACAGTACCGCTGCCTCCAGGCCCAAGCACTCACCTGGCAGAGCAATCATCAGGAGTAGCTGCTCAGGGGCCCAAGATGTCGGACAAGCCATCTGCTGACACCAACCAGACGCTGTCGCTGTCCAGAAAAGCTCTGGCAGGGACTTGTCAGAGGCCACCGCTGCCTGAAAGGCCTCCTGATAGAACTGACTCCAGGCCCCAGCCTGTAGATAGGGTCAGGGACCTTGCTGGGTCAGGGACCAAACCCCAATCCTTGGTATCCAGCCAGAAGCCATTGGACAGGCCACCTGCAATGGCAGGACCACGACCCCAACTATCTGACAAACCCTCTCCAGTGACCGGCCCAAGCTCCTCACCCTCAGTCAGGTCACAACCACTGGAAAGACCTCTGGGGACAGCTGACCCGAGGCTGGATAAATCCATAGGTGCTGCCAGCCCAAGGCCCCAGTCACTGGAGAAAACCCCTGTCCCTACTGGCCTGAGACTTCCACAGCCAGACAAACTGCTAGTCACCAGCGGTCCCAAACCCCAGACTTCAGACAGGCCCCCCGACAAATCCCATGCCTCTTTGTCCCAGAGACTCCCACCTCCTGACAAAGTACTATCAGCTGTGGTCCAGACCCTGGTAGCTAAAGAAAAAGCACTGAGGCCTGTGGACCAGAATACTCAGTCAAAAAATAGAGCTGCTTTGGTGATGGATCTCATAGACCTAACTCCTCGCCAGAAGGAACGGGCAGCTTCTCCCCATGAGATCACACCACAGGTTGATGAGAAGATGCCAGTGTTGGAGTCAAGCTCGTGGCCTGCCAGCAAAGGTCTGGGACAGATGTCACGAGCCATTGAGAGAGGGATTGTGTCAGATCCTGTCCTTCAGCCACCGGGCAAAGCAGCGGCCCCTTCAGAGCACTCCTGGCAAGCTGTTAAATCACTCACCCAGGCCAGACTTCTTTCTCAGCCCCCTGCCAAGGCTTTTTTGTATGAGCCAGCAACTCAGGCCTCAGGAAGAGCACCTGCAGGGGCTGAGCAGACCCCAGGGCCTCCCAGCCAAGCACCAGGCCT---------GGTGAAGCAGATGGCCGGAGGCCAGCAACTACCTGGACTTGCTGCCAAGAGTGGGCAGTCCTTCAGGCCTCTTGGGAAGGCCCCATCCTCCCTCTCCACTGAAGAGAAGAAGTTGGCAACCACAGAGCAGAGCCCCTGGGCCTTGGGCAAGGCCTCACCAGGGCCAGGGCTCTGGCCCATGGTGGCTGGACAGACACTGGCACAGTCTTGCTGGTCCTCTGGGAGCACACAGACATTGGCACAGACTTGCTGGTCTCTTGGAAGAGCGCAAGACCCTAAATCAGAGCAAAATACCCTTCCAGCTCTTAACCAGGCTCCTTCCAGTCACAAGTGTGCAGAGTCAGAACAG
>Kogia_simus
ATGGATCAGACCTGTGAACTACCTAGAAGAAATTGTCTGCTGCCCTTTTCCAATCCAGTGAATTTAGATGCCCCTGAAGACAAGGACAGCCCTTTCGGTAATGGTCAATCCAATTTTTCTGAGCCACTTAATGGGTGTACTATGCAGTTATCGACTGCCAGTGGAACATCCCAAAATGCTTATGGACAAGATTCTCCATCTTGTTACATTCCACTGCGGAGACTACAGGATTTGGCCTCCATGATCAATGTAGAGTATTTAAATGGGTCTGCTGATGGATCAGAATCCTTTCAAGACCCTGAAAAAAGTGATTCAAGAGCTCAGTCGCCAGTTGTTTGCACTTCCTTGAGTCCTGGTGGTCCAACAGCACTTGCTATGAAACAGGAACCCTCTTGTAATAACTCCCCTGAACTCCAGGTAAAAGTAACAAAGACTATCAAGAATGGCTTTCTGCACTTTGAGAATTTTACTTGTGTGGACGATGCAGATGTAGATTCTGAAATGGACCCAGAACAGCCAGTCACAGAGGATGAGAGTATAGAGGAGATCTTTGAGGAAACTCAGACCAATGCCACCTGCAATTATGAGCCTAAATCAGAGAATGGTGTAGACGTGGCCATGGGAAATGAACAAGACAGCACACCAGACAGTAGACACGGTGCAGTCAAATCGCCATTCTTGCCATTAGCTCCTCAAACTGAAACACAGAAAAATAAGCAAAGAAATGAAGTGGACGGCAGCAATGAAAAAGCAGCCCTTCTCCCAGCCCCCCTTTCACTAGGAGATACAACCATTACCATAGAAGAGCAATTAAACTCGATAAATTTATCTTTTCAGGATGATCCAGACTCCAGTACCAGTACATTAGGAAACATGCTAGAATTACCTGGAACTTCATCATCATCTACTTCCAAGGAATTGCCATTTTGTCAGCCCAAGAAAAAGGCTACGCCACTGAAGTATGAAGTTGGAGATCTCATCTGGGCAAAATTCAAGAGACGCCCTTGGTGGCCCTGCAGGATTTGTTCTGATCCATTGATTAACACACACTCAAAAATGAAAGTTTCTAACCGGAGGCCCTATCGACAGTACTACGTGGAGGCTTTTGGAGATCCTTCTGAGAGAGCCTGGGTGGCTGGAAAAGCAATCGTCATGTTTGAAGGCAGACATCAATTTGAAGAGCTACCTGTCCTTAGGAGAAGAGGGAAGCAGAAAGAAAAAGGATATAGGCATAAGGTTCCTCAGAAAATTTTGAGTAAATGGGAAGCCAGTGTTGGTCTTGCTGAGCAGTATGATGTTCCCAAAGGGTCGAAGAACCGAAAATGTGTCACCAGTTCACTCAAGTTGGACAGTGAGGAGGATATGCCGTTTGAGGACTGTACAAATGACCCTGAATCAGAACATGACCTGTTGCTTAATGGCTGCTTGAAATCTCTGGCTTTTGACTCTGAACATTCTGCAGATGAGAAGGAAAAACCTTGTGCTAAGTCTCTAGCCAGAAAGAGCTCTGATAATCCAAAAAGGACTAGTGTGAAAAAGGGCCACATGCAATTTGAAGCACATAAGGAAGAACGGAGGGGAAAGATTCCAGAGAACCTTGGCCTAAACTTTATTTCTGGGGATGTGTCTGATAAGCAGGCCTCTAATGAACTTTCCCGGATAGCAAACAGCCTCACAGGGCCCAGCTCTGCCCCAGGAAGTTTCCTATTTTCTTCTTGTGCAAAAAACACTGCAAAGAAAGAATTTGAGACTTCAAATTGTGACTCTTTACTGGGCTTGTCTGAGGGTGCCTTGCTCTCTAAACGTTCTGGGGAGAAGAAGAAACTCCAGCGAGGTCTGGTGTGTAGTTCAAAAGTGCAGCTCTGCTATATTGGAGCAGGTGATGAAGAAAAGCGAAGTGATTCCATTAGTATCTGTACCACTTCTGATGATGGAAGCAGTGATCTGGATCCCATAGATCATAGTTCAGAGTCTGATAACAGTGTCCTTGAAATTGCAGATGCTTTCGATAGAACAGAGAACATGTTACCTGTGCAGAAAAATGAAAAGGTAAAGTATTCTAGGTATCCTGCCACAAACACTAAGGTAAAAGCAAAGCAGAAGACCCTCATTACTAATTCACACACAGACCACTTGATGGATTGTACCAAGACAGTAGAGCCTGGAACTGAGACGTCTCAGGTTAATCTCTCTGATCTTAAAGTGTCAACTCTTGTCCGAAAACCCCAATCAGATTTTAGAAATGATGGTCTTTCTCCAAAATTTAACACACCATCAAGCATTTCCAGTGAGAACTCAATAATAAAAGGTGGGGCTACAAATCAAGCTCTGTTACATTCGAAAAGCAAACAGCCCAAGATCCGAAGTATCAAGTGCAAACATAAAGAAAACCCAGTTGTAGTAGAACCGCCTGTTGCAGATGAGGACTGCAGTTTGAAATGCTGCTCTTCTGATACCAAAGGCTCTCCTTTGGCCAGCATTTCCAAAAGTGGGAAAGTGGATGGGCTAAAACTACTGAGCAACATGCATGAGAAAACCAGGGATTCGAGTGACATAGAAACAGCAGTGGTGAAACACGTTCTGTCGGAGTTGAAAGAACTCTCTTATAGATCCTTAAGTGAAGATGTCAGTGACTCCGGAATGTCAAAGCCATCAAAACCATTACTTTTTTCTTCTGCCTCTGGTCAGAATCATATACCTATTGAACCAGACTATAAATTCAGTACATTACTAATGATGTTGAAAGATATGCATGATAGTAAGACCAAGGAGCAACGGTTAATGACTGCTCAGAACTTGGTCTCTTATCGGAGTCCTGGTCTTGGGGACTGTTCTACCAGTAGTCCTGTGGGGGCTTCTAAGGTCTTGGTTTCAGGAGGCTCCACTCACAGTTCAGAAAAAACTGGAGATGGCACTCAGGATCCAGTCCGTCCTAGCCCTAGTGGGGGTGACTCTGCACTGTCTGGGGAGCTATCTACCTCCCTACCTGGCTTGGTGTCCGATAAAAGAGACCTCCCTGCTTCTGGCAAAAATCGTTCAAACTGTGTTACTAGGCGCAACTGTGGTCGATCAAAGCCATCCAAATTACGAGATGGTTTTTCAACCCAGATGGGAAAGAACACAGTGAACCGTAAAGCCTTAAAGACAGAGCGCAAAAGAAAACTGAACCAGCTTCCAGCCGTGACTCTTGAGGCTGCACTGCAGGGAGACAGAGAGAGTAGGGGTTCAGAGACTAGCTCCTCCAGAGGTGAGGCAGAAGATCCTGGTAAAGAAGAACCCCTTCAATTAATGGGCCATTTAACAAGTGAAGATGGTACCCATTTTTCCAGTCTTAATTTTAATAATAAAGTCAACCAGTCTGACCCTGATAAAGTTCCTGAAAAAGACCCCTCTTTTGAAAACAGAAAAGGGACAGAGCTGGAGTCTGAAATGATTAGTGAGAATGATGAACCCACTAGTGTAAATCAAGTGGTGCCTAAAAAGCGGTGGCAGCGTTTAAACCAAAGGCGCACTAAACCTCGTAAGCGCACTAACAAATTTAGGGAGAAAGAAAACTCTGAGGGTGCCTTTGGGGTCTTGCTTCCTGCTGACCCTGTAAAGAAGGGAGATGAGTTCCCAGAACAGAGACCTCCTCCTTCGACGAACATACTAGAGGATGCACTGACAGATCCAAATCATGCCGACTGCTTAGATTCAGCTGGGCCACGGTTGAAAGTTTGTGATAAATCCAGTGCCAGCAATGAAGAGGTGGAAAAGGAGCCAGGAATTCCCAGTTTGACCCCTCAACCTGAGCTCCCTGAACCAGCTGTGCGGTCAGAGAAGAAACGCCTTAGGAAGCCAAGCAAGTGGCTTCTGGAATATACAGAAGAATATGATCAGATATTTGCTCCTAAGAAAAAACAAAAGAAGGTACAGGAACAGGTGCACAAGGT----------------------------------------------------------------------------------------------------------------------------------------------------------------------------------------------------------------------------------------------------------------------------------------------------------------------------------------------------------------------------------------AAGTGTTATGAAACTGGTCACTTGGAGAATGACATTACTGAATCATGTGCTGCATCTCGTTCTAAAGAGTTTGGTGGAG--------------------------------------------------------------------------------------------------------------------GAGGGAGAACTGATGACACACAGGACAGCTGCAAGCCCCAAGGAGACCGTTGAGGAGGGTGTAGAAAATGACCACGGAATGCCTGTATCTAAAAAACTGCAGGGTGAACGAGGAGGAGGAGCTGCACTCAAGGAGAATGTTTGTCAGAACTGTGAGAAACTGGGTGAGCTGCTATTATGTGAGGCTCAGTGCTGTGGGGCTTTCCACCTGGAGTGCCTTGGATTAACTGAAATGCCCAGAGGAAAATTTATCTGCAATGAATGTCGCACAGG------------------------------------------------------------------------------------------------------------------------------------------------------------------------------------------------------AGGTCGACTGATGCGCTGTGTCCGCTGCCCAGTGGCATACCATGCCAATGACTTTTGCCTGGCTGCTGGGTCAAAGATCCTTGCATCCAATAGCATCATCTGCCCTAATCACTTTACCCCCAGACGTGGCTGCCGAAATCATGAGCATGTTAATGTTAGCTGGTGTTTTGTATGCTCAGAAGGAGGCAGCCTTTTGTGCTGTGATTTTTGCCCTGCTGCTTTTCATCGTGAATGCCTGAACATTGATATCCCTGAAGGAAACTGGTATTGCAATGACTGTAAGGCAGGCAAAAAGCCCCATTACAGGGAAATTGTTTGGGTAAAAGTTGGGCGATACAGGTGGTGGCCAGCTGAGATCTGCCATCCTCGAGCTGTACCTTCCAATATTGACAAGATGAGACATGATGTGGGCGAGTTCCCTGTGCTCTTCTTTGGGTCTAATGACTATCTGTGGACTCACCAGGCCCGAGTCTTTCCCTACATGGAGGGGGATGTGAGCAGCAAGGATAAGATGGGCAAAGGAGTGGACGGTACATATAAAAAAGCTCTTCAGGAAGCTGCAGCAAGGTTTGAGGAGTTAAAGGCCCAAAAAGAGCTAAGACAGCTGCAGGAAGATCGAAAGAATGACAAGAAGCCACCGCCTTATAAACATATAAAGGTG------------------------------------------------------------------------------------------------------------------------------------------------------------------------------------------------------------------------------------------------------------------------AGGGGTGAATTTGTCAATGAATATGTGGGTGAGCTAATAGATGAAGAAGAGAGCAGAGCTCGAATCCGTTATGCCCAAGAACACGATATCACTAATTTCTATATGCTCTCTTTACACAAAGATCGTATTATTGATGCTGGTCCCAAAGGAAACTATGCTCGATTCATGAATCATTGCTGCCAGCCCAACTGTGAAACACAGAAGTGGTCTGTGAATGGAGATACCCGTGTTGGCCTTTTTGCCTTGAGTGACATTAAAGCAGGCACTGAACTTACCTTCAACTACAATCTAGAATGTCTTGGGAATGGAAAGACTGTTTGCAAATGTGGAGCTCCGAACTGCAGTGGCTTTTTGGGTGTAAGGCCAAAGAATCAACCCATTGCCACAGAGGAAAAGTCAAAGAAATTCAAGAAGAAGCAACAGGGGAAGCGCAGGACCCAGGGTGAAATCACAAAGGAGCGAGAGGATGAGTGTTTCAGCTGTGGGGATGCTGGCCAGCTCGTCTCCTGTAAGAAGCCAGGCTGCCCCAAAGTTTACCATGCAGACTGTCTCAATCTAACCAAGCGACCAGCAGGGAAATGGGAGTGTCCTTGGCATCAGTGTGACATCTGCGGAAAGGAAGCAGCCTCCTTCTGTGAGATGTGTCCCAGCTCCTTTTGTAAGCAGCATCGGGAAGGGATGCTCTTCATCTCCAAACTGGATGGGCGTCTGTCTTGTACTGAGCATGATCCCTGTGGGCCCAACCCTCTGGAACCTGGGGAGATCCGTGAGTATGTACCTCCTACAGTACCGCTGCCTCCAGGCCCAGGCACTCACCTGGCAGAGCAATCATCAGGAGTAGCTGCTCAGGGGCCCAAGATGTCGGACAAGCCATCTGCTGACACCAACCAGACGTTGTCGCTGTCCAGAAAAGCTCTGGCAGGGACTTGTCAGAGGCCACCGCTGCCTGAAAGGCCTCCTGATAGAACTGACTCCAGGCCCCAGCCTGTAGATAGGGTCAGGGACCTTGCTGGGTCAGGGACCAAACCCCAATCCTTGGTATCCAGCCAGAAGCCATTGGACAGGCCACCTGCAATGGCAGGACCAAGACCCCAACTATCTGACAAACCCTCTCCAGTGACCGGCCCAAGCTCCTCACCCTCAGTCAGGTCACAACCACTGGAAAGACCTCTGGGGACAGCTGACCCGAGGCTGGATAAATCCATAGGTGCTGCCAGCCCAAGGCCCCAGTCACTGGAGAAAACCCCTGTCCCTACTGGCCTGAGACTTCCACAGCCAGACAAACTGCTAGTCACCAGCGGTCCCAAACCCCAGACTTCAGACAGGCCCCCCGACAAATCCCATGCCTCTTTGTCCCAGAGACTCCCACCTCCTGACAAAGTACTATCAGCTGTGGTCCAGACCCTGGTAGCTAAAGAAAAAGCACTGAGGCCTGTGGACCAGAATACTCAGTCAAAAAATAGAGCTGCTTTGGTGATGGATCTCATAGACCTAACTCCTCGCCAGAAGGAACGGGCAGCTTCTCCCCATGAGATCACACCACAGGTTGATGAGAAGATGCCAGTGTTGGAGTCAAGCTCGTGGCCTGCCAGCAAAGGTCTGGGACAGATGTCACGAGCCATTGAGAGAGGCATTGTGTCAGATCCTGTCCTTCAGCCACCGGGCAAAGCAGCGGCCCCTTCAGAGCACTCCTGGCAAGCTGTTAAATCACTCACCCAGGCCAGACTTCTTTCTCAGCCCCCTGCCAAGGCTTTTTTGTATGAGCCAGCAACTCAGGCCTCAGGAAGAGCACCTGCAGGGGCTGAGCAGACCCCAGGGCCTCCCAGCCAAGCACCAGGCCT---------GGTGAAGCAGATGGCCGGAGGCCAGCAACTACCTGGACTTGCTGCCAAGAGTGGGCAGTCCTTCAGGCCTCTTGGGAAGGCCCCATCCTCCCTTTCCACTGAAGAGAAGAAGTTGGCAACCACAGAGCAGAGCCCCTGGGCCTTGGGCAAGGCGTCACCAGGGCCAGGGCTCTGGCCCATGGTGGCTGGACAGACACTGGCACAGTCTTGCTGGTCCTCTGGGAGCACACAGACATTGGCACAGACTTGCTGGTCTCTTGGAAGAGGGCAAGACCCTAAATCAGAGCAAAATACCCTTCCAGCTCTTAACCAGGCTCCTTCCAGTCACAAGTGTGCAGAGTCAGAACAG
>Eschrichtius_robustus
-----------------------------------------------------------------------------------------------------------------------------------------------------------------------------------------------------------------------------------------------------------------------------------------------------------------------------------------------------------------------------------------------------------------------------------------------------------------------------------------------------------------------------------------------------------------------------------------------------------------------------------------------------------------------------------------------------------------------------------------------------------------------------------------------------------------------------------------------------------------------------------------------------------------------------------------------------------------------------------------------------------------------------------------------------------------------------------------------------AGTTTCTAACCGGAGGCCCTATCGACAGTACTACGTGGAGGCTTTTGGAGATCCTTCTGAGAGAGCCTGGGTGGCTGGAAAAGCAATCGTCATGTTTGAAGGCAGACATCAATTTGAAGAGCTACCTGTCCTTAGGAGAAGAGGGAAGCAGAAAGAAAAAGGATATAGGCATAAGGTTCCTCAGAAAATTTTGAGTAAATGGGAAGCCAGTGTTGGTCTTGCTGAGCAGTATGATGTTCCCAAAGGGTCGAAGAACCGAAAATGTGTCACCAGTTCACTCAAGTTGGACAGTGAGGAGGATATGCCGTTTGAGGACTGTACAAATGACCCTGAATCAGAACATGACCTGTTGCTTAATGGCTGCTTGAAATCTCTGGCTTTTGACTCTGAACATTCTGCAGATGAGAAGGAAAAACCTTGTGCTAAGTCTCTAGCCAGAAAGAGCTCTGATAATCCAAAAAGGACTAGTGTGAAAAAGGGCCACATGCAATTTGAAGCACATAAGGAAGAACGGAGGGGAAAGATTCCAGAGAACCTTGGCCTAAACTTTATTTCTGGGGATGTATCTGATAAGCAGGCCTCTAATGAACTTTCCCGGATAGCAAACAGCCTCACAGGGCCCAGCTCTGCCCCAGGAAGTTTCCTATTTTCTTCTTGTGCAAAAAACACTGCAAAGAAAGAATTTGAGACTTCAAATTGTGACTCTTTACTGGGCTTGTCTGAGGGTGCCTTGCTCTCTAAACGTTCTGGGGAGAAGAAGAAACTCCAGCGAGGTCTGGTGTGTAGTTCAAAAGTGCAGCTCTGCTATATTGGAGCAGGTGATGAAGAAAAGCGAAGTGATTCCATTAGTATCTGTACCACTTCTGATGATGGAAGCAGTGATCTGGATCCCATAGATCATAGTTCAGAGTCTGATAACAGTGTCCTTGAAATTACAGATGCTTTCGATAGAACAGAGAACATGTTACCTGTGCAGAAAAATGAAAAGGTAAAGTATTCTAGGTATCCTGCCACAAACACTAAGGTAAAAGCAAAGCAGAAGACCCTCATTACTAACTCACACACAGACCACTTGATGGATTGTACCAAGACAGTAGAGCCTGGAACTGAGACGTCTCAGGTTAATCTCTCTGATCTTAAAGTGTCAACTCTTGTCCGAAAACCCCAATCAGATTTTAGAAATGATGGTCTTTCTCCAAAATTTAACACACCATCAAGCATTTCCAGTGAGAACTCAATAATAAAAGGTGGGGCTACAAATCAAGCTCTGTTACATTCGAAAAGCAAACAGCCCAAGATCCGAAGTATCAAGTGCAAACATAAAGAAAACCCAGTTGTAGTAGAACCGCCTGTTGCAGATGAGGACTGCAGTTTGAAATGCTGCTCTTCTGATACCAAAGGCTCTCCTTTGGCCAGCATTTCCAAAAGTGGGAAAGTGGATGGGCTAAAACTACTGAGCAACATGCATGAGAAAACCAGGGATTCGAGTGACATAGAAACAGCAGTGGTGAAACACGTTCTGTCAGAGTTGAAAGAACTCTCTTATAGATCCTTAAGTGAAGATGTCAGTGACTCCGGAATGTCAAAGCCATCAAAACCATTACTTTTTTCTTCTGCCTCTGGTCAGAATCATATACCTATTGAACCAGACTACAAATTCAGTACATTACTAATGATGTTGAAAGATATGCATGATAGTAAGACCAAGGAGCAACGGTTAATGACTGCTCAGAACTTGGTCTCGTATCGGAGTCCTGGTCTTGGGGACTGTTCTACCAGTAGTCCTGTGGGGGCTTCTAAGGTCTTGGTTTCAGGAGGCTCCACTCACAATTCAGAAAAAAATGGAGATGGCACTCAGGATCCAGTCCGTCCTAGCCCTAGTGGGGGTGACTCTGCACTGTCTGGGGAGCTATCTACCTCTCTACCTGGCTTGGTGTCCGATAAAAGAGACCTCCCTGCTTCTGGCAAAAATCGTTCAAACTGTGTTACTAGGCGCAACTGTGGTCGATCAAAGCCATCCAAATTACGAGATGGTTTTTCAACCCAGATGGGAAAGAACACAGTGAACCGTAAAGCCTTAAAGACAGAGCGCAAAAGAAAACTGAACCAGCTTCCAGCTGTGACTCTTGAGGCTGCACTGCAGGGAGACAGAGAGAGTAGGGGTTCAGAGAATAGCTCCTCCAGAGGTGAGGCAGAAGACCCTGGTAAAGAAGAACCCCTTCAATTAATGGGCCATTTAACAAGTGAAGATGGTACCCATTTTTCCAGTGTTAATTTTGATAATAAAGTCAACCAGTCCGACCCTGATAAAATTCCTGAAAAAGACCCCTCTTTTGAAAACAGAAAAGGGACAGAGCTGGAGTCTGAAATGATTAGTGAGAATGATGAACCCACTAGTGTAAATCAAGTGGTGCCTAAAAAGCGGTGGCAGCGTTTAAACCAAAGGCGCACTAAACCTCGTAAGCGCACTAACAGATTTAGGGAGAAAGAAAACTCTGAGGGTGCCTTTGGGGTCTTGCTTCCTGCTGACCCTGTAAAGAAGGGAGATGAGTTCCCAGAACAGAGACCTCCTCCTTCGACGAACATACTAGAGGATGCACTGACAGATCCAAATCATGCCGACTGCTTAGATTCAGCTGGGCCACGGTTGAAAGTTTGTGATAAATCCAGTGCCAGCAATGAAGAGGTGGAAAAGGAGCCAGGAATTCCCAGTTTGACCCCTCAGCCTGAGCTCCCTGAACCAGCTGTGCGGTCAGAGAAGAAACGCCTTAGGAAGCCAAGCAAGTGGCTTCTGGAATATACAGAAGAATATGATCAGATATTTGCTCCTAAGAAAAAACAAAAGAAGGTACAGGAACAGGTGCACAAGGTAAGTTCCCGCCGTGAAGAGGAAAGCCTTTTAGCCCGGTGTCGATCTAGTGCTCAGAACAAACAGGTGGATGAGAATTCTTTGATTTCAACCAAAGAAGAGCCTCCAGTTCTTGAAAGGGAGGCTCCGTTTTTGGAAGGGCCCTTGGCTCAGTCAGAACTTGGAGGTGGACATGCTGAGTTGCCACAGCTGACCTTGTCTGTGCCTGTGGCTCCGGAAGTCTCTCCACGGCCTGCCCTTGAGTCTGAGGAATTGCTAGTTAAAACACCAGGAAATTATGAAAGTAAGCGTCAGAGAAAACCAACTAAGAAACTTCTTGAATCCAATGATTTAGACCCTGGATTTATGCCCAAGAAAGGGGAACTTGGCCTTACTAAAAAGTGTTATGAAGCTGGTCACTTGGAGAATGAAATTACTGAATCATGTGCTGCATCTCGTTCTAAAGAGTTTGGTGGAGGCACCACCAAGCTGTTTGATAAACCAAGGAAGCGAAAACGACAGAGACATGCTACAGCCAAGGTGCATTGTAAAAAAGTGAAAAATGACAGCTCATCAAAAGAAACTCCAAGCTCCGAGGGAGAACTGATGACACACAGGACAGCTGCAAGCCCCAAGGAGACCGTTGAGGAGGGTGTAGAAAATGACCACGGAATGCCTGTATCTAAAAAACTGCAGGGTGAACGAGGAGGAGGAGCTGCACTCAAGGAGAATGTTTGTCAGAACTGTGAGAAACTGGGTGAGCTGCTATTATGTGAGGCTCAGTGCTGTGGGGCTTTCCACCTGGAGTGCCTTGGATTAACTGAAATGCCCAGAGGAAAATTTATCTGCAATGAATGTCGCACAGGAATACATACCTGTTTTGTATGCAAGCAGAGTGGGGAAGATGTTAAAAGGTGCCTTCTGCCCTTATGTGGAAAGTTTTACCATGAAGAGTGTGTCCAGAGATATCCACCCACTGTCTTGCAGAACAAGGGCTTCCGGTGCTCCCTCCACATATGTATAACCTGCCATGCTGCTAATCCAGCCAGTGTTTCCGCATCTAAAGGTCGACTGATGCGCTGTGTCCGCTGCCCAGTGGCATACCATGCCAATGACTTTTGCCTGGCTGCTGGGTCAAAGATCCTTGCATCCAATAGCATCATCTGCCCTAATCACTTTACCCCCAGACGTGGCTGCCGAAATCATGAGCATGTTAATGTTAGCTGGTGTTTTGTATGCTCAGAAGGAGGCAGCCTTCTGTGCTGTGATTCTTGCCCTGCTGCTTTTCATCGTGAATGCCTGAACATTGATATCCCTGAAGGAAACTGGTATTGCAATGACTGTAAGGCAGGCAAAAAGCCACATTACAGGGAAATTGTCTGGGTAAAAGTTGGACGATACAGGTGGTGGCCAGCTGAGATCTGCCATCCTCGAGCTGTACCTTCCAATATTGACAAGATGAGACATGATGTGGGCGAGTTCCCTGTGCTCTTCTTTGGGTCTAATGACTATCTGTGGACTCACCAGGCCCGAGTCTTTCCCTACATGGAGGGGGATGTGAGCAGCAAGGATAAGATGGGCAAAGGAGTGGACGGTACATATAAAAAAGCTCTTCAGGAAGCTGCAGCAAGGTTTGAGGAGTTAAAGACCCAAAAAGAGCTAAGACAGCTACAGGAAGATCGAAAGAATGACAAGAAGCCACCGCCTTATAAGCATATAAAGGTGAACCGTCCTATTGGCAGGGTACAGATCTTCACTGCAGACTTGTCTGAAATTCCCCGTTGCAACTGTAAAGCTACTGATGAGAACCCCTGTGGGATAGACTCCGAGTGCATCAACCGCATGCTGCTCTATGAGTGTCACCCCACAGTATGTCCTGCTGGAGGGCGCTGCCAAAACCAGTGCTTTACTAAGCGCCAGTATCCAGAGGTTGAAATTTTTCGCACATTACAGAGGGGCTGGGGTCTCCGGACAAAAACAGATATCAAAAAGGGTGAATTTGTCAATGAATATGTGGGTGAGCTAATAGATGAAGAAGAGTGCAGAGCTCGAATCCGTTATGCCCAAGAACACGATATCACTAATTTCTATATGCTCACTTTAGACAAAGATCGTATTATTGATGCTGGTCCCAAAGGAAACTATGCTCGATTCATGAATCATTGCTGCCAGCCCAACTGTGAAACACAGAAGTGGTCTGTGAATGGAGATACCCGTGTTGGCCTTTTTGCCTTGAGTGACATTAAAGCAGGCACTGAACTTACCTTCAACTACAACCTAGAATGTCTTGGGAATGGAAAGACTGTTTGCAAATGTGGAGCTCCGAACTGCAGTGGCTTTTTGGGTGTAAGGCCAAAGAATCAACCCATTGCCACAGAGGAAAAGTCAAAGAAATTCAAGAAGAAGCAACAGGGGAAGCGCAGGACCCAGGGTGAAATCACAAAGGAGCGAGAGGATGAGTGTTTCAGCTGTGGGGATGCTGGCCAGCTCGTCTCCTGTAAGAAGCCAGGCTGCCCCAAAGTTTACCATGCAGACTGTCTCAATCTAACCAAGCGACCAGCAGGGAAGTGGGAGTGTCCTTGGCATCAGTGTGACATCTGCGGAAAGGAAGCAGCCTCCTTCTGTGAGATGTGTCCCAGCTCCTTTTGTAAGCAGCATCGGGAAGGGATGCTCTTTATCTCCAAACTGGATGGGCGTCTGTCTTGTACTGAGCATGACCCCTGTGGGCCCAACCCTCTGGAACCTGGGGAGATCCGTGAGTATGTACCTCCTACAGTACCGCTGCCTCCAGGCCCAAGCACTCACCTGGCAGAGCAATCATCAGGAGTAGCTGCTCAGGGGCCCAAGATGTCGGACAAGCCATCTGCTGACACCAACCAGACGCTGTCGCTGTCCAAAAAAGCTCTGGCAGGGACTTGTCAGAGGCCACCGCTGCCTGAAAGGCCTCCTGATAGAACTGACTCCAGGCCCCAGCCTGTAGATAGGGTCAGGGACCTTGCTGGGTCAGGGACCAAATCCCAATCCTTGGTATCCAGCCAGAAGCCATTGGACAGGCCACCTGCAATGGCAGGACCAAGACCCCAACTATCTGACAGACCCTCTCCAGTGACCGGCCCAAGCTCCTCACCCTCAGTCAGGTCACAACCACTGGAAAGACCTCTGGGGACAGCTGACCCAAGGCTGGATAAATCCATAGGTGCTGCCAGCCCAAGGCCCCAGTCACTGGAGAAAACCCCTGTCCCTACTGGCCTGAGACTTCCACAGCCAGACAAACTGCTAGTCACCAGCGGTCCCAAACCCCAGACTGCAGACAGGCCCCCCGACAAATCCCATGCCTCTTTGTCCCAGAGACTCCCACCTCCTGACAAAGTACTGTCAGCTGTGGTCCAGACCCTGGTAGCTAAAGAAAAAGCACTGAGGCCTGTGGACCAGAATACTCAGTCAAAAAACAGAGCTGCTTTGGTGATGGATCTCATAGACCTAACTCCTCGCCAGAAGGAACGGGCAGCTTCTCCCCATGAGATCACACCACAGGTTGATGAGAAGATGCCAGTGTTGGAGTCGAGCTCGTGGCCTGCCAGCAAAGGTCTGGGACAGATGTCACGAGCCATTGAGAGAGGCATTGTGTCAGATCCTGTCCTTCAGCCACCGGGCAAAGCAGCGGCCCCTTCAGAGCACTCCTGGCAAGCTGTTAAATCACTCACCCAGGCCAGACTTCTTTCTCAGCCCCCTGCCAAGGCTTTTTTGTATGAGCCAGCAACTCAGGCCTCAGGAAGAGCACCTGCAGGGGCTGAGCAGACCCCAGGGCCGCCCAGCCAAGCACCAGGCCT---------GGTGAAGCAGATGGCCGGAGGCCAGCAACTACCTGGACTTGCTGCCAAGAGTGGGCAGTCCTTCAGGCCTCTTGGGAAGGCCCCATCCTCCCTCTCCACTGAAGAGAAGAAGTTGGCAACCACAGAGCAGAGTCCCTGGGCCTTGGGCAAGGCCTCACCAGGGCCAGGGCTTTGGCCCATGGTGGCTGGACAGACACTGGCACAGTCTTGCTGGTCCTCTGGGAGCACACAGACATTGGCACAGACTTGCTGGTCTCTTGGAAGAGGGCAAGACCCTAAATCAGAGCAAAATACCCTTCCAGCTCTTAACCAGGCTCCTTCCAGTCACAAGTGTGCAGAGTCAGAACAG
>Tursiops_truncatus
---------------------------------------------------------------------------------------------------------------------------------------------------------------------------------------------------------------------------------------------------------------------------------------------------------------------------------------------------------------------------------------------------------------------------------------------------------------------------------------------------------------------------------------------------------------------------------------------------------------------------------------------------------------------------------------------------------------------------------------------------------------------------------------------------------------------------------------------------------------------------------------------------------------------------------------------------------------TGTCAGCCCAAGAAAAAGGCTACGCCACTGAAGTATGAAGTTGGAGATCTCATCTGGGCAAAATTCAAGAGACGCCCTTGGTGGCCCTGCAGGATTTGTTCTGATCCGTTGATTAACACACACTCAAAAATGAAAGTTTCTAACCGGAGGCCCTATCGACAGTACTACGTGGAGGCTTTTGGAGATCCTTCTGAGAGAGCCTGGGTGGCTGGAAAAGCAATCGTCATGTTTGAAGGCAGACATCAATTTGAAGAGCTACCTGTCCTTAGGAGAAGAGGGAAGCAGAAAGAAAAAGGATATAGGCATAAGGTTCCTCAGAAAATTTTGAGTAAATGGGAAGCCAGTGTTGGTCTTGCTGAGCAGTATGATGTTCCCAAAGGGTCGAAGAACCGAAAATGTGTCACCAGTTCACTCAAGTTGGACAGTGAGGAGGATATGCCGTTTGAGGACTGTACAAATGACCCTGAATCAGAACATGACCTGTTGCTTAATGGCTGCTTGAAATCTCTGGCTTTTGACTCTGAACATTCTGCAGATGAGAAGGAAAAACCTTGTGCTAAGTCTCTAGCCAGAAAGAGCTCTGATAATCCAAAAAGGACTAGTGTGAAAAAGGGCCACATGCAATTTGAAGCACATAAGGAAGAACGGAGGGGAAAGATTCCAGAGAACCTTGGCCTAAACTTTATTTCTGGGGATGTATCTGATAAGCAGGCCTCTAATGAACTTTCCCGGATAGCAAACAGCCTCACAGGGCCCAGCTCTGCCCCAGGAAGTTTCCTATTTTCTTCTTGTGCAAAAAACACTGCAAAGAAAGAATTTGAGACTTCAAATTGTGACTCTTTACTGGGCTTGTCTGAGGGTGCCTTGCTCTCTAAACGTTCTGGGGAGAAGAAGAAACTCCAGCGAGGTCTGGTGTGTAGTTCAAAAGTGCAGCTCTGCTATATTGGAGCAGGTGATGAAGAAAAGCGAAGTGATTCCATTAGTATCTGTACCACTTCTGATGATGGAAGCAGTGATCTGGATCCCATAGATCATAGTTCAGAGTCTGATAATAGTGTCCTTGAAATTGCAGATGCTTTCGATAGAACAGAGAACATGTTACCTGTGCAGAAAAATGAAAAGGTAAAGTATTCTAGGTATCCTGCCACGAACACTAAGGTAAAAGCAAAGCAGAAGACCCTCATTACTAACTCACACACAGACCACTTGATGGATTGTACCAAGACAGTAGAGCCTGGAACTGAGACGTCTCAGGTTAATCTCTCTGATCTTAAAGTATCAACTCTTGTCCGAAAACCCCAATCAGATTTTAGAAATGATGGTCTTTCTCCAAAATTTAACACACCATCAAGCATTTCCAGTGAGAACTCAATAATAAAAGGTGGGGCTACAAATCAAGCTCTGTTACATTCGAAAAGCAAACAGCCCAAGATCCGAAGTATCAAGTGCAAACATAAAGAAAACCCAGTTGTAGTAGAACCGCCTGTTGCAGATGAGGACTGCAGTTTGAAATGCTGCTCTTCTGATACCAAAGGCTCTCCTTTGGCCAGCATTTCCAAAAGTGGGAAAGTGGATGGGCTAAAACTACTGAGCAACATGCATGAGAAAACCAGGGATTCGAGTGACATAGAAACAGCAGTGGTGAAACACGTTCTGTCAGAGTTGAAAGAACTCTCTTATAGATCCTTAAGTGAAGATGTCAGTGACTCCGGAATGTCAAAGCCATCAAAACCATTACTTTTTTCTTCTGCCTCTGGTCAGAATCATATACCTATTGAACCAGACTACAAATTCAGTACATTACTAATGATGTTGAAAGATATGCATGATAGTAAGACCAAGGAGCAACGGTTAATGACTGCTCAGAACTTGGTCTCTTATCGGAGTCCTGGTCTTGGGGACTGTTCTACCAGTAGTCCTGTGGGGGCTTCTAAGGTCTTGGTTTCAGGAGGTTCCACTCACAATTCAGAAAAAAATGGAGATGGCACTCAGGATCCAGTCCGTTCTAGCCCTAGTGGGGGTGACTCTGCACTGTCTGGGGAGCTATCTACCTCCCTACCTGGCTTGGTGTCCGATAAAAGAGACCTCCCTGCTTCTGGCAAAAATCGTTCAAACTGTATTACTAGGCGCAACTGTGGTCGAGCAAAGCCATCCAAATTAAGAGATGGTTTTTCAACCCAGATGGGAAAGAACACAGTGAACCGTAAAGCCTTAAAGACAGAGCGCAAAAGAAAACTGAACCAGCTTCCAGCTGTGACTCTTGAGGCTGCACTGCAGGGAGACAGAGAGAGTAGGGGTTCAGAGAATAGCTCCTCCAGAGGTGAGGCAGAAGACCCTGGTAAAGAAGAACCCCTTCAATTAATGGGCCATTTAACAAGTGAAGATGGTACCCATTTTTCCAGTGTTAATTTTGATAATAAAGTCAACCAGTCTGACCCTGATAAAGTTCCTGAAAAAGACCCCTCTTTTGAAAACAGAAAAGGGACAGAGCTGGAGTCTGAAATCATTAGTGAGAATGATGAACCCACTAGTGTAAATCAAGTGGTGCCTAAAAAGCGGTGGCAGCGTTTAAACCAAAGGCGCACTAAACCTCGTAAGCGCACTAACAGATTTAGGGAGAAAGAAAACTCTGAGGGTGCCTTTGGGGTCTTGCTTCCCGCTGACCCTGTAAAGAAGGGAGATGAGTTCCCAGAACAGAGACCTCCTCCTTCGACGAACATACTAGAGGATGCACTGACAGATCCAAATCATGCCGACTGCTTAGATTCAGCTGGGCCACGGTTGAAAGTTTGTGATAAATCCAGTGCCAGCAATGAAGAGGTGGAAAAGGAGCCAGGAATTCCCAGTTTGACCCCTCAGCCTGAGCTCCCTGAACCAGCTGTGCGGTCAGAGAAGAAACGCCTTAGGAAGCCAAGCAAGTGGCTTCTGGAATATACAGAAGAATATGATCAGATATTTGCTCCTAAGAAAAAACAAAAGAAGGTACAGGAACAGGTGCACAAGGTAAGTTCCCGCCGTGAAGAGGAAAGCCTTTTAGCCCGGTGTCGATCTAGTGCTCAGAACAAACAGGTGGATGAGAATTCTTTGATATCAACCAAAGAAGAGCCTCCAGTTCTTGAAAGGGAGGCTCCGTTTTTGGAAGGGCCCTTGGCTCAGTCAGAACTTGGAGGTGGACATGCTGAGTTGCCACAGCTGACCTTGTCTGTGCCTGTGGCTCCGGAAGTCTCTCCACGGCCTGCCCTTGAGTCTGAGGAATTGCTAGTTAAAACACCAGGAAATTATGAAAGTAAGCGTCAGAGAAAACCAACTAAGAAACTTCTTGAATCCAATGATTTAGACCCTGGATTTATGCCCAAGAAAGGGGAACTTGGCCTTACTAAAAAGTGTTATGAAGCTGGTCACTTGGAGAATGACATTACTGAATCATGTGCTGCATCTCGTTCTAAAGAGTTTGGTGGAGGCACCACCAAGCTGTTTGATAAACCAAGGAAGCGAAAACGACAGAGACATGCTACAGCCAAGGTGCATTGTAAAAAAGTGAAAAATGACAACTCATCAAAAGAAACTCCAAGCTCCGAGNNNNNNNNNNNNNNNNNNNNNNNNNNNNNNNNNNNNNNNNNNNNNNNNNNNNNNNNNNNNNNNNNNNNNNNNNNNNNNNNNNNNNNNNNNNNNNNNNNNNNNNNNNNNNNNNNNNNNNNNNNNNNNNNNNNNNNNNNNNNNNNNAACTGTGAGAAACTGGGTGAGCTGCTATTATGTGAGGCTCAGTGCTGTGGGGCTTTCCACCTGGAGTGCCTTGGATTAACTGAAATGCCCAGAGGAAAATTTATCTGCAATGAATGTCGCACAGGAATACATACCTGTTTTGTATGCAAGCAGAGTGGGGAAGATGTTAAAAGGTGCCTTCTGCCCTTATGTGGAAAGTTTTACCATGAAGAGTGTGTCCAGAAATACCCACCCACTGTCTTGCAGAACAAGGGCTTCCGGTGTTCCCTCCACATATGTATAACCTGCCATGCTGCTAATCCAGCCAGTGTTTCTGCATCTAAAGGTCGACTGATGCGCTGTGTCCGCTGCCCAGTGGCATACCATGCCAATGATTTTTGCCTGGCTGCTGGGTCAAAGATCCTTGCATCCAATAGCATCATCTGCCCCAATCACTTTACCCCCAGACGTGGCTGCCGAAATCATGAGCATGTTAATGTTAGCTGGTGTTTTGTATGCTCAGAAGNNNNNNNNNNNNNNNNNNNNNNNNNNNNNNNNNNNNNNNNNNNTCGTGAATGCCTGAACATTGATATCCCTGAAGGAAACTGGTATTGCAATGACTGTAAGGCAGGCAAAAAGCCACATTACAGGGAAATTGTCTGGGTAAAAGTTGGACGATACAGGTGGTGGCCAGCTGAGATCTGCCATCCTCGAGCTGTACCTTCCAATATTGACAAGATGAGACATGATGTGGGCGAGTTCCCTGTGCTCTTCTTTGGGTCTAATGACTATCTGTGGACTCACCAGGCCCGAGTCTTTCCCTACATGGAGGGGGATGTGAGCAGCAAGGATAAGATGGGCAAAGGAGTGGACGGTACATATAAAAAAGCTCTTCAGGAAGCTGCAGCAAGGTTTGAGGAGTTAAAGGCCCAAAAAGAGCTAAGACAGCTGCAGGAAGATCGAAAGAATGACAAGAAGCCACCGCCTTATAAACATATAAAGGTGAACCGTCCTATTGGCAGGGTACAGATCTTCACTGCAGACTTGTCTGAAATTCCCCGTTGCAACTGTAAAGCTACTGATGAGAACCCCTGTGGGATAGACTCCGAGTGCATCAACCGCATGCTGCTCTATGAGTGTCACCCCACAGTATGTCCTGCTGGAGGGCGCTGCCAAAACCAGTGCTTTACTAAGCGCCAGTATCCAGAGGTTGAAATTTTTCGCACATTACAGAGGGGCTGGGGTCTCCGGACAAAAACAGATATCAAAAAGGGTGAATTTGTCAATGAATATGTGGGTGAGCTAATAGATGAAGAAGAGTGCAGAGCTCGAATCCGTTATGCCCAAGAACACGATATCACTAATTTCTATATGCTCACTTTAGACAAAGATCGTATTATTGATGCTGGTCCCAAAGGAAACTATGCTCGATTCATGAATCATTGCTGCCAGCCCAACTGTGAAACACAGAAGTGGTCTGTGAATGGAGATACCCGTGTTGGCCTTTTTGCCTTGAGTGACATTAAAGCAGGCACTGAACTTACCTTCAACTACAACCTAGAATGTCTTGGGAATGGAAAGACTGTTTGCAAATGTGGAGCTCCGAACTGCAGTGGCTTTTTGGGTGTAAGGCCAAAGAATCAACCCATTGCCACAGAGGAAAAGTCAAAGAAATTCAAGAAGAAGCAACAGGGGAAGCGCAGGACCCAGGGTGAAATCACAAAGGAGCGAGAGGATGAGTGTTTCAGCTGTGGGGATGCTGGCCAGCTCGTCTCCTGTAAGAAGCCAGGCTGCCCCAAAGTTTACCATGCAGACTGTCTCAATCTAACCAAGCGACCAGCAGGGAAATGGGAGTGTCCTTGGCATCAGTGTGACATCTGCGGAAAGGAAGCAGCCTCCTTCTGTGAGATGTGTCCCAGCTCCTTTTGTAAGCAGCATCGGGAAGGGATGCTCTTCATCTCCAAACTGGATGGGCGTCTGTCTTGTACTGAGCATGATCCCTGTGGGCCCAACCCTCTGGAACCTGGGGAGATCCGTGAGTATGTACCTCCTACAGTACCGCTGCCTCCAGGCCCAGGCNNNNNNNNNNNNNNNNNNNNNNNNNNNNNNNNNNNNNNNNNNNNNNNNNNNNNNNNNNNNNNNNNNNNNNNNNNNAACCAGACGCTGTCGCTGTCCAGAAAAGCTCTGGCAGGGACTTGTCAGAGGCCACCGCTGCCTGAAAGGCCTCCTGATAGAACTGACTCCAGGCCCCAGCCTGTAGATAGGGTCAGGGACCTTGCTGGGTCAGGGACCAAACCCCAATCTTTGGTATCCAGCCAGAAGCCATTGGACAGGCCACCTGCAATGGCAGGACCAAGACCCCAACTATCTGACAAACCCTCTCCAGTGACCGGCCCAAGCTCCTCACCCTCAGTCAGGTCACAACCACTGGAAAGACCTCTGGGGACAGCTGACCCAAGGCTGGATAAATCCATAGGTGCTGCCAGCCCAAGGCCCCAGTCACTGGAGAAAACCCCTGTCCCTACTGGCCTGAGACTTCCGCAGCCAGACAAACTGCTAGTCACCAGCGGTCCCAAACCCCAGACTTCAGACAGGCCCTCTGAAAAATCCCATGCCTCTTTGTCCCAGAGACTCCCACCTCCTGACAAAGTACTATCAGCTGTGGTCCAGACCCTGGTAGCTAAAGAAAAAGCACTGAGGCCTGTGGACCAGAATACTCAGTCAAAAAATAGAGCTGCTTTGGTGATGGATCTCATAGACCTAACTCCTCGCCAGAAGGAACGGGGAGCTTCTCCCCATGAGATCACACCACAGGTTGATGAGAAGATGCCAGTGTTGGAGTCGAGCTCGTGGCCTGCCAGCAAAGGTCTGGGACAGATGTCACGAGCCATTGAGAGAGGCATTGTGTCAGATCCTGTCCTTCAGCCACCGGGCAAAGCAGCGGCCCCTTCAGAGCACTCCTGGCAAGCTGTTAAATCACTCACCCAGGCCAGACTTCTTTCTCAGCCCCCTGCCAAGGCTTTTTTGTATGAGTCAGCAACTCAGGCCTCAGGAAGAGCACCTGCAGGGGCTGAGCAGACCCCAGGGCCTCCCAGCCAAGCACCAGGCCT---------GGTGAAGCAGATGGCCGGAGGCCAGCAACTACCTGGACTTGCTGCCAAG------------------------------------------------------------------------------------------------------------------------------------------------------------------------------------------------------------------------------------------------------------------------------------------------------------
>Stenella_attenuata
ATGGATCAGACCTGTGAACTACCTAGAAGAAATTGTCTGCTGCCCTTTTCCAATCCAGTGAATTTAGATGCCCCTGAAGACAAGGACAGCCCTTTCGGTAATGGTCAATCCAATTTTTCTGAGCCACTTAATGGGTGTACTATGCAGTTATCGACTGCCAGTGGAACATCCCAAAATGCTTATGGACAAGATTCTCCATCTTGTTACATTCCACTGCGGAGACTACAGGATTTGGCCTCCATGATCAATGTAGAGTATTTAAATGGGTCTGCTGATGGATCAGAATCCTTTCAAGACCCTGAAAAAAGTGATTCAAGAGCTCAGTCGCCAGTTGTTTGCACTTCCTTGAGTCCTGGTGGTCCAACAGCACTTGCTATGAAACAGGAGCCCTCTTGTAATAACTCCCCTGAACTCCAGGTAAAAGTAACAAAGACTATCAAGAATGGCTTTCTGCACTTTGAGAATTTTACTTGTGTGGACGATGCAGATGTAGATTCTGAAATGGACCCAGAACAGCCAGTCACAGAGGATGAGAGTATAGAGGAGATCTTTGAGGAAACTCAGACCAATGCCACCTGCAATTATGAGCCTAAATCAGAGAATGGTGTAGACGTGGCCATGGGAAATGAACAAGACAGCACACCAGACAGTAGACACGGTGCAGTCAAATCGCCATTCTTGCCATTAGCTCCTCAAACTGAAACACAGAAAAATAAGCAAAGAAATGAAGTGGACGGCAGCAATGAAAAAGCAGCCCTTCTCCCAGCCCCCCTTTCACTAGGAGATACCACCATTACCATAGAAGAGCAATTAAACTCGATAAATTTATCTTTTCAGGATGATCCAGACTCCAGTACCAGTACTTTAGGAACCATGCTAGAATTACCTGGAACTTCATCATCATCTACTTCACAGGAATTGCCATTTTGTCAGCCCAAGAAAAAGGCTACGCCACTGAAGTATGAAGTTGGAGATCTCATCTGGGCAAAATTCAAGAGACGCCCTTGGTGGCCCTGCAGGATTTGTTCTGATCCGTTGATTAACACACACTCAAAAATGAAAGTTTCTAACCGGAGGCCCTATCGACAGTACTACGTGGAGGCTTTTGGAGATCCTTCTGAGAGAGCCTGGGTGGCTGGAAAAGCAATCGTCATGTTTGAAGGCAGACATCAATTTGAAGAGCTACCTGTCCTTAGGAGAAGAGGGAAGCAGAAAGAAAAAGGATATAGGCATAAGGTTCCTCAGAAAATTTTGAGTAAATGGGAAGCCAGTGTTGGTCTTGCTGAGCAGTACGATGTTCCCAAAGGGTCGAAGAACCGAAAGTGTGTCACCAGTTCACTCAAGTTGGACAGTGAGGAGGATATGCCGTTTGAGGACTGTACAAATGACCCTGAATCAGAACATGACCTGTTGCTTAATGGCTGCTTGAAATCTCTGGCTTTTGACTCTGAACATTCTGCAGATGAGAAGGAAAAACCTTGTGCTAAGTCTCTAGCCAGAAAGAGCTCTGATAATCCAAAAAGGACTAGTGTGAAAAAGGGCCACATGCAATTTGAAGCACATAAGGAAGAACGGAGGGGAAAGATTCCAGAGAACCTTGGCCTAAACTTTATTTCTGGGGATGTATCTGATAAGCAGGCCTCTAATGAACTCTCCCGGATAGCAAACAGCCTCACAGGGCCCAGCTCTGCCCCAGGAAGTTTCCTATTTTCTTCTTGTGCAAAAAACACTGCAAAGAAAGAATTTGAGACTTCAAATTGTGACTCTTTACTGGGCTTGTCTGAGGGTGCCTTGCTCTCTAAACGTTCTGGGGAGAAGAAGAAACTCCAGCGAGGTCTGGTGTGTAGTTCAAAAGTGCAGCTCTGCTATATTGGAGCAGGTGATGAAGAAAAGCGAAGTGATTCCATTAGTATCTGTACCACTTCTGATGATGGAAGCAGTGATCTGGATCCCGTAGATCATAGTTCAGAGTCTGATAACAGTGTCCTTGAAATTGCAGATGCTTTCGATAGAACAGAGAACATGTTACCTGTGCAGAAAAATGAAAAGGTAAAGTATTCTAGGTATCCTGCCACGAACACTAAGGTAAAAGCAAAGCAGAAGACCCTCATTACTAACTCACACACAGACCACTTGATGGATTGTACCAAGACAGTAGAGCCTGGAACTGAGACGTCTCAGGTTAATCTCTCTGATCTTAAAGTATCAACTCTTGTCCGAAAACCCCAATCAGATTTTAGAAATGATGGTCTTTCTCCAAAATTTAACACACCATCAAGCATTTCCAGTGAGAACTCAATAATAAAAGGTGGGGCTACAAATCAAGCTCTGTTACATTCGAAAAGCAAACAGCCCAAGATCCGAAGTATCAAGTGCAAACATAAAGAAAACCCAGTTGTAGTAGAACCGCCTGTTGCAGATGAGGACTGCAGTTTGAAATGCTGCTCTTCTGATACCAAAGGCTCTCCTTTGGCCAGCATTTCCAAAAGTGGGAAAGTGGATGGGCTAAAACTACTGAGCAACATGCATGAGAAAACCAGGGATTCGAGTGACATAGAAACAGCAGTGGTGAAACACGTTCTGTCAGAGTTGAAAGAACTCTCTTATAGATCCTTAAGTGAAGATGTCAGTGACTCCGGAATGTCAAAGCCATCAAAACCATTACTTTTTTCTTCTGCCTCTGGTCAGAATCATATACCTATTGAACCAGACTACAAATTCAGTACATTACTAATGATGTTGAAAGATATGCATGATAGTAAGACCAAGGAGCAACGGTTAATGACTGCTCAGAACTTGGTCTCTTATCGGAGTCCTGGTCTTGGGGACTGTTCTACCAGTAGTCCTGTGGGGGCTTCTAAGGTCTTGGTTTCAGGAGGTTCCACTCACAATTCAGAAAAAAATGGAGATGGCACTCAGGATCCAGTCCGTCCTAGCCCTAGTGGGGGTGACTCTGCACTGTCTGGGGAGCTATCTACCTCCCTACCTGGCTTGGTGTCCGATAAAAGAGACCTCCCTGCTTCTGGCAAAAATCGTTCAAACTGTATTACTAGGCGCAACTGTGGTCGATCAAAGCCATCCAAATTACGAGATGGTTTTTCAACCCAGATGGGAAAGAACACAGTGAACCGTAAAGCCTTAAAGACAGAGCGCAAAAGAAAACTGAACCAGCTTCCAGCTGTGACTCTTGAGGCTGCACTGCAGGGAGACAGAGAGAGTAGGGGTTCAGAGAATAGCTCCTCCAGAGGTGAGGCAGAAGACCCTGGTAAAGAAGAACCCCTTCAATTAATGGGCCATTTAACAAGTGAAGATGGTACCCATTTTTCCAGTGTTAATTTTGATAATAAAGTCAACCAGTCTGACCCTGATAAAGTTCCTGAAAAAGACCCCTCTTTTGAAAACAGAAAAGGGACAGAGCTGGAGTCTGAAATGATTAGTGAGAATGATGAACCCACTAGTGTAAATCAAGTGGTGCCTAAAAAGCGGTGGCAGCGTTTAAACCAAAGGCGCACTAAACCTCGTAAGCGCACTAACAGATTTAGGGAGAAAGAAAACTCTGAGGGTGCCTTTGGGGTCTTGCTTCCTGCTGACCCTGTAAAGAAGGGAGATGAGTTCCCAGAACAGAGACCTCCTCCTTCGACGAACATACTAGAGGATGCACTGACAGATCCAAATCATGCCGACTGCTTAGATTCAGCTGGGCCACGGTTGAAAGTTTGTGATAAATCCAGTGCCAGCAATGAAGAGGTGGAAAAGGAGCCAGGAATTCCCAGTTTGACCCCTCAGCCTGAGCTCCCTGAACCAGCTGTGCGGTCAGAGAAGAAACGCCTTAGGAAGCCAAGCAAGTGGCTTCTGGAATATACAGAAGAATATGATCAGATATTTGCTCCTAAGAAAAAACAAAAGAAGGTACAGGAACAGGTGCACAAGGTA-------------------------------------------------------------------------------------------------------------------------------------------------------------------------------------------------------------------------------------------------------------------------CCGGAAATTATGAGAGTATGCGACAGAGAAAACCAACTAAAAAACTTCTTGAATCCAATGATTTACACCCTGTATTTCTGCCCAAGAAAGGGGAACTTGGGCTCACTAGAAAGTGTTATGAAGCTGGTCACTTGGAGAATGACATTACTGAATCATGTGCTGCATCTCGTTCTAAAGAGTTTGGTGGAGGCACCACCAAGCTGTTTGATAAACCAAGGAAGCGAAAACGACAGAGACATGCTACAGCCAAGGTGCATTGTAAAAAAGTGAAAAATGACAGCTCATCAAAAGAAACTCCAAGCTCCGAGGGAGAACTGATGACACACAGGACAGCTGCAAGCCCCAAGGAAACCATTGAGGAGGGTGTAGAAAATGACCACGGAATGCCTGTATCTAAAAAACTGCAGGGTGAACGAGGAGGAGGAGCTGCACTCAAGGAGAATGTTTGTCAGAACTGTGAGAAACTGGGTGAGCTGCTATTATGTGAGGCTCAGTGCTGTGGGGCTTTCCACCTGGAGTGCCTTGGATTAACTGAAATGCCCAGAGGAAAATTTATCTGCAATGAATGTCGCACAGG------------------------------------------------------------------------------------------------------------------------------------------------------------------------------------------------------AGGTCGACTGATGCGCTGTGTCCGCTGCCCAGTGGCATACCATGCCAATGATTTTTGCCTGGCTGCTGGGTCAAAGATCCTTGCATCCAATAGCATCATCTGCCCCAATCACTTTACCCCCAGACGTGGCTGCCGAAATCATGAGCATGTTAATGTTAGCTGGTGTTTTGTATGCTCAGAAGGAGGCAGCCTTCTGTGCTGTGATTCTTGCCCTGCTGCTTTTCATCGTGAATGCCTGAACATTGATATCCCTGAAGGAAACTGGTATTGCAATGACTGTAAGGCAGGCAAAAAGCCACATTACAGGGAAATTGTCTGGGTAAAAGTTGGACGATACAGGTGGTGGCCAGCTGAGATCTGCCATCCTCGAGCTGTACCTTCCAATATTGACAAGATGAGACATGATGTGGGCGAGTTCCCTGTGCTCTTCTTTGGGTCTAATGACTATCTGTGGACTCACCAGGCCCGAGTCTTTCCCTACATGGAGGGGGATGTGAGCAGCAAGGATAAGATGGGCAAAGGAGTGGACGGTACATATAAAAAAGCTCTTCACGAAGCTGCAGCAAGGTTTGAGGAGTTAAAGACCCAAAAAAAGCTAACACCGCTACAGGAAGATCGAAAGAATGACAAGAACCCACCGCCTTATAAACATATAAAGGTG------------------------------------------------------------------------------------------------------------------------------------------------------------------------------------------------------------------------------------------------------------------------AAGGGTGAATTTGTCAATGAATATGTGGGTGAGCTAATAGATGAAGAAGAGTGCAGAGCTCGAATCCGTTATGCCCAAGAACACGATATCACTAATTTCTATATGCTCACTTTAGACAAAGATCGTATTATTGATGCTGGTCCCAAAGGAAACTATGCTCGATTCATGAATCATTGCTGCCAGCCCAACTGTGAAACACAGAAGTGGTCTGTGAATGGAGATACCCGTGTTGGCCTTTTTGCCTTGAGTGACATTAAAGCAGG--------------------------------------------------------------------------------------------------------AGAATCAACCCATTGCCACAGAGGAAAAGTCAAAGAAATTCAAGAAGAAGCAACAGGGGAAGCGCAGGACCCAGGGTGAAATCACAAAGGAGCGAGAGGATGAGTGTTTCAGCTGTGGGGATGCTGGCCAGCTCGTCTCCTGTAAGAAGCCAGGCTGCCCCAAAGTTTACCATGCAGACTGTCTCAATCTAACCAAGCGACCAGCAGGGAAATGGGAGTGTCCTTGGCATCAGTGTGACATCTGCGGAAAGGAAGCAGCCTCCTTCTGTGAGATGTGTCCCAGCTCCTTTTGTAAGCAGCATCGGGAAGGGATGCTCTTCATCTCCAAACTGGATGGGCGTCTGTCTTGTACTGAGCACGATCCCTGTGGGCCCAACCCTCTGGAACCTGGGGAGATCCGTGAGTATGTACCTCCTACAGTACCGCTGCCTCCAGGCCCAGGCACTCACCTGGCAGAGCAATCATCAGGAGTAGCTGCTCAGGGGCCCAAGATGTCGGACAAGCCATCTGCTGACACCAACCAGATGCTGTCGCTGTCCAGAAAAGCTCTGGCAGGGACTTGTCAGAGGCCACCGCTGCCTGAAAGGCCTCCTGATAGAACTGACTCCAGGCCCCAGCCTGTAGATAGGGTCAGGGACCTTGCTGGGTCAGGGACCAAACCCCAATCCTTGGTATCCAGCCAGAAGCCATTGGACAGGCCACCTGCAATGGCAGGACCAAGACCCCAACTATCTGACAGACCCTCTCCAGTGACCGGCCCAAGCTCCTCACCCTCAGTCAGGTCACAACCACTGGAAAGACCTCTGGGGACAGCTGACCCGAGGCTGGATAAATCCATAGGTGCTGCCAGCCCAAGGCCCCAGTCACTGGAGAAAACCCCTGTCCCTACTGGCCTGAGACTTCCGCAGCCAGACAAACTGCTAGTCACCAGCGGTCCCAAACCCCAGACTTCAGACAGGCCCCCCGAAAAATCCCATGCCTCTTTGTCCCAGAGACTCCCACCTCCTGACAAAGTACTGTCAGCTGTGGTCCAGACCCTGGTAGCTAAAGAAAAAGCACTGAGGCCTGTGGACCAGAATACTCAGTCAAAAAATAGAGCTGCTTTGGTGATGGATCTCATAGACCTAACTCCTCGCCAGAAGGAACGGGGAGCTTCTCCCCATGAGATCACACCACAGGTTGATGAGAAGATGCCAGTGTTGGAGTCGAGCTCGTGGCCTGCCAGCAAAGGTCTGGGACAGATGTCACGAGCCATTGAGAGAGGCATTGTGTCAGATCCTGTCCTTCAGCCACCGGGCAAAGCAGCGGCCCCTTCAGAGCACTCCTGGCAAGCTGTTAAATCACTCACCCAGGCCAGACTTCTTTCTCAGCCCCCTGCCAAGGCTTTTTTGTATGAGCCAGCAACTCAGGCCTCAGGAAGAGCACCTGCAGGGGCTGAGCAGACCCCAGGGCCTCCCAGCCAAGCACCAGGCCT---------GGTGAAGCAGATGGCCGGAGGCCAGCAACTACCTGGACTTGCTGCCAAGAGTGGGCAGTCCTTCAGGCCTCTTGGGAAGGCCCCATCCTCCCTCTCCACTGAAGAGAAGAAGTTGGCAACCACAGAGCAGAGTCCCTGGGCCTTGGGCAAGGCCTCACCAGGGCCAGGGCTCTGGCCCATGGTGGCTGGACAGACACTGGCACAGTCTTGCTGGTCCTCTGGGAGCACACAGACATTGGCACAGACTTGCTGGTCTCTTGGAAGAGGGCAAGACCCTAAATCAGAGCAAAATACCCTTCCAGCTCTTAACCAGGCTCCTTCCAGTCACAAGTGTGCAGAGTCAGAACAG
>Camelus_ferus
ATGGATCAGACCTGTGAACTATCTAGAAGAAATTGTCTGCTGCCCTTTTCCAATCCAGTGAATTTAGATGCCCCTGAAGACAAGGACAGCCCTTTCGGTAATGGTCAATCCAATTTTTCTGAGCCACTTAATGGGTGTACTATGCAGTTATCGACTGCCAGTGGAACATCCCAAAATGCTTATGGACAAGATTCTCCATCTTGTTACATTCCACTGCGGAGACTACAGGATTTGGCCTCCATGATCAATGTAGAGTATTTAAATGGGTCTGCTGATGGATCAGAATCCTTTCAAGACCCTGAAAAAAGTGATTCAACAGCTCAGTCGCCAATTGTTTGCACTTCCTTGAGTCCTGGTGGTCCAACAGCACTTGCTATGAAACAGGAGCCCTCTTGTAATAACTCCCCTGAACTCCAGGTAAAAGTAACAAAGACTGTCAAGAATGGCTTTCTGCACTTTGAGAATTTTACTTGTGTGGACGATG------TAGATTCTGAAATGGACCCAGAACAGCCAGTCACAGAGGATGAGAGTATAGAGGAGATCTTTGAGGAAACTCAGACCAATGCCACCTGCAATTATGAGCCTAAATCAGAGAATGATGTAGACGTGGCCATGGGAAATGAACAAGACAGCACACCAGGGAGTAGACATGGTGCAGTCAAATCGCCATTCTTGCCATTAGCTCCTCAAACTGAAACACAGAAAAATAAGCAAAGAAATGAAGTGGACGGCAGCAAAGGAAAAGCAGCCCTTCTCCCAGCCCCTTTTTCACTAGGAGATACAAACGTTACCATAGAAGAGCAATTAAACTCAATAAATTTATCTTTTCAGGATGATCCAGACTCCAGTACCAGTACATTAGGAAACATGCTAGAATTACCTGGAACTTCATCATCATCTACTTCACAGGAATTGCCATTTTGTCAACCCAAGAAAAAGGCTACACCACTGAAGTATGAAGTTGGAGACCTCATCTGGGCAAAATTCAAGAGACGCCCATGGTGGCCCTGCAGAATTTGTTCTGATCCATTGATTAACACACACTCAAAAATGAAAGTTTCTAACCGGAGGCCCTATCGACAGTACTACGTGGAGGCCTTTGGAGACCCTTCTGAGAGAGCCTGGGTGGCAGGAAAAGCAATCGTCATGTTCGAAGGCAGACATCAATTTGAAGAGCTACCTGTCCTTAGAAGAAGAGGGAAGCAGAAAGAAAAAGGATATAGGCATAAGGTTCCTCAGAAAATTTTGAGTAAGTGGGAAGCCAGTGTTGGTCTTGCTGAGCAGTATGATGTTCCCAAAGGGTCGAAGAACCGAAAATGTGTCACCAGTTCGATCAAGCTGGACAGTGAGGAGGATATGCCATTTGAGGACTGTACAAACGATCCTGAATCAGAACATGACCTGTTGCTTAATGGCTGCTTGAAATCTCTGGCTTTTGACTCTGAACATTCTGCAGATGAGAAGGAAAAACCTTGTGCTAAGTCTCGAGCCAGAAAGAGCTCTGATAATCCAAAAAGGACTAGTGTGAAAAAGGGTCACATGCAATTTGAAACACATAAAGAAGAACGGAGGGGAAAGATTCCAGAGAACCTTGGCCTGAACTTTATTTCTGCAGATGTGTCTGATAAGCAAGCCTCTAATGAACTTTCCAGGATAGCAAACAGCCTCACAGGGTCCAGCACTGCCCCAGCAAGTTTCCTATTTTCTTCTTGTACAAAAAACACTGCAAAGAAAGAATTTGAGACTTCAAATTGTGACTCTTTACTGGGCTTATCTGAGGGTGCCTTGATCTCTAAACGTTCTGGGGAGAAGAAGAAACTCCAACGAGGTCTGGTATGTAGTTCAGAATTGCAGCTCTGCTACATTGGAGCAGGTGACGAAGAAAAGCGAAGTGATTCCATTAGTATCTGTACCACTTCTGATGATGGGAGCAGTGATCTGGATCCCGTAGATCATAGTTCAGAGTCTCATAACTGTGTCATTGAAATTACAGATGCTTTTGATAGAACAGAGAACATGTTACCTGTGCAGAAAAATGAAAAGGTAAAGTATTCTAGGTATACTGCTACAAACACTAAGATAAAAGGCAAGCAGAAGTCCCTTGTTACTAATTCACATACAGACCATTTAATGGATTGTACCAAGACAGCAGAGCCTGGAACTGAGACGTCTCAGGTTAATCTCCCCGATCTTAAAGTGTCAACTCTTGTCCGAAAGTCCCCATTGGATTTTAGAAATGATGGTCTTTCTCCAAAATTCAGCACACCGTCAAGCATTTCCAGTGAGAACTCACTAATGAAAGGTGGGGCTACAAATCAAGCTCTGTTACATTCAAAAAACAAGCAGCCCAAGATCCGAAGCATCAAGTGCAAACATAAAGAAAATCCAGTTGTTGTAGACCCTCCTGTTGCAAATGAGGACTGCAACTTGAAATGCTGCTCTTCTGATACCAAAGGCTCTCCTTTGGCCAGCATTTCCAAAAGTGCGAAAGTGGATGGGCTAAAACTACTGAGCAACATGCATGAGAAAACCAGGGATTCGAGTGACATAGAAACAGCAGTGGTGAAACACGTTCTGTCAGAGTTGAAGGAGCTCTCTTATAGATCCTTAGGTGAAGATGTCAGTGACTCCGGAACATCAAAGCCATCAAAACCATTACTTTTTTCTTCTGCCTCTGCTCAGAATCATATACCCATTGAACCAGACTACAAATTTAGTACATTGCTAATGATGCTGAAAGACATGCATGATAGTAAGACCAAGGAGCAACGGTTAATGACTGCTCAAAATTTGGTCTCTTATCGGAGTCCTGGTCTTGGGGACTGTTCTACCAGTAGTCCTGTAGGGGCTTCTAAGGTCTTGGTTTCAGGAGGCTCCACTCACAATTCAGAAAAAAATGGAGATGGCGCTCAGGATCCAGTCCGTCCTAGCCCTACTGCGGGTGACTCTACACTGTCTGGGGACCTATCTACGTCCCTCCCTAGCTTAATGTCCGATAAAAGAGACCTTCCTCCTTCTGGCAAAAATCGTTCAAACTGTGTCACTAGGCGCAATTGTGGGCGATCAAAGCCATCCAAATTACGAGATGGTTTTGCAAACCAGATGGGAAAGAACACAGTGAACCGTAAAGCCTTAAAGACAGAGCGCAAAAGAAAACTGCACCGTCTCCCAGCTGTAGCTCTTGAGGCTGCATTGCAGGGAGTCAGAGAGAGTAAGGGTTCAGAGAATGGCTCCTCCAGAGGTGAGGCAGAAGACCCTGGTAAAGAAGAACCCCTTAAATTAATGGGCCATTTAATAACTGAGGATGGTGCCCAATTTTCCAGTGTTAATTTTGACAATAAAGTAAACCAGTCTGATCCTGGTAAAATTCCTGAAAAAGGCTCCTCTTTTGAAAACAGAAAAGGCCCAGAGCTGGACTCTGAAATGAACAGTGAGAATGAAGAACCCAATAATGTAAATCAAGTGGTGCCTAAAAAGCGGTGGCAGCGTATAAACCAAAGGCGCACTAAACCTCGTAAGCGCACTAACAGATTTAGGGAGAAAGAAAACTCTGAGGGTGCCTTTGGGGTCTTGCTTCCTGCTGACCCTGTAAAGAAGGGAGATGAGTTCCCAGAGCAGAGACCTCCTCCTTCATCAAACATACTAGAGGGTGCACTGACAGATCCAAATCATGCTGGCTGCTTAAATTCAGCTGGG------TTGAATGTTTGTGATAAATCCAGTGCCAGCATTGAAGAGATGGGAAAGGAGCCAGGAATTCCCAGTTTGACTCCTCAGCCTGAGCTCCCTGAACCAGCTGTGCGGACAGAGAAGAAACGCCTTAGGAAGCCAAGCAAGTGGCTTCTGGAATATACAGAAGAATATGATCAAATATTTGCCCCTAAGAAAAAACAAAAGAAAGTACAGGAACAGGTGCACAAGGTAAGTTCCCGCTGTGAAGAGGAAAGCCTTTTAGCCCGATGTCGATCTAGTGCTCAGAACAAGCAGGTGGAAGAGAATTCTTTGATTTCAACCAAAGAAGAGCCTCCAGTTCTTGAAAGGGAGGCTCCATTTTTGGAAGGGCCCTTGGCTCAGTCAGAACTTGGAGGTGGACATGCTGAGTTGCCACAGCTGACCTTGTCTGTGCCTGTGGTTCCAGAAGTCTCTCCCCGGCCTGCCCTTGAGTCTGAGGAATTGCTAGTTAAAACACCAGGAAATTATGAAAGTAAGCGTCAGAGAAAGCCAACTAAGAAACTTCTTGAATCCAATGATTTAGACCCTGGATTTATGCCCAAGAAAGGGGATCTTGGTCTTACTAAAAAGTGTTATGAAGGTGGTCACTTGGAGAATAACATTACTGAATCATGTGCTGCATCTCGTTCTAAAGAGTTTGGTGGAGGCACTACAAGGCTATTTGATAAACCAAGGAAGCGAAAACGACAGAGGCATGCTACAGCCAAGATGCATTATAAAAAAATGAAAAATGACGACTCATCAAAGGAAACTCCAGGCTCCGAGGGAGAACTGATGACACACAGGACAGCTGCGAGCCCCAAGGAGACCATCGAGGAAGGCATAGAAAATGAGCACGGGATGCCTGCGTCTAAAAAGCTGCAGGGTGAACGAGGAGGAGGAGCTGCACTCAAGGAGAATGTTTGTCAGAACTGTGAGAAACTGGGTGAGCTGCTGTTATGTGAGGCTCAGTGCTGTGGGGCTTTCCACCTGGAGTGCCTTGGATTAACTGAAATGCCCAGAGGAAAATTTATCTGCAATGAATGTCGCACAGGAATACATACCTGTTTTGTATGTAAGCAGAGTGGGGAAGATGTTAAAAGGTGCCTTCTGCCCTTGTGTGGAAAGTTTTACCATGAAGAGTGTGTTCAGAAGTATCCACCCACTGTCATGCAGAACAAGGGCTTCCGGTGCTCCCTCCACATATGTATAACCTGCCACGCTGCTAATCCCGCCAGTGTTACTGCGTCTAAAGGCCGCCTGATGCGCTGTGTCCGCTGCCCAGTGGCATACCACGCCAATGACTTTTGCCTAGCTGCTGGGTCTAAGATCCTTGCATCTAATAGTATCATCTGCCCCAATCACTTCACCCCCAGACGGGGCTGCCGGAATCATGAGCACGTGAACGTTAGCTGGTGTTTTGTATGCTCAGAAGGAGGCAGCCTTCTGTGCTGTGATTCTTGCCCTGCTGCTTTTCATCGTGAATGCCTGAACATTGATATCCCTGAAGGAAACTGGTATTGCAATGACTGTAAGGCAGGCAAAAAGCCACATTACAGGGAAATTGTCTGGGTAAAAGTCGGACGATACAGGTGGTGGCCAGCTGAGATCTGCCATCCTCGAGCTGTACCTTCCAATATCGACAAAATGAGACATGATGTGGGAGAGTTCCCTGTGCTCTTCTTTGGGTCGAATGACTATTTGTGGACTCACCAAGCCCGAGTCTTTCCCTACATGGAGGGGGATGTGAGCAGCAAGGACAAGATGGGCAAAGGAGTGGACGGGACATATAAAAAAGCTCTTCAGGAAGCTGCAGCAAGATTTGAGGAGTTAAAGGCCCAAAAAGAGCTAAGACAGCTGCAGGAAGATCGAAAGAATGACAAGAAGCCACCACCATATAAACACATAAAGGTGAACCGTCCCATTGGCAGGGTACAGATCTTCACTGCAGACTTGTCTGAAATTCCCCGTTGCAACTGCAAAGCTACTGATGAGAACCCCTGTGGGATCGACTCTGAGTGCATCAACCGCATGCTGCTCTATGAGTGCCACCCCACCGTGTGTCCCGCTGGAGGGCGCTGCCAAAACCAGTGCTTTACCAAGCGCCAATATCCAGAGGTTGAAATTTTTCGCACGTTACAGAGGGGCTGGGGTCTCCGGACAAAAACAGATATTAAAAAGGGTGAATTTGTGAATGAGTATGTGGGTGAACTAATAGATGAAGAAGAGTGCAGAGCTCGAATCCGTTACGCCCAGGAGCACGATATCACTAATTTCTACATGCTCACTCTAGACAAAGACCGGATTATTGATGCTGGTCCCAAAGGAAACTACGCACGGTTCATGAATCATTGCTGCCAGCCCAATTGTGAGACACAGAAGTGGTCTGTGAATGGAGACACCCGTGTTGGCCTTTTTGCCCTAAGTGACATTAAAGCAGGCACTGAACTTACCTTCAACTACAACCTAGAATGTCTTGGGAATGGAAAGACTGTTTGCAAATGTGGAGCCCCGAACTGCAGTGGCTTTTTGGGTGTAAGGCCAAAGAATCAGCCCATTGCCACAGAGGAGAAGACAAAGAAATTCAAGAAGAAGCAACAGGGGAAACGCAGGACCCAGGGTGAAATCACAAAGGAGCGAGAGGATGAGTGTTTCAGCTGTGGGGATGCTGGCCAGCTCGTCTCCTGTAAGAAGCCAGGCTGCCCCAAAGTTTACCATGCAGACTGTCTCAATCTAACCAAGCGACCAGCAGGGAAATGGGAGTGCCCTTGGCATCAGTGTGACGTCTGCGGGAAGGAAGCGGCCTCCTTCTGTGAGATGTGCCCCAGCTCCTTTTGCAAGCAGCACCGGGAAGGCATGCTCTTCATCTCCAAACTGGACGGGCGCCTGTCTTGTACTGAGCATGACCCCTGTGGGCCCAACCCTCTGGAACCTGGGGAGATCCGTGAGTATGTACCTCCCCCGGTACCGCTGTCTCCAAGCCCGAGCGCTCGCCTGGCAGAGCAGTCACCAGGAGCGGCTGCTCAGGGGCCCAGGACGTCGGACAAGCCATCTGCTGACACCAACCAGACGCTGTCGCTGTCCAAAAAAGCTCTGGCAGGGACTTGTCAGAGGCCGCCGCTGCCTGAAAGA---CCTGACAGAACTGACCCCAGGCCCCAGCCTGTGGACAGGGTCAGGGGCCTTGCTGGGTCAGGGACCAAACCCCAGCCTTTGGTATCCAGCCAGAAGCCACTGGACAGGCCACCTGCAGTGGCAGGACCAAGACCCCAGCTGTCTGACAAACCCTCTCCGGTGACTGGCCCAAGCTCCTCGCCCTCAGTCAGGTCCCAACCACTGGAAAGACCTCTGGGAACAGCTGACCCAAGGCTGGATAAATCCATAGGTGCTGCCAGCCCAAGGCCACAGTCGCTGGAGAAAACCCCAGTCTCTTCTGGCCTGAGACTCCCACCACCAGAGAGACTGCTAGTCACCAGCAGTCCCAAACCCCAGACTTTAGACAGGCCCCCTGAGAAATCCCATGCCTCTCTGTCCCAGAGACTTCCACCTCCTGACAAAGTGCTGTCAGCTGTGGTCCAGACCCTGGTAGCTAAAGAAAAAGCGCTGAGGCCCGTGGACCAGAACACTCAGTCAAAGAATAGAGCTGCTTTGGTTATGGACCTCATAGACCTAACTCCTCGCCAGAAGGATCGGGCAGCTTCTCCCCGTGAGGTCGCACCACAGGCTGATGAGAAGATGTCAGTGTTGGAGTCGAGCTCGTGGCCTGCCAACAAAGGTCTGGGGCAGATGCCGCGAGCTGTTGAGAGAGGCAGTGTATCAGATCCTGTCCTCCAGCCACCAGGCAAAGCTGTGGCTGCTTCGGAGCACTCCTGGAAAGCTGTTAAATCACTCACCCAGGCCAGACTTCTTTCTCAGTCCCCTGCCAAGGCTTTTTTATATGAGCCAGCAACTCAGGCCTCAGGAAGAGCACCTGCAGGGGCTGAGCAGACCCCAGGGCCTCCCAGCCAAGCACCAGGCCTGGTGAAGCAGGTGAAGCAGATGGCCGGGGGCCAGCAACTACCTGGACTTGCTGCCAGGAGTGGGCAGTCCTTCAGGCCTCTTGGGAAGGCCTCATCCTCCCTCTCCACGGAAGAGAAGAAGTTGGCAACCACAGATCAGAGTCCCTGGGCCCTGGGAAAGGCCTCACCAGGGCCAGGGTTCTGGCCCATGGTGGCTGGGCAGACACTGGCTCAATCTTGCTGGTCCTCCGGGAGCACACAGACATTGGCACAGACTTGCTGGTCTCTTGGACGAGGGCAAGACCCTAAACCAGAGCAAAGTACACTTCCAGCTCTTAACCAGGCTCCTTCCAGTCACAAGTGTGCAGAGTCAGAACAG
>Vicugna_pacos
---------------------------------------------------------------------------------------------------------------------------------------------------------------------------------------------------------------------------------------------------------------------------------------------------------------------------------------------------------------------------------------------------------------------------------------------------------------------------------------------------------------------------------------------------------------------------------------------------------------------------------------------------------------------------------------------------------------------------------------------------------------------------------------------------------------------------------------------------------------------GATGATCCAGACTCCAGTACCAGTACATTAGGAAACATGCTAGAATTACCTGGAACTTCATCATCATCTACTTCACAGGAATTGCCATTTTGTCAACCCAAGAAAAAGGCTACACCACTGAAGTATGAAGTTGGAGACCTCATCTGGGCAAAATTCAAGAGACGCCCATGGTGGCCCTGCAGAATTTGTTCTGATCCGTTGATTAACACACACTCAAAAATGAAAGTTTCTAACCGGAGGCCCTATCGACAGTACTACGTGGAGGCCTTTGGAGACCCTTCTGAGAGAGCCTGGGTGGCAGGAAAAGCAATCGTCATGTTCGAAGGCAGACATCAATTTGAAGAGCTACCTGTGCTTAGAAGAAGAGGGAAGCAGAAAGAAAAAGGATATAGGCATAAGGTTCCTCAGAAAATTTTGAGTAAGTGGGAAGCCAGTGTTGGTCTTGCTGAGCAGTATGATGTTCCCAAAGGGTCGAAGAACCGAAAATGTGTCACCAGTTCGATCAAGTTGGACAGTGAGGAGGATATGCCATTTGAGGACTGTACAAACGATCCTGAATCAGAACATGACCTGTTGCTTAATGGCTGCTTGAAATCTCTGGCTTTTGACTCTGAACATTCTGCAGATGAGAAGGAAAAACCTTGTGCTAAGTCTCGAGCCAGAAAGAGCTCTGATAATCCAAAAAGGACTAGTGTGAAAAAGGGTCACATGCAATTTGAAACACATAAAGAAGAACGGAGGGGAAAGATTCCAGAGAACCTTGGCCTGAACTTTATTTCTGCAGATGTGTCTGATAAGCAAGCCTCTAATGAACTTTCCAGGATAGCAAACAGCCTCACAGGGTCCAGCACTGCCCCAGCAAGTTTCCTATTTTCTTCTTGTACAAAAAACACTGCAAAGAAAGAATTTGAGACTTCAAATTGTGACTCTTTACTGGGCTTATCTGAGGGTGCCTTGATCTCTAAACGTTCTGGGGAGAAGAAGAAACTCCAACGAGGTCTGGTATGTAGTTCAGAAGTGCAGCTCTGCTACATTGGAGCAGGTGACGAAGAAAAGCGAAGTGATTCCATTAGTATCTGTACCACTTCTGATGATGGGAGCAGTGATCTGGATCCCGTAGATCATAGTTCAGAGTCTCATAACTGTGTCATTGAAATTACAGATGCTTTTGATAGAACAGAGAACATGTTACCTGTGCAGAAAAATGAAAAGGTAAAGTATTCTAGGTATACTGCTACAAACACTAAGATAAAAGGCAAGCAGAAGTCCCTTGTTACTAATTCACATTCAGACCATTTAATGGATTGTACCAAGACAGCAGAGCCTGGAACTGAGACGTCTCAGGTTAATCTCCCTGATCTTAAAGTGTCAACTCTTGTCCGAAAGTCCCAGTTGGATTTTAGAAATGATGGTCTTTCTCCAAAATTCAGCACACCGTCAAGCATTTCCAGTGAGAACTCACTAATGAAAGGTGTGGCTACAAATCAAGCTCTGTTACATTCAAAAAACAAACAGCCCAAGATCCGAAGCATCAAGTGCAAACATAAAGAAAATCCAGTTGTGGTAGACCCTCCTGTTGCAAATGAGGACTGCAATTTGAAATGCTGCTCTTCTGATACCAAAGGCTCTCCTTTGGCCAGCATTTCCAGAAGTGCGAAAGTGGATGGGCTAAAACTACTGAGCAACATGCATGAGAAAACCAGGGATTCGAGTGACATAGAAACAGCAGTGGTGAAACACGTTCTGTCAGAGTTGAAGGAGCTCTCTTATAGATCCTTAGGTGAAGATGTCAGTGACTCCGGAACATCAAAGCCATCAAAACCATTACTTTTTTCTTCTGCCTCTGCTCAGAATCATATACCCATTGAACCAGACTACAAATTTAGTACATTGCTAATGATGTTGAAAGACATGCATGATAGTAAGACCAAGGAGCAACGGTTAATGACTGCTCAAAATTTGGTCTCTTATCGGAGTCCTGGTCTTGGGGACTGTTCTACCAGTAGTCCTGTAGGGGCTTCTAAGGTCTTGGTTTCAGGTGGCTCCACTCACAATTCAGAAAAAAATGGAGATGGCGCTCAGGATCCAGTCCGTCCTAGCCCTAGTGCGGGTGACTCTACACTGTCTGGGGACCTGTCTACGTCCCTCCCTAGCTTAGTGTCCGATAAAAGAGACCTTCCTCCTTCTGGCAAAAATCGTTCAAACTGTGTCACTAGGCGCAATTGTGGGCGATCAAAGCCATCCAAATTACGAGATGGTTTTGCAAACCAGATGGGAAAGAACACAGTGAACCGTAAAGCCTTAAAGACAGAGCGCAAAAGAAAACTGAACCGCCTCCCAGCTGTAGCTCTTGAGGCTGCATTGCAGGGAGTCAGAGAGAGTAAGGGTTCAGAGAATGGCTCCTCCAGAGGTGAGGCAGAAGACCCTGGTAAAGAAGAACCCCTTAAATTAATGGGCCATTTAATAACTGAGGATGGTGCCCAATTTTCCAGTGTTAATTTTGACAATAAAGTAAACCAGTCTGATCCTGGTAAAATTCCTGAAAAAGGCTCCTCTTTTGAAAACAGAAAAGGCCCAGAGCTGGACTCTGAAATGAACAGTGAGAATGAAGAACCCAATAATGTAAATCAAGTGGTGCCTAAAAAGCGGTGGCAGCGTATAAACCAAAGGCGCACTAAACCTCGTAAGCGCACTAACAGATTTAGGGAGAAAGAAAACTCTGAGGGTGCCTTTGGGGTCTTGCTTCCTGCTGACCCTGTAAAGAAGGGAGATGAGTTCCCAGAGCAGAGACCTCCTCCTTCATCAAACATACTAGAGGGTGCACTGACAGATCCAAATCATGCTGGCTGCTTAAATTCAGCT---------TTGAATGTTTGTGATAAATCCAGTGCCAGCATTGAAGAGATGGGAAAGGAGCCAGGAATTCCCAGTTTGACTCCTCAGCCTGAGCTCCCTGAACCAGCTGTGCGGACAGAGAAGAAACGCCTTAGGAAGCCAAGCAAGTGGCTTCTGGAATATACAGAAGAATATGATCAAATATTTGCCCCTAAGAAAAAACAAAAGAAAGTACAGGAACAGGTGCACAAGGTATGTTCCCGCTGTGAAGAGGAAAGCCTTTTAGCCCGATGTCGATCTAGTGCTCAGAACAAGCAGGTGGAAGAGAATTCTTTGATTTCAACCAAAGAAGAGCCTCCAGTTCTTGAAAGGGAGGCTCCATTTTTGGAAGGGCCCTTGGCTCAGTCAGAACTTGGAGGTGGACATGCTGAGTTGCCACAGCTGACCTTGTCTGTGCCTGTGGTTCCAGAAGTCTCTCCCCGGCCTGCCCTTGAGTCTGAGGAATTGCTAGTTAAAGCACCAGGAAATTATGAAAGTAAGCGTCAGAGAAAGCCAACTAAGAAACTTCTTGAATCCAATGATTTAGACCCTGGATTTATGCCCAAGAAAGGGGATCTTGGTCTTACTAAAAAGTGTTATGAAGGTGGTCACTTGGAGAATAACATTACTGAATCATGTGCTGCATCTCGTTCTAAAGAGTTTGGTGGAGGCACTACAAGGCTATTTGATAAACCAAGGAAGCGAAAACGACAGAGGCATGCTACAGCCAAGATGCATTATAAAAAAATGAAAAATGACGACTCATCAAAGGAAACTCCAGGCTCCGAGGGAGAACTGATGACACACAGGACAGCTGCAAGCCCCAAGGATGCCATCGAGGAAGGCATAGAAAATGAGCACGGGATGCCTGCGTCTAAAAAGCTGCAGGGTGAACGAGGAGGAGGAGCTGCACTCAAGGAGAATGTTTGTCAGAACTGTGAGAAACTGGGTGAGCTGCTGTTATGTGAGGCTCAGTGCTGTGGGGCTTTCCACCTGGAGTGCCTTGGATTAACTGAAATGCCCAGAGGAAAATTTATCTGCAATGAATGTCGCACAGGAATACATACCTGTTTTGTATGTAAGCAGAGTGGGGAAGATGTTAAAAGGTGCCTTCTGCCCTTGTGTGGAAAGTTTTACCATGAAGAGTGTGTTCAGAAGTATCCACCCACTGTCATGCAGAACAAGGGCTTCCGGTGCTCCCTCCACATATGTATAACCTGCCACGCTGCTAATCCCGCCAGTGTTACTGCGTCTAAAGGCCGCCTGATGCGCTGTGTCCGCTGTCCAGTGGCATACCATGCCAATGACTTTTGCCTAGCTGCTGGGTCTAAGATCCTTGCATCTAATAGTATCATCTGCCCCAATCACTTCACCCCCAGACGGGGCTGCCGGAATCATGAGCACGTGAACGTTAGCTGGTGTTTTGTATGCTCAGAAGGAGGCAGCCTTCTGTGCTGTGATTCTTGCCCTGCTGCTTTTCATCGTGAGTGCCTGAACATTGACATCCCTGAAGGAAACTGGTACTGCAATGACTGTAAGGCAGGCAAAAAGCCACATTACAGGGAAATTGTCTGGGTAAAAGTCGGACGATACAGGTGGTGGCCAGCTGAGATCTGCCATCCTCGAGCTGTACCTTCCAATATCGACAAAATGAGACATGATGTGGGCGAGTTCCCTGTGCTCTTCTTTGGGTCGAATGACTATTTGTGGACTCACCAAGCCCGAGTCTTTCCCTACATGGAGGGGGATGTGAGCAGCAAGGACAAGATGGGCAAAGGAGTGGACGGGACATATAAAAAAGCTCTTCAGGAAGCTGCAGCAAGATTTGAGGAGTTAAAGGCCCAAAAAGAGCTGAGACAGCTGCAGGAAGATCGAAAGAATGACAAGAAGCCACCACCGTATAAACACATAAAGGTGAACCGTCCCATTGGCAGGGTACAGATCTTCACTGCAGACTTGTCTGAAATTCCCCGTTGCAACTGCAAAGCTACTGATGAGAACCCGTGTGGGATCGACTCTGAGTGCATCAACCGCATGCTGCTCTATGAGTGCCACCCCACCGTGTGTCCCGCTGGAGGGCGCTGCCAAAACCAGTGCTTTACCAAGCGCCAATATCCAGAGGTTGAAATTTTTCGCACGTTACAGAGGGGCTGGGGTCTCCGGACAAAAACAGATATTAAAAAG---------------------------------------------------------------------------GAACACGATATCACTAATTTCTACATGCTCACTCTAGACAAAGACCGGATTATTGATGCTGGTCCCAAAGGAAACTACGCACGGTTCATGAATCATTGCTGCCAGCCCAATTGTGAGACACAGAAGTGGTCTGTGAATGGAGACACCCGTGTTGGCCTTTTTGCCCTAAGTGACATTAAAGCAGGCACTGAACTTACCTTCAACTACAACCTAGAATGTCTTGGGAATGGAAAGACTGTTTGCAAATGTGGAGCCCCGAACTGCAGTGGCTTTTTGGGTGTAAGGCCAAAGAATCAGCCCATTGCCACAGAGGAGAAGACAAAGAAATTCAAGAAGAAGCAACAGGGGAAACGCAGGACCCAGGGTGAAATCACAAAGGAGCGAGAGGATGAGTGTTTCAGCTGTGGGGATGCTGGCCAGCTCGTCTCCTGTAAGAAGCCAGGCTGCCCCAAAGTTTACCATGCAGACTGTCTCAATCTAACCAAGCGACCAGCAGGGAAATGGGAGTGCCCTTGGCATCAGTGTGACGTCTGCGGGAAGGAAGCGGCCTCCTTCTGTGAGATGTGCCCCAGCTCCTTTTGCAAGCAGCACCGGGAAGGCATGCTCTTCATCTCCAAACTGGACGGGCGCCTGTCTTGTACTGAGCACGACCCCTGTGGGCCCAACCCTCTGGAACCTGGGGAGATCCGTGAGTATGTACCTCCCCCAGTACCGCTGTCTCCAAGCCCGAGCGCTCGCCTGGCAGAGCAGTCACCAGGAGCGGCTGCTCAGGGGCCCAGGACGTCGGACAAGCCATCTGCTGACACCAATCAGACGCTGTCGCTGTCCAAAAAAGCTCTGGCAGGGACTTGTCAGAGGCCGCCGCTGCCTGAAAGA---CCTGACAGAACTGACCCCAGGCCCCAGCCTGTGGACAGGGTCAGGGGCCTTGCTGGGTCAGGGACCAAACCCCAGTCTTTGGTATCCAGCCAGAAGCCACTGGACAGGCCACCTGCAGTGGTAGGACCAAGACCCCAGCTGTCTGACAAACCCTCTCCGGTGACTGGCCCAAGCTCCTCGCCCTCAGTCAGGTCCCAACCACTGGAAAGACCTCTGGGAACAGCTGACCCAAGGCTGGATAAATCCATAGGTGCTGCCAGCCCAAGGCCACAGTCGCTGGAGAAAACCCCAGTCCCTTCTGGCCTGAGACTCCCACCACCAGAGAGACTGCTAGTCACCAGCAGTCCCAAACCCCAGACTTTAGACAGGCCCCCTGAGAAATCCCATGCCTCTCTGTCCCAGAGACTTCCACCTCCTGACAAAGTGCTGTCAGCTGTGGTCCAGACCCTGGTAGCTAAAGAAAAAGCGCTGAGGCCCGTGGACCAGAACACTCAGTCAAAGAATAGAGCTGCTTTGGTTATGGACCTCATAGACCTAACTCCTCGCCAGAAGGATCGGGCAGCTTCTCCCCGTGAGGTCCCACCACAGGCTGATGAGAAGATGTCAGTGTTGGAGTCGAGCTCGTGGCCTGCCAGCAAAGGTCTGGGGCAGATGCCGCGAGCTGTTGAGAGAGGCAGCGTATCAGATCCTGTCCTCCAGCCACCAGGCAAAGCTGTGGCCGCTTCGGAGCACTCCTGGAAAGCTGTTAAATCACTCACCCAGGCCAGACTTCTTTCTCAGTCCCCTGCCAAGGCTTTTTTATATGAGCCAGCAACTCAGGCCTCAGGAAGAGCACCTGCAGGGGCTGAGCAGACCCCAGGGCCTCCCAGCCAAGCACCAGGCCTGGTGAAGCAGGTGAAGCAGATGGCCGGGGGCCAGCAACTACCTGGACTTGCTGCCAGGAGTGGGCAGTCCTTCAGGCCTCTTGGGAAGGCCTCATCCTCCCTCTCCACGGAAGAGAAGAAGTTGGCAACCACAGATCAGAGTCCTTGGGCCCTGGGAAAGGCCTCACCAGGGCCAGGGTTCTGGCCCATGGTGGCTGGGCAGACACTGGCTCAATCTTGCTGGTCCTCCGGGAGCACACAGACATTGGCACAGACTTGCTGGTCTCTTGGACGAGGGCAAGACCCTAAACCAGAGCAAAGTACACTTCCAGCTCTTAACCAGGCTCCTTCCAGTCACAAGTGTGCAGAGTCAGAACAG
>Equus_caballus
ATGGATCAGACCTGTGAACTACCTAGAAGAAATTGTTTGCTGCCCTTTACCAACCCAGTGAATTTAGATGCCCCTGAAGACAAGGACAGCCCTTTCGGTAATGGTCAATCCAATTTTTCTGAGCCACTTAATGGGTGTACTATGCAGTTATCGACTGCCAGTGGAACATCCCAAAATGCTTATGGACAAGATTCTCCATCTTGTTACATTCCACTGCGGAGACTACAGGATTTGGCCTCCATGATCAATGTAGAGTATTTAAATGGGTCTACTGATGGATCAGAATCCTTTCAAGACCCTGAAAAAAGTGATTCAAGAGCTCAGTCGCCAATTGTTTGCACTTCCTTGAGTCCTGGTGGTCCAACAGCACTTGCTATGAAACAGGAACCCTCTTGTAATAACTCCCCTGAACTCCAGGTAAAAGTAACAAAGACTATCAAGAATGGCTTTCTGCACTTTGAAAATTTTACTTGTGTGGACGATGCAGATGTAGATTCTGAAATGGACCCAGAACAGCCAGTCACAGAGGATGAGAGTATAGAGGAGATCTTTGAGGAAACTCAGACCAATGCCACCTGCAATTATGAGCCTAAATCAGAGAATGGTGTAGACGTGGCCATGGGAAATGAACAAGACAGCACACCAGAGAGTAGACACGGTGCAGTCAAACCGCCATTCTTGCCATTAGCTCCTCAAACTGAAACACAGAAAAATAAGCAAAGAAATGAAGTGGACGGCAGCAATGAAAAAGCAGCCCTTCTCCCAGCCCCCTTTTCACTAGGAGATACAAACGTTACCGTAGAAGAGCAATTAAACTCAATAAATTTATCTTTTCAGGATGATCCAGACTCCAGTACCAGTACATTAGGAAACATGCTAGAATTACCTGGAACT------TCATCTACTTCACAGGAATTGCCATTTTGTCAACCCAAGAAAAAGTCTACGCCGCTGAAGTACGAAGTTGGAGATCTCATCTGGGCAAAATTCAAGAGACGCCCATGGTGGCCCTGCAGGATTTGTTCTGATCCATTGATTAACACACATTCAAAAATGAAAGTTTCCAACCGGAGGCCCTATCGACAGTACTACGTGGAGGCTTTCGGAGACCCTTCTGAGAGAGCCTGGGTGGCTGGAAAAGCAATCGTCATGTTTGAAGGCAGACATCAATTTGAAGAACTACCTGTCCTCAGGAGAAGAGGGAAGCAGAAAGAAAAAGGATACAGGCATAAGGTTCCTCAGAAAATTTTGAGTAAATGGGAAGCCAGTGTTGGTCTTGCTGAACAGTATGATGTTCCCAAAGGGTCGAAGAACCGAAAGTGTGTCACCAGTTCAATCAAGTTGGACAGTGAGGAAGATATGCCATTTGAGGATTGTACAAATGATCCTGAATCAGAACATGACCTGTTGCTTAATGGCTGCTTGAAATCTCTGGCTTTTGACTCAGAACATTCTGGAGATGAGAAGGAAAAGCCTTGTGCTAAGTCTCGAGCCAGAAAGAGCTCTGATAATCCAAAAAGGACTAGTGTGAAAAAGGGCCACATGCAATTTGAAGCACATAAGGAAGAACGGAGGGGAAAGATTCCAGAGAACCTTGGCCTCAACTTTGTTTCTGGGGATGTATCTGATAAGCAGGCCTCGAATGAGCTTTCCCGAATAGCAAACAGCCTCACAGGGTCCAGCACTGCCCCGGGAAGTTTCCTGTTTTCTTCTTGTGCGAAAAACACTGCAAAGAAAGAATTTGAGACTTCAAATTGTGACTCTTTACTGGGCTTGTCTGAGGGTGCCTTGATCTCTAAACGTTCTGGGGAGAAGAAGAAACTCCAACGAGGTCTGGTATGTAGTTCAAAAGTGCAGCTCTGCTATATTGGAGCAGGTGATGAAGAAAAGCGAAGTGACTCTGTTAGTATCTGTACCACTTCTGATGATGGAAGCAGTGATCTGGATCCCATAGATCACAGTTCAGAGTCTGATAACAGTGTCCTTGAAATTACTGATGCTTTTGATAGAACAGAGAGCATGTTATCTGTGCAGAAAGATGAAAAGATAAAGTACTCTAGGTATCCTGCCACAAACACTAAGGTAAAAGCAAAGCAGAAGTCCCTCATTACTAACTCACATACAGACCACTTCACAGATTGTACCAAGACAGCAGAGCCTGGAACTGAGACATCTCAGGTTAATCTCTCTGATCTTAAAGTGTCCACTCTTGTCCGCAAAACCCAATCAGATTTTAGAAATGATAGTCTCTCTCCAAAATTTAACACACCGTCAAGCATTTCCACTGAGAACTCACTAATGAAGGGGGGTGCTACAAATCAAACTCTCTTACATTCAAAAAGCAAACCCCCCAAGATCCGAAGTATAAAGTGCAAACATAAAGAAAATCCAGTTGTTTTAGAACCTCTAATTACAAATGAGGACTGCAGTTTGAAATGCTGTTCTTCTGATATCAAAGGCTCTCCTTTGACTAGCATTTCCAAAAGCGGGAAAGTGGATGGACTAAAACTACTGAGCAACATGCATGAGAAAACCAGGGATTCAAGTGACATAGAAACGGCAGTGGTGAAACATGTTCTGTCAGAGTTGAAGGAACTCTCTTATAGATCCCTAAGTGAAGATGTCAGTGACTCTGGAACATCAAAGCCATCAAAACCATTACTTTTTTCTTCTGCCCCTGGTCAGAATCATATACCTATTGAACCAGACTACAAATTTAGTACGTTACTAATGATGTTGAAAGATATGCATGATAGTAAGACCAAGGAGCAACGGTTGATGACTGCTCAAAACTTGGTCTCCTATCGGAGTCCTGGTGTTGGGGATTGTTCTACCAGTAGTCCTGTAGGGGCTTCTAAGGTCTTGGTTTCAGGAGGCCCTACTCAGAATTTAGAAAAAAATGAAGATGGCACTCAGGACCCAATCCGTCCTAGCCCTAGTGGGGGTGACTCTACACTGTCTGGGGAGTTGTCTGCCTCCCTGCCTGGCTTAATGTCTGACAGAAGAGACCTCCCTGCTTCTGGCAAAAGTCGTTCAAACTGTGTTACTAGGCGCAACTGCGGGCGATCGAAGCCATCCAAATTGCGAGATGGTTTTTCAGCCCAGATGGGAAAGAACACAGTGAACCGTAAAGCCTTAAAGACAGAGCGCAAAAGAAAATTGAACCGGCTTCCAGCTGTGACTCTTGAGGCTGCACTGCAGGGAGACAGAGAGAGTGGGGGTTCAGAGAAAGGCTCCTCAAGGGGTGGGGCAGAAGACCCTGGTAAAGAAGAACCCCTTCAATTAATGGGCCATTTAACAAATGAAGATGGTGCCCATTTTTCCGATGTTCGTTTTGATAACAAAGTCAACCAATCTGACCCTGATAAAATTCCTGAAAAAGGCTCCTCTTTTGAAAACAGAAAAGGCCCAGAGCTAGATTCTGAAATGAACAGTGAGAATGATGAACCCAATGGTATAAATCAAGTGGTGCCTAAAAAGCGGTGGCAGCGTTTAAACCAAAGGCGCACTAAACCTCGTAAGCGCACTAATAGATTTAGAGAGAAAGAAAATTCTGAGGGTGCCTTTGGGGTCTTGCTTCCTGCTGACCCTGTAAAGAAGAGGGATGAGTTCCCAGAGCACAGACCGCCTCCTTCGACGAACACACTAGAGGATGCACTGACAGATCCAAGTCATGACGGCCGCTTAGATTCAATTGGGCCGTGCTTGAATGTTTGTGATAAATCCAATGCCAGCATTGTGGGGATGGAAAAGGAGCCAGGAATTCCCAGTTTGACTCCTCAGCCTGAGCTCCCCGAACCAGCTGTGCGGTCAGAGAAGAAACGCCTTAGGAAGCCAAGCAAGTGGCTTCTGGAATATACAGAAGAATATGATCAGATATTTGCTCCTAAGAAAAAACAAAAGAAGGTACAGGAACAGGTGCACAAGGTAAGTTCCCGCTGTGAAGAGGAAAGCCTTTTAGCCCGATGTCGATCTAATGTTCAGAACAAGCAGGTGGATGAGAATTCTTTGATTTCAACCAAAGAAGAGCCTCCGGTTCTTGAAAGGGAGGCTCCATTTTTGGAAGGGCCCTTGGCTCAGTCAGAACTTGGAGGTGGACATGCTGAGTTGCCACAGCTGACCCTGTCTGTGCCTGTGGCTCCGGAAGTCTCTCCACGGCCTGCCCTTGAGTCTGAGGAATTGCTAGTTAAAACACCAGGAAATTATGAAAGTAAGCGTCAGAGGAAACCAACTAAGAAACTTCTTGAATCCAACGATTTAGACCCTGGATTTATGCCCAAGAAAGGGGAGCTTGGCCTTTCTAAAAAGTGCTATGAAGCTGGTCGCTTGGAGAATGACATTACTGAATCACATGCTGCATCTCATTCTAAAGAGTTTGGTGGAGGCACTACCAAGATATTTGATAAACCAAGGAAGCGAAAACGACAGAGGCATGCTACAGCCAAGGTGCATTGTAAAAAAGTGAAAAATGACGACTCATCAAAAGAAACCACAAGTTCAGAGGGAGAACTGATGACACACAGGACGGCTGCAAGCCCCAAGGAGCCTGTTGAGGATGGTGTAGAAAATGAACACGGGATGACTGCGTCTAAAAAACTACAGGGTGAACGAGGCGGAGGAGCTGCGCTCAAAGAGAATGTTTGTCAGAACTGTGAGAAACTTGGTGAACTGCTGTTATGTGAGGCTCAGTGCTGTGGGGCTTTCCACCTTGAGTGCCTTGGATTAAATGAGATGCCCAGAGGAAAATTTATCTGCAATGAATGTCGCACAGGAATCCATACCTGTTTTGTTTGTAAGCAGAGTGGGGAAGATGTTAAAAGGTGCCTTCTGCCCTTGTGCGGAAAGTTTTACCATGAAGAGTGTGTCCAGAAGTACCCACCCACTGTCATGCAAAACAAGGGCTTCCGGTGTTCCCTCCACATCTGTATAACCTGCCATGCTGCTAATCCAGCCAGTGTTTCTGCGTCTAAAGGTCGTCTCATGCGCTGTGTCCGCTGCCCTGTGGCATACCATGCCAATGACTTTTGCCTGGCTGCCGGGTCAAAGATCCTTGCGTCTAATAGTATCATCTGCCCTAATCACTTTACCCCCAGGCGAGGTTGCCGAAATCATGAGCATGTTAATGTTAGCTGGTGTTTTGTATGCTCAGAAGGAGGCAGCCTTCTGTGCTGTGATTCTTGCCCTGCTGCTTTTCATCGGGAATGCCTGAACATTGACATCCCTGAAGGAAACTGGTACTGCAATGACTGTAAGGCAGGCAAAAAGCCACACTACAGGGAAATTGTCTGGGTGAAAGTGGGACGATACAGGTGGTGGCCAGCTGAGATCTGCCATCCTCGAGCTGTACCATCCAACATCGATAAGATGAGACATGATGTAGGGGAGTTCCCTGTGCTCTTCTTTGGGTCTAATGACTATCTGTGGACTCACCAGGCCCGAGTCTTTCCCTACATGGAGGGCGATGTGAGCAGCAAGGATAAGATGGGCAAAGGAGTGGATGGGACGTATAAAAAAGCTCTTCAGGAAGCTGCTGCAAGGTTTGAGGAGTTAAAGGCCCAAAAAGAGCTAAGACAGCTGCAGGAAGACAGGAAGAATGACAAGAAGCCCCCACCTTATAAACATATAAAGGTGAACCGTCCTATAGGCAGGGTACAGATCTTCACTGCAGACTTGTCTGAAATTCCCCGTTGCAACTGTAAAGCTACTGACGAGAATCCTTGTGGGATAGACTCGGAGTGCATCAACCGCATGCTGCTCTATGAGTGCCACCCCACAGTATGTCCTGCCGGAGGCCGCTGCCAAAACCAGTGCTTCACTAAGCGCCAGTATCCAGAGGTTGAAATTTTTCGCACATTGCAGAGGGGATGGGGTCTCCGGACTAAAACAGATATTAAGAAGGGTGAATTTGTGAATGAGTATGTGGGTGAGCTAATAGATGAAGAAGAGTGCAGAGCTCGAATCCGTTACGCCCAAGAACATGATATCACTAATTTCTATATGCTCACCCTAGACAAAGACCGGATCATTGATGCTGGTCCAAAAGGAAACTACGCTCGGTTCATGAATCATTGCTGCCAACCCAACTGTGAAACACAGAAGTGGTCTGTCAATGGAGATACTCGTGTTGGTCTTTTTGCCCTGAGTGACATTAAAGCAGGCACTGAACTTACCTTCAACTACAACCTAGAATGTCTTGGGAATGGAAAGACTGTTTGTAAATGTGGAGCCCCAAACTGCAGTGGCTTTTTGGGTGTAAGGCCAAAGAATCAACCCATTGCCACAGAAGAAAAGTCAAAGAGATTCAAGAAGAAGCAACAGGGGAAGCGCAGAACCCAGGGTGAAATCACAAAGGAGCGAGAAGATGAGTGTTTCAGCTGCGGGGATGCTGGCCAGCTCGTCTCCTGTAAGAAGCCAGGCTGCCCAAAAGTTTACCATGCAGACTGTCTCAATCTAACCAAGCGACCAGCAGGGAAATGGGAGTGTCCTTGGCATCAGTGTGACATTTGTGGGAAGGAAGCAGCTTCCTTCTGTGAGATGTGTCCCAGCTCCTTTTGCAAGCAACATCGGGAAGGGATGCTGTTTATCTCCAAACTGGATGGGCGTCTGTCTTGTACTGAGCATGACCCCTGTGGTCCCAACCCTCTGGAGCCTGGGGAGATCCGTGAGTATGTGCCTCCCCCAGTACCACTGCCTCCAGGCCCAAGTACTCACCTGGCAGATCAATCATCGGGAGTGGCTGCTCAGGGGCCCAAGATGTCGGACAAGCCACCTGCTGACACCAACCAGATGCTGTCGCTGTCCAAAAAAGCTCTGGCAGGGACTTGTCAGAGGCCACCGCTGCCTGAAAGACTTCCTGACAGAACTGACTCCAGGCCCCTGACCATAGATAGGGTCAGGGACCTTGCTGGGTCAGGGACCAAACCCCAATCCTTGGTATCCAGCCAGAAGCCATTGGACAGGCCACCTGCAGTGGCAGGACCAAGACCCCAGCTATCTGACAAACCCTCTCCAGTGACTGGCCCAAGCTCCTCAACCTCAGTCAGGTCCCTACCACTGGAAAGACCTCTGGGGACAGCTGAACCAAGGCTGGATAAATCCATAGGTGCTGCCAGCCCAAGGCCCCAGTCAGTGGAGAAAACCCCAGTCCCTAGTGGCCTGAGACTTCCACCACCAGACAGACTGCTAGTCACCAGCAGTCCCAAACCCCAGACTCCAGATAGGCTCCCAGACAAATCCCATGGCTCTTTGTCCCAGAGACTCCCACCTCCCGACACAATACTGTCAGCTGTGGTCCAGACCCTGGTAGCTAAAGAAAAAGCACTGAGGCCCGTGGACCAGAATACTCAGTCAAAAAATAGAGCTGCTTTGGTGATGGATCTCATAGACCTAACTCCTCGCCAGAAGGAACGGGCAGCTTCTCCTCATGAGGTCACACCACAGGCTGATGAGAAGTTGCCAGTGTTGGAGTCTAGCTCGTGGCCTGCCAGCAAAGGTCTGGGTCAGATACCACGAGCTGTTGAGAGAGGCAGTCTGTCAGATTCTGTCCTTCAGCCACCTGGGAAAGCAGCGGCCCCTTTGGAGCACTCCTGGCAAGCTGTTAAATCACTCACCCAGGCCAGACTTCTGTCTCAGCCCTCTGCCAAGGCTTTTTTATATGAGCCAGCAACTCAGGCCTCAGGAAGAGCACCTCCAGGGGCTGAGCAGACCCCAGGGCCTCCCAGCCAAGTCCCGGGCCTGGTGAAGCAGGTGAAGCAGATGGTTGGAGGCCAGCAACTACCTGGACTTACTGCCAGGAGTGGGCAGTCCTTCAGGCCTCTTGGGAAGGCCCCATCCTCCCTCTCCACTGAAGAGAAGAAGTTGGCAACCACAGAGCAGAGTCCCTGGGCCCTGGCAAAGTCTTCACCAGGGCCGGGGCTCTGGCCCATGGTGGCTGGACAGACACTGGCGCAGTCTTGCTGGTCCACTGGGAGCACACAGACTTTGGCACAGACTTGCTGGTCTCTTGGAAGAGGGCAAGACCCTAAACCAGAGCAAAATACACTTTCAGCTCTTAACCAGGGTCCTTCTAGTCACAAGTGTGCAGAGTCACAACAG
>Equus_przewalskii
---------------------------------------------------------------------------------------------------------------------------------------------------------------------------------------------------------------------------------------------------------------------------------------------------------------------------------------------------------------------------------------------------------------------------------------------------------------------------------------------------------------------------------------------------------------------------------------------------------------------------------------------------------------------------------------------------------------------------------------------------------------------------------------------------------------------------------------------------------------------------------------------------------------------------------------------------------------TGTCAACCCAAGAAAAAGTCTACGCCGCTGAAGTACGAAGTTGGAGATCTCATCTGGGCAAAATTCAAGAGACGCCCATGGTGGCCCTGCAGGATTTGTTCTGATCCATTGATTAACACACATTCAAAAATGAAAGTTTCCAACCGGAGGCCCTATCGACAGTACTACGTGGAGGCTTTCGGAGACCCTTCTGAGAGAGCCTGGGTGGCTGGAAAAGCAATCGTCATGTTTGAAGGCAGACATCAATTTGAAGAACTACCTGTCCTCAGGAGAAGAGGGAAGCAGAAAGAAAAAGGATACAGGCATAAGGTTCCTCAGAAAATTTTGAGTAAATGGGAAGCCAGTGTTGGTCTTGCTGAACAGTATGATGTTCCCAAAGGGTCGAAGAACCGAAAGTGTGTCACCAGTTCAATCAAGTTGGACAGTGAGGAAGATATGCCATTTGAGGATTGTACAAATGATCCTGAATCAGAACATGACCTGTTGCTTAATGGCTGCTTGAAATCTCTGGCTTTTGACTCAGAACATTCTGGAGATGAGAAGGAAAAGCCTTGTGCTAAGTCTCGAGCCAGAAAGAGCTCTGATAATCCAAAAAGGACTAGTGTGAAAAAGGGCCACATGCAATTTGAAGCACATAAGGAAGAACGGAGGGGAAAGATTCCAGAGAACCTTGGCCTCAACTTTGTTTCTGGGGATGTATCTGATAAGCAGGCCTCGAATGAGCTTTCCCGAATAGCAAACAGCCTCACAGGGTCCAGCACTGCCCCGGGAAGTTTCCTGTTTTCTTCTTGTGCGAAAAACACTGCAAAGAAAGAATTTGAGACTTCAAATTGTGACTCTTTACTGGGCTTGTCTGAGGGTGCCTTGATCTCTAAACGTTCTGGGGAGAAGAAGAAACTCCAACGAGGTCTGGTATGTAGTTCAAAAGTGCAGCTCTGCTATATTGGAGCAGGTGATGAAGAAAAGCGAAGTGACTCTGTTAGTATCTGTACCACTTCTGATGATGGAAGCAGTGATCTGGATCCCATAGATCACAGTTCAGAGTCTGATAACAGTGTCCTTGAAATTACTGATGCTTTTGATAGAACAGAGAGCATGTTATCTGTGCAGAAAGATGAAAAGATAAAGTACTCTAGGTATCCTGCCACAAACACTAAGGTAAAAGCAAAGCAGAAGTCCCTCATTACTAACTCACATACAGACCACTTCACAGATTGTACCAAGACAGCAGAGCCTGGAACTGAGACATCTCAGGTTAATCTCTCTGATCTTAAAGTGTCCACTCTTGTCCGCAAAACCCAATCAGATTTTAGAAATGATAGTCTCTCTCCAAAATTTAACACACCGTCAAGCATTTCCACTGAGAACTCACTAATGAAGGGGGGTGCTACAAATCAAACTCTCTTACATTCAAAAAGCAAACCCCCCAAGATCCGAAGTATAAAGTGCAAACATAAAGAAAATCCAGTTGTTTTAGAACCTCTAATTACAAATGAGGACTGCAGTTTGAAATGCTGTTCTTCTGATATCAAAGGCTCTCCTTTGACTAGCATTTCCAAAAGCGGGAAAGTGGATGGACTAAAACTACTGAGCAACATGCATGAGAAAACCAGGGATTCAAGTGACATAGAAACGGCAGTGGTGAAACATGTTCTGTCAGAGTTGAAGGAACTCTCTTATAGATCCCTAAGTGAAGATGTCAGTGACTCTGGAACATCAAAGCCATCAAAACCATTACTTTTTTCTTCTGCCCCTGGTCAGAATCATATACCTATTGAACCAGACTACAAATTTAGTACGTTACTAATGATGTTGAAAGATATGCATGATAGTAAGACCAAGGAGCAACGGTTGATGACTGCTCAAAACTTGGTCTCCTATCGGAGTCCTGGTGTTGGGGATTGTTCTACCAGTAGTCCTGTAGGGGCTTCTAAGGTCTTGGTTTCAGGAGGCCCTACTCAGAATTTAGAAAAAAATGAAGATGGCACTCAGGACCCAATCCGTCCTAGCCCTAGTGGGGGTGACTCTACACTGTCTGGGGAGTTGTCTGCCTCCCTGCCTGGCTTAATGTCTGACAGAAGAGACCTCCCTGCTTCTGGCAAAAGTCGTTCAAACTGTGTTACTAGGCGCAACTGCGGGCGATCGAAGCCATCCAAATTGCGAGATGGTTTTTCAGCCCAGATGGGAAAGAACACAGTGAACCGTAAAGCCTTAAAGACAGAGCGCAAAAGAAAATTGAACCGGCTTCCAGCTGTGACTCTTGAGGCTGCACTGCAGGGAGACAGAGAGAGTGGGGGTTCAGAGAAAGGCTCCTCAAGGGGTGGGGCAGAAGACCCTGGTAAAGAAGAACCCCTTCAATTAATGGGCCATTTAACAAATGAAGATGGTGCCCATTTTTCCGATGTTCGTTTTGATAACAAAGTCAACCAATCTGACCCTGATAAAATTCCTGAAAAAGGCTCCTCTTTTGAAAACAGAAAAGGCCCAGAGCTAGATTCTGAAATGAACAGTGAGAATGATGAACCCAATGGTATAAATCAAGTGGTGCCTAAAAAGCGGTGGCAGCGTTTAAACCAAAGGCGCACTAAACCTCGTAAGCGCACTAATAGATTTAGAGAGAAAGAAAATTCTGAGGGTGCCTTTGGGGTCTTGCTTCCTGCTGACCCTGTAAAGAAGAGGGATGAGTTCCCAGAGCACAGACCGCCTCCTTCGACGAACACACTAGAGGATGCACTGACAGATCCAAGTCATGACGGCCGCTTAGATTCAATTGGGCCGTGCTTGAATGTTTGTGATAAATCCAATGCCAGCATTGTGGGGATGGAAAAGGAGCCAGGAATTCCCAGTTTGACTCCTCAGCCTGAGCTCCCCGAACCAGCTGTGCGGTCAGAGAAGAAACGCCTTAGGAAGCCAAGCAAGTGGCTTCTGGAATATACAGAAGAATATGATCAGATATTTGCTCCTAAGAAAAAACAAAAGAAGGTACAGGAACAGGTGCACAAGGTAAGTTCCCGCTGTGAAGAGGAAAGCCTTTTAGCCCGATGTCGATCTAATGTTCAGAACAAGCAGGTGGATGAGAATTCTTTGATTTCAACCAAAGAAGAGCCTCCGGTTCTTGAAAGGGAGGCTCCATTTTTGGAAGGGCCCTTGGCTCAGTCAGAACTTGGAGGTGGACATGCTGAGTTGCCACAGCTGACCCTGTCTGTGCCTGTGGCTCCGGAAGTCTCTCCACGGCCTGCCCTTGAGTCTGAGGAATTGCTAGTTAAAACACCAGGAAATTATGAAAGTAAGCGTCAGAGGAAACCAACTAAGAAACTTCTTGAATCCAACGATTTAGACCCTGGATTTATGCCCAAGAAAGGGGAGCTTGGCCTTTCTAAAAAGTGCTATGAAGCTGGTCGCTTGGAGAATGACATTACTGAATCACATGCTGCATCTCATTCTAAAGAGTTTGGTGGAGGCACTACCAAGATATTTGATAAACCAAGGAAGCGAAAACGACAGAGGCATGCTACAGCCAAGGTGCATTGTAAAAAAGTGAAAAATGACGACTCATCAAAAGAAACCACAAGTTCAGAGGGAGAACTGATGACACACAGGACGGCTGCAAGCCCCAAGGAGCCTGTTGAGGATGGTGTAGAAAATGAACACGGGATGACTGCGTCTAAAAAACTACAGGGTGAACGAGGCGGAGGAGCTGCGCTCAAAGAGAATGTTTGTCAGAACTGTGAGAAACTTGGTGAACTGCTGTTATGTGAGGCTCAGTGCTGTGGGGCTTTCCACCTTGAGTGCCTTGGATTAAATGAGATGCCCAGAGGAAAATTTATCTGCAATGAATGTCGCACAGGAATCCATACCTGTTTTGTTTGTAAGCAGAGTGGGGAAGATGTTAAAAGGTGCCTTCTGCCCTTGTGCGGAAAGTTTTACCATGAAGAGTGTGTCCAGAAGTACCCACCCACTGTCATGCAAAACAAGGGCTTCCGGTGTTCCCTCCACATCTGTATAACCTGCCATGCTGCTAATCCAGCCAGTGTTTCTGCGTCTAAAGGTCGTCTCATGCGCTGTGTCCGCTGCCCTGTGGCATACCATGCCAATGACTTTTGCCTGGCTGCCGGGTCAAAGATCCTTGCGTCTAATAGTATCATCTGCCCTAATCACTTTACCCCCAGGCGAGGTTGCCGAAATCATGAGCATGTTAATGTTAGCTGGTGTTTTGTATGCTCAGAAGGAGGCAGCCTTCTGTGCTGTGATTCTTGCCCTGCTGCTTTTCATCGGGAATGCCTGAACATTGACATCCCTGAAGGAAACTGGTACTGCAATGACTGTAAGGCAGGCAAAAAGCCACACTACAGGGAAATTGTCTGGGTGAAAGTGGGACGATACAGGTGGTGGCCAGCTGAGATCTGCCATCCTCGAGCTGTACCATCCAACATCGATAAGATGAGACATGATGTAGGGGAGTTCCCTGTGCTCTTCTTTGGGTCTAATGACTATCTGTGGACTCACCAGGCCCGAGTCTTTCCCTACATGGAGGGCGATGTGAGCAGCAAGGATAAGATGGGCAAAGGAGTGGATGGGACGTATAAAAAAGCTCTTCAGGAAGCTGCTGCAAGGTTTGAGGAGTTAAAGGCCCAAAAAGAGCTAAGACAGCTGCAGGAAGACAGGAAGAATGACAAGAAGCCCCCACCTTATAAACATATAAAGGTGAACCGTCCTATAGGCAGGGTACAGATCTTCACTGCAGACTTGTCTGAAATTCCCCGTTGCAACTGTAAAGCTACTGACGAGAATCCTTGTGGGATAGACTCGGAGTGCATCAACCGCATGCTGCTCTATGAGTGCCACCCCACAGTATGTCCTGCCGGAGGCCGCTGCCAAAACCAGTGCTTCACTAAGCGCCAGTATCCAGAGGTTGAAATTTTTCGCACATTGCAGAGGGGATGGGGTCTCCGGACTAAAACAGATATTAAGAAGGGTGAATTTGTGAATGAGTATGTGGGTGAGCTAATAGATGAAGAAGAGTGCAGAGCTCGAATCCGTTACGCCCAAGAACATGATATCACTAATTTCTATATGCTCACCCTAGACAAAGACCGGATCATTGATGCTGGTCCAAAAGGAAACTACGCTCGGTTCATGAATCATTGCTGCCAACCCAACTGTGAAACACAGAAGTGGTCTGTCAATGGAGATACTCGTGTTGGTCTTTTTGCCCTGAGTGACATTAAAGCAGGCACTGAACTTACCTTCAACTACAACCTAGAATGTCTTGGGAATGGAAAGACTGTTTGTAAATGTGGAGCCCCAAACTGCAGTGGCTTTTTGGGTGTAAGGCCAAAGAATCAACCCATTGCCACAGAAGAAAAGTCAAAGAGATTCAAGAAGAAGCAACAGGGGAAGCGCAGAACCCAGGGTGAAATCACAAAGGAGCGAGAAGATGAGTGTTTCAGCTGCGGGGATGCTGGCCAGCTCGTCTCCTGTAAGAAGCCAGGCTGCCCAAAAGTTTACCATGCAGACTGTCTCAATCTAACCAAGCGACCAGCAGGGAAATGGGAGTGTCCTTGGCATCAGTGTGACATTTGTGGGAAGGAAGCAGCTTCCTTCTGTGAGATGTGTCCCAGCTCCTTTTGCAAGCAACATCGGGAAGGGATGCTGTTTATCTCCAAACTGGATGGGCGTCTGTCTTGTACTGAGCATGACCCCTGTGGTCCCAACCCTCTGGAGCCTGGGGAGATCCGTGAGTATGTGCCTCCCCCAGTACCACTGCCTCCAGGCCCAAGTACTCACCTGGCAGATCAATCATCGGGAGTGGCTGCTCAGGGGCCCAAGATGTCAGACAAGCCACCTGCTGACACCAACCAGATGCTGTCGCTGTCCAAAAAAGCTCTGGCAGGGACTTGTCAGAGGCCACCGCTGCCTGAAAGACTTCCTGACAGAACTGACTCCAGGCCCCTGACCATAGATAGGGTCAGGGACCTTGCTGGGTCAGGGACCAAACCCCAATCCTTGGTATCCAGCCAGAAGCCATTGGACAGGCCACCTGCAGTGGCAGGACCAAGACCCCAGCTATCTGACAAACCCTCTCCAGTGACTGGCCCAAGCTCCTCAACCTCAGTCAGGTCCCTACCACTGGAAAGACCTCTGGGGACAGCTGAACCAAGGCTGGATAAATCCATAGGTGCTGCCAGCCCAAGGCCCCAGTCAGTGGAGAAAACCCCAGTCCCTAGTGGCCTGAGACTTCCACCACCAGACAGACTGCTAGTCACCAGCAGTCCCAAACCCCAGACTCCAGATAGGCTCCCAGACAAATCCCATGGCTCTTTGTCCCAGAGACTCCCACCTCCCGACACAATACTGTCAGCTGTGGTCCAGACCCTGGTAGCTAAAGAAAAAGCACTGAGGCCCGTGGACCAGAATACTCAGTCAAAAAATAGAGCTGCTTTGGTGATGGATCTCATAGACCTAACTCCTCGCCAGAAGGAACGGGCAGCTTCTCCTCATGAGGTCACACCACAGGCTGATGAGAAGTTGCCAGTGTTGGAGTCTAGCTCGTGGCCTGCCAGCAAAGGTCTGGGTCAGATACCACGAGCTGTTGAGAGAGGCAGTCTGTCAGATTCTGTCCTTCAGCCACCTGGGAAAGCAGCGGCCCCTTTGGAGCACTCCTGGCAAGCTGTTAAATCACTCACCCAGGCCAGACTTCTGTCTCAGCCCTCTGCCAAGGCTTTTTTATATGAGCCAGCAACTCAGGCCTCAGGAAGAGCACCTCCAGGGGCTGAGCAGACCCCAGGGCCTCCCAGCCAAGTCCCGGGCCTGGTGAAGCAGGTGAAGCAGATGGTTGGAGGCCAGCAACTACCTGGACTTACTGCCAGGAGTGGGCAGTCCTTCAGGCCTCTTGGGAAGGCCCCATCCTCCCTCTCCACTGAAGAGAAGAAGTTGGCAACCACAGAGCAGAGTCCCTGGGCCCTGGCAAAGTCTTCACCAGGGCCGGGGCTCTGGCCCATGGTGGCTGGACAGACACTGGCGCAGTCTTGCTGGTCCACTGGGAGCACACAGACTTTGGCACAGACTTGCTGGTCTCTTGGAAGAGGGCAAGACCCTAAACCAGAGCAAAATACACTTTCAGCTCTTAACCAGGGTCCTTCTAGTCACAAGTGTGCAGAGTCACAACAG
>Sus_scrofa
ATGGATCAGACCTGTGAACTATCTAGAAGAAATTGTCTGCTGCCCTTTTCCAATCCAGTGAATTTAGATGCCCCTGAAGACAAGGACAGCCCTTTCGGTAATGGTCAATCCAATTTTTCTGAGCCACTTAATGGGTGTACTATGCAGTTGTCGACTGCCAGTGGAACATCCCAAAATGCTTATGGACAAGATTCTCCATCTTGTTACATTCCACTGCGGAGACTACAGGATTTGGCCTCCATGATCAATGTAGAGTATTTAAATGGGTCTGCTGATGGATCAGAATCCTTTCAAGACCCTGAAAAAAGTGATTCAAGAGCTCAGTCGCCAGTTGTTTGCACTTCCTTGAGTCCTGGTGGTCCAACAGCACTTGCTATGAAACAGGAACCCTCTTGTAATAACTCCCCTGAACTCCAGGTAAAAGTAACAAAGACTGTCAAGAATGGCTTTCTGCACTTTGAGAATTTTACTTGTGTGGACGATGCAGATATAGATTCTGAAATGGACCCAGAACAGCCAGTCACAGAGGATGAGAGTATAGAGGAGATCTTTGAGGAAACTCAGACCAATGCCACCTGCAATTATGAGCCTAAATCAGAGAATGGTGTAGACGTGGCCATGGGAAATGAACAAGACAGCACACCAGAGAGTAGACACGGTGCAGTCAAACCGCCATTCTTGGCATTAGCTCCTCAAACTGAAACACAGAAAAATAAGCAAAGAAATGAAGTGGACGGCAGCAATGAAAAAGCATCCCTTCTCCCAGCCCCCTTTTCACTAGGAGATGCAAAGGTTACCATAGAAGAGCAATTAAACTCAATAAATTTATCTTTTCAGGATGATCCAGACTCCAGTACCAGTACATTAGGAAACATGCTAGAATTACCTGGAACTTCATCATCATCTACTTCACAGGAATTGCCATTTTGTCAACCCAAGAAAAAGGCTACGCCATTGAAGTATGAAGTTGGAGATCTCATCTGGGCAAAATTCAAGAGACGTCCATGGTGGCCCTGCAGGATTTGTTCAGATCCATTGATTAATACACATTCAAAAATGAAAGTTTCTAACAGGAGGCCCTATCGACAGTACTATGTGGAGGCTTTTGGAGACCCTTCTGAGAGAGCCTGGGTGGCTGGAAAAGCAATTGTCATGTTCGAAGGCAGACATCAATTTGAAGAGCTACCTGTCCTTAGAAGAAGAGGGAAGCAGAAAGAAAAAGGATATAGGCATAAGGTTCCTCAGAAAATTTTGAGTAAATGGGAAGCCAGTGTTGGTCTTGCTGAGCAGTATGATGTTCCCAAAGAGTCGAAGAACCGAAAATGTATCACCAGTTCAATCAAGTTGGACAGTGAGGAGGATATGCCATTTGAGGATTGTACAAATGATCCTGAGTCAGAACATGATCTGTTGCTTAATGGGTGCTTGAAATCTCTGGCTTTTGACTCTGAACATTCTGCAGATGAAAAGGAAAAGCCTTGTGTTAAATCTCGAGCCAGAAAGAGTTCTGATAATCCAAAAAGGACTAGTGTGAAAAAGGGCCACATGCAATTTGAAGCACATAAGGAAGAACGGAGGGGAAAGATTCCAGAGAACCTTGGCCTAAACTTTATTTCTGGGGATGTATCTGATAAGCAAGCCTCTAATGAACTTTCCCGGATAGCAAATAGCCTCACAGGGTCCAGTACTGCCCCAGGAAGTTTCCTATTTTCTTCTTGTGCAAAAAACACTGCAAAGAAAGAATTTGAGACTTCAAATTGTGACTCTTTACTGGGTTTGTCTGAGGGTGCCTTGATCTCTAAACGTTCTGGGGAGAAGAAGAAACTTCAGCAAAGTCTGGTATGTAGTTCAAAAGTGCAGCTCTGCTATATTGGAGCAGGTGATGAAGAAAAACGAAGTGATTCCATTAGTATCTGTACCACTTCTGATGATGGAAGCAGTGATCTGGATCCCATAGATCATAGTTCAGAGTCTGATAACAGTGTCCTTGAAATTACAGATACTTTTGATAGAACAGAGAACATGTTACCTGTGCAGAAAAATGAAAAGGTAAAGTATTCTAGGTATCCTGCCACAAACACTAAGGTAAAAGCAAAGCAGAAGACCCTCATTACTAACTCCCATACAGACCATTTAACAGATTGTACCAAGATAGCAGAACCTGGAACTGAGACGTCTCAGGTTAATATCGCTGATCTTAAAGTGTCAACTCTTGTCCGAAAACCCCAATCAGATTTTAGAAATGATGGTCTTTCTCCAAAATTCAACACACCGTCAAGCATTTCGGGTGATAACTCACTAATAAAAGGTGGGGCTACAAATCAAGCTCTCTTACATTCAAAAAGCAAACAGCCCAAGATCCGTAGTATCAAGTGCAAACATAAAGAAAACCCAGTTGTAGGAGAACCTCCAGTTGCAAATGAGGACTGCAGTTTGAAATGCTGCTCTTCTGATACCAAAGGCTCTCCTTTGGCCAGCATTTCCAAAAGTGGGAAAATGGATGGGCTAAAACTACTGAGCAACATGCATGAGAAGACCAGGGATTCTAATGACATAGAAACAGCAGTGGTGAAACATGTTCTATCAGAGTTGAAAGAACTCTCTTATAGATCCTTAAGTGAAGATGTCAGTGACTCTGGAACATCAAAGCCATCAAAACCATTACTTTTTTCTTCTGCCTCTGGTCAGAATCATATGCCTATTGAACCGGACTACAAATTCAGTACGTTGCTAATGATGTTGAAAGATATGCATGATAGTAAGACCAAGGAACAACGATTAATGACTGCTCAAAACTTGGTCTCTTATCGAAGTCCTGGTCTGGGGGACTGTTCTACCAGTAGTCCTGTGGGGGCTTCTAAAGTCTTGGTTTCAGGAGGCTCCACTTACAATTCAGAAAAAAATGGAGATAGCACTCAGGATCCGGTCCGTCCTAGCCCTACAGGGGGTGACTCTACACTGTCTGGGGAGCTATCTGGCTCCCCACCTGGCTTAGTGTCTGGTAAGAGAGACCTCCCTGCTTCTGGCAAAAGTCGTTCAAACTGTGTTACTAGGCGCAACTGTGGGCGATCAAAGCCATCCAAATTACGAGATGGTTTTTCAGCACAGGTGGGAAGGAACACAGTGAACCGTAAAGCCTTAAAGACAGAGCGCAAAAGAAAACTGAACCGGCTTCCAGCTGTGACTCTTGAGGCTGCACTGCAGAGAGAGAGAGAGAGTAGAGGTTCAGAGAATGGCTCCTCCAGAGGTGAGGCAGAAAGCCCTGGTAAAGAAGAACCCCTTCCATTAAAGGGCCATTTAACAAGTGAAGATGGTGCCCATTTTTCCAGTGTTAGTTTTGATAATAAAGTCAACCATTCTGACCCTGGTAAAATTCCTGAAAAAGGCCCCTCTTTTGAAAACGTAAAAGGCCCAGAGCTAGACTCTGAAATGAACAGTGAGAATGACGAACTCAATTGTGTAAATCAAGCGGTGCCTAAAAAGCGGTGGCAACGTTTAAACCAAAGGCGAATCAAACCTCGTAAGCGCACTAACAGATTTAGGGAGAAAGAAAACTCTGAGGGTGCCTTTGGGGTCTTGCTTCCTGCTGACCCTGTAAAGAAGGGAGATGCTCTCCCAGATCAGAGACCTCCTCCTCCAGCAAACATACTAGAGGATGCCCTGACAGATCCAAGTCATGCTGACTGCTTAGATTCAGCTGAGCCAAGGTTGAATGTTTGTGATAAATCCAGTGCCAGCATTGAAGAGATGGAAAAGGAGCCAGGAATACCCAGTTTGACTCCTCAGCCTGAGCTCCCAGAACCAGCTGTGCGGTCAGAGAAGAAGCGCCTTAGGAAGCCAAGCAAGTGGCTTCTGGAGTATACAGAAGAATATGATCAGATTTTTGCTCCTAAGAAAAAACAAAAGAAGGTACAGGAACAGGTGCACAAGGTAAGTTCCCGCTGTGAAGAGGAAAGCCTTTTAGCCCGATGTCGATCTAGTGCTCAGAACAAACAGGTGGAGGAGAATTCTTTGATTTCAACCAAAGAAGAGCCTCCAGTTCTTGAAAGGGAGGCTCCGTTTTTGGAAGGGCCTTTGGCTCAGTCAGAAGTTGGAGGTGGACATGCTGAGTTGCCACAGCTGACCTTGTCTGTGCCTGTGGCTCTGGAAGTCTCTCCACGGCCTGCCCTTGAGTCTGAGGAATTGCTAGTTAAAACACCAGGAAATTATGAAAGTAAGCGTCAGAGAAAACCAACTAAGAAACTTCTTGAATCCAATGATTTAGACCCTGGATTTATGCCCAAGAAAGGGGATCTTGGCCTTCCTAAAAAGTGTTATGAAGCTGGTCACTTGGAGAATGACATTACTGAATCATGTGCTACATCTCGTTCTAAAGAGTTTGCTGGAGGTGCTACCAAGCTATTTGATAAACCAAGGAAGCGAAAACGACAGAGACATGCTACAGTCAAGATGCATTGCAAAAAAGTGAAAAATGACAGCTCATCAAAAGAACCTCCAAGCTCCGAGGGAGAACTGATGGCACACAGGACAGCTGCAAGCCCCAAGGAGACCATTGAGGAGGGTGTAGAAAATGACCATGGGATGCCTGCATCCAAAAAACTGCAGGGTGAACGAGGAGGAGGCGCTGCACTCAAGGAGAATGTTTGTCAGAACTGTGAGAAACTGGGTGAGCTGCTATTATGTGAGGCTCAGTGCTGTGGGGCTTTCCACCTGGAGTGCCTTGGATTAACTGAAATGCCCAGAGGAAAATTTATCTGCAATGAATGTCGCACAGGAATACATACTTGTTTTGTATGCAAGCAGAGTGGAGAAGATGTTAAAAGGTGCCTTCTGCCCTTATGTGGAAAGTTTTACCACGAAGAGTGTGTCCAAAAGTACCCACCTACTGTCATGCAGAACAAGGGCTTCCGGTGCTCCCTTCACATATGTATAACCTGCCATGCTGCAAATCCGGCCAATGTTTCTGCATCTAAAGGTCGACTGATGCGCTGTGTGCGCTGCCCAGTGGCATACCATGCTAATGACTTTTGCCTGGCTGCTGGGTCAAAGATTCTTGCATCTAATAGTATCATCTGCCCTAATCACTTTACCCCCAGGCGAGGCTGCCGAAACCACGAGCATGTTAATGTTAGCTGGTGTTTTGTATGCTCAGAAGGAGGCAGCCTTCTGTGCTGTGATTCTTGCCCTGCTGCTTTTCATCGTGAATGCCTGAACATTGATATCCCTGAAGGAAACTGGTATTGCAATGATTGTAAGGCAGGCAAGAAGCCGCATTACCGGGAAATTGTCTGGGTAAAAGTTGGACGATACAGGTGGTGGCCAGCTGAGATCTGCCATCCTCGCGCTGTACCTTCCAATATTGACAAGATGAGACATGATGTAGGAGAGTTTCCTGTGCTCTTCTTTGGGTCTAATGACTATCTGTGGACTCACCAGGCCCGAGTCTTTCCTTACATGGAAGGAGATGTGAGCAGCAAGGATAAAATGGGCAAAGGAGTGGACGGGACATATAAAAAAGCTCTTCAGGAAGCTGCAGCAAGGTTTGAGGAGTTAAAGGCCCAAAAAGAGCTGAGACAGCTTCAGGAAGATCGAAAGAATGACAAGAAGCCACCACCTTATAAACATATAAAGGTTAACCGTCCTATTGGCAGGGTACAGATCTTCACTGCAGACTTGTCTGAAATTCCCCGTTGCAACTGTAAAGCTACTGATGAGAACCCCTGTGGGATAGATTCCGAGTGCATCAACCGCATGCTGCTCTATGAGTGCCACCCCACAGTATGTCCTGCTGGAGGGCGCTGCCAAAACCAGTGCTTTACTAAGCGCCAGTATCCAGAGGTTGAAATTTTTCGCACATTACAGAGGGGCTGGGGTCTCAGGACAAAAACAGATATTAAAAAGGGTGAATTTGTGAATGAATATGTGGGTGAGCTAATAGATGAAGAAGAGTGCAGAGCTCGAATCCGATATGCCCAAGAACACGATATCACTAATTTTTACATGCTAACTCTAGACAAAGACCGGATTATTGATGCTGGTCCCAAAGGAAACTATGCTCGGTTCATGAATCATTGCTGCCAGCCCAACTGTGAAACACAGAAGTGGTCCGTAAATGGAGATACCCGTGTTGGTCTTTTTGCTCTGAGTGACATTAAAGCAGGCACTGAACTTACCTTCAACTACAACCTAGAATGTCTTGGAAATGGAAAGACTGTTTGCAAATGTGGAGCCCCGAACTGCAGTGGCTTTTTGGGTGTAAGGCCAAAGAATCAACCCATTGCCACAGAGGAAAAGTCAAAGAAATTCAAGAAGAAGCAGCAGGGGAAGCGCAGGACCCAGGGGGAAGTCACAAAAGAACGAGAAGATGAGTGTTTCAGCTGTGGGGATGCTGGCCAGCTCGTCTCCTGTAAGAAACCAGGCTGCCCAAAAGTTTACCATGCAGACTGTCTCAATCTAACCAAGCGACCAGCAGGGAAATGGGAGTGTCCTTGGCATCAATGTGACATCTGTGGAAAGGAAGCAGCCTCCTTCTGTGAAATGTGCCCCAGCTCCTTTTGCAAGCAGCATCGGGAAGGGATGCTCTTTATCTCCAAATTGGATGGGCGTCTGTCTTGTACTGAGCATGATCCATGTGGGCCCAACCCTCTGGAACCTGGGGAGATCCGTGAGTATGTACCTCCCCCAGTACCGCTGCCTCCAGGCCCAAGCACTCACCTGGCAGAGCCATCGTCAGGAGTGGCTGCTCAGGGGCCTAAGATGTCGGACAAGCCATCTGCTGACACCAACCAGACACTGTCGCTGTCCAAAAAAGCTCTGGCAGGGACTTGTCAGAGGCCACCGCTGCCTGAAAGACCTCCTGACAGAACTGACTCCAGGCCCCAGCCTGTTGATAGGGTCCGGGACCTTGCTGGGTCTGGGACCAAATCCCAATCCTTGGTATCTAGCCAGAAGCCATTGGACAGGCCACCTGCCCTGGCAGGACCAAGGTCCCAACTATCTGACAAACCCTCTCCAGTGACCAGTCCAAGCTCCTCACCCTCAGTCAGGTCCCAACCACTGGAAAGGCCCCTGGGGACAGCTGACCCAAGGCTGGATAAATCCATAGGTGCTGCCAGCCCAAGGCCCCAGTCACTAGAGAAAACCCCAGTCCCTACTGGCCTGAGACTTCCACCGCCAGACAGACTGCTAGTCACCAGCGGTCCCAAACCCCAGTCTTCAGACAGGCCCCCTGACAAATCCCATGCCTCTTTGTCCCAGAGACTCCCACCTCCTGACAAAGTACTATCAGCTGTGGTCCAGACCCTGGTAGCAAAAGAAAAAGCACTAAGGCCTGTGGACCAGAATACTCAGTCAAAAAATAGAGCTGCTTTGGTGATGGATCTAATAGACCTAACTCCTCGCCAGAAGGAACGGGCAGCTTCTCCCCATGACATCATACCCCAGGCCGATGAGAAGATGCCAGTGTTGGAGTCGACCTCGTGGCCTGCCAGCAAATGTCTGGGACAGATGCCACGAGCTGTTGAGAGAAGCAGTGTATCAGATCCTGTCCTTCTGCCACCAAGCAAAGCAGCGGCCCCTCCGGAACACCCCTGGCAAGCTGTTAAATCACTCACCCAGGCCAGACTTCTTTCTCAGCCCCCTGCCAAGGCTTTTTTATATGAGCCAACAACTCAGGCCTCAGGAAGAGCACCTGCAGGGGCTGAGCAGACCACAGGGCCTCCCAGCCAAGCACCAGGCCTAGTGAAGCAGGTGAAGCAGTTGGTCGGAGGCCAGCAACTACCTGGACTTGCTGCCAAGAGTGGGCAGTCCTTCAGGCCTCTTGGGAAAACTCCATCCTCCCTCTCCACTGAAGAGAAGAAATTGACAACCACGGAGCAGAATCCCTGGGCCCTGGGAAAGGCCTCACCAGGGCCAGGGCTTTGGCCCATGGTGGCTGGACAGACACTGGCACAGTCTTGCTGGTCCTCTGGGAGCACACAGACATTGGCACAGACTTGCTGGTCCCTTGGAAGAGGGCAAGACCCTAAACCAGAGCAAAATACACTTCCAGCTCTTAACCAGGCTCCTTCCAGTCATAAGTGTGCAGAGTCAGAACAG
>Camelus_dromedarius
--------------------------------------------------------------------------------------------------------------------------------------------------------------------------------------------------------------------------------------------------------------------------------------------------------------------------------------------------------------------------------------------------------------------------------------------------------------------------------------------------------------------------------------------------------------------------------------------------------------------------------------------------------------------------------------------------------------------------------------------------------------------------------------------------------------------------------------------------------------------GGATGATCCAGACTCCAGTACCAGTACATTAGGAAACATGCTAGAATTACCTGGAACTTCATCATCATCTACTTCACAGGAATTGCCATTTTGTCAACCCAAGAAAAAGGCTACACCACTGAAGTATGAAGTTGGAGACCTCATCTGGGCAAAATTCAAGAGACGCCCATGGTGGCCCTGCAGAATTTGTTCTGATCCATTGATTAACACACACTCAAAAATGAAAGTTTCTAACCGGAGGCCCTATCGACAGTACTACGTGGAGGCCTTTGGAGACCCTTCTGAGAGAGCCTGGGTGGCAGGAAAAGCAATCGTCATGTTCGAAGGCAGACATCAATTTGAAGAGCTACCTGTCCTTAGAAGAAGAGGGAAGCAGAAAGAAAAAGGATATAGGCATAAGGTTCCTCAGAAAATTTTGAGTAAGTGGGAAGCCAGTGTTGGTCTTGCTGAGCAGTATGATGTTCCCAAAGGGTCGAAGAACCGAAAATGTGTCACCAGTTCGATCAAGCTGGACAGTGAGGAGGATATGCCATTTGAGGACTGTACAAACGATCCTGAATCAGAACATGACCTGTTGCTTAATGGCTGCTTGAAATCTCTGGCTTTTGACTCTGAACATTCTGCAGATGAGAAGGAAAAACCTTGTGCTAAGTCTCGAGCCAGAAAGAGCTCTGATAATCCAAAAAGGACTAGTGTGAAAAAGGGTCACATGCAATTTGAAACACATAAAGAAGAACGGAGGGGAAAGATTCCAGAGAACCTTGGCCTGAACTTTATTTCTGCAGATGTGTCTGATAAGCAAGCCTCTAATGAACTTTCCAGGATAGCAAACAGCCTCACAGGGTCCAGCACTGCCCCAGCAAGTTTCCTATTTTCTTCTTGTACAAAAAACACTGCAAAGAAAGAATTTGAGACTTCAAATTGTGACTCTTTACTGGGCTTATCTGAGGGTGCCTTGATCTCTAAACGTTCTGGGGAGAAGAAGAAACTCCAACGAGGTCTGGTATGTAGTTCAGAATTGCAGCTCTGCTACATTGGAGCAGGTGACGAAGAAAAGCGAAGTGATTCCATTAGTATCTGTACCACTTCTGATGATGGGAGCAGTGATCTGGATCCCGTAGATCATAGTTCAGAGTCTCATAACTGTGTCATTGAAATTACAGATGCCTTTGATAGAACAGAGAACATGTTACCTGTGCAGAAAAATGAAAAGGTAAAGTATTCTAGGTATACTGCTACAAACACTAAGATAAAAGGCAAGCAGAAGTCCCTTGTTACTAATTCACATACAGACCATTTAATGGATTGTACCAAGACAGCAGAGCCTGGAACTGAGACGTCTCAGGTTAATCTCCCCGATCTTAAAGTGTCAACTCTTGTCCGAAAGTCCCCATTGGATTTTAGAAATGATGGTCTTTCTCCAAAATTCAGCACACCGTCAAGCATTTCCAGTGAGAACTCACTAATGAAAGGTGGGGCTACAAATCAAACTCTGTTACATTCAAAAAACAAGCAGCCCAAGATCCGAAGCATCAAGTGCAAACATAAAGAAAATCCAGTTGTGGTAGACCCTCCTGTTGCAAATGAGGACTGCAACTTGAAATGCTGCTCTTCTGATACCAAAGGCTCTCCTTTGGCCAGCATTTCCAAAAGTGCGAAAGTGGATGGGCTAAAACTACTGAGCAACATGCATGAGAAAACCAGGGATTCGAGTGACATAGAAACAGCAGTGGTGAAACACGTTCTGTCAGAGTTGAAGGAGCTCTCTTATAGATCCTTAGGTGAAGATGTCAGTGACTCTGGAACATCAAAGCCATCAAAACCATTACTTTTTTCTTCTGCCTCTGCTCAGAATCATATACCCATTGAACCAGACTACAAATTTAGTACATTGCTAATGATGCTGAAAGACATGCATGATAGTAAGACCAAGGAGCAACGGTTAATGACTGCTCAAAATTTGGTCTCTTATCGGAGTCCTGGTCTTGGGGACTGTTCTACCAGTAGTCCTGTAGGGGCTTCTAAGGTCTTGGTTTCAGGAGGCTCCACTCACAATTCAGAAAAAAATGGAGATGGCGCTCAGGATCCAGTCCGTCCTAGCCCTACTGCGGGTGACTCTACACTGTCTGGGGACCTATCTACGTCCCTCCCTAGCTTAATGTCCGATAAAAGAGACCTTCCTCCTTCTGGCAAAAATCGTTCAAACTGTGTCACTAGGCGCAATTGTGGGCGATCAAAGCCATCCAAATTACGAGATGGTTTTGCAAACCAGATGGGAAAGAACACAGTGAACCGTAAAGCCTTAAAGACAGAGCGCAAAAGAAAACTGCACCGTCTCCCAGCTGTAGCTCTTGAGGCTGCATTGCAGGGAGTCAGAGAGAGTAAGGGTTCAGAGAATGGCTCCTCCAGAGGTGAGGCAGAAGACCCTGGTAAAGAAGAACCCCTTAAATTAATGGGCCATTTAATAACTGAGGATGGTGCCCAATTTTCCAGTGTTAATTTTGACAATAAAGTAAACCAGTCTGATCCTGGTAAAATTCCTGAAAAAGGCTCCTCTTTTGAAAACAGAAAAGGCCCAGAGCTGGACTCTGAAATGAACAGTGAGAATGAAGAACCCAATAATGTAAATCAAGTGGTGCCTAAAAAGCGGTGGCAGCGTATAAACCAAAGGCGCACTAAACCTCGTAAGCGCACTAACAGATTTAGGGAGAAAGAAAACTCTGAGGGTGCCTTTGGGGTCTTGCTTCCTGCT-------------------------------AGCAGAGACCTCCTCCTTCATCAAACATACTAGAGGGTGCACTGACAGATCCAAATCATGCTGGCTGCTTAAATTCAGCTGGG------TTGAATGTTTGTGATAAATCCAGTGCCAGCATTGAAGAGATGGGAAAGGAGCCAGGAATTCCCAGTTTGACTCCTCAGCCTGAGCTCCCTGAACCAGCTGTGCGGACAGAGAAGAAACGCCTTAGGAAGCCAAGCAAGTGGCTTCTGGAATATACAGAAGAATATGATCAAATATTTGCCCCTAAGAAAAAACAAAAGAAAGTACAGGAACAGGTGCACAAGGTAAGTTCCCGCTGTGAAGAGGAAAGCCTTTTAGCCCGATGTCGATCTAGTGCTCAGAACAAGCAGGTGGAAGAGAATTCTTTGATTTCAACCAAAGAAGAGCCTCCAGTTCTTGAAAGGGAGGCTCCATTTTTGGAAGGGCCCTTGGCTCAGTCAGAACTTGGAGGTGGACATGCTGAGTTGCCACAGCTGACCTTGTCTGTGCCTGTGGTTCCAGAAGTCTCTCCCCGGCCTGCCCTTGAGTCTGAGGAATTGCTAGTTAAAACACCAGGAAATTATGAAAGTAAGCGTCAGAGAAAGCCAACTAAGAAACTTCTTGAATCCAATGATTTAGACCCTGGATTTATGCCCAAGAAAGGGGATCTTGGTCTTACTAAAAAGTGTTATGAAGGTGGTCACTTGGAGAATAACATTACTGAATCATGTGCTGCATCTCGTTCTAAAGAGTTTGGTGGAGGCACTACAAGGCTATTTGATAAACCAAGGAAGCGAAAACGACAGAGGCATGCTACAGCCAAGATGCATTATAAAAAAATGAAAAATGACGACTCATCAAAGGAAACTCCAGGCTCCGAGGGAGAACTGATGACACACAGGACAGCTGCGAGCCCCAAGGAGACCATCGAGGAAGGCATAGAAAATGAGCACGGGATGCCTGCGTCTAAAAAGCTGCAGGGTGAACGAGGAGGAGGAGCTGCACTCAAGGAGAATGTTTGTCAGAACTGTGAGAAACTGGGTGAGCTGCTGTTATGTGAGGCTCAGTGCTGTGGGGCTTTCCACCTGGAGTGCCTTGGATTAACTGAAATGCCCAGAGGAAAATTTATCTGCAATGAATGTCGCACAGGAATACATACCTGTTTTGTATGTAAGCAGAGTGGGGAAGATGTTAAAAGGTGCCTTCTGCCCTTGTGTGGAAAGTTTTACCATGAAGAGTGTGTTCAGAAGTATCCACCCACTGTCATGCAGAACAAGGGCTTCCGGTGCTCCCTCCACATATGTATAACCTGCCACGCTGCTAATCCCGCCAGTGTTACTGCGTCTAAAGGCCGCCTGATGCGCTGTGTCCGCTGCCCAGTGGCATACCACGCCAATGACTTTTGCCTAGCTGCTGGGTCTAAGATCCTTGCATCTAATAGTATCATCTGCCCCAATCACTTCACCCCCAGACGGGGCTGCCGGAATCATGAGCACGTGAACGTTAGCTGGTGTTTTGTATGCTCAGAAGGAGGCAGCCTTCTGTGCTGTGATTCTTGCCCTGCTGCTTTTCATCGTGAATGCCTGAACATTGATATCCCTGAAGGAAACTGGTATTGCAATGACTGTAAGGCAGGCAAAAAGCCACATTACAGGGAAATTGTCTGGGTAAAAGTCGGACGATACAGGTGGTGGCCAGCTGAGATCTGCCATCCTCGAGCTGTACCTTCCAATATCGACAAAATGAGACATGATGTGGGAGAGTTCCCTGTGCTCTTCTTTGGGTCGAATGACTATTTGTGGACTCACCAAGCCCGAGTCT---------------------------GCAAGGACAAGATGGGCAAAGGAGTGGACGGGACATATAAAAAAGCTCTTCAGGAAGCTGCAGCAAGATTTGAGGAGTTAAAGGCCCAAAAAGAGCTAAGACAGCTGCAGGAAGATCGAAAGAATGACAAGAAGCCACCACCATATAAACACATAAAGGTGAACCGTCCCATTGGCAGGGTACAGATCTTCACTGCAGACTTGTCTGAAATTCCCCGTTGCAACTGCAAAGCTACTGATGAGAACCCGTGTGGGATCGACTCTGAGTGCATCAACCGCATGCTGCTCTATGAGTGCCACCCCACCGTGTGTCCCGCTGGAGGGCGCTGCCAAAACCAGTGCTTTACCAAGCGCCAATATCCAGAGGTTGAAATTTTTCGCACGTTACAGAGGGGCTGGGGTCTCCGGACAAAAACAGATATTAAAAAGGGTGAATTTGTGAATGAGTATGTGGGTGAACTAATAGATGAAGAAGAGTGCAGAGCTCGAATCCGTTACGCCCAGGAGCACGATATCACTAATTTCTACATGCTCACTCTAGACAAAGACCGGATTATTGATGCTGGTCCCAAAGGAAACTACGCACGGTTCATGAATCATTGCTGCCAGCCCAATTGTGAGACACAGAAGTGGTCTGTGAATGGAGACACCCGTGTTGGCCTTTTTGCCCTAAGTGACATTAAAGCAGGCACTGAACTTACCTTCAACTACAACCTAGAATGTCTTGGGAATGGAAAGACTGTTTGCAAATGTGGAGCCCCGAACTGCAGTGGCTTTTTGGGTGTAAGGCCAAAGAATCAGCCCATTGCCACAGAGGAGAAGACAAAGAAATTCAAGAAGAAGCAACAGGGGAAACGCAGGACCCAGGGTGAAATCACAAAGGAGCGAGAGGATGAGTGTTTCAGCTGTGGGGATGCTGGCCAGCTCGTCTCCTGTAAGAAGCCAGGCTGCCCCAAAGTTTACCATGCAGACTGTCTCAATCTAACCAAGCGACCAGCAGGGAAATGGGAGTGCCCTTGGCATCAGTGTGACGTCTGCGGGAAGGAAGCGGCCTCCTTCTGTGAGATGTGCCCCAGCTCCTTTTGCAAGCAGCACCGGGAAGGCATGCTCTTCATCTCCAAACTGGACGGGCGCCTGTCTTGTACTGAGCATGACCCCTGTGGGCCCAACCCTCTGGAACCTGGGGAGATCCGTGAGTATGTACCTCCCCCGGTACCGCTGTCTCCAAGCCCGAGCGCTCGCCTGGCAGAGCAGTCACCAGGAGCGGCTGCTCAGGGGCCCAGGACGTCGGACAAGCCATCTGCTGACACCAACCAGACGCTGTCGCTGTCCAAAAAAGCTCTGGCAGGGACTTGTCAGAGGCCGCCGCTGCCTGAAAGA---CCTGACAGAACTGACCCCAGGCCCCAGCCTGTGGACAGGGTCAGGGGCCTTGCTGGGTCAGGGACCAAACCCCAGCCTTTGGTATCCAGCCAGAAGCCACTGGACAGGCCACCTGCAGTGGCAGGACCAAGACCCCAGCTGTCTGACAAACCCTCTCCGGTGACTGGCCCAAGCTCCTCGCCCTCAGTCAGGTCCCAACCACTGGAAAGACCTCTGGGAACAGCTGACCCAAGGCTGGATAAATCCATAGGTGCTGCCAGCCCAAGGCCACAGTCGCTGGAGAAAACCCCAGTCTCTTCTGGCCTGAGACTCCCACCACCAGAGAGACTGCTAGTCACCAGCAGTCCCAAACCCCAGACTTTAGACAGGCCCCCTGAGAAATCCCATGCCTCTCTGTCCCAGAGACTTCCACCTCCTGACAAAGTGCTGTCAGCTGTGGTCCAGACCCTGGTAGCTAAAGAAAAAGCGCTGAGGCCCGTGGACCAGAACACTCAGTCAAAGAATAGAGCTGCTTTGGTTATGGACCTCATAGACCTAACTCCTCGCCAGAAGGATCGGGCAGCTTCTCCCCGTGAGGTCGCACCACAGGCTGATGAGAAGATGTCAGTGTTGGAGTCGAGCTCGTGGCCTGCTAGCAAAGGTCTGGGGCAGATGCCGCGAGCTGTTGAGAGAGGCAGTGTATCAGATCCTGTCCTCCAGCCACCAGGCAAAGCTGTGGCCGCTTCGGAGCACTCCTGGAAAGCTGTTAAATCACTCACCCAGGCCAGACTTCTTTCTCAGTCCCCTGCCAAGGCTTTTTTATATGAGCCAGCAACTCAGGCCTCAGGAAGAGCACCTGCAGGGGCTGAGCAGACCCCAGGGCCTCCCAGCCAAGCACCAGGCCTGGTGAAGCAGGTGAAGCAGATGGCCGGGGGCCAGCAACTACCTGGACTTGCTGCCAGGAGTGGGCAGTCCTTCAGGCCTCTTGGGAAGGCCTCATCCTCCCTCTCCACGGAAGAGAAGAAGTTGGCAACCACAGATCAGAGTCCCTGGGCCCTGGGAAAGGCCTCACCAGGGCCAGGGTTCTGGCCCATGGTGGCTGGGCAGACACTGGCTCAATCTTGCTGGTCCTCCGGGAGCACACAGACATTGGCACAGACTTGCTGGTCTCTTGGACGAGGGCAAGACCCTAAACCAGAGCAAAGTACACTTCCAGCTCTTAACCAGGCTCCTTCCAGTCACAAGTGTGCAGAGTCAGAACAG
>Ovis_aries
ATGGATCAGACCTGTAAACTACCTAGAAGAAATTGTCTGCTGCCCTTTTCCAATCCAGTGAATTTAGATGCCCCTGAAGACAAGGACAGCCCTTTCGGTAATGGTCAATCCAATTTTTCTGAGCCACTTAATGGGTGTACTATGCAGTTATCGACTGCCAGTGGAACATCCCAAAATGCTTATGGACAAGATTCTCCATCTTGTTACATTCCACTGCGGAAACTACAGGATTTGGCCTCCATGATCAATGTAGAGTATTTAAATGGGTCTGCTGATGGATCAGAATCCTTTCAAGACCCTGAAAAAAGTGATTCAAGAGCTCAGTCGCCAGTTGTTTGCACTTCCTTGAATCCTGGTGGTCCAACAGCACTTGCTATGAAACAGGAACCCTCTTGTAATAACTCCCCTGAACTCCAGGTAAAAGTAACAAAGACTGTCAAGAATGGCTTTCTGCACTTTGAGAATTTTACTTGTGTGGACGATGCAGATGTAGATTCTGAAATGGACCCAGAACAGCCAGTCACAGAGGATGAGAGTATAGAGGAGATCTTTGAGGAAACTCAAACCAATGCCACCTGCAATTATGAGCCTAAATCAGAAAATGATGTAGACGTGGCCATGGGAGATGAACAAGACAGCACACCAGACAGTAGACACGGTGCAGGCAAACCGCCATTCTTGCCATTAGCTCCTCAGGCCGAAACGCAGAGAAATAAGCAAAGAAGTGATGTGGACGGCAGCCATGAAAGAGCAGCCCTTCTCCCAGCCCCCCTTTCACTAGGAGATACAAACGTTACTATAGAAGAGCAATTAAACTCAATAAATTTATCTTTTCAGGATGATCCAGACTCCAGTACCAGTACATTAGGAAACATGCTAGAATTACCTGGAACTTCATCATCATCTACTTCACAGGAATTGCCATTTTGTCAACCCAAGAAAAAGGCTACGCCACTGAAGTATGAAGTTGGAGATCTCATCTGGGCAAAATTCAAGAGACGCCCATGGTGGCCCTGCAGGATTTGTTCTGATCCGTTGATTAATACACACTCAAAAATGAAAGTTTCTAACCGCAGGCCCTATCGTCAGTACTACGTGGAGGCTTTTGGAGATCCTTCTGAAAGAGCCTGGGTGGCTGGAAAAGCAATTGTTATGTTCGAAGGCAGACATCAGTTTGAAGAGCTACCTGTTCTTAGGAGAAGAGGGAAGCAGAAAGAGAAGGGATATAGGCATAAGGTTCCTCAGAAGATTTTGAGTAAATGGGAAGCCAGTGTTGGTCTTGCTGAGCAGTATGATATTCCCAAAGGGTCGAAGAACCGAAAGTGTGTCACCAGTTCAATCAAGTTGGACAGCGAGGAGGATATGCCATTTGAGGACTGTACAAATGATCCTGAGTCAGAACATGACCTGTTGCTTAATGGCTGCTTGAAATCTCTGGCTTTTGACTCTGAACATTCTGCAGATGAGAAGGAAAAACCATGTGCTAAGTCTCGAGCCAGAAAGAGCTCTGATAATCCAAAAAGGACTAGTGTGAAAAAGGGCCATATGCAATTTGAAACACATAAGGAAGAACGGAGGGGAAAGATTCCAGAAAACCTTGGCTTAAACTTTATTTCTGGGGATGTGTCTGATAAGCAGGCCTCGAATGAACTTTCCCGGATAGCGAACAGCCTCACAGGGCCCGGCACTGCCCCAGGAAGTTTCCTGTTTTCTTCTTGTGCAAAAAACACTGCAAAGAAAGAATTTGAGACTTCAAATTGTGACTCTTTACTGGGCTTGTCTGAGGGTGCCTTGATCTCTAAACGTTCTGGGGAGAAGAAGAAATTCCAGCGAGGTCTGGTGTGTAGTTCGAAAGTACAACTCTGCTATATTGGAGCAGGTGATGAGGAAAAACGAAGTGATTCCATTAGTATTTGTACCACTTCTGATGATGGAAGCAGTGATCTGGATCCTGTAGATCATAGTTCAGAGTCTGATAACAGTGTCCTTGAAATTACAGATGCTTTTGATAGATCAGAGAACCTGTTACCTGTGCAAAAAAATGAAAAGGTAAAGTATTCTAGGTATCCTGCCGCAAACACTAAGGTAAAAGCAAAGCAGAAGTCTCTGATTACTAACTCACATACGGACCACCTAATGAATTGTACCAAGACAGCAGAGCCTGGAACTGAGACATCTCAGATTAATCTCTCTGATCTTAAAGTGTCAAGTCTTGTCCGAAAACCCCAACCAGATTTTAGAAATGATGGATTTTCTCCAAAATTCAGCACATCATCAAGCATTTCCAGTGAGAACTCAATAATAAAAGGTGGGGCTAAAAATCAAGCTCTGTTACATTCAAAAAGCAAACAGCCCAAAATTCGAAGTATCAAGTGCAAACATAAAGAACACCCGGTTGTAGCAGAACCTCCAGTTGCAAATGAGGACTGCAGTTTAAAATGCTGCTCTTCTGATAACAAAGCCTCTCCTTTGGCCAGCATTTCTAAAAGCGGGAAAGTGGATGGACTGAAACTACTGAGCAACATGCATGAGAAAACCAGGGATTCGAGTGACATAGAAACAGCAGTGGTGAAACACGTTCTGTCAGAGTTGAAGGAACTCTCTTACAGATCCTTAGGTGAAGATGTCAGTGACTCTGGAACGTCAAAGCCATCGAAACCATTACTTTTTTCTTCTGCCTCTGGTCAGAACCATATACCTATTGAACCAGACTACAAATTCAGTACATTACTAATGATGTTGAAAGATATGCATGATAGTAAGACCAAGGAGCAACGAATAATGACAGCTCAGAACTTGGTCTCTTATCGGAGTCCTGGTCTTGGGGACTGTTCTACCAGTAGTCCTGTGTCAGCTCCTAAGGTCTTGGTTTCAGGAGGCTCCAATCACAGTTCAGAAAAAATTGGAGATGGCACTCAGGATCCAGTCCACCCTGGCCCTGGTGGGGGCAACTCTGCACTGTCTGGGGAGCTGTCTACTTCCCTGCCTGGCTTGGGGTCTGATAAAAGAGACCTCCCTGCTTCTGGCAAAAATCGTTCAAACTGCGTTACTAGGCGCAACTGTGGTCGATCAAAGCCATCCAAATTTCGAGATGGTTTTTCAGCCCAGTTGGGAAAGAACACAGTGAACCGTAAAGCCTTAAAAACAGAACGCAGAAGAAAACTGAACGAGCTTCCAGCTGTGACTCTTGAGGCTGCACTACAGGGAGACAGAGAGAGTAGGGGTTCAGAGAATAGCTCCTCCAGAGGTGAGGCAGAAGACCCTGGTAAGGAACCACCCCTTCAATTAATGGGCCATTTAACAAGTAAAGATGGTGCCCATTTTTCCAGTGTTAGTTTTGATAATAAAGTCAACCAGTCTGACCCTGAAAAAATTTCTGAAAAAGGCCCCTCTTTTGAAATCAGAAAAGTCCCAGAGCTGGACTCTGAAATGAACAGTGAGAATGATGAACCTAATAGTGTAAACGAAGCAGTGCCTAAAAAGCGATGGCAGCGTTTAAACCAAAGGCGCACTAAACCTCGTAAACGCACTAACAGACTTAAGGAGAAAGAAAACTCTGAGGGTGCCTTTGGGGTCTTGCTTCCTGCTGACCCTGTAAAGAAGGAAGACGAGTTCCCAGAGCAGAGACCTCCTGCTTCGACAAACAAACTAGAGCCTGCACTGACAGATCCAAATCGTGCCGACCACTTAGATTCAGCTGGGCCACGGTTGAATGTTTGTGATAAATCGAAAGCCAGCAATGAGGAGATGGAAAAGGAGCCAGGAATTCCCAGTTTGACTCCTCAACCTGAGCTCCCCGAACCAGCTGTGCGATCAGAGAAGAAACGCCTTAGGAAGCCAAGCAAGTGGCTTCTAGAATATACAGAAGAATATGATCAGATATTTGCTCCTAAGAAAAAACAAAAGAAGACACAGGAACAGGTGCACAAGGTAAGTTCCCGCTGTGAAGAGGAAAGCCTTTTAGCCCGATGTCGATCTAGTGCTCAGAACAAACAGGTGGATGAGAATTCTTTGATTTCAACCAAAGAAGAGCCTCCAGTTCTTGAAAGGGAGGCTCCATTTTTGGAAGGGCCCTTGGCTCAGTCAGAACTTGGAGGTGGACATGCTGAGTTGCCACAGCTGACCTTATCTGTGCCTGTGGCTCCGGAAGTCTCTCCACGGCCTGCCCTTGAGTCTGAGGAATTGCTAGTTAAACCACCAGGAAATTACGAAAGTAAGCGTCAGAGAAAACCAACTAAGAAACTTCTTGAATCCAATGATTTAGACCCTGGATTTATGCCTAAGAAAGGGGATCTTGGCCTTACTAAAAAGTGTTATGAAGCTGGTCACTTGGAGAATGACATTAATGAATCGTGTGTTGCACCTCGTTCTAAAGAGTTTGGTGGAGGCACTGCCAAGCTGTTTGATAGACCAAGGAAGCGAAAACGACAGAGGCATGCTACAGCCAAGGTGCATTGTAAAAAAGTGAGAAATGACACCTCATCAAAAGAAACTCCAAACTCTGAGGGAGAACTGATGACACACAGGACAGCTGCAAGCCCCAAGGACACTATGGAGGAGGGTGTAGAAAACGACCATGGAATGCCTGCATCTAAAAAACTGCAGGGGGAGCGAGGAGGTGGAGCCGCACTCAAGGAGAATGTCTGTCAGAACTGTGAGAAACTGGGTGAGCTGCTATTATGTGAGGCTCAGTGCTGTGGGGCTTTCCACTTGGAGTGCCTTGGATTAACTGAAATGCCCAGAGGAAAGTTTATCTGCAATGAATGTCGCACAGGAATACATACCTGTTTTGTATGCAAGCAGAGTGGGGAAGATGTGAAAAGGTGCCTTCTGCCCTTATGTGGAAAGTTTTACCATGAAGAGTGCGTCCAGAAGTACCCACCCACCGTGATGCAAAACAAGGGCTTCCGGTGTTCCCTCCACATATGTACTACCTGTCACGCTGCCAATCCAGCCAGTGTTTCTGCGTCTAAAGGTCGACTGATGCGCTGTGTCCGCTGCCCAGTGGCATACCATGCCAATGACTTTTGCCTGGCTGCTGGGTCAAAGATCCTTGCATCCAATAGCATCATCTGCCCTAATCACTTTACCCCGAGGCGTGGCTGCCGAAATCATGAGCATGTTAATGTTAGTTGGTGTTTTGTGTGCTCTGAAGGAGGCAGCCTTCTGTGTTGTGATTCTTGCCCTGCTGCTTTTCATCGTGAATGCCTGAACATTGATATCCCTGAAGGAAACTGGTATTGCAATGACTGTAAGGCAGGCAAAAAGCCACATTACAGAGAAATTGTCTGGGTAAAAGTTGGAAGATACAGGTGGTGGCCAGCTGAGATCTGCCATCCTCGAGCTGTACCTTCCAATATTGACAAGATGAGACATGATGTAGGCGAGTTCCCTGTGCTCTTCTTTGGGTCTAATGACTATCTGTGGACTCACCAGGCCCGAGTCTTTCCCTACATGGAGGGGGATGTGAGCAGCAAGGATAAGATGGGCAAAGGAGTCGACGGGACATATAAAAAAGCTCTTCAGGAAGCTGCAGCAAGGTTTGAGGAGTTGAAGGCCCAAAAAGAGCTAAGACAGCTCCAGGAAGATCGAAAGAATGATAAGAAGCCACCACCATACAAACATATAAAGGTGAACCGCCCTATTGGCAGGGTGCAGATCTTCACTGCAGACTTGTCTGAGATCCCCCGCTGCAACTGTAAAGCCACAGACGAGAACCCCTGCGGCATAGACTCCGAGTGCATCAACCGCATGCTGCTGTACGAGTGCCACCCCACAGTGTGCCCTGCGGGAGGCCGCTGCCAGAACCAGTGCTTTACCAAGCGCCAGTACCCAGAGGTGGAAATTTTCCGCACCTTACAGAGGGGCTGGGGTCTCCGAACAAAAACAGATATTAAAAAGGGTGAATTTGTGAATGAATATGTGGGTGAGCTAATAGATGAAGAAGAGTGCAGAGCTCGAATCCGTTACGCCCAAGAACATGATATCACTAATTTTTATATGCTCACTCTAGACAAAGACCGGATTATTGATGCTGGCCCCAAAGGAAACTATGCTCGATTCATGAATCATTGCTGCCAGCCTAACTGTGAAACACAGAAGTGGTCTGTCAATGGAGACACCCGGGTTGGCCTTTTTGCCCTGAGTGACATTAAAGCAGGCACTGAACTTACCTTCAACTACAATCTAGAATGTCTTGGGAATGGAAAGACCGTTTGCAAATGTGGAGCCCCAAACTGCAGTGGCTTTTTGGGTGTAAGGCCAAAGAATCAACCCATTGCTACAGAGGAAAAGTCAAAGAAATTCAAGAAGAAGCAACAGGGGAAGCGCAGAACCCAGGGTGAAGTCACAAAGGAGCGAGAGGATGAATGTTTCAGCTGTGGGGATGCTGGCCAGCTCGTCTCTTGTAAGAAGCCAGGCTGCCCCAAAGTTTACCATGCAGATTGTCTCAATCTAACCAAGCGACCAGCAGGGAAATGGGAGTGTCCTTGGCACCAGTGTGACATATGCGGAAAGGAAGCAGCCTCCTTCTGTGAGATGTGTCCCAGCTCCTTCTGCAAGCAGCATCGGGAAGGGATGCTCTTCATCTCCAAACTGGATGGGCGTCTGTCTTGTACTGAGCATGATCCCTGTGGGCCCAACCCTCTGGAACCGGGGGAGATCCGTGAGTATGTACCTCCTCCAGTACCACTGCCTCCAGGCCCAAGCACTCACCTGGCAGAGCAATCATCAGGAGTGGCTGCTCAAGGGCCCAAGATGTCGGACAAGCCATCTGCTGACACCAACCAGTCGCTGTCGCTGTCCAAAAAAGCTCTGGCAGGGACTTGTCAGAGGCCCCCGCTGCCTGAAAGGCCTCCTGACAGAACTGACTCCAGGCCCCAGCCTGTAGATAAGGTCAGGGACCTTGCTGGGTCAGGGACCAAACCCCAATCATTGGTATCCAGCCAGAAGCCATTGGACAGGCCAACTGCAGTGGCAGGACCAAGACCCCAACTATCTGACAAACCCTCTCCAGTGACCGGCCCAAGCTCCTCACCCTCAGTCAGGTCTCAGCCACTGGAAAGACCTCTGGGGACAGCTGATCCAAGGCTGGATAAATCCATAGGTGCTGCCAGCCCAAGGCCCCAGTCACTGGAGAAAACCCCTGTCCCTACTGGCCTGAGACTTCCACCGCCAGAGAAACTGCTAGTCACCAGCGGTCCCAAACCCCAGACTTCAGACAGACCCCCTGACAAATCCCATGTCTCTTTGTCCCAGAGACTTCCACCTCCTGACAAAGTACTGTCAGCTGTGGTCCAGACCCTGGTAGCTAAAGAAAAAGCACTGAGGCCCGTGGACCAGAATACTCAGTCAAAAAATAGAGCTGCTTTGGTGATGGATCTCATAGACCTAACTCCTCGCCAGAAGGAACGGGCAGGTTCACCCCATGAGCTCACACCACAGGCTGATGAGAAGATGCCAGTGTTGGAGTCAAGCTCATGGCCTGCCAGCAAAGGTCTAGGACAGATACCACGAGCTGTTGAGAGAGGCAGTGTGTCAGATGCTGTCCTTCAGCCACTGGGCAAAGCAGCGGCCCCTTCAGAACACTCCTGGCAAGCTGTTAAATCACTCACCCAGGCCAGACTTCTTTCTCAGCCCCCTGCCAAGGCTTTTTTATATGAGCCAGCAACTCAGGCCTCAGGAAGAGCACCTGCAGGGGCTGAACAGACCCCAGGGCCTCCCAGTCAAGTGCCAGGCCTGGTGAAGCAGGTGAAGCAGATGGCTGGGGGCCAGCAACTACCTGGACTCACTGCCAAGAGTGGGCAGTCCTTCAGGCCTCTTGGGAAG------CCCTCCCTCTCCACGGAAGAGAAGAAGCTGGCAACCACAGAGCAGAGTCCCTGGGCCCTGGGCAAGGCCTCGCCAGGGCCAGGGCTCTGGCCCATGGTGGCTGGACAGACACTGGCACAGTCTTGCTGGTCCTCCGGGAGCACACAGACACTGGCACAGACTTGCTGGTCTCTTGGAAGAGGGCAAGACCCTAAACCAGAGCAAAGTACACTTCCAGCTCTTAACCAGGCTCCTTCCAGTCACAAGTGTGCAGAGTCAGAACAG
>Capra_hircus
ATGGATCAGACCTGTAAACTACCTAGAAGAAATTGTCTGCTGCCCTTTTCCAATCCAGTGAATTTAGATGCCCCTGAAGACAAGGACAGCCCTTTCGGTAATGGTCAATCCAATTTTTCTGAGCCACTTAATGGGTGTACTATGCAGTTATCGACTGCCAGTGGAACATCCCAAAATGCTTATGGACAAGATTCTCCATCTTGTTACATTCCACTGCGGAAACTACAGGATTTGGCCTCCATGATCAATGTAGAGTATATAAATGGGTCTGCTGATGGATCAGAATCCTTTCAAGACCCTGAAAAAAGTGATTCAAGAGCTCAGTCGCCAGTTGTTTGCACTTCCTTGAATCCTGGTGGTCCAACAGCACTTGCTATGAAACAGGAACCCTCTTGTAATAACTCCCCTGAACTCCAGGTAAAAGTAACAAAGACTGTCAAGAATGGCTTTCTGCACTTTGAGAATTTTACTTGTGTGGACGATGCAGATGTAGATTCTGAAATGGACCCAGAACAGCCAGTCACAGAGGATGAGAGTATAGAGGAGATCTTTGAGGAAACTCAAACCAATGCCACCTGCAATTATGAGCCTAAATCAGAAAATGATGTAGACGTGGCCATGGGAGATGAACAAGACAGCACACCAGACAGTAGACACGGTGCAGGCAAACCGCCATTCTTGCCATTAGCTCCTCAGGCCGAAACGCAGAGAAATAAGCAAAGAAGTGACGTGGACGGCAGCCATGAAAGAGCAGCCCTTCTCCCAGCCCCCCTTTCACTAGGAGATACAAACGTTACTATAGAAGAGCAATTAAACTCAATAAATTTATCTTTTCAGGATGATCCAGACTCCAGTACCAGTACATTAGGAAACATGCTAGAATTACCTGGAACTTCATCATCATCTACTTCACAGGAATTGCCATTTTGTCAACCCAAGAAAAAGGCTACGCCACTGAAGTATGAAGTTGGAGATCTCATCTGGGCAAAATTCAAGAGACGCCCATGGTGGCCCTGCAGGATTTGTTCTGATCCGTTGATTAATACACACTCAAAAATGAAAGTTTCTAACCGCAGGCCCTATCGTCAGTACTACGTGGAGGCTTTTGGAGATCCTTCTGAAAGAGCCTGGGTGGCTGGAAAAGCAATTGTTATGTTCGAAGGCAGACATCAGTTTGAAGAGCTACCTGTTCTTAGGAGAAGAGGGAAGCAGAAAGAGAAGGGATATAGGCATAAGGTTCCTCAGAAGATTTTGAGTAAATGGGAAGCCAGTGTTGGTCTTGCTGAGCAGTATGATATTCCCAAAGGGTCGAAGAACCGAAAGTGTGTCACCAGTTCAATCAAGTTGGACAGCGAGGAGGATATGCCATTTGAGGACTGTACAAATGATCCTGAGTCAGAACATGACCTGTTGCTTAATGGCTGCTTGAAATCTCTGGCTTTTGACTCTGAACATTCTGCAGATGAGAAGGAAAAACCCTGTGCTAAGTCTCGAGCCAGAAAGAGCTCTGATAATCCAAAAAGGACTAGTGTGAAAAAGGGCCATATGCAATTTGAAACACATAAGGAAGAACGGAGGGGAAAGATTCCAGAAAACCTTGGCTTAAACTTTATTTCTGGGGATGTGTCTGATAAGCAGGCCTCGAATGAACTTTCCCGGATAGCGAACAGCCTCACAGGGCCCGGCACTGCCCCAGGAAGTTTCCTGTTTTCTTCTTGTGCAAAAAACACTGCAAAGAAAGAATTTGAGACTTCAAATTGTGACTCTTTACTGGGCTTGTCTGAGGGTGCCTTGATCTCTAAACGTTCTGGGGAGAAGAAGAAATTCCAGCGAGGTCTGGTGTGTAGTTCGAAAGTACAACTCTGCTATATTGGAGCAGGTGATGAGGAAAAACGAAGTGATTCCATTAGTATTTGTACCACTTCTGATGATGGAAGCAGTGATCTGGATCCTGTAGATCATAGTTCAGAGTCTGATAACAGTGTCCTTGAAATTACAGATGCTTTTGATAGATCAGAGAACCTGTTACCTGTGCAAAAAAATGAAAAGGTAAAGTATTCTAGGTATCCTGCCGCAAACACTAAGGTAAAAGCAAAGCAGAAGTCTTTGATTACTAACTCACATACGGACCACCTAATGAATTGTACCAAAACAGCAGAGCCTGGAACTGAGACGTCTCAGATTAATCTCTCTGATCTTAAAGTGTCAAGTCTTGTCCGAAAACCCCAAGCAGATTTTAGAAACGATGGATTTTCTCCAAAATTCAGCACATCATCAAGCATTTCCAGTGAGAACTCAATAATAAAAGGTGGGGCTAAAAATCAAGCTCTGTTACATTCAAAAAGCAAACAGCCCAAAATTCGAAGTATCAAGTGCAAACATAAAGAACACCCGGTTGTAGCAGAACCTCCAGTTGCAAATGAGGACTGCAGTTTGAAATGCTGCTCTTCTGATAACAAAGGCTCTCCTTTGGCCAGCATTTCTAAAAGTGGGAAAGTGGATGGACTGAAACTACTGAGCAACATGCATGAGAAAACCAGGGATTCGAGTGACATAGAAACAGCAGTGGTGAAACACGTTCTGTCAGAGTTGAAGGAACTCTCTTACAGATCCTTAGGTGAAGATGTCAGTGACTCTGGAACGTCAAAGCCATCGAAACCATTACTTTTTTCTTCTGCCTCTGGTCAGAACCATATACCTATTGAACCAGACTACAAATTCAGTACATTACTAATGATGTTGAAAGATATGCATGATAGTAAGACCAAGGAGCAACGAATAATGACAGCTCAGAACTTGGTCTCTTATCGGAGTCCTGGTCTTGGGGACTGTTCTACCAGTAGTCCTGTGTCAGCTCCTAAGGTCTTGGTTTCAGGAGGCTCCAATCACAGTTCAGAAAAAACTGGAGATGGCACTCAGGATCCAGTCCACCCTGGCCCTGGTGGGGGCAACTCTGCACTGTCTGGGGAGCTGTCTACTTCCCTGCCTGGCTTGGGGTCTGATAAAAGAGACCTCCCTGCTTCTGGCAAAAATCGTTCAAACTGCGTTACTAGGCGCAACTGTGGTCGATCAAAGCCATCCAAATTTCGAGATGGTTTTTCAGCCCAGTTGGGAAAGAACACAGTGAACCGTAAAGCCTTAAAAACAGAACGCAGAAGAAAACTGAACGAGCTTCCAGCTGTGACTCTTGAGGCTGCGCTACAGGGAGACAGGGAGAGTAGGGGTTCAGAGAATAGCTCCTCCAGAGGTGAGGCAGAAGACCCTGGTAAGGAACCACCCCTTCAATTAATAGGCCATGTAACAAGTAAAGATGGTGCCCATTTTTCCAGTGTTAGTTTTGATAATAAAGTCAACCAGTCTGACCCTGAAAAAATTTCTGAAAAAGGCCCCTCTTTTGAAATCAGAAAAGTCCCAGAGCTGGACTCTGAAATGAACAGTGAGAATGATGAACCTAATAGTGTAAACGAAGCAGTGCCTAAAAAGCGATGGCAGCGTTTAAACCAAAGGCGCACTAAACCTCGTAAACGCACTAACAGACTTAAGGAGAAAGAAAACTCTGAGGGTGCCTTTGGGGTCTTGCTTCCTGCTGACCCTGTAAAGAAGGAAGACGAGTTCCCAGAGCAGAGACCTCCTGCTTCGACAAACAAACTAGAGCCTGCACTGACAGATCCAAATCGTGCCGACCACTTAGATTCAGCTGGGCCACGGTTGAATGTTTGTGATAAATCGAAAGCCAGCAATGAGGAGATGGAAAAGGAGCCAGGAATTCCCAGTTTGACTCCTCAACCTGAGCTCCCCGAACCAGCTGTGCGATCAGAGAAGAAACGCCTTAGGAAGCCAAGCAAGTGGCTTCTGGAATATACAGAAGAATATGATCAGATATTTGCTCCTAAGAAAAAACAAAAGAAGACACAGGAACAGGTGCACAAGGTAAGTTCCCGCTGTGAAGAGGAAAGCCTTTTAGCCCGATGTCGATCTAGTGCTCAGAACAAACAGGTGGATGAGAATTCTTTGATTTCAACCAAAGAAGAGCCTCCAGTTCTTGAAAGGGAGGCTCCATTTTTGGAAGGGCCCTTGGCTCAGTCAGAACTTGGAGGTGGACATGCTGAGTTGCCACAGCTGACCTTATCTGTGCCTGTGGCTCCGGAAGTCTCTCCACGGCCTGCCCTTGAGTCTGAGGAATTGCTAGTTAAACCACCAGGAAATTACGAAAGTAAGCGTCAGAGAAAACCAACTAAGAAACTTCTTGAATCCAATGATTTAGACCCTGGATTTATGCCCAAGAAAGGGGATCTTGGCCTTACTAAAAAGTGTTATGAAGCTGGTCACTTGGAGAATGACATTAATGAATCGTGTGTTGCACCTCGTTCTAAAGAGTTTGGTGGAGGCACTGCCAAGCTGTTTGATAGACCAAGGAAGCGAAAACGACAGAGGCATGCTACAGCCAAGGTGCATTGTAAAAAAGTGAGAAATGACACCTCATCAAAAGAAACTCCAAACTCTGAGGGAGAACTGATGACACACAGGACAGCTGCAAGCCCCAAGGACACTATGGAGGAGGGTGTAGAAAACGACCATGGAATGCCTGCATCTAAAAAACTGCAGGGGGAGCGAGGAGGTGGAGCTGCACTCAAGGAGAATGTCTGTCAGAACTGTGAGAAACTGGGTGAGCTGCTATTATGTGAGGCTCAGTGCTGTGGGGCTTTCCACTTGGAGTGCCTTGGATTAACTGAAATGCCCAGAGGAAAGTTTATCTGCAATGAATGTCGCACAGGAATACATACCTGTTTTGTATGCAAGCAGAGTGGGGAAGATGTGAAAAGGTGCCTTCTGCCCTTATGTGGAAAGTTTTACCATGAAGAGTGCGTCCAGAAGTACCCACCCACTGTGATGCAAAACAAGGGCTTCCGGTGTTCCCTCCACATATGTACTACCTGTCACGCTGCCAATCCAGCCAGTGTTTCTGCCTCTAAAGGTCGACTGATGCGCTGTGTCCGCTGCCCAGTGGCATACCATGCCAATGACTTTTGCCTGGCTGCTGGGTCAAAGATCCTTGCATCCAATAGCATCATCTGCCCTAATCACTTTACCCCGAGGCGTGGCTGCCGAAATCATGAGCATGTTAATGTTAGCTGGTGTTTTGTGTGCTCTGAAGGAGGCAGCCTTCTGTGTTGTGATTCTTGCCCTGCTGCTTTTCATCGTGAATGCCTGAACATTGATATCCCTGAAGGAAACTGGTATTGCAATGACTGTAAGGCAGGCAAAAAGCCACATTACAGAGAAATTGTCTGGGTAAAAGTTGGAAGATACAGGTGGTGGCCAGCTGAGATCTGCCATCCTCGAGCTGTACCTTCCAATATTGACAAGATGAGACACGATGTAGGCGAGTTCCCTGTGCTCTTCTTTGGGTCTAATGACTATCTGTGGACTCACCAGGCCCGAGTCTTTCCCTACATGGAGGGGGATGTGAGCAGCAAGGATAAGATGGGCAAAGGAGTCGACGGGACATATAAAAAAGCTCTTCAGGAAGCTGCAGCAAGGTTTGAGGAGTTGAAGGCCCAAAAAGAGCTAAGGCAGCTCCAGGAAGATCGAAAGAATGACAAGAAGCCACCACCATACAAACATATAAAGGTGAACCGCCCTATTGGCAGGGTGCAGATCTTCACTGCAGACTTGTCTGAGATCCCCCGCTGCAACTGTAAAGCCACGGACGAGAACCCCTGCGGCATAGACTCCGAGTGCATCAACCGCATGCTGCTGTACGAGTGCCACCCCACAGTGTGCCCTGCGGGAGGCCGCTGCCAGAACCAGTGCTTTACCAAGCGCCAGTACCCAGAGGTGGAAATTTTCCGCACGTTACAGAGGGGCTGGGGTCTCCGAACAAAAACAGATATTAAAAAGGGTGAATTTGTGAATGAATATGTGGGTGAGCTAATAGATGAAGAAGAGTGCAGAGCTCGAATCCGTTACGCCCAAGAACATGATATCACTAATTTTTATATGCTAACTCTAGACAAAGACCGGATTATTGATGCTGGCCCCAAAGGAAACTATGCTCGATTCATGAATCATTGCTGCCAGCCTAACTGTGAAACACAGAAGTGGTCTGTCAATGGAGACACCCGGGTTGGCCTTTTTGCCCTGAGTGACATTAAAGCAGGCACTGAACTTACCTTCAACTACAATCTAGAATGTCTTGGGAATGGAAAGACCGTTTGCAAATGTGGAGCCCCAAACTGCAGTGGCTTTTTGGGTGTAAGGCCAAAGAATCAACCCATTGCTACAGAGGAAAAGTCAAAGAAATTCAAGAAGAAGCAACAGGGGAAGCGCAGAACCCAGGGTGAAGTCACAAAGGAGCGAGAGGATGAATGTTTCAGCTGTGGGGATGCTGGCCAGCTCGTCTCTTGTAAGAAGCCAGGCTGCCCCAAAGTTTACCATGCAGATTGTCTCAATCTGACCAAGCGACCAGCAGGGAAATGGGAGTGTCCTTGGCACCAGTGTGACATATGCGGAAAGGAAGCAGCCTCCTTCTGTGAGATGTGTCCCAGCTCCTTCTGCAAGCAGCATCGGGAAGGGATGCTCTTCATCTCCAAACTGGATGGGCGTCTGTCTTGTACTGAGCATGATCCCTGTGGGCCCAACCCTCTGGAACCGGGGGAGATCCGTGAGTATGTACCTCCTCCAGTACCACTGCCTCCAGGCCCAAGCACTCACCTGGCAGAGCAATCATCAGGAGTGGCTGCTCAAGGGCCCAAGATGTCGGACAAGCCATCTGCTGACACCAACCAGTCGCTGTCGCTGTCCAAAAAAGCTCTGGCAGGGACTTGTCAGAGGCCCCCGCTGCCTGAAAGGCCTCCTGACAGAACTGACTCCAGGCCCCAGCCTGTAGATAAGGTCAGGGACCTTGCTGGGTCAGGGACCAAACCCCAATCATTGGTATCCAGCCAGAAGCCATTGGACAGGCCAACTGCAGTGGCAGGACCAAGACCCCAACTATCTGACAAACCCTCTCCAGTGACCGGCCCAAGCTCCTCACCCTCAGTCAGGTCTCAGCCACTGGAAAGACCTCTGGGGACAGCTGATCCAAGGCTGGATAAATCCATAGGTGCTGCCAGCCCAAGGCCCCAGTCACTGGAGAAAACCCCTGTCCCTACTGGCCTGAGACTTCCACCGCCAGAGAAACTGCTAGTCACCAGCGGTCCCAAACCCCAGACTTCAGACAGACCCCCTGACAAATCCCATGTCTCTTTGTCCCAGAGACTTCCACCTCCTGACAAAGTACTGTCAGCTGTGGTCCAGACCCTGGTAGCTAAAGAAAAAGCACTGAGGCCCGTGGACCAGAATACTCAGTCAAAAAATAGAGCTGCTTTGGTGATGGATCTCATAGACCTAACTCCTCGCCAGAAGGAACGGGCAGGTTCACCCCATGAGCTCACACCACAGGCTGATGAGAAGATGCCAGTGTTGGAGTCAAGCTCATGGCCTGCCAGCAAAGGTCTAGGACAGATACCACGAGCTGTTGAGAGAGGCAGTGTGTCAGATGCTGTCCTTCAGCCACTGGGCAAAGCAGCGGCCCCTTCAGAACACTCCTGGCAAGCTGTTAAATCACTCACCCAGGCCAGACTTCTTTCTCAGCCCCCTGCCAAGGCTTTTTTATATGAGCCAGCAACTCAGGCCTCAGGAAGAGCACCTGCAGGGGCTGAACAGACCCCAGGGCCTCCCAGTCAAGTGCCAGGCCTGGTGAAGCAGGTGAAGCAGATGGCTGGGGGCCAGCAACTACCTGGACTCGCTGCCAAGAGTGGGCAGTCCTTCAGGCCTCTTGGGAAG------CCCTCCCTCTCCACGGAAGAGAAGAAGCTGGCAACCACAGAGCAGAGTCCCTGGGCCCTGGGCAAGGCCTCGCCAGGGCCAGGGCTCTGGCCCATGGTGGCTGGACAGACACTGGCACAGTCTTGCTGGTCCTCCGGGAGCACACAGACACTGGCACAGACTTGCTGGTCTCTTGGAAGAGGGCAAGACCCTAAACCAGAGCAAAGTACACTTCCAGCTCTTAACCAGGCTCCTTCCAGTCACAAGTGTGCAGAGTCAGAACAG
>Camelus_bactrianus
---------------------------------------------------------------------------------------------------------------------------------------------------------------------------------------------------------------------------------------------------------------------------------------------------------------------------------------------------------------------------------------------------------------------------------------------------------------------------------------------------------------------------------------------------------------------------------------------------------------------------------------------------------------------------------------------------------------------------------------------------------------------------------------------------------------------------------------------------------------------GATGATCCAGACTCCAGTACCAGTACATTAGGAAACATGCTAGAATTACCTGGAACTTCATCATCATCTACTTCACAGGAATTGCCATTTTGTCAACCCAAGAAAAAGGCTACACCACTGAAGTATGAAGTTGGAGACCTCATCTGGGCAAAATTCAAGAGACGCCCATGGTGGCCCTGCAGAATTTGTTCTGATCCATTGATTAACACACACTCAAAAATGAAAGTTTCTAACCGGAGGCCCTATCGACAGTACTACGTGGAGGCCTTTGGAGACCCTTCTGAGAGAGCCTGGGTGGCAGGAAAAGCAATCGTCATGTTCGAAGGCAGACATCAATTTGAAGAGCTACCTGTCCTTAGAAGAAGAGGGAAGCAGAAAGAAAAAGGATATAGGCATAAGGTTCCTCAGAAAATTTTGAGTAAGTGGGAAGCCAGTGTTGGTCTTGCTGAGCAGTATGATGTTCCCAAAGGGTCGAAGAACCGAAAATGTGTCACCAGTTCGATCAAGCTGGACAGTGAGGAGGATATGCCATTTGAGGACTGTACAAACGATCCTGAATCAGAACATGACCTGTTGCTTAATGGCTGCTTGAAATCTCTGGCTTTTGACTCTGAACATTCTGCAGATGAGAAGGAAAAACCTTGTGCTAAGTCTCGAGCCAGAAAGAGCTCTGATAATCCAAAAAGGACTAGTGTGAAAAAGGGTCACATGCAATTTGAAACACATAAAGAAGAACGGAGGGGAAAGATTCCAGAGAACCTTGGCCTGAACTTTATTTCTGCAGATGTGTCTGATAAGCAAGCCTCTAATGAACTTTCCAGGATAGCAAACAGCCTCACAGGGTCCAGCACTGCCCCAGCAAGTTTCCTATTTTCTTCTTGTACAAAAAACACTGCAAAGAAAGAATTTGAGACTTCAAATTGTGACTCTTTACTGGGCTTATCTGAGGGTGCCTTGATCTCTAAACGTTCTGGGGAGAAGAAGAAACTCCAACGAGGTCTGGTATGTAGTTCAGAATTGCAGCTCTGCTACATTGGAGCAGGTGACGAAGAAAAGCGAAGTGATTCCATTAGTATCTGTACCACTTCTGATGATGGGAGCAGTGATCTGGATCCCGTAGATCATAGTTCAGAGTCTCATAACTGTGTCATTGAAATTACAGATGCTTTTGATAGAACAGAGAACATGTTACCTGTGCAGAAAAATGAAAAGGTAAAGTATTCTAGGTATACTGCTACAAACACTAAGATAAAAGGCAAGCAGAAGTCCCTTGTTACTAATTCACATACAGACCATTTAATGGATTGTACCAAGACAGCAGAGCCTGGAACTGAGACGTCTCAGGTTAATCTCCCCGATCTTAAAGTGTCAACTCTTGTCCGAAAGTCCCCATTGGATTTTAGAAATGATGGTCTTTCTCCAAAATTCAGCACACCGTCAAGCATTTCCAGTGAGAACTCACTAATGAAAGGTGGGGCTACAAATCAAGCTCTGTTACATTCAAAAAACAAGCAGCCCAAGATCCGAAGCATCAAGTGCAAACATAAAGAAAATCCAGTTGTTGTAGACCCTCCTGTTGCAAATGAGGACTGCAACTTGAAATGCTGCTCTTCTGATACCAAAGGCTCTCCTTTGGCCAGCATTTCCAAAAGTGCGAAAGTGGATGGGCTAAAACTACTGAGCAACATGCATGAGAAAACCAGGGATTCGAGTGACATAGAAACAGCAGTGGTGAAACACGTTCTGTCAGAGTTGAAGGAGCTCTCTTATAGATCCTTAGGTGAAGATGTCAGTGACTCCGGAACATCAAAGCCATCAAAACCATTACTTTTTTCTTCTGCCTCTGCTCAGAATCATATACCCATTGAACCAGACTACAAATTTAGTACATTGCTAATGATGCTGAAAGACATGCATGATAGTAAGACCAAGGAGCAACGGTTAATGACTGCTCAAAATTTGGTCTCTTATCGGAGTCCTGGTCTTGGGGACTGTTCTACCAGTAGTCCTGTAGGGGCTTCTAAGGTCTTGGTTTCAGGAGGCTCCACTCACAATTCAGAAAAAAATGGAGATGGCGCTCAGGATCCAGTCCGTCCTAGCCCTACTGCGGGTGACTCTACACTGTCTGGGGACCTATCTACGTCCCTCCCTAGCTTAATGTCCGATAAAAGAGACCTTCCTCCTTCTGGCAAAAATCGTTCAAACTGTGTCACTAGGCGCAATTGTGGGCGATCAAAGCCATCCAAATTACGAGATGGTTTTGCAAACCAGATGGGAAAGAACACAGTGAACCGTAAAGCCTTAAAGACAGAGCGCAAAAGAAAACTGCACCGTCTCCCAGCTGTAGCTCTTGAGGCTGCATTGCAGGGAGTCAGAGAGAGTAAGGGTTCAGAGAATGGCTCCTCCAGAGGTGAGGCAGAAGACCCTGGTAAAGAAGAACCCCTTAAATTAATGGGCCATTTAATAACTGAGGATGGTGCCCAATTTTCCAGTGTTAATTTTGACAATAAAGTAAACCAGTCTGATCCTGGTAAAATTCCTGAAAAAGGCTCCTCATTTGAAAACAGAAAAGGCCCAGAGCTGGACTCTGAAATGAACAGTGAGAATGAAGAACCCAATAATGTAAATCAAGTGGTGCCTAAAAAGCGGTGGCAGCGTATAAACCAAAGGCGCACTAAACCTCGTAAGCGCACTAACAGATTTAGGGAGAAAGAAAACTCTGA------------------------------------------------TGAGTTCCCAGAGCAGAGACCTCCTCCTTCATCAAACATACTAGAGGGTGCACTGACAGATCCAAATCATGCTGGCTGCTTAAATTCAGCT---------TTGAATGTTTGTGATAAATCCAGTGCCAGCATTGAAGAGATGGGAAAGGAGCCAGGAATTCCCAGTTTGACTCCTCAGCCTGAGCTCCCTGAACCAGCTGTGCGGACAGAGAAGAAACGCCTTAGGAAGCCAAGCAAGTGGCTTCTGGAATATACAGAAGAATATGATCAAATATTTGCCCCTAAGAAAAAACAAAAGAAAGTACAGGAACAGGTGCACAAGGTAAGTTCCCGCTGTGAAGAGGAAAGCCTTTTAGCCCGATGTCGATCTAGTGCTCAGAACAAGCAGGTGGAAGAGAATTCTTTGATTTCAACCAAAGAAGAGCCTCCAGTTCTTGAAAGGGAGGCTCCATTTTTGGAAGGGCCCTTGGCTCAGTCAGAACTTGGAGGTGGACATGCTGAGTTGCCACAGCTGACCTTGTCTGTGCCTGTGGTTCCAGAAGTCTCTCCCCGGCCTGCCCTTGAGTCTGAGGAATTGCTAGTTAAAACACCAGGAAATTATGAAAGTAAGCGTCAGAGAAAGCCAACTAAGAAACTTCTTGAATCCAATGATTTAGACCCTGGATTTATGCCCAAGAAAGGGGATCTTGGTCTTACTAAAAAGTGTTATGAAGGTGGTCACTTGGAGAATAACATTACTGAATCATGTGCTGCATCTCGTTCTAAAGAGTTTGGTGGAGGCACTACAAGGCTATTTGATAAACCAAGGAAGCGAAAACGACAGAGGCATGCTACAGCCAAGATGCATTATAAAAAAATGAAAAATGACGACTCATCAAAGGAAACTCCAGGCTCCGAGGGAGAACTGATGACACACAGGACAGCTGCGAGCCCCAAGGAGACCATCGAGGAAGGCATAGAAAATGAGCACGGGATGCCTGCGTCTAAAAAGCTGCAGGGTGAACGAGGAGGAGGAGCTGCACTCAAGGAGAATGTTTGTCAGAACTGTGAGAAACTGGGTGAGCTGCTGTTATGTGAGGCTCAGTGCTGTGGGGCTTTCCACCTGGAGTGCCTTGGATTAACTGAAATGCCCAGAGGAAAATTTATCTGCAATGAATGTCGCACAGGAATACATACCTGTTTTGTATGTAAGCAGAGTGGGGAAGATGTTAAAAGGTGCCTTCTGCCCTTGTGTGGAAAGTTTTACCATGAAGAGTGTGTTCAGAAGTATCCACCCACTGTCATGCAGAACAAGGGCTTCCGGTGCTCCCTCCACATATGTATAACCTGCCACGCTGCTAATCCCGCCAGTGTTACTGCGTCTAAAGGCCGCCTGATGCGCTGTGTCCGCTGCCCAGTGGCATACCACGCCAATGACTTTTGCCTAGCTGCTGGGTCTAAGATCCTTGCATCTAATAGTATCATCTGCCCCAATCACTTCACCCCCAGACGGGGCTGCCGGAATCATGAGCACGTGAACGTTAGCTGGTGTTTTGTATGCTCAGAAGGAGGCAGCCTTCTGTGCTGTGATTCTTGCCCTGCTGCTTTTCATCGTGAATGCCTGAACATTGATATCCCTGAAGGAAACTGGTATTGCAATGACTGTAAGGCAGGCAAAAAGCCACATTACAGGGAAATTGTCTGGGTAAAAGTCGGACGATACAGGTGGTGGCCAGCTGAGATCTGCCATCCTCGAGCTGTACCTTCCAATATCGACAAAATGAGACATGATGTGGGAGAGTTCCCTGTGCTC---------------------------------------------------------------------AGCAGCAAGGACAAGATGGGCAAAGGAGTGGACGGGACATATAAAAAAGCTCTTCAGGAAGCTGCAGCAAGATTTGAGGAGTTAAAGGCCCAAAAAGAGCTAAGACAGCTGCAGGAAGATCGAAAGAATGACAAGAAGCCACCACCATATAAACACATAAAGGTGAACCGTCCCATTGGCAGGGTACAGATCTTCACTGCAGACTTGTCTGAAATTCCCCGTTGCAACTGCAAAGCTACTGATGAGAACCCCTGTGGGATCGACTCTGAGTGCATCAACCGCATGCTGCTCTATGAGTGCCACCCCACCGTGTGTCCCGCTGGAGGGCGCTGCCAAAACCAGTGCTTTACCAAGCGCCAATATCCAGAGGTTGAAATTTTTCGCACGTTACAGAGGGGCTGGGGTCTCCGGACAAAAACAGATATTAAAAAGGGTGAATTTGTGAATGAGTATGTGGGTGAACTAATAGATGAAGAAGAGTGCAGAGCTCGAATCCGTTACGCCCAGGAGCACGATATCACTAATTTCTACATGCTCACTCTAGACAAAGACCGGATTATTGATGCTGGTCCCAAAGGAAACTACGCACGGTTCATGAATCATTGCTGCCAGCCCAATTGTGAGACACAGAAGTGGTCTGTGAATGGAGACACCCGTGTTGGCCTTTTTGCCCTAAGTGACATTAAAGCAGGCACTGAACTTACCTTCAACTACAACCTAGAATGTCTTGGGAATGGAAAGACTGTTTGCAAATGTGGAGCCCCGAACTGCAGTGGCTTTTTGGGTGTAAGGCCAAAGAATCAGCCCATTGCCACAGAGGAGAAGACAAAGAAATTCAAGAAGAAGCAACAGGGGAAACGCAGGACCCAGGGTGAAATCACAAAGGAGCGAGAGGATGAGTGTTTCAGCTGTGGGGATGCTGGCCAGCTCGTCTCCTGTAAGAAGCCAGGCTGCCCCAAAGTTTACCATGCAGACTGTCTCAATCTAACCAAGCGACCAGCAGGGAAATGGGAGTGCCCTTGGCATCAGTGTGACGTCTGCGGGAAGGAAGCGGCCTCCTTCTGTGAGATGTGCCCCAGCTCCTTTTGCAAGCAGCACCGGGAAGGCATGCTCTTCATCTCCAAACTGGACGGGCGCCTGTCTTGTACTGAGCATGACCCCTGTGGGCCCAACCCTCTGGAACCTGGGGAGATCCGTGAGTATGTACCTCCCCCGGTACCGCTGTCTCCAAGCCCGAGCGCTCGCCTGGCAGAGCAGTCACCAGGAGCGGCTGCTCAGGGGCCCAGGACGTCGGACAAGCCATCTGCTGACACCAACCAGACGCTGTCGCTGTCCAAAAAAGCTCTGGCAGGGACTTGTCAGAGGCCGCCGCTGCCTGAAAGA---CCTGACAGAACTGACCCCAGGCCCCAGCCTGTGGACAGGGTCAGGGGCCTTGCTGGGTCAGGGACCAAACCCCAGCCTTTGGTATCCAGCCAGAAGCCACTGGACAGGCCACCTGCAGTGGCAGGACCAAGACCCCAGCTGTCTGACAAACCCTCTCCGGTGACTGGCCCAAGCTCCTCGCCCTCAGTCAGGTCCCAACCACTGGAAAGACCTCTGGGAACAGCTGACCCAAGGCTGGATAAATCCATAGGTGCTGCCAGCCCAAGGCCACAGTCGCTGGAGAAAACCCCAGTCTCTTCTGGCCTGAGACTCCCACCACCAGAGAGACTGCTAGTCACCAGCAGTCCCAAACCCCAGACTTTAGACAGGCCCCCTGAGAAATCCCATGCCTCTCTGTCCCAGAGACTTCCACCTCCTGACAAAGTGCTGTCAGCTGTGGTCCAGACCCTGGTAGCTAAAGAAAAAGCGCTGAGGCCCGTGGACCAGAACACTCAGTCAAAGAATAGAGCTGCTTTGGTTATGGACCTCATAGACCTAACTCCTCGCCAGAAGGATCGGGCAGCTTCTCCCCGTGAGGTCGCACCACAGGCTGATGAGAAGATGTCAGTGTTGGAGTCGAGCTCGTGGCCTGCCAGCAAAGGTCTGGGGCAGATGCCGCGAGCTGTTGAGAGAGGCAGTGTATCAGATCCTGTCCTCCAGCCACCAGGCAAAGCTGTGGCCGCTTCGGAGCACTCCTGGAAAGCTGTTAAATCACTCACCCAGGCCAGACTTCTTTCTCAGTCCCCTGCCAAGGCTTTTTTATATGAGCCAGCAACTCAGGCCTCAGGAAGAGCACCTGCAGGGGCTGAGCAGACCCCAGGGCCTCCCAGCCAAGCACCAGGCCTGGTGAAGCAGGTGAAGCAGATGGCCGGGGGCCAGCAACTACCTGGACTTGCTGCCAGGAGTGGGCAGTCCTTCAGGCCTCTTGGGAAGGCCTCATCCTCCCTCTCCACGGAAGAGAAGAAGTTGGCAACCACAGATCAGAGTCCCTGGGCCCTGGGAAAGGCCTCACCAGGGCCAGGGTTCTGGCCCATGGTGGCTGGGCAGACACTGGCTCAATCTTGCTGGTCCTCCGGGAGCACACAGACATTGGCACAGACTTGCTGGTCTCTTGGACGAGGGCAAGACCCTAAACCAGAGCAAAGTACACTTCCAGCTCTTAACCAGGCTCCTTCCAGTCACAAGTGTGCAGAGTCAGAACAG
>Pantholops_hodgsonii
ATGGATCAGACCTGTAAACTACCTAGAAGAAATTGTCTGCTGCCCTTTTCCAATCCAGTGAATTTAGATGCCCCTGAAGACAAGGACAGCCCTTTCGGTAATGGTCAATCCAATTTTTCTGAGCCACTTAATGGGTGTACTATGCAGTTATCGACTGCCAGTGGAACATCCCAAAATGCTTATGGACAAGATTCTCCATCTTGTTACATTCCACTGCGGAAACTACAGGATTTGGCCTCCATGATCAATGTAGAGTATTTAAATGGGTCTGCTGATGGATCAGAATCCTTTCAAGACCCTGAAAAAAGTGATTCAAGAGCTCAGTCGCCAGTTGTTTGCACTTCCTTGAATCCTGGTGGTCCAACAGCACTTGCTATGAAACAGGAACCCTCTTGTAATAACTCCCCTGAACTCCAGGTAAAAGTAACAAAGACTGTCAAGAATGGCTTTCTGCACTTTGAGAATTTTACTTGTGTGGACGATGCAGATGTAGATTCTGAAATGGACCCAGAACAGCCAGTCACAGAGGATGAGAGTATAGAGGAGATCTTTGAGGAAACTCAAACCAATGCCACCTGCAATTATGAGCCTAAATCAGAGAATGATGTAGACGTGGCCATGGGAGATGAACAAGACAGCACACCAGACAGTAGACACGGTGCAGGCAAACCGCCATTCTTGCCATTAGCTCCTCAGGCCGAAACGCAGAGAAATAAGCAAAGAAGTGACGTGGACGGCAGCCATGAAAGAGCAGCCCTTCTCCCAGCCCCCCTTTCACTAGGAGATACAAACGTTACTATAGAAGAGCAATTAAACTCAATAAATTTATCTTTTCAGGATGATCCAGACTCCAGTACCAGTACATTAGGAAACATGCTAGAATTACCTGGAACTTCATCATCATCTACTTCACAGGAATTGCCATTTTGTCAACCCAAGAAAAAGGCTACGCCACTGAAGTATGAAGTTGGAGATCTCATCTGGGCAAAATTCAAGAGACGCCCATGGTGGCCCTGCAGGATTTGTTCTGATCCGTTGATTAATACACACTCAAAAATGAAAGTTTCTAACCGCAGGCCCTATCGTCAGTACTACGTGGAGGCTTTTGGAGATCCTTCTGAAAGAGCCTGGGTGGCTGGAAAAGCAATCGTTATGTTTGAAGGCAGACATCAGTTTGAAGAGCTACCTGTTCTTAGGAGAAGAGGGAAGCAGAAAGAGAAGGGATATAGGCATAAGGTTCCTCAGAAGATTTTGAGTAAATGGGAAGCCAGTGTTGGTCTTGCTGAGCAGTATGATATTCCCAAAGGGTCGAAGAACCGAAAGTGTGTCACCAGTTCAATCAAGTTGGACAGCGAGGAGGATATGCCATTTGAGGACTGTACAAATGATCCTGAGTCAGAACATGACCTACTGCTTAATGGCTGCTTGAAATCTCTGGCTTTTGACTCTGAACATTCTGCAGATGAGAAGGAAAAACCCTGTGCTAAGTCTCGAGCCAGAAAGAGCTCTGATAATCCAAAAAGGACTAGTGTGAAAAAGGGCCATATGCAATTTGAAACACATAAGGAAGAACGGAGGGGAAAGATTCCAGAAAACCTTGGCTTAAACTTTATTTCTGGGGATGTGTCTGATAAGCAGGCCTCGAATGAACTTTCCCGGATAGCGAACAGCCTCACAGGGCCCGGCACTGCCCCAGGAAGTTTCCTGTTTTCTTCTTGTGCAAAAAACACTGCAAAGAAAGAATTTGAGACTTCAAATTGTGACTCTTTACTGGGCTTGTCTGAGGGTGCCTTGATCTCTAAACGTTCTGGGGAGAAGAAGAAATTCCAGCGAGGTCTGGTGTGTAATTCGAAAGTACAGCTCTGCTATATTGGAGCAGGTGATGAGGAAAAACGAAGTGATTCCATTAGTATTTGTACCACTTCTGATGATGGAAGCAGTGATCTGGATCCTGTAGATCATAGTTCAGAGTCTGATAACAGTGTCCTTGAAATTACAGATGCTTTTGATAGATCCGAGAACCTGTTACCTGTGCAGAAAAATGAAAAGGTAAAATATTCTAGGTATCCTGCCGCAAACACTAAAGTAAAAGCAAAGCAGAAGTCTCTGATTACTAACTCACATACGGACCACCTAATGAATTGTACCAAGACAACAGAGCCTGGAACTGAGACGTCTCAGATTAATCTCTCTGATCTTAAAGTGTCAAGTCTTGTCCGAAAACCCCAACCAGATTTTAGAAACGATGGATTTTCTCCAAAATTCAGCACATCATCAAGCATTTCCAGTGAGAACTCAATAATAAAAGGGGGGGCTAAAAATCAAGCTCTGTTACATTCAAAAAGCAAACAGCCCAAAATTCGAAGTATCAAGTGCAAACATAAAGAACACCCGGTTGTAGCAGAACCTCCAGTTGCAAATGAGGACTGCAGTTTGAAATGCTGCTCTTCTGATAACAAAGGCTCTCCTTTGGCCAGCATTTCTAAAAGCGGGAAAGTGGATGGACTGAAACTACTGAGCAACATGCATGAGAAAACCAGGGATTCGAGTGACATAGAAACAGCAGTGGTGAAACACGTTCTGTCAGAGTTGAAGGAACTCTCTTACAGATCCTTAGGTGAAGATGTCACTGACTCTGGAACGTCAAAGCCATCGAAACCATTACTTTTTTCTTCTGCCTCTGGTCAGAACCATATACCTATTGAACCAGACTACAAATTCAGTACATTACTAATGATGTTGAAAGATATGCATGATAGTAAGACCAAGGAGCAACGAATAATGACAGCTCAGAACTTGGTCTCTTATCGGAGTCCTGGTCTTGGGGACTGTTCTACCAGTAGTCCTGTGTCAGCTTCTAAGGTCTTGGTTTCAGGAGGCTCCAATCACAGTTCAGAAAAAATTGGAGATGGCACTCAGGATCCAGTCCACCCTGGCCCTGGTGGGGGCAACTCTGCACTGTCTGGGGAGCTGTCTACTTCCCTGCCTGGCTTGGGGTCTGATAAAAGAGACCTCCCTGCTTCTGGCAAAAATCGTTCAAACTGCGTTACTAGGCGCAACTGTGGTCGATCAAAGCCGTCCAAATTTCGAGATGGTTTTTCAGCCCAGTTGGGAAAGAACACAGTGAACCGTAAAGCCTTAAAAACAGAACGCAGAAGAAAACTGAACGAGTTTCCAGCTGTGACTCTTGAGGCTGCACTACAGGGAGACAGAGAGAGTAGGGGTTCAGAGAATAGCTCCTCCAGAGGTGAGGCAGAAGACCCTGGTAAGGAACCACCCCTTCAATTAATGGGCCATTTAACAAGTGAAGATGGTGCCCATTTTTCCAGTGTTAGTTTTGATAATAAAGTCAACCAGTCTGACCCTGAAAAAATTTCTGAAAAAGGCCCCTCTTTTGAAATCAGAAAAGTCCCAGAGCTGGACTCTGAAATGAACAGTGAGAATGATGAACCTAATAGTGTAAACGAAGCAGTGCCTAAAAAGCGATGGCAGCGTTTAAACCAAAGGCGCACTAAACCTCGAAAACGCACTAACAGACTTAAGGAGAAAGAAAACTCTGAGGGTGCCTTTGGGGTCTTGCTTCCTGCTGACCCTGTAAAGAAGGAA---GAGTTCCCAGAGCAGAGACCTCCTGCTTCGACAAACAAACTAGAGCCTGCACTGACAGATCCAAATCGTGCCGACCACTTAGATTCAGCTGGGCCACGGTTGAATGTTTGTGATAAATCAAAAGCCAGCAATGAGGAGATGGAAAAGGAGCCAGGAATTCCCAGTTTGACTCCTCAACCTGAGCTCCCCGAACCAGCTGTGCGATCAGAGAAGAAACGCCTTAGGAAGCCAAGCAAGTGGCTTCTGGAATATACAGAAGAATATGATCAGATATTTGCTCCTAAGAAAAAACAAAAGAAGACACAGGAACAGGTGCACAAGGTAAGTTCCCGCTGTGAAGAGGAAAGCCTTTTAGCCCGATGTCGATCTAGTGCTCAGAACAAACAGGTGGATGAGAATTCTTTGATTTCAACCAAAGAAGAGCCTCCAGTTCTTGAAAGGGAGGCTCCATTTTTGGAAGGGCCCTTGGCTCAGTCAGAACTTGGAGGTGGACATGCTGAGTTGCCACAGCTGACCTTATCTGTGCCTGTGGCTCCGGAAGTCTCTCCACGGCCTGCCCTTGAGTCTGAGGAATTGCTAGTTAAACCACCAGGAAATTATGAAAGTAAGCGTCAGAGAAAACCAACTAAGAAACTTCTTGAATCCAATGATTTAGACCCTGGATTTATGCCCAAGAAAGGGGATCTTGGCCTTACTAAAAAGTGTTATGAAGCTGGTCACTTGGAGAATGACATTAATGAATCGTGTGTTGCACCTCGTTCTAAAGAGTTTGGTGGAGGCACTGCCAAGCTGTTCGATAAACCAAGGAAGCGAAAACGACAGAGGCATGCTACAGCCAAGGTGCATTGTAAAAAAGTGAGAAATGACATCTCATCAAAAGAGACTGCAAACTCTGAGGGAGAACTGATGACACACAGGACAGCTGCAAGCCCCAAGGACACTATTGAGGAGGGTGTAGAAAACGACCATGGAATGCCTGCATCTAAAAAACTGCAGGGGGAGCGAGGAGGTGGAGCCGCACTCAAGGAGAATGTCTGTCAGAACTGTGAGAAACTGGGTGAGCTGCTATTATGTGAGGCTCAGTGCTGTGGGGCTTTCCACTTGGAGTGCCTTGGATTAACTGAAATGCCCAGAGGAAAGTTTATCTGCAATGAATGTCGCACAGGAATACATACCTGTTTTGTATGCAAGCAGAGTGGGGAAGATGTGAAAAGGTGCCTTCTGCCCTTATGTGGAAAGTTTTACCATGAAGAATGCGTCCAGAAGTACCCACCGACCGTGATGCAAAACAAGGGCTTCCGGTGTTCCCTACCCATATTTCCTACCTGTCACGCTGCCAATCCAGCCAGTGTTTCTGCGTCTAAAGGTCGACTGATGCGCTGTGTCCGCTGCCCAGTGGCATACCATGCCAATGACTTTTGCCTGGCTGCTGGGTCAAAGATCCTTGCATCCAATAGCATCATCTGCCCTAATCACTTTACCCCGAGGCGTGGCTGCCGAAATCACGAGCATGTTAATGTTAGCTGGTGTTTTGTGTGCTCTGAAGGAGGCAGCCTTCTGTGTTGTGATTCTTGCCCTGCTGCTTTTCATCGTGAATGCCTGAACATTGATATCCCTGAAGGAAACTGGTATTGCAATGACTGTAAGGCAGGCAAAAAGCCACATTACAGAGAAATTGTCTGGGTAAAAGTTGGAAGATACAGGTGGTGGCCAGCTGAGATCTGCCATCCTCGAGCTGTACCTTCCAATATTGACAAGATGAGACATGATGTAGGCGAGTTCCCTGTGCTCTTCTTTGGGTCTAATGACTATCTGTGGACTCACCAGGCCCGAGTCTTTCCCTACATGGAGGGGGATGTGAGCAGCAAGGATAAGATGGGCAAAGGAGTCGATGGGACATATAAAAAAGCTCTTCAGGAAGCTGCAGCAAGGTTTGAGGAGTTGAAGGCCCAAAAAGAGCTAAGACAGCTCCAGGAAGATCGAAAGAATGACAAGAAGCCACCACCATACAAACATATAAAGGTGAACCGCCCTATTGGCAGGGTGCAGATCTTCACTGCAGACTTGTCTGAGATCCCCCGCTGCAACTGTAAAGCCACGGACGAGAACCCCTGCGGCATAGACTCCGAGTGCATCAACCGCATGCTGCTGTACGAGTGCCACCCCACAGTGTGCCCTGCGGGAGGCCGCTGCCAGAACCAGTGCTTTACCAAGCGCCAGTACCCAGAGGTGGAAATTTTCCGCACGTTACAGAGGGGCTGGGGTCTCCGAACAAAAACAGATATTAAAAAGGGTGAATTTGTGAATGAATATGTGGGTGAGCTAATAGATGAAGAAGAGTGCAGAGCTCGAATCCGTTACGCCCAAGAACATGATATCACTAATTTTTATATGCTAACTCTAGACAAAGACCGGATTATTGATGCTGGCCCCAAAGGAAACTATGCTCGATTCATGAATCATTGCTGCCAGCCTAACTGTGAAACACAGAAGTGGTCTGTCAATGGAGACACCCGGGTTGGCCTTTTTGCCCTGAGTGACATTAAAGCAGGCACTGAACTTACCTTCAACTACAATCTAGAATGTCTTGGGAATGGAAAGACCGTTTGCAAATGTGGAGCCCCAAACTGCAGTGGCTTTTTGGGTGTAAGGCCAAAGAATCAACCCATTGCTACAGAGGAAAAGTCCAAGAAATTCAAGAAGAAGCAACAGGGGAAGCGCAGAACCCAGGGTGAAGTCACAAAGGAGCGAGAGGATGAATGTTTCAGCTGTGGGGATGCTGGCCAGCTCGTCTCTTGTAAGAAGCCAGGCTGCCCCAAAGTTTACCATGCAGATTGTCTCAATCTAACCAAGCGACCAGCAGGGAAATGGGAGTGTCCTTGGCACCAGTGTGACATATGTGGAAAGGAAGCAGCCTCCTTCTGTGAGATGTGTCCCAGCTCCTTCTGCAAGCAGCATCGGGAAGGGATGCTCTTCATCTCCAAACTGGATGGGCGTCTCTCTTGTACTGAGCATGATCCCTGTGGGCCAAACCCTCTGGAACCGGGGGAGATCCGTGAGTATGTACCTCCTCCAGTACCACTGCCTCCGGGCCCAAGCACTCACCTGGCAGAGCAATCATCAGGAGTGGCTGCTCAAGGGCCCAAGATGTCGGACAAGCCATCTGCTGACACCAACCAGTCGCTGTCGCTGTCCAAAAAAGCTCTGGCAGGGACTTGTCAGAGGCCCCCGCTGCCTGAAAGGCCTCCTGACAGAACTGACTCCAGGCCCCAGCCTGTAGATAAGGTCAGGGACCTTGCTGGGTCAGGGACCAAACCCCAATCATTGGTATCCAGCCAGAAGCCATTGGACAGGCCAACTGCAGTGGCAGGACCAAGACCCCAACTATCTGACAGACCCTCTCCAGTGACCGGCCCAAGCTCCTCACCCTCAGTCAGGTCTCAGCCACTGGAAAGACCTCTGGGGACAGCTGATCCAAGGCTGGATAAATCCATAGGTGCTGCCAGCCCAAGGCCCCAGTCACTGGAGAAAACCCCTGTCCCTACTGGCCTGAGACTTCTACCGCCAGAGAAACTGCTAGTCACCAGCGGTCCCAAACCCCAGACTTCAGACAGACCCCCTGACAAATCCCATGTCTCTTTGTCCCAGAGACTTCCACCTCCTGACAAAGTACTCTCAGCTGTGGTCCAGACCCTGGTAGCTAAAGAAAAAGCACTGAGGCCCGTGGACCAGAATACTCAGTCAAAAAATAGAGCTGCTTTGGTGATGGATCTCATAGACCTAACTCCTCGCCAGAAGGAACGGGCAGGTTCACCCCATGAGCTCACACCACAGGCTGATGAGAAGATGCCAGTGTTGGAGTCAAGCTCATGGCCTGCCAGCAAAGGTCTAGGACAGATACCACGAGCTGTTGAGAGAGGCAGTGTGTCAGATGCTGTCCTTCAGCCACTGGGCAAAGCAGTGGCCCCTTCAGAACACTCCTGGCAAGCTGTTAAATCACTCACCCAGGCCAGACTTCTTTCTCAGCCCCCTGCCAAGGCTTTTTTATATGAGCCAGCAACTCAGGCCTCAGGAAGAGCACCTGCAGGGGCTGAACAGACCCCAGGGCCTCCCAGTCAAGTGCCAGGCCTGGTGAAGCAGGTGAAGCAGATGGTTGGGGGCCAGCAACTACCTGGACTCGCTGCCAAGAGTGGGCAGTCCTTCAGGCCTCTTGGGAAG------CCCACCCTCTCCACGGAAGAGAAGAAGCTGGCAACCACAGAGCAGAGTCCCTGGGCCCTGGGCAAGGCCTCGCCAGGGCCAGGGCTCTGGCCCATGGTGGCTGGACAGACACTGGCACAGTCTTGCTGGTCCTCCGGGAGCACACAGACACTGACACAGACTTGCTGGTCTCTTGGAAGAGGGCAAGACCCTAAACCAGAGCAAAGTACACTTCCAGCTCTTAACCAGGCTCCTTCCAGTCACAAGTGTGCAGAGTCAGAACAG
>Bos_taurus
ATGGATCAGACCTGTGAACTACCTAGAAGAAATTGTCTGCTGCCCTTTTCCAATCCAGTGAATTTAGATGCCCCTGAAGACAAGGACAGCCCTTTCGGTAATGGTCAATCCAATTTTTCTGAGCCACTTAATGGGTGTACTATGCAGTTATCGACTGCCAGTGGAACATCCCAAAATGCTTATGGACAAGATTCTCCATCTTGTTACATTCCACTGCGGAAACTACAGGATTTGGCCTCCATGATCAATGTAGAGTATTTAAATGGGTCTGCTGATGGATCAGAATCCTTTCAAGACCCTGAAAAAAGTGATTCAAGAGCTCAGTCGCCAGTTGTTTGCACTTCCTTGAATCCTGGTGGTCCAACAGCACTTGCTATGAAACAGGAACCCTCTTGTAATAACTCCCCTGAACTCCAGGTAAAAGTAACAAAGACTGTCAAGAATGGCTTTCTGCACTTTGAGAATTTTACTTGTGTGGACGATGCAGATGTAGATTCTGAAATGGACCCAGAACAGCCAGTCACAGAGGATGAGAGTATAGAGGAGATCTTTGAGGAAACTCAAACCAATGCCACCTGCAATTATGAGCCTAAATCAGAGAATGGTGTAGACGTGGCCATGGGAGATGAACAAGACAGCACACCAGACAGTAGACACGGTGCAGGCAAACCGCCATTCTTGCCATTAGCTCCTCAGACCGAAACGCAGAGAAATAAGCAAAGAAGTGACGTGGACGGCAGCCATGAAAAAGCAGCCCTTCTCCCAGCCCCCCTTTCGCTAGGAGATACAAACGTTACCATAGAAGAGCAATTAAACTCAATAAATTTATCTTTTCAGGATGATCCAGACTCCAGTACCAGTACATTAGGAAACATGCTAGAATTACCTGGAACTTCATCATCATCTACTTCACAGGAATTGCCATTTTGTCAACCCAAGAAAAAGGCTACGCCGCTGAAGTATGAAGTTGGAGATCTCATCTGGGCAAAATTCAAGAGACGCCCATGGTGGCCCTGCAGGATTTGTTCTGATCCGTTGATTAATACACACTCAAAAATGAAAGTTTCTAACCGCAGGCCCTATCGACAGTACTACGTGGAGGCTTTTGGAGATCCTTCTGAGAGAGCCTGGGTGGCTGGAAAAGCAATCGTTATGTTCGAAGGCAGACATCAATTTGAAGAGCTACCTGTCCTTAGGAGAAGAGGGAAGCAGAAAGAGAAGGGATATAGGCATAAGGTTCCTCAGAAGATTTTGAGTAAATGGGAAGCCAGTGTTGGTCTTGCTGAGCAGTATGATATTCCCAAAGGGTCGAAGAACCGAAAGTGTGTCACCAGTTCAATCAAGTTGGACAGTGAGGAGGATATGCCATTTGAGGACTGTACAAATGATCCTGAATCAGAACATGACCTGTTGCTTAATGGCTGCTTGAAATCTCTGGCTTTTGACTCTGAACATTCTGCAGATGAGAAGGAAAAACCTTGTGCTAAGTCTCGAGCCAGAAAGAGCTCTGATAATCCAAAAAGGACTAGTGTGAAAAAGGGCCATATGCAATTTGAAACACATAAGGAAGAACGGAGGGGAAAGATTCCAGAAAACCTTGGCTTAAACTTTATTTCTGGGGATGTGTCTGATAAGCAGGCCTCGAATGAACTTTCCCGGATAGCGAACAGCCTCACAGGGCCCAGCACTGCTCCAGGAAGTTTCCTGTTTTCTTCTTGTGCAAAAAACACTGCAAAGAAAGAATTTGAGACTTCAAATTGTGACTCTTTACTGGGCTTGTCTGAGGGTGCCTTGATCTCTAAACGTTCTGGGGAGAAGAAGAAATTCCAGCGAGGTCTGATGTGTAGTTCGAAAGTACAGCTCTGCTATATTGGAGCAGGTGATGAAGAAAAACGAAGTGATTCCATTAGTATTTGTACCACTTCTGATGATGGAAGCAGTGATTTGGATCCTGTAGATCATAGTTCAGAGTCTGATAACAGTGTCCTTGAAATTACAGATGCTTTTGATAGATCAGAGAACTTGTTACCTGTGCAGAAAAATGAAAAGGTAAAGTATTCTAGGTATCCTGCCACAAACACTAAGGTAAAAGCAAAGCAGAAGTCTCTGATTACTAACTCACACACGGACCACCTAATAAATTGTACCAAGACAACAGAGCCTGGAACTGAGACGTCTCAGATTAATCTCTCTGATCTTAAAGTGTCAACTCTTGTCCGAAAACCCCAACCAGATTTTAGAAACGATGGATTTTCTCCAAAATTCAACACATCATCAAGTATTTCCAGTGAGAACTCAATAATAAAAGGTGGGGCTAAAAATCAAGCTCTGTTACATTCAAAAAGCAAACAGCCCAAAATTCGAAGTATCAAGTGCAAACATAAAGAAAACCCAGTTGTAGCAGAACCTCCAGTTGCAAATGAGGACTGCAGTTTGAAATGCTGCTCTTCTGATAACAAAGGCTCTCCTTTGGCCAGCATTTCTAAAAGCGGGAAAGTGGATGGACTGAAACTACTGAGCAACATGCATGAGAAAACCAGGGATTCGAGTGACATAGAAACAGCAGTGGTGAAACACGTTCTGTCAGAGTTGAAGGAGCTCTCTTACAGATCCTTAAGTGAAGATGTCAGTGACTCCGGAACGTCAAAGCCATCGAAACCATTACTTTTTTCTTCTGCCTCTGGTCAGAATCACATACCTATTGAACCAGACTACAAATTCAGTACATTACTAATGATGTTGAAAGATATGCATGATAGTAAGACCAAGGAGCAACGAATAATGACAGCTCAGAACTTGGTCTCTTATCGGAGTCCTGGTCTTGGGGACTGTTCTACCAGCAGTCCTGTGTCAGCTCCTAAGGTCTTGGTTTCAGGAGGCTCCAATCACAGTTCAGAAAAAAGTGGAGATGGCACTCAGGATCCAGTCCACCCTGGCCCTGGTGGGGGTGACTCTGCACTGTCTGGGGAGCTGTCTACTTCCCTGCCTGGCTTGGGGTCTGATAAAAGAGACCTCCCTGCTTCTGGCAAAAATCGTTCAAACTGCGTTACTAGGCGCAACTGTGGTCGATCAAAGCCATCCAAATTTCGAGATGGTTTTTCAGCCCAGATGGGAAAGAACACAGTGAACCGTAAAGCCTTAAAAACAGAACGCAGAAGAAAACTGAATGAGCTTCCAGCTGTGACTCTTGAGGCTGCACTACAGGGAGACAGAGAGAGTAGGGGTTCAGAGAAGAGCTCCTCCAGAGGTGAAGCAGAAGACCCTGGTAAAGAACCAACCCTTCAATTAATGGGCCATTTAACAAGTGAAGATGGTGCCCATTTTTCCAGTGTTAGTTTTGATAATAAAGTCAACCAGTCTGACCCTGAAAAAATTCCTGAAAAAGGCCCCTCTTTTGAAATCAGGAAAGTCCCAGAGCTGGACTCTGAAATGAACAGTGAGAATGATGAACCCAGTAGTATAAATGAAGCAGTGCCTAAAAAGCGATGGCAACGTTTAAACCAAAGGCGCACTAAACCTCGTAAACGCACTAACAGATTTAAGGAAAAAGAAAACTCTGAGGGTGCCTTTGGGGTCTTGCTTTCTGCTGACCCTGTAAAGAAGGAAGATGAGTTCCCAGAGCAGAGACCTCCTGCTTCGACAAACAAACTAGAGGATGCACTGACAGATCCAAATCATGCCAACCACTTAGATTCAGCTGGGCCGCGGTTGAATGTTTGTGATAAATCCAATGCTAGCAATGAGGAGATGGAAAAGGAGCCAGGAATTCCCAGTTTGACTCCTCAACCTGAGCTCCCTGAACCAGCTGTGCGATCAGAGAAGAAACGCCTTAGGAAGCCAAGCAAGTGGCTTCTGGAATATACAGAAGAATATGATCAGATATTTGCTCCTAAGAAAAAACAAAAGAAGACACAGGAACAGGTGCACAAGGTAAGTTCCCGCTGTGAAGAGGAAAGCCTTTTAGCCCGATGTCGATCTAGTGCTCAGAACAAACAGGTGGATGAGAATTCTTTGATTTCAACCAAAGAAGAGCCTCCAGTTCTTGAAAGGGAGGCTCCATTTTTGGAAGGGCCCTTGGCTCAGTCAGAACTTGGAGGTGGACATGCTGAGTTGCCACAGCTGACCTTATCTGTACCTGTGGCTCCGGAAGTCTCTCCACGGCCTGCCCTTGAGTCTGAGGAATTGCTAGTTAAACCACCAGGAAATTATGAAAGTAAGCGTCAGAGAAAACCAACTAAGAAACTTCTTGAATCCAATGATTTAGACCCTGGATTTATGCCCAAGAAAGGGGATCTTGGCCTTACTAAAAAGTGTTATGAAGCTGGTCACTTGGAGAATGACATTAATGAATCATGTGCTGCACCTCGTTCTAAAGAGTTTGGTGGAGGCACCACCAAGCTGTTTGATAAACCAAGGAAGCGAAAACGACAGAGGCATGCTACAGCCAAGTTGCATTGTAAAAAAGTGAAAAATGACATCTCATCAAAAGAAACTCCAAACTCTGAGGGAGAACTGATGACACACAGGACAGCTGCAAGCCCCAAGGAGACTGTTGAGGAGGGTGTAGAAAACGACCATGGAATGCCTGCATCTAAAAAGCTGCAGGGGGAACGAGGAGGTGGAGCCGCACTCAAGGAGAATGTCTGTCAGAACTGTGAGAAACTGGGTGAGCTGCTATTATGTGAGGCTCAGTGCTGTGGGGCTTTCCACTTGGAGTGCCTTGGATTAACTGAAATGCCCAGAGGAAAGTTTATCTGCAATGAATGTCGCACAGGAATACATACCTGTTTTGTATGCAAGCAGAGTGGGGAAGATGTGAAAAGGTGCCTTCTGCCCTTATGTGGAAAGTTTTACCATGAAGAGTGCGTCCAGAAGTACCCACCCACCGTGATGCAGAACAAGGGCTTCCGGTGTTCCCTCCACATATGTACTACCTGCCATGCTGCCAATCCAGCCAGTGTTTCTGCGTCTAAAGGTCGACTGATGCGCTGTGTCCGCTGCCCAGTGGCATACCATGCCAATGACTTTTGCCTGGCTGCTGGGTCAAAGATCCTTGCATCCAATAGCATCATCTGCCCTAATCACTTTACCCCTAGGCGTGGCTGCCGAAATCATGAGCATGTTAATGTTAGCTGGTGTTTTGTGTGCTCTGAAGGAGGCAGCCTTCTGTGTTGTGATTCTTGCCCTGCTGCTTTTCATCGTGAATGCCTGAACATTGATATCCCTGAAGGAAACTGGTATTGCAATGACTGTAAGGCAGGCAAAAAGCCACATTACAGAGAAATTGTCTGGGTAAAAGTTGGAAGATACAGGTGGTGGCCAGCTGAGATCTGCCATCCTCGAGCTGTACCTTCCAATATTGACAAGATGAGACATGATGTAGGCGAGTTCCCTGTGCTCTTCTTTGGGTCTAATGACTATCTGTGGACTCACCAGGCCCGAGTCTTTCCTTACATGGAGGGGGATGTGAGCAGCAAGGATAAGATGGGCAAAGGAGTCGACGGGACATACAAAAAAGCTCTTCAGGAAGCTGCAGCAAGGTTTGAGGAGTTGAAGGCCCAAAAAGAGCTAAGACAGCTGCAGGAAGATCGAAAGAATGACAAGAAGCCACCACCTTACAAACATATAAAGGTGAACCGTCCTATTGGCAGGGTACAGATCTTCACTGCAGACTTGTCTGAGATCCCCCGTTGCAACTGTAAAGCCACGGATGAGAACCCCTGCGGCATAGACTCTGAGTGCATCAACCGCATGCTGTTGTATGAGTGCCACCCTACCGTGTGCCCTGCTGGAGGTCGCTGCCAGAACCAGTGCTTTACCAAGCGCCAGTACCCAGAGGTGGAAATTTTTCGCACATTACAGAGGGGCTGGGGTCTCCGAACAAAAACAGATATTAAAAAGGGTGAATTTGTGAATGAATATGTGGGTGAGCTAATAGATGAAGAAGAGTGCAGAGCTCGAATCCGTTATGCCCAAGAACATGATATCACTAATTTTTATATGCTAACTCTAGACAAAGACCGGATTATTGATGCTGGCCCCAAAGGAAACTATGCTCGATTCATGAATCATTGCTGCCAGCCTAACTGTGAAACACAGAAGTGGTCTGTGAATGGAGACACCCGGGTTGGCCTTTTTGCCCTGAGTGACATTAAAGCAGGCACTGAACTTACCTTCAACTACAATCTAGAATGTCTTGGGAATGGAAAGACCGTTTGCAAATGTGGAGCCCCAAACTGCAGTGGCTTTTTGGGTGTAAGGCCAAAGAATCAACCCATTGCCACAGAGGAAAAGTCAAAGAAATTCAAGAAGAAGCAACAGGGGAAGCGCAGAACCCAGGGTGAAGTCACAAAGGAGCGAGAGGATGAATGTTTCAGCTGTGGGGATGCTGGCCAGCTCGTCTCTTGTAAGAAGCCAGGCTGCCCCAAAGTTTACCATGCAGACTGTCTCAATCTAACCAAGCGACCAGCAGGGAAATGGGAGTGTCCTTGGCATCAGTGTGACATATGCGGAAAGGAAGCAGCCTCCTTCTGTGAGATGTGTCCCAGCTCCTTCTGCAAGCAGCATCGGGAAGGGATGCTCTTCATCTCCAAACTGGATGGGCGCCTGTCTTGTACTGAGCATGATCCCTGTGGGCCCAACCCTCTGGAACCGGGGGAGATCCGTGAGTATGTACCTCCTCCAGTACCACTGCCTCCAGGCCCAAGCACTCACCTGGCAGAGCAATCATCAGGAGTGGCTGCTCAAGGGCCCAAGATGTCGGACAAGCCATCCGCTGACACCAACCCGTCGCTGTCGCTGTCCAAAAAAGCTCTGGCAGGGACTTGTCAGAGGCCCCCGCTGCCTGAAAGGCCTCCTGACAGAACTGACTCCAGGCCCCAGCCTGTAGATAGGGTCAGGGACCTTGCTGGGTCAGGGACCAAACCCCAATCATTGGTATCCAGCCAGAAGCCATTGGACAGGCCACCTGCAGTGGCAGGACCAAGACCCCAATTATCTGACAAACCCTCTCCCGTGACCGGCCCAAGCTCCTCACCCTCAGTCAGGTCTCAGCCACTGGAAAGACCTCTGGGGACAGCTGACCCAAGGCTGGATAAATCCATAGGTGCTGCCAGCCCAAGGCCCCAGTCACTGGAGAAAACCCCTGTCCCTACGGGCCTGAGACTTCCACCGCCAGAGAAACTGCTAGTCACCAGCGGTCCCAAACCCCAGACTTCAGACAGACCCCCTGACAAATCCCATGTCTCTTTGTCCCAGAGACTTCCACCTCCTGACAAAGTACTGTCAGCTGTGGTCCAGACCCTGGTAGCTAAAGAAAAAGCACTGAGGCCCGTGGACCAGAATACTCAGTCAAAAAATAGAGCTGCTTTGGTGATGGATCTCATAGACCTAACTCCTCGCCAGAAGGATCGGGCAGGTTCACCCCATGAGCTCACACCACAGGCTGATGAGAAGATGCCAGTGTTGGAGTCGAGCTCATGGCCTGCCAGCAAAGGTCTAGGACAGATACCACGAGCTGTTGAGAGAGGCAGTGTGTCAGATGCTGTCCTTCAGCCACTGGGCAAAGCAGCGGCCACTTCAGAACACTCCTGGCAAGCTGTTAAATCACTCACCCAGGCCAGACTTCTTTCTCAGCCCCCTGCCAAGGCTTTTTTATATGAGCCAGCAACTCAGGCCTCAGGAAGAGCACCTGCAGGGGCTGAACAGACCCCAGGGCCTCCCAGTCAAGCGCCAGGCCTGGTGAAGCAGGTGAAGCAGATGGCTGGGGGCCAGCAACTACCTGGACTTGCTGCCAAGAGTGGGCAGTCCTTCAGGCCTCTTGGGAAG------TCGTCCCTTTCCACTGAAGAGAAGAAGCTGGCACCCACAGAGCAGAGTCCCTGGGCCCTGGGCAAGGCCTCGCCAGGGCCAGGGCTCTGGCCCATGGTGGCTGGACAGACACTGGCACAGTCTTGCTGGTCCTCCGGGAGCACACAGACACTGGCACAGACTTGCTGGTCTCTTGGAAGAGGGAAAGACCCTAAACCAGAGCAAAGTACACTTCCAGCTCTTAACCAGGCTCCTTCCAGTCACAAGTGTGCAGAGTCAGAACAG
>Bos_indicus
-------------------------------------------------------------------ATGCCCCTGAAGACAAGGACAGCCCTTTCGG-------------------------------------------------------------------------------------------------------------------------------------------------------------------------------------------------------------------------------------------------------------------------------------------------------------------------------------------------------------------------------------------------------------------------------------------------------------------------------------------------------------------------------------------------------------------------------------------------------------------------------------------------------------------------------------------------------------------------------------------------------------------------CCAGACTCCAGTACCAGTACATTAGGAAACATGCTAGAATTACCTGGAACTTCATCATCATCTACTTCACAGGAATTGCCATTTTGTCAACCCAAGAAAAAGGCTACGCCGCTGAAGTATGAAGTTGGAGATCTCATCTGGGCAAAATTCAAGAGACGCCCATGGTGGCCCTGCAGGATTTGTTCTGATCCGTTGATTAATACACACTCAAAAATGAAAGTTTCTAACCGCAGGCCCTATCGACAGTACTACGTGGAGGCTTTTGGAGATCCTTCTGAGAGAGCCTGGGTGGCTGGAAAAGCAATCGTTATGTTCGAAGGCAGACATCAATTTGAAGAGCTACCTGTCCTTAGGAGAAGAGGGAAGCAGAAAGAGAAGGGATATAGGCATAAGGTTCCTCAGAAGATTTTGAGTAAATGGGAAGCCAGTGTTGGTCTTGCTGAGCAGTATGATATTCCCAAAGGGTCGAAGAACCGAAAGTGTGTCACCAGTTCAATCAAGTTGGACAGTGAGGAGGATATGCCATTTGAGGACTGTACAAATGATCCTGAATCAGAACATGACCTGTTGCTTAATGGCTGCTTGAAATCTCTGGCTTTTGACTCTGAACATTCTGCAGATGAGAAGGAAAAACCTTGTGCTAAGTCTCGAGCCAGAAAGAGCTCTGATAATCCAAAAAGGACTAGTGTGAAAAAGGGCCATATGCAATTTGAAACACATAAGGAAGAACGGAGGGGAAAGATTCCAGAAAACCTTGGCTTAAACTTTATTTCTGGGGATGTGTCTGATAAGCAGGCCTCGAATGAACTTTCCCGGATAGCGAACAGCCTCACAGGGCCCAGCACTGCTCCAGGAAGTTTCCTGTTTTCTTCTTGTGCAAAAAACACTGCAAAGAAAGAATTTGAGACTTCAAATTGTGACTCTTTACTGGGCTTGTCTGAGGGTGCCTTGATCTCTAAACGTTCTGGGGAGAAGAAGAAATTCCAGCGAGGTCTGATGTGTAGTTCGAAAGTACAGCTCTGCTATATTGGAGCAGGTGATGAAGAAAAACGAAGTGATTCCATTAGTATTTGTACCACTTCTGATGATGGAAGCAGTGATTTGGATCCTGTAGATCATAGTTCAGAGTCTGATAACAGTGTCCTTGAAATTACAGATGCTTTTGATAGATCAGAGAACTTGTTACCTGTGCAGAAAAATGAAAAGGTAAAGTATTCTAGGTATCCTGCCACAAACACTAAGGTAAAAGCAAAGCAGAAGTCTCTGATTACTAACTCACACACGGACCACCTAATAAATTGTACCAAGACAACAGAGCCTGGAACTGAGACGTCTCAGATTAATCTCTCTGATCTTAAAGTGTCAACTCTTGTCCGAAAACCCCAACCAGATTTTAGAAACGATGGATTTTCTTCAAAATTCAACACATCATCAAGTATTTCCAGTGAGAACTCAATAATAAAAGGTGGGGCTAAAAATCAAGCTCTGTTACATTCAAAAAGCAAACAGCCCAAAATTCGAAGTATCAAGTGCAAACATAAAGAAAACCCAGTTGTAGCAGAACCTCCAGTTGCAAATGAGGACTGCAGTTTGAAATGCTGCTCTTCTGATAACAAAGGCTCTCCTTTGGCCAGCATTTCTAAAAGCGGGAAAGTGGATGGACTGAAACTACTGAGCAACATGCATGAGAAAACCAGGGATTCGAGTGACATAGAAACAGCAGTGGTGAAACACGTTCTGTCAGAGTTGAAGGAGCTCTCTTACAGATCCTTAAGTGAAGATGTCAGTGACTCCGGAACGTCAAAGCCATCGAAACCATTACTTTTTTCTTCTGCCTCTGGTCAGAATCACATACCTATTGAACCAGACTACAAATTCAGTACATTACTAATGATGTTGAAAGATATGCATGATAGTAAGACCAAGGAGCAACGAATAATGACAGCTCAGAACTTGGTCTCTTATCGGAGTCCTGGTCTTGGGGACTGTTCTACCAGCAGTCCTGTGTCAGCTCCTAAGGTCTTGGTTTCAGGAGGCTCCAATCACAGTTCAGAAAAAAGTGGAGATGGCACTCAGGATCCAGTCCACCCTGGCCCTGGTGGGGGTGACTCTGCACTGTCTGGGGAGCTGTCTACTTCCCTGCCTGGCTTGGGGTCTGATAAAAGAGACCTCCCTGCTTCTGGCAAAAATCGTTCAAACTGCGTTACTAGGCGCAACTGTGGTCGATCAAAGCCATCCAAATTTCGAGATGGTTTTTCAGCCCAGATGGGAAAGAACACAGTGAACCGTAAAGCCTTAAAAACAGAACGCAGAAGAAAACTGAATGAGCTTCCAGCTGTGACTCTTGAGGCTGCACTACAGGGAGACAGAGAGAGTAGGGGTTCAGAGAACAGCTCCTCCAGAGGTGAAGCAGAAGACCCTGGTAAAGAACCAACCCTTCAATTAATGGGCCATTTAACAAGTGAAGATGGTGCCCATTTTTCCAGTGTTAGTTTTGATAATAAAGTCAACCAGTCTGACCCTGAAAAAATTCCTGAAAAAGGCCCCTCTTTTGAAATCAGGAAAGTCCCAGAGCTGGACTCTGAAATGAACAGTGAGAATGATGAACCCAGTAGTATAAATGAAGCAGTGCCTAAAAAGCGATGGCAACGTTTAAACCAAAGGCGCACTAAACCTCGTAAACGCACTAACAGATTTAAGGAAAAAGAAAACTCTGAGGGTGCCTTTGGGGTCTTGCTTTCTGCTGACCCTGTAAAGAAGGAAGATGAGTTCCCAGAGCAGAGACCTCCTGCTTCGACAAACAAACTAGAGGATGCACTGACAGATCCAAATCATGCCAACCACTTAGATTCAGCTGGGCCGCGGTTGAATGTTTGTGATAAATCCAATGCTAGCAATGAGGAGATGGAAAAGGAGCCAGGAATTCCCAGTTTGACTCCTCAACCTGAGCTCCCTGAACCAGCTGTGCGATCAGAGAAGAAACGCCTTAGGAAGCCAAGCAAGTGGCTTCTGGAATATACAGAAGAATATGATCAGATATTTGCTCCTAAGAAAAAACAAAAGAAGACACAGGAACAGGTGCACAAGGTAAGTTCCCGCTGTGAAGAGGAAAGCCTTTTAGCCCGATGTCGATCTAGTGCTCAGAACAAACAGGTGGATGAGAATTCTTTGATTTCAACCAAAGAAGAGCCTCCAGTTCTTGAAAGGGAGGCTCCATTTTTGGAAGGGCCCTTGGCTCAGTCAGAACTTGGAGGTGGACATGCTGAGTTGCCACAGCTGACCTTATCTGTACCTGTGGCTCCGGAAGTCTCTCCACGGCCTGCCCTTGAGTCTGAGGAATTGCTAGTTAAACCACCAGGAAATTATGAAAGTAAGCGTCAGAGAAAACCAACTAAGAAACTTCTTGAATCCAATGATTTAGACCCTGGATTTATGCCCAAGAAAGGGGATCTTGGCCTTACTAAAAAGTGTTATGAAGCTGGTCACTTGGAGAATGACATTAATGAATCATGTGCTGCACCTCGTTCTAAAGAGTTTGGTGGAGGCACCACCAAGCTGTTTGATAAACCAAGGAAGCGAAAACGACAGAGGCATGCTACAGCCAAGTTGCATTGTAAAAAAGTGAAAAATGACATCTCATCAAAAGAAACTCCAAACTCTGAGGGAGAACTGATGACACACAGGACAGCTGCAAGCCCCAAGGAGACTGTTGAGGAGGGTGTAGAAAACGACCATGGAATGCCTGCATCTAAAAAGCTGCAGGGGGAACGAGGAGGTGGAGCCGCACTCAAGGAGAATGTCTGTCAGAACTGTGAGAAACTGGGTGAGCTGCTATTATGTGAGGCTCAGTGCTGTGGGGCTTTCCACTTGGAGTGCCTTGGATTAACTGAAATGCCCAGAGGAAAGTTTATCTGCAATGAATGTCKCACAGGAATACATACCTGTTTTGTATGCAAGCAGAGTGGGGAAGATGTGAAAAGGTGCCTTCTGCCCTTATGTGGAAAGTTTTACCATGAAGAGTGCGTCCAGAAGTACCCACCCACCGTGATGCAGAACAAGGGCTTCCGGTGTTCCCTCCACATATGTACTACCTGCCATGCTGCCAATCCAGCCAGTGTTTCTGCGTCTAAAGGTCGACTGATGCGCTGTGTCCGCTGCCCAGTGGCATACCATGCCAATGACTTTTGCCTGGCTGCTGGGTCAAAGATCCTTGCATCCAATAGCATCATCTGCCCTAATCACTTTACCCCTAGGCGTGGCTGCCGAAATCATGAGCATGTTAATGTTAGCTGGTGTTTTGTGTGCTCTGAAGGAGGCAGCCTTCTGTGTTGTGATTCTTGCCCTGCTGCTTTTCATCGTGAATGCCTGAACATTGATATCCCTGAAGGAAACTGGTATTGCAATGACTGTAAGGCAGGCAAAAAGCCACATTACAGAGAAATTGTCTGGGTAAAAGTTGGAAGATACAGGTGGTGGCCAGCTGAGATCTGCCATCCTCGAGCTGTACCTTCCAATATTGACAAGATGAGACATGATGTAGGCGAGTTCCCTGTGCTCTTCTTTGGGTCTAATGACTATCTGTGGACTCACCAGGCCCGAGTCTTTCCTTACATGGAGGGGGATGTGAGCAGCAAGGATAAGATGGGCAAAGGAGTCGACGGGACATACAAAAAAGCTCTTCAGGAAGCTGCAGCAAGGTTTGAGGAGTTGAAGGCCCAAAAAGAGCTAAGACAGCTGCAGGAAGATCGAAAGAATGACAAGAAGCCACCACCTTACAAACATATAAAGGTGAACCGTCCTATTGGCAGGGTACARATCTTCACTGCAGACTTGTCTGAGATCCCCCGTTGCAACTGTAAAGCCACGGATGAGAACCCCTGCGGCATAGACTCTGAGTGCATCAACCGCATGCTGCTGTATGAGTGCCACCCTACCGTGTGCCCTGCTGGAGGTCGCTGCCAGAACCAGTGCTTTACCAAGCGCCAGTACCCAGAGGTGGAAATTTTTCGCACATTACAGAGGGGCTGGGGTCTCCGAACAAAAACAGATATTAAAAAGGGTGAATTTGTGAATGAATATGTGGGTGAGCTAATAGATGAAGAAGAGTGCAGAGCTCGAATCCGTTATGCCCAAGAACATGATATCACTAATTTTTATATGCTAACTCTAGACAAAGACCGGATTATTGATGCTGGCCCCAAAGGAAACTATGCTCGATTCATGAATCATTGCTGCCAGCCTAACTGTGAAACACAGAAGTGGTCTGTGAATGGAGACACCCGGGTTGGCCTTTTTGCCCTGAGTGACATTAAAGCAGGCACTGAACTTACCTTCAACTACAATCTAGAATGTCTTGGGAATGGAAAGACCGTTTGCAAATGTGGAGCCCCAAACTGCAGTGGCTTTTTGGGTGTAAGGCCAAAGAATCAACCCATTGCCACAGAGGAAAAGTCAAAGAAATTCAAGAAGAAGCAACAGGGGAAGCGCAGAACCCAGGGTGAAGTCACAAAGGAGCGAGAGGATGAATGTTTCAGCTGTGGGGATGCTGGCCAGCTCGTCTCTTGTAAGAAGCCAGGCTGCCCCAAAGTTTACCATGCAGACTGTCTCAATCTAACCAAGCGACCAGCAGGGAAATGGGAGTGTCCTTGGCATCAGTGTGACATATGCGGAAAGGAAGCAGCCTCCTTCTGTGAGATGTGTCCCAGCTCCTTCTGCAAGCAGCATCGGGAAGGGATGCTCTTCATCTCCAAACTGGATGGGCGCCTGTCTTGTACTGAGCATGATCCCTGTGGGCCCAACCCTCTGGAACCGGGGGAGATCCGTGAGTATGTACCTCCTCCAGTACCACTGCCTCCAGGCCCAAGCACTCACCTGGCAGAGCAATCATCAGGAGTGGCTGCTCAAGGGCCCAAGATGTCGGACAAGCCATCCGCTGACACCAACCCGTCGCTGTCGCTGTCCAAAAAAGCTCTGGCAGGGACTTGTCAGAGGCCCCCGCTGCCTGAAAGGCCTCCTGACAGAACTGACTCCAGGCCCCAGCCTGTAGATAGGGTCAGGGACCTTGCTGGGTCAGGGACCAAACCCCAATCATTGGTATCCAGCCAGAAGCCATTGGACAGGCCACCTGCAGTGGCAGGACCAAGACCCCAATTATCTGACAAACCCTCTCCCGTGACCGGCCCAAGCTCCTCACCCTCAGTCAGGTCTCAGCCACTGGAAAGACCTCTGGGGACAGCTGACCCAAGGCTGGATAAATCCATAGGTGCTGCCAGCCCAAGGCCCCAGTCACTGGAGAAAACCCCTGTCCCTACGGGCCTGAGACTTCCACCGCCAGAGAAACTGCTAGTCACCAGCGGTCCCAAACCCCAGACTTCAGACAGACCCCCTGACAAATCCCATGTCTCTTTGTCCCAGAGACTTCCACCTCCTGACAAAGTACTGTCAGCTGTGGTCCAGACCCTGGTAGCTAAAGAAAAAGCACTGAGGCCCGTGGACCAGAATACTCAGTCAAAAAATAGAGCTGCTTTGGTGATGGATCTCATAGACCTAACTCCTCGCCAGAAGGATCGGGCAGGTTCACCCCATGAGCTCACACCACAGGCTGATGAGAAGATGCCAGTGTTGGAGTCGAGCTCATGGCCTGCCAGCAAAGGTCTAGGACAGATACCACGAGCTGTTGAGAGAGGCAGTGTGTCAGATGCTGTCCTTCAGCCACTGGGCAAAGCAGCGGCCACTTCAGAACACTCCTGGCAAGCTGTTAAATCACTCACCCAGGCCAGACTTCTTTCTCAGCCCCCTGCCAAGGCTTTTTTATATGAGCCAGCAACTCAGGCCTCAGGAAGAGCACCTGCAGGGGCTGAACAGACCCCAGGGCCTCCCAGTCAAGCGCCAGGCCTGGTGAAGCAGGTGAAGCAGATGGCTGGGGGCCAGCAACTACCTGGACTTGCTGCCAAGAGTGGGCAGTCCTTCAGGCCTCTTGGGAAG------TCGTCCCTTTCCACTGAAGAGAAGAAGCTGGCACCCACAGAGCAGAGTCCCTGGGCCCTGGGCAAGGCCTCGCCAGGGCCAGGGCTCTGGCCCATGGTGGCTGGACAGACACTGGCACAGTCTTGCTGGTCCTCCGGGAGCACACAGACACTGGCACAGACTTGCTGGTCTCTTGGAAGAGGGAAAGACCCTAAACCAGAGCAAAGTACACTTCCAGCTCTTAACCAGGCTCCTTCCAGTCACAAGTGTGCAGAGTCAGAACAG
