# Supplementary material for: Insights into body size variation in cetaceans from the evolution of body-size-related genes
Source: BMC Evol Biol. 2019 Jul 27;19:157. doi: 10.1186/s12862-019-1461-9 (PMC6660953; doi:10.1186/s12862-019-1461-9)
Supplement: Supplementary file 4 — Alignment sequences of 20 body-size related genes used for this study. These files are Fast format, please use MEGA or Clustal to open them. (ZIP 133 kb) [file 12862_2019_1461_MOESM4_ESM.zip › Additional file 4 6.2/OBSL1.fas]

>Stenella_coeruleoalba
ATGGCGCTGGACGAAGTGTGGGACAGTAGCCACTTCTCCCTCGAACCTGGCCGCGCCGAGGGCCGCCCGGGCGCGAGCCTGGCGCTGCGCATCCTGGCGGCGCGGCTGCCCGACTCCGGCGTCTACGTGTGCCACGCCCGCAACGCGCACGGCCACGCGCGGGCCGGCGCGCTGCTGCAAGTGCAGCAGCCCCCCGAGAGCCCGCCGGAGGACCCGGACGAGGCCCCCAACCCCGTGGTGGAGCCGCTCAAGTGCGCGCCCAAGACCTTCTGGGTGAACGAGGGCAAGCACGCCAAGTTCCGCTGCTACGTGATGGGCAAGCCCGAGCCCGAGATCGAATGGCACTGGGAGGGCCACCCGCTGCTCCCTGACCGCCGCCGCCTCATGTACCGCGACCGCGATGGCGGCTTCGTGCTCAAGGTGCTCTACTGCCAGGCCAAGGATCGCGGGCTCTACGTGTGTGCCGCGCGCAACTCGGCGGGCCAGACGCTCAGTGCCGTGCAGCTGCATGTTAAAGAGCCTCGCCTCCGCTTCACGAGGCCCCTGCAGGACGTGGAGGGCCGGGAGCATGGGATTGTGGTGCTGGAGTGTAAAGTCCCCAACTCCCGCATTCCCACGGCCTGGTTCCGCGAGGACCAGCGGCTGCTGCCCTGCCGCAAGTACGAGCAGATCGAGGAGGGCACGGTCCGGCGCCTCATCATCCACAGGCTGAAGGCAGATGACGATGGAGTTTACCTGTGCGAGATGCGCGGCCGGGTGCGCACCGTGGCCAATGTGACAGTCAAAGGGCCCATCCTGAAGCGGCTGCCCCGGAAGCTCGATGTTTTTGAGGGAGAGAACGCGGTGCTGCTGGTGGAGACCCGCGAGGCTGGGGTGGAAGGGCGCTGGAGTCGAGATGGGGAGGACCTGCCGGCCACCTGCCAGAGCAGCTCCGGCCACATGCATGCCCTGGTCCTGCCAGGGGTCACCCGAGAAGATGCTGGCGAGGTCACCTTCAGCCTGGGCAACTCCCGTACCACCACTCTGCTCAGAGTCAAATGCGTCAAGCACAATCCCCCGGGACCCCCAGTGTTGGCAGAAATGTTCAAGGGCCACAAGAACACGGTCCTGCTGACCTGGAAGCCTCCCGAGCCAGCTCCCGAGACCCCCTTCATCTACCGGCTGGAACGGCAGGAGGTGGGCTCAGAAGACTGGATCCAGTGCTTCAGCATTGAGAAAGCTGGGGCCGTGGAGGTGCCGGGAGACTGTGTGCCCTCCGAGGGCGACTACCGCTTCCGCGTCTGCACCGTCAGCGAACACGGCCGCAGCTCCCATGTCGTGTTCCATGGGTCTGCTCACCTCGTGCCCACAGCTCGCCTGGTGGCCGGTCTGGACGACGTGCAGGTATATGACGGGGAAGATGCCGTCTTCTCCCTCGATCTCTCCACCATCATCCAGGGCACCTGGTTCCTTAATGGGGAAGAGCTCAAGAGTAATGAGCCAGAGGGCCAGGTAGAGCCTGGGGCCCTGCGGTACCGGATGGAGCACAAGGGCCTGCAGCACAGACTCATCCTGCAAGCTGTCAGGCACCAGGACAGCGGGGCCCTGGTTGGCTTCAGCTGCCCAGGTGTGCAGGACTCGGCTGCCCTCACCATCCAAGAGAGCCCGGTGCACATCCTGAGCCCCCAGGACAAGGTGTCGTTGACCTTCACAACCTCGGAGCGGGTGGTACTGACCTGTGAGCTCTCCCGGGTGGACTTCCCAGCGAGCTGGTACAAGGACGGGCAGAAGGTGGAGGAGAGCGAGTCGCTGGTGGTGAAGATGGATGGGCGCAAACACCGCCTGATCATGCCTGAGGCCCAGGTCCAGGACAGTGGCGAGTTTGAGTGCAGAACGGAAGGGGTCTCAGCCTTCTTCAGCGTCTCCGTCCAAGAGCCCCCGGTGCACATCCTGGATCCCCGGGAGCATGTGTTCGTGCACGCCATAACCTCCGAGTGCGTCATGCTGACCTGTGAGGTGGACCGGGAGGACGCCCCCGTGCACTGGTACAAGGACGGGCAGGAGGTAGAAGAGAGCGACTTCGTGGTGCTGGAGAACGAGGGGCCCCATCACCGCCTGGTGCTGCCCGCCGCCCAGCCTCCAGATGGGGGCGAGTTCCAGTGCGTCGCTGGGGACGAGCGCGCCTACTTCACCGTGACCATCACAGATGTCTCCTCGTGGATCGTGTATCCCAGCGGCAAGGTGTATGTGGCAGCCGTGCGCCTGGAGCGTGTGGTGCTGACCTGCGAGCTCTGCCGGCCCTGGGCCGAGGTGCGCTGGACCAAGGATGGCGAAGAGGTGGTGGAGAGTCCCGCGCTGCTCCTGCAGAAGGAGGACACCGTCCGCCGCCTGGTGCTGCCCGCCGTCCAGCTGGAGGACTCGGGCGAGTACTTGTGTGAAATCGATGACGAGTCTGCCTCTTTCACCGTCACTGTCACAGAGCCCCCGGTGCGCATCATACACCCCCGGGACGAGGTGACCTTGGTCGCCGTGAGCTTGGAGTGTGTGGTGCTGATGTGTGAGCTGTCGCGGGAGGACGCCCCCGTGCGCTGGTACAAGGATGGGCTGGAGGTGGAGGAGAGTGAGGCCCTGGTGCTGGAGAGTGATGGGCCCCGCCGCCGCCTGGTGCTGCCTGCTGCCCAGCCCGAGGACGGGGGCGAGTTCGTGTGTGACGCTGGAGACGACTCAGCCTTCTTCACTGTCACTGTCACAGCCACTCCAGAGAGGATTGTGCACCCGGCGGCCCGCTCCCTGGACCTGCAGTTCGGGGTTCCAGGGCGCGTGGAGCTGCGCTGCGAGGTGGCCCCGGCTGGGTCCCAGGTGCGCTGGTACAAGGATGGGCTGGAGGTGGACGCATCAGATGCCCTGCAGCTGGGTGCCAAGGGGCCCGCTCGCACCCTGACCCTGCCCCACGCCCAGCCTGAGGACGCCGGGGAGTATGTGTGCGAGACTCGTGATGAAGCCGTCACCTTCAACGTCAGCCTGGCTGAGCCCCCAGTCCAGTTCCTTGCCCCAGAGGCGGCCCCCAGCCCGCTCTGCGTGGCCCCCGGGGAGCCACTGGTGCTGAGCTGTGAACTGTCCCGGGCTGGCGCCCTCGTCTTCTGGAGCCACAACGGGAGGCCGGTGCAGGAGGGTGAGGGCCTGGAGCTCCAAGCCGAGGGCCCCCGCCGTATCCTCTGCATCCGGGCTGCAGACCCGGTCCACGCCGGCCTCTACACCTGCCAGGCAGGGGCAGCCCCGGGGGCGCCCAGCCTCAGCTTCACCGTCCAAGTGGCTGAGCCCCCCGTGCGGGTGGTGGACCCCGAGGCAGCCCAGACGAGGGTTCGCAGCACACCAGGCGGGGACCTGGAGCTGGTGGTGCACCTCTCCGGGCCGGGAGGCCCTGTGCGCTGGTACAAGGACGGGGAGCGCCTGGCAAGCCAGGGGCGGGTGCAGCTGGAGCAGGACGGGGCAAGGCAGGTGCTGCGGGTGCAGAGGGCCCGGAGCAGGGACGCCGGGGAGTACCTGTGCGACACGCCCCAGGACAGCCGCATCTTCCTCGTCAGCGTGGAAGAACCACCGCCGGTGAAGCTGGTCTCAGAGCTGACACCACTCACTGTCCACGAGGGTGATGATGCCACGTTCCGGTGTGAAGTCTCCCCACCGGATGCCGAAGTCACTTGGCTGCACAATGGGGCCATTGTCACCCCAGGGCCCCAGCTAGAGATGGCCCAGAATGGGTCAAGCCGCATATTGACCGTGCGAGGCTGCCAGCTCGAGGACGCGGGGACAGTGACTGCCCAAGCAGGGAGCACATCCACAAGTGCCCGGCTCCACGTTCGAGAGACGGAGCTGCTGTTCCTGCGGCGGCTGCAGGATGTGCGGGCAGAGGAAGGCCAGGACGTGTGCCTCGAAGTAGAGACAGGCCGAGTGGGTGCGGCAGGGGCCGTGCGCTGGGTGCGAGGTGGGGCACCCCTACCACCCGACTCCCGCCTGTCCACGGCCCAGGATGGCCACATCTACCGCCTCTTCATCCACGGCGTCGTACTGGCCGACCAGGGCACCTACGGCTGCGAGAGCCACCACGATCGCACCCTGGCCAGGCTCAGCGTGAAGCCAAGGCAGCTAAGGGTGCTGCGGCCTCTGGAGGATGTGACCGTCATCGAGGGGGGCAGCGCCACCTTCCAGCTGGAGCTGTCCCAGAAGGATGTGACCGGGGAGTGGGCCCGGGGTGGAGTCCGGCTGCAGCCGGGGACCACATGCCAAATTTACGCAGAGGGCCACGCTCACTGCCTGGTACTCAGTGGCCTGGGCCTGGCCGACTCGGGCTGCATCTCCTTCACTGCGGATGCCCTGCGCTGTGCAGCCAGACTCACTGTGAGAGAGGCCCCAGTGACCATTGTGCGGGGGCCACAGGACCTAGAAGTGACCGAGGGTGACACAGCTACTTTCGAGTGTGAACTTTCCCAGGCCTTGGCTGATGTCACCTGGGAGAAGGACGGGCAACCGCTCACCCCCAGCCCTCGGCTCAGACTCCAGGCCCTCGGCACCCGCCGCCTTCTCCAGCTGCGGCGCTGCGGTCCCTTGGACGCCGGGACCTACAGCTGCGTGGTGGGGATGGCCCGAGCCGGGCCCGTCCACCTGGTGGTTCGCGAGCGCAAGGTGTCTGTCCTCTCCGAGCTTCTGTCGGTGCGCGCCCGCGAAGGCGACGGAGCCACGTTCGAGTGCACCGTGTCGGAGGTCGAGCCAACCGGGAGCTGGGAGCTCGGAGGCCGCCCGCTGAGACCCGGAGGCCGCGTCCGCATCCGACAGGAAGG-------------------------------------------------------------------------------------------------------GCATTGCCTCTCCAGATATGCCGCCGCCCCCCTCGCGAGAAGACAGTTCTGGTCGGCCGCCGGGCGGTGCTGGAGGTGACTGTGTCCCGCTCGGGGGGCCAAGTGTGCTGGTTGCGGGAGGGGGTCGCGCTGTGCCCGGGAGACAAGTACGAGCTGCGCAGTCATGGCCACACCCACAGCCTGGTCATCCATGACGTGCGACCTGAGGACCAGGGCACCTACTGCTGCCAGGCCGGCCAGGACAGCGCCCACACACGGCTGCTGGTAGAG
>Tursiops_truncatus
ATGGCGCTGGACGAAGTGTGGGACAGTAGCCACTTCTCCCTCGAACCTGGCCGCGCCGAGGGCCGCCCGGGCGCGAGCCTGGCGCTGCGCATCCTGGCGGCGCGGCTGCCCGACTCCGGCGTCTACGTGTGCCACGCCCGCAACGCGCACGGGCACGCGCGGGCCGGCGCGCTGCTGCAAGTGCAGCAGCCCCCCGAGAGCCCGCCGGAGGACCCGGACGAGGCCCCCAACCCCGTGGTGGAGCCGCTCAAGTGCGCGCCCAAGACCTTCTGGGTGAACGAGGGCAAGCACGCCAAGTTCCGCTGCTACGTGATGGGCAAGCCCGAGCCCGAGATCGAATGGCACTGGGAGGGCCACCCGCTGCTCCCTGACCGCCGCCGCCTCATGTACCGCGACCGCGATGGCGGCTTCGTGCTCAAGGTGCTCTACTGCCAGGCCAAGGATCGCGGGCTCTACGTGTGTGCCGCGCGCAACTCGGCGGGCCAGACGCTCAGTGCCGTGCAGCTGCATGTTAAAGAGCCTCGCCTCCGCTTCACGAGGCCCCTGCAGGACGTGGAGGGCCGGGAGCATGGGATTGTGGTGCTGGAGTGTAAAGTCCCCAACTCCCGCATTCCCACGGCCTGGTTCCGCGAGGACCAGCGGCTGCTGCCCTGCCGCAAGTACGAGCAGATCGAGGAGGGCACGGTCCGGCGCCTCATCATCCACAGGCTGAAGGCAGATGACGATGGAGTTTACCTGTGCGAGATGCGCGGCCGGGTGCGCACCGTGGCCAATGTGACAGTCAAAGGGCCCATCCTGAAGCGGCTGCCCCGGAAGCTCGATGTTTTTGAGGGAGAGAACGCGGTGCTGCTGGTGGAGACCCGCGAGGCTGGGGTGGAAGGGCGCTGGAGTCGAGATGGGGAGGACCTGCCGGCCACCTGCCAGAGCAGCTCCGGCCACATGCATGCCCTGGTCCTGCCAGGGGTCACCCGAGAAGATGCTGGCGAGGTCACCTTCAGCCTGGGCAACTCCCGTACCACCACTCTGCTCAGAGTCAAATGCGTCAAGCACAATCCCCCGGGACCCCCAGTGTTGGCAGAAATGTTCAAGGGCCACAAGAACACGGTCCTGCTGACCTGGAAGCCTCCCGAGCCAGCTCCCGAAACCCCCTTCATCTACCGGCTGGAACGGCAGGAGGTGGGCTCAGAAGACTGGATCCAGTGCTTCAGCATTGAGAAAGCTGGGGCCGTGGAGGTGCCGGGAGACTGTGTGCCCTCCGAGGGCGACTACCGCTTCCGCGTCTGCACCGTCAGCGAACACGGCCGCAGCTCCCATGTCGTGTTCCATGGGTCTGCTCACCTCGTGCCCACAGCTCGCCTGGTGGCCGGTCTGGACGACGTGCAGGTATATGACGGGGAAGATGCCGTCTTCTCCCTCGATCTCTCCACCATCATCCAGGGCACCTGGTTCCTTAATGGGGAAGAGCTCAAGAGTAATGAGCCAGAGGGCCAGGTAGAGCCTGGGGCCCTGCGGTACCGGATGGAGCACAAGGGCCTGCAGCACAGACTCATCCTGCAAGCTGTCAGGCACCAGGACAGCGGGGCCCTGGTTGGCTTCAGCTGCCCAGGTGTGCAGGACTCGGCTGCCCTCACCATCCAAGAGAGCCCGGTGCACATCCTGAGCCCCCAGGACAAGGTGTCGTTGACCTTCACAACCTCGGAGCGGGTGGTACTGACCTGTGAGCTCTCCCGGGTGGACTTCCCAGCGAGCTGGTACAAGGACGGGCAGAAGGTGGAGGAGAGCGAGTCGCTGGTGGTGAAGATGGATGGGCGCAAACACCGCCTGATCATGCCTGAGGCCCAGGTCCAGGACAGTGGCGAGTTTGAGTGCAGAACGGAAGGGGTCTCAGCCTTCTTCAGCGTCTCCGTCCAAGACCCCCCCGTGCACATCCTGGATCCCCGGGAGCACGTGTTCGTGCACGCCATAACCTCCGAGTGCGTCATGCTGACCTGTGAGGTGGACCGGGAGGACGCCCCCGTGCACTGGTACAAGGACGGGCAGGAGGTAGAAGAGAGCGACTTCGTGGTGCTGGAGAACGAGGGGCCCCATCACCGCCTGGTGCTGCCCGCCGCCCAGCCTCCAGATGGGGGCGAGTTCCAGTGCGTCGCTGGGGATGAGCGCGCCTACTTCACCGTGACCATCACAGATGTCTCCTCGTGGATCGTGTATCCCAGCGGCAAGGTGTATGTGGCAGCCGTGCGCCTGGAGCGTGTGGTGCTGACCTGCGAGCTCTGCCGGCCCTGGGCCGAGGTGCGCTGGACCAAGGATGGCGAAGAGGTGGTGGAGAGTCCCGCGCTGCTCCTGCAGAAGGAGGACACCGTCCGCCGCCTGGTGCTGCCCGCCGTCCAGCTGGAGGACTCGGGCGAGTACTTGTGTGAAATCGATGACGAGTCTGCCTCTTTCACCGTCACTGTCACAGAGCCCCCGGTGCGCATCATACACCCCCGGGACGAGGTGACCTTGGTCGCCGTGAGCTTGGAGTGTGTGGTGCTGATGTGTGAGCTGTCGCGGGAGGACGCCCCCGTGCGCTGGTACAAGGATGGGCTGGAGGTGGAGGAGAGTGAGGCCCTGGTGCTGGAGAGTGATGGGCCCCGCCGCCGCCTGGTGCTGCCTGCTGCCCAGCCCGAGGACGGGGGCGAGTTCGTGTGTGACGCTGGAGACGACTCAGCCTTCTTCACTGTCACTGTCACAGCCACTCCAGAGAGGATTGTGCACCCGGCGGCCCGCTCCCTGGACCTGCAGTTCGGGGTTCCAGGGCGCGTGGAGCTGCGCTGCGAGGTGGCCCCGGCTGGGTCCCAGGTGCGCTGGTACAAGGATGGGCTGGAGGTGGACGCATCAGATGCCCTGCAGCTGGGTGCCAAGGGGCCCGCTCGCACCCTGACCCTGCCCCACGCCCAGCCTGAGGACGCCGGGGAGTATGTGTGCGAGACTCGTGATGAAGCCGTCACCTTCAACGTCAGCCTGGCTGAGCCCCCAGTCCAGTTCCTTGCCCCAGAGGCGGCCCCCAGCCCGCTCTGCGTGGCCCCCGGGGAGCCGCTAGTGCTGAGCTGTGAACTGTCCCGGGCTGGCGCCCTCGTCTTCTGGAGCCACAACGGGAGGCCAGTGCAGGAGGGTGAGGGCCTGGAGCTCCAAGCCGAGGGCCCCCGCCGTATCCTAAACATCCGGGCTGCAGACCCGGTCCACGCCGGCCTCTAC---TGCCAGGCAGGGGCAGCCCCGGGGGCGCCCAGCATCAGCTTCACCGTGCAAGTGGCTGAGCCCCCCGTGCGGGTGGTGGACCCCGAGGCAGCCCAGACGAGGGTTCGCAGCACACCAGGCGGGGACCTGGAGCTGGTGGTGCACCTCTCCGGGCCGGGAGGCCCTGTGCGCTGGTACAAGGACGGGGAGCGCCTGGCAAGCCAGGGGCGGGTGCAGCTGGAGCAGGACGGGGCAAGGCAGGTGCTGCGGGTGCAGAGGGCCCGGAGCAGGGACGCCGGGGAGTACCTGTGCGACACGCCCCAGGACAGCCGCATCTTCCTCGTCAGCGTGGAAGAACCACCGCCGGTGAAGCTGGTCTCAGAGCTGACACCACTCACTGTCCACGAGGGTGATGATGCCACGTTCCGGTGTGAAGTCTCCCCACCGGACGCCGACGTCACTTGGCTGCACAATGGGGCCATTGTCACCCCAGGGCCCCAGCTAGAGGTGGCCCAGAATGGCTCAAGCCGCATATTGACCGTGCGAGGCTGCCAGCTCGAGGACGCGGGGACCGTGACTGCCCAAGCAGGGGGCACATCCACAAGTGCCCGGCTCCACGTTCGAGAGACGGAGCTGCTGTTCCTGCGGCGGCTGCAGGACGTGCGGGCAGAGGAAGGCCAGGACGTGTGCCTCGAAGTAGAGACAGGCCGAGTGGGTGCGGCAGGGGCCGTGCGCTGGGTGCGAGGTGGGGCACCCCTACCACCCGACTCCCGCCTGTCCACGGCCCAGGATGGCCACATCTACCGCCTCTTCATCCACGGTGTCGTACTGGCCGACCAGGGCACCTACGGCTGCGAGAGCCACCACGATCGCACCCTGGCCAGGCTCAGCGTGAAGCCAAGGCAGCTAAGGGTGCTGCGGCCTCTGGAGGATGTGACCGTCATCGAGGGGGGCAGCGCCACCTTCCAGCTGGAGCTGTCCCAGAAGGATGTGACCGGGGAGTGGGCCCGGGGTGGAGTCCGGCTGCAGCCGGGGACCACATGCCAAATTTACGCAGAGGGCCACGCTCACTGCCTGGTACTCAGTGGCCTGGGCCTGGCCGACTCGGGCTGCATCTCCTTCACTGCGGATGCCCTGCGCTGTGCAGCCAGACTCACTGTGAGAGAGGCCCCAGTGACCATTGTGCGGGGGCCACAGGACCTAGAAGTGACCGAGGGTGACACAGCTACTTTCGAGTGTGAACTTTCCCAGGCCTTGGCTGATGTCACCTGGGAGAAGGACGGGCAACCGCTCACCCCCAGCCCTCGGCTCAGACTCCAGGCCCTCGGCACCCGCCGCCTTCTCCAGCTGCGGCGCTGCGGTCCCTTGGACGCCGGGACCTACAGCTGCGTGGTGGGGATGGCCCGAGCCGGGCCCGTCCACCTGGTGGTTCGCG--------------------------------------------------------------------------------------------------------------------------------------------------------------------------------------------------------------------------------------------------------------------------NNNNNNNNNNNNNNNNNNNNNNNNNNNNNNNNNNNNNNNNNNNNNNNNNNNNNNNNNNNNNNNNNNNNNNNNNNNNNNNNNNNNNNNNNNNNNNNNNNNNNNNNNNNNNNNNNNNNNNNNNNNNNNNNNNNNNNNNNNNNNNNNAAGTACGAGCTGCGCAGTCATGGCCACACCCACAGCCTGGTCATCCATGACGTGCGACCTGAGGACCAGGGCACCTACTGCTGCCAGGCCGGCCAGGACAGCGCCCACACACGGCTGCTGGTAGAG
>Delphinus_capensis
-----------------------------------------------------------------------------------------------------------------------------------------------------------------------------------------------------------------------------------------------------------------------------------------------------------------------------------------------------------------------------------------------------------------------------------------------------------------------------------------------------------------------------------AGAGCCTCGCCTCCGCTTCACGAGGCCCCTGCAGGACGTGGAGGGCCGGGAGCATGGGATTGTGGTGCTGGAGTGTAAAGTCCCCAACTCCCGCATTCCCACGGCCTGGTTCCGCGAGGACCAGCGGCTGCTGCCCTGCCGCAAGTACGAGCAGATCGAGGAGGGCACGGTCCGGCGCCTCATCATCCACAGGCTGAAGGCAGATGACGATGGAGTTTACCTGTGCGAGATGCGCGGCCGGGTGCGCACCGTGGCCAATGTGACAGTCAAAGGGCCCATCCTGAAGCGGCTGCCCCGGAAGCTCGATGTTTTTGAGGGAGAGAACGCGGTGCTGCTGGTGGAGACCCGCGAGGCTGGGGTGGAAGGGCGCTGGAGTCGAGATGGGGAGGACCTGCCGGCCACCTGCCAGAGCAGCTCCGGCCACATGCATGCCCTGGTCCTGCCAGGGGTCACCCGAGAAGATGCTGGCGAGGTCACCTTCAGCCTGGGCAACTCCCGTACCACCACTCTGCTCAGAGTCAAATGCGTCAAGCACAATCCCCCGGGACCCCCAGTGTTGGCAGAAATGTTCAAGGGCCACAAGAACACGGTCCTGCTGACCTGGAAGCCTCCCGAGCCAGCTCCCGAGACCCCCTTCATCTACCGGCTGGAACGGCAGGAGGTGGGCTCAGAAGACTGGATCCAGTGCTTCAGCATTGAGAAAGCTGGGGCCGTGGAGGTGCCGGGAGACTGTGTGCCCTCCGAGGGCGACTACCGCTTCCGCGTCTGCACCGTCAGCGAACACGGCCGCAGCTCCCATGTCGTGTTCCATGGGTCTGCTCACCTCGTGCCCACAGCTCGCCTGGTGGCCGGTCTGGACGACGTGCAGGTATATGACGGGGAAGATGCCGTCTTCTCCCTCGATCTCTCCACCATCATCCAGGGCACCTGGTTCCTTAATGGGGAAGAGCTCAAGAGTAATGAGCCAGAGGGCCAGGTAGAGCCTGGGGCCCTGCGGTACCGGATGGAGCACAAGGGCCTGCAGCACAGACTCATCCTGCAAGCTGTCAGGCACCAGGACAGCGGGGCCCTGGTTGGCTTCAGCTGCCCAGGTGTGCAGGACTCGGCTGCCCTCACCATCCAA--------------------------------------------------------------------------------------------------------------------------------------------------------------------------------------------------------------------------------------------------------------------------------------------GCACATCCTGGATCCCCGGGAGCATGTGTTCGTGCACGCCATAACCTCCGAGTGCGTCATGCTGACCTGTGAGGTGGACCGGGAGGACGCCCCCGTGCACTGGTACAAGGACGGGCAGGAGGTAGAAGAGAGCGACTTCGTGGTGCTGGAGAACGAGGGGCCCCATCACCGCCTGGTGCTGCCCGCCGCCCAGCCTCCAGATGGGGGCGAGTTCCAGTGCGTCGCTGGGGACGAGCGCGCCTACTTCACCGTGACCATCACAGATGTCTCCTCGTGGATCGTGTATCCCAGCGGCAAGGTGTATGTGGCAGCCGTGCGCCTGGAGCGTGTGGTGCTGACCTGCGAGCTCTGCCGGCCCTGGGCCGAGGTGCGCTGGACCAAGGATGGCGAAGAGGTGGTGGAGAGTCCCGCGCTGCTCCTGCAGAAGGAGGACACCGTCCGCCGCCTGGTGCTGCCCGCCGTCCAGCTGGAGGACTCGGGCGAGTACTTGTGTGAAATCGATGACGAGTCTGCCTCTTTCACCGTCACTGTCACAGAGCCCCCGGTGCGCATCATACACCCCCGGGACGAGGTGACCTTGGTCGCCGTGAGCTTGGAGTGTGTGGTGCTGATGTGTGAGCTGTCGCGGGAGGACGCCCCCGTGCGCTGGTACAAGGATGGGCTGGAGGTGGAGGAGAGTGAGGCCCTGGTGCTGGAGAGTGATGGGCCCCGCCGCCGCCTGGTGCTGCCTGCTGCCCAGCCCGAGGACGGGGGCGAGTTCGTGTGTGACGCTGGAGACGACTCAGCCTTCTTCACTGTCACTGTCACAGCCACTCCAGAGAGGATTGTGCACCCGGCGGCCCGCTCCCTGGACCTGCAGTTCGGGGTTCCAGGGTGCGTGGAGCTGCGCTGCGAGGTGGCCCCGGCTGGGTCCCAGGTGCGCTGGTACAAGGATGGGCTGGAGGTGGACGCATCAGATGCCCTGCAGCTGGGTGCCAAGGGGCCCGCTCGCACCCTGACCCTGCCCCACGCCCAGCCTGAGGACGCCGGGGAGTATGTGTGCGAGACTCGTGATGAAGCCGTCACCTTCAACGTCAGCCTGGCTGAGCCCCCAGTCCAGTTCCTTGCCCCAGAGGCGGCCCCCAGCCCGCTCTGCGTGGCCCCCGGGGAGCCACTGGTGCTGAGCTGTGAACTGTCCCGGGCTGGCGCCCTCGTCTTCTGGAGCCACAACGGGAGGCCGGTGCAGGAGGGTGAGGGCCTGGAGCTCCAAGCCGAGGGCCCCCGCCGTATCCTCTGCATCCGGGCTGCAGACCCGGTCCACGCCGGCCTCTACACCTGCCAGGCAGGGGCAGCCCCGGGGGCGCCCAGCCTCAGCTTCACCGTCCAAGTGGCTGAGCCCCCCGTGCGGGTGGTGGACCCCGAGGCAGCCCAGACGAGTGTTCGCAGCACACCAGGGGGGGACCTGGAGCTGGTGGTGCACCTCTCCGGGCCGGGAGGCCCTGTGCGCTGGTACAAGGACGGGGAGCGCCTGGCAAGCCAGGGGCGGGTGCAGCTGGAGCAGGACGGGGCAAGGCAGGTGCTGCGGGTGCAGAGGGCCCGGAGCAGGGACGCCGGGGAGTACCTGTGCGACACGCCCCAGGACAGCCGCATCTTCCTCGTCAGCGTGGAAGAACCACCGCCGGTGAAGCTGGTCTCAGAGCTGACACCACTCACTGTCCACGAGGGTGACGATGCCACGTTCCGGTGTGAAGTCTCCCCACCGGACGCCGACGTCACTTGGCTGCACAATGGGGCCATTGTCACCCCAGGGCCCCAGCTAGAGGTGGCCCAGAATGGCTCAAGCCGCATATTGACCGTGCGAGGCTGCCAGCTCGAGGACGCGGGGACCGTGACTGCCCAAGCAGGGGGCACATCCACAAGTGCCCGGCTCCACGTTCGAGAGACGGAGCTGCTGTTCCTGCGGCGGCTGCAGGATGTGCGGGCAGAGGAAGGCCAGGACGTGTGCCTCGAAGTAGAGACAGGCCGAGTGGGTGCGGCAGGGGCCGTGCGCTGGGTGCGAGGTGGGGCACCCCTACCACCCGACTCCCGCCTGTCCACGGCCCAGGATGGCCACATCTACCGCCTCTTCATCCACGGCGTCGTACTGGCTGACCAGGGCACCTACGGCTGCGAGAGCCACCACGATCGCACCCTGGCCAGGCTCAGCGTGAAGCCAAGGCAGCTAAGGGTGCTGCGGCCTCTGGAGGATGTGACCGTCATCGAGGGGGGCAGCGCCACCTTCCAGCTGGAGCTGTCCCAGAAGGATGTGACCGGGGAGTGGGCCCGGGGTGGAGTCCGGCTGCAGCCGGGGACCACATGCCAAATTTACGCAGAGGGCCACGCTCACTGCCTGGTACTCAGTGGCCTGGGCCTGGCCGACTCGGGCTGCATCTCCTTCACTGCGGATGCCCTGCGCTGTGCAGCCAGACTCACTGTGAGAGAGGCCCCAGTGACCATTGTGCGGGGGCCACAGGACCTAGAAGTGACCGAGGGTGACACAGCTACTTTCGAGTGTGAACTTTCCCAGGCCTTGGCTGATGTCACCTGGGAGAAGGACGGGCAACCGCTCACCCCCAGCCCTCGGCTCAGACTCCAGGCCCTCGGCACCCGCCGCCTTCTCCAGCTGCGGCGCTGCGGTCCCTTGGACGCCGGGACCTACAGCTGCGTGGTGGGGATGGCCCGAGCCGGGCCCGTCCACCTGGTGGTTCGCGAGCGCAAGGTGTCTGTCCTCTCCGAGCTTCTGTCGGTGCGCGCCCGCGAAGGCGACGGAGCCACGTTCGAGTGCACCGTGTCGGAGGTCGAGCCAACCGGGAGCTGGGAGCTCGGAGGCCGCCCGCTGAGACCCGGAGGCCGCGTCCGCATCCGACAGGAAGG-------------------------------------------------------------------------------------------------------GCATTGCCTCTCCAGATATGCCGCCGCCCCCCTCGCGAGAAGACAGTTCTGGTCGGCCGCCGGGCGGTGCTGGAGGTGACTGTGTCCCGCTCGGGGGGCCAAGCGTGCTGGTTGCGGGAGGGGGTCGCGCTGTGCCCGGGAGACAAGTACGAGCTGCGCAGTCATGGCCACACCCACAGCCTGGTCATCCATGACGTGCGACCTGAGGACCAGGGCACCTACTGCTGCCAGGCCGGCCAGGACAGCGCCCACACACGGCTGCTGGTAGAG
>Orcinus_orca
ATGGCGCTGGACGAAGTGTGGGACAGTAGCCACTTCTCCCTCGAACCTGGCCGCGCCGAGGGCCGCCCGGGCGCGAGCCTGGCGCTGCGCATCCTGGCGGCGCGGCTGCCCGACTCCGGCGTCTACGTGTGCCACGCCCGCAACGCGCACGGCCACGCGCGGGCCGGCGCGCTGCTGCAAGTGCAGCAGCCCCCCGAGAGCCCGCCGGAGGACCCGGAAGAGGCCCCCAACCCCGTGGTGGAGCCGCTCAAGTGCGCGCCCAAGACCTTCTGGGTGAACGAGGGCAAGCACGCCAAGTTCCGCTGCTACGTGATGGGCAAGCCCGAGCCCGAGATCGAATGGCACTGGGAGGGCCACCCGCTGCTCCCTGACCGCCGCCGCCTCATGTACCGCGACCGCGATGGCGGCTTCGTGCTCAAGGTGCTCTACTGCCAGGCCAAGGATCGCGGGCTCTACGTGTGTGCCGCGCGCAACTCGGCGGGCCAGACGCTCAGTGCCGTGCAGCTGCATGTTAAAGAGCCTCGCCTCCGCTTCACGAGGCCCCTGCAGGACGTGGAGGGCCGGGAGCATGGGATTGTGGTGCTGGAGTGTAAAGTCCCCAACTCCCGCATTCCCACGGCCTGGTTCCGCGAGGACCAGCGGCTGCTGCCCTGCCGCAAGTACGAGCAGATCGAGGAGGGCACGGTCCGGCGCCTCATCATCCACAGGCTGAAGGCAGATGACGATGGAGTTTACCTGTGCGAGATGCGCGGCCGGGTGCGCACCGTGGCCAATGTGACAGTCAAAGGGCCCATCCTGAAGCGGCTGCCCCGGAAGCTCGATGTTTTTGAGGGAGAGAACGCGGTGCTGCTGGTGGAGACCCGCGAGGCTGGGGTGGAAGGGCGCTGGAGTCGAGATGGGGAGGACCTGCCGGCCACCTGCCAGAGCAGCTCCGGCCACATGCATGCCCTGGTCCTGCCAGGGGTCACCCGAGAAGATGCTGGCGAGGTCACCTTCAGCCTGGGCAACTCCCGTACCACCACTCTGCTCAGAGTCAAATGCGTCAAGCACAATCCCCCAGGACCCCCAGTGTTGGCAGAAATGTTCAAGGGCCACAAGAACACGGTCCTGCTGACCTGGAAGCCTCCCGAGCCAGCTCCCGAGACCCCCTTCATCTACCGGCTGGAACGGCAGGAGGTGGGCTCAGAAGACTGGATCCAGTGCTTCAGCATTGAGAAAGCTGGGGCCGTGGAGGTGCCAGGAGACTGTGTGCCCTCCGAGGGCGACTACCGCTTCCGCGTCTGCACCGTCAGCGAACACGGCCGCAGCTCCCATGTCGTGTTCCATGGGTCTGCTCACCTCGTGCCCACAGCTCGCCTGGTGGCCGGTCTGGACGACGTGCAGGTATATGACGGGGAAGATGCCGTCTTCTCCCTCGATCTCTCCACCATCATCCAGGGCACCTGGTTCCTTAATGGGGAAGAGCTCAAGAGTAATGAGCCAGAGGGCCAGGTAGAGCCTGGGGCCCTGCGGTACCGGATGGAGCACAAGGGCCTGCAGCACAGACTCATCCTGCAAGCTGTCAGGCACCAGGACAGCGGGGCCCTGGTTGGCTTCAGCTGCCCAGGTGTGCAGGACTCGGCTGCCCTCACCATCCAAGAGAGCCCGGTGCACATCCTGAGCCCCCAGGACAAGGTGTCGTTGACCTTCACAACCTCGGAGCGGGTGGTACTGACCTGTGAGCTCTCCCGGGTGGACTTCCCAGCGAGCTGGTACAAGGACGGGCAGAAGGTGGAGGAGAGCGAGTCGCTGGTGGTGAAGATGGATGGGCGCAAACACCGCCTGATCATGCCTGAGGCCCAGGTCCAGGACAGTGGCGAGTTTGAGTGCAGAACGGAAGGGGTCTCAGCCTTCTTCAGCGTCTCCGTCCAAGACCCCCCCATGCACATCCTGGATCCCCGGGAGCACGTGTTTGTGCACGCCATAACCTCCGAGTGCGTCATGCTGACCTGTGAGGTGGACCGGGAGGACGCCCCCGTGCACTGGTACAAGGACGGGCAGGAGGTAGAAGAGAGCGACTTCGTGGTGCTGGAGAACGAGGGGCCCCATCACCGCCTGGTGCTGCCCGCCGCCCAGCCTCCAGATGGGGGCGAGTTCCAGTGCGTCGCCGGGGACGAGCGCGCCTACTTCACCGTGACCATCACAGATGTCTCCTCGTGGATCGTGTATCCCAGCGGCAAGGTGTATGTGGCAGCCGTGCGCCTGGAGCGTGTGGTGCTGACCTGCGAGCTCTGCCGGCCCTGGGCCGAGGTGCGCTGGACCAAGGATGGCGAAGAGGTGGTGGAGAGTCCCGCGCTGCTCCTGCAGAAGGAGGACACCGTCCGCCGCCTGGTGCTGCCCGCCGTCCAGCTGGAGGACTCGGGCGAGTACTTGTGTGAAATCGATGACGAGTCTGCCTCTTTCACCGTCACTGTCACAGAGCCCCCGGTGCGCATCATACACCCCCGGGACGAGGTGACCTTGGTCGCCGTGAGCTTGGAGTGTGTGGTGCTGATGTGTGAGCTGTCGCGGGAGGACGCCCCCGTGCGCTGGTACAAGGATGGGCTGGAGGTGGAGGAGAGTGAGGCCCTGGTGCTGGAGAGTGATGGGCCCCGCCGCCGCCTGGTGCTGCCTGCTGCCCAGCCCGAGGACGGGGGCGAGTTCGTGTGTGACGCTGGAGACGACTCAGCCTTCTTCACTGTCACCGTCACAGCCACTCCAGAGAGGATTGTGCACCCGGCGGCCCGCTCCCTGGACCTGCAGTTCGGGGTTCCAGGGCGCGTGGAGCTGTGCTGCGAGGTGGCCCCGGCTGGGTCCCAGGTGCGCTGGTACAAGGATGGGCTGGAGGTGGACGCATCAGATGCCCTGCAGCTGGGTGCCAAGGGGCCCGCTCGCACCCTGACCCTGCCCCACGCCCAGCCTGAGGACGCCGGGGAGTATGTGTGCGAGACTCGTGATGAAGCCGTCACCTTCAACGTCAGCCTGGCTGAGCCCCCAGTCCAGTTCCTTGCCCCAGAGGCAGCCCCCAGCCCGCTCTGCGTGGCCCCCGGGGAGCCGCTGGTGCTGAGCTGTGAACTGTCCCGGGCTGGCGCCCTCGTCTTCTGGAGCCACAACGGGAGGCCGGTGCAGGAGGGTGAGGGCCTGGAGCTCCAAGCCGAGGGCCCCCGCCGTATCCTCTGCATCCGGGCTGCAGACCCGGTCCACGCAGGCCTCTACACCTGCCAGGCAGGGGCAGCCCCGGGGGCGCCCAGCCTCAGCTTCACCGTCCAAGTGGCTGAGCCCCCCGTGCGGGTGGTGGACCCCGAGGCAGCCCAGACGAGGGTTCGCAGCACACCAGGCAGGGACCTGGAGCTGGTGGTGCACCTCTCCGGGCCGGGAGGCCCTGTGCGCTGGTACAAGGACGGGGAGCGCCTGGCAAGCCAGGGGCGGGTGCAGCTGGAGCAGGACGGGGCAAGGCAGGTGCTGCGGGTGCAGAGGGCCCGGAGCAGGGACGCCGGGGAGTACCTGTGCGACACGCCCCAGGACAGCCGCATCTTCCTCATCAGCGTGGAAGAACCACCGCCGGTGAAGCTGGTCTCAGAGCTGACACCACTCACTGTCCACGAGGGTGATGATGCCACGTTCCGGTGTGAAGTCTCCCCACCGGATGCCGACGTCACTTGGCTGCACAATGGGGCCATTGTCACCCCAGGGCCCCAGCTAGAGATGGCCCAGAATGGGTCAAGCCGCATATTGACCGTGCGAGGCTGCCAGCTCGAGGACGCGGGGACCGTGACTGCCCAAGCAGGGAGCACATCCACAAGTGCCCGGCTCCACGTTCGAGAGACGGAGCTGCTGTTCCTGCGGCGGCTGCAGGATGTGCGGGCAGAGGAAGGCCAGGACGTGTGCCTCGAAGTAGAGACAGGCCGAGTGGGTGCGGCAGGGGCCGTGCGCTGGGTGCGAGGTGGGGCACCCCTACCACCCGACTCCCGCCTGTCCACGGCCCAGGATGGCCACATCTACCGCCTCTTCATCCACGGCGTCGTACTGGCCGACCAGGGCACCTACGGCTGCGAGAGCCACCACGATCGCACCCTGGCCAGGCTCAGCGTGAAGCCAAGGCAGCTAAGGGTGCTGCGGCCTCTGGAGGATGTGACCGTCATCGAGGGGGGCAGCGCCACCTTCCAGCTGGAGCTGTCCCAGGAGGATGTGACCGGGGAGTGGGCCCGGGGTGGAGTCCGGCTGCAGCCGGGGACCACGTGCCAAATTCACGCAGAGGGCCACGCTCACTGCCTGGTACTCAGTGGCCTGGGCCTGGCCGACTCGGGCTGCATCTCCTTCACTGCGGATGCCCTGCGCTGTGCAGCCAGACTCACTGTGAGAGAGGCCCCAGTGACCATTGTGCGGGGGCCACAGGACCTGGAAGTGACTGAGGGTGACACAGCTACTTTCGAGTGTGAACTTTCCCAGGCCTTGGCTGATGTCACCTGGGAGAAGGACGGGCAACCGCTCACCCCCAGCCCTCGGCTCAGACTCCAGGCCCTCGGCACCCGCCGCCTTCTCCAGCTGCGGCGCTGCGGTCCCTTGGACGCCGGGACCTACAGCTGCGTGGTGGGGATGGCCCGAGCCGGGCCCGTCCACCTGGTGGTTCGCGAGCGCAAGGTGTCTGTCCTCTCCGAGCTTCTGTCGGTGCGCGCCCGCGAAGGCGACGGAGCCACGTTCGAGTGCACCGTGTCGGAGGTCGAGCCAACCGGGAGCTGGGAGCTCGGAGGCCGCCCGCTGAGACCCGGAGGCCGCGTCCGCATCCGACAGGAAGG-------------------------------------------------------------------------------------------------------GCATTGCCTCTCCAGATATGCCGCCGCCCCCCTCGCGAGAAGACAGTTCTGGTCGGCCGCCGGGCGGTGCTGGAGGTGACTGTGTCCCGCTCGGGGGGCCAAGTGTGCTGGTTGCGGGAGGGGGTCGCGCTGTGCCCAGGAGACAAGTACGAGCTGCGCAGTCATGGCCACACCCACAGCCTGGTCATCCATGACGTGCGACCTGAGGACCAGGGCACCTACTGCTGCCAGGCCGGCCAGGACAGCGCCCACACACGGCTGCTGGTAGAG
>Neophocaena_phocaenoides
---------------------------------------------------------------------------------------------------------------------------------------------------------------------------------------------------------------------------GAGGCCCCCAACCCCGTGGTGGAGCCGCTCAAGTGCGCGCCCAAGACCTTCTGGGTGAACGAGGGCAAGCACGCCAAGTTCCGCTGCTACGTGATGGGCAAGCCCGAGCCCGAGATCGAATGGCACTGGGAGGGCCACCCGCTGCTCCCTGACCGCCGCCGCCTCATGTACCGCGACCGCGATGGCGGCTTCGTGCTCAAGGTGCTCTACTGCCAGGCCAAGGATCGCGGGCTCTACGTGTGTGCCGCGCGCAACTCGGCGGGCCAGACCCTCAGTGCCGTGCAGCTGCATGTCAAAGAGCCTCGCCTCCGCTTCACGAGGCCCCTGCAGGACGTGGAGGGCCGGGAGCATGGGATTGTGGTGCTGGAGTGTAAAGTCCCCAACTCCCGCATTCCCACGGCCTGGTTCCGCGAGGACCAGCGGCTGCTGCCCTGCCGCAAGTACGAGCAGATCGAGGAGGGCACTGTCCGGCGCCTCATCATCCACAGGCTGAAGGCAGATGACGACGGAGTTTACCTGTGCGAGATGCGCGGCCGGGTGCGCACCGTGGCCAACGTGACAGTCAAAGGGCCCATCCTGAAGCGGCTGCCCCGGAAGCTCGATGTTTTTGAGGGAGAGAACGCGGTGCTGCTGGTGGAGACCTGCGAGGCTGGGGTGGAAGGGCGCTGGAGTCGAGATGGGGAGGACCTGCCGGCCACCTGCCAGAGCAGCTCCGGCCACATGCATGCCCTGGTCCTGCCAGGGGTCACCCGAGAAGATGCTGGCGAGGTCACCTTCAGCCTGGGCAATTCCCGTACCACCACTCTGCTCAGAGTCAAATGCGTCAAGCACAATCCCCCGGGACCCCCAGTGTTGGCAGAAATGTTCAAGGGCCACAAGAACACGGTCCTGCTGACCTGGAAGCCTCCCGAGCCAGTTCCCGAGACCCCCTTCATCTACCGGCTGGAACGGCAGGAGGTGGGCTCAGAAGACTGGATCCAGTGCTTCAGCATTGAGAAAGCTGGGGCTGTGGAGGTGCCGGGAGACTGTGTGCCCTCCGAGGGTGACTACCGCTTCCGCGTCTGCACCGTCAGCGAACACGGCCGCAGTTCCCATGTCGTGTTCCATGGGTCTGCTCACCTTGTGCCCACAGCTCGCCTGGTGGCCGGTCTGGACGACGTGCAGGTATATGACGGGGAAGATGCCGTCTTCTCCCTCGATCTCTCCACCATCATCCAGGGCACCTGGTTCCTTAATGGGGAAGAGCTCAAGAGTAATGAGCCAGAGGGCCAGGTAGAGCCTGGGGCCCTGCGGTACCGGATGGAGCAGAAGGGCCTGCAGCACAGACTCATCCTGCAAGCTGTCAGGCACCAGGACAGCGGGGCCCTGGTTGGCTTCAGCTGCCCGGGTGTGCAGGACTCGGCTGCCCTCACCATCCAAGAGAGCCCGGTGCACATCCTGAGCCCCCAGGACAAGGTGTCGTTGACCTTCACAACCTCGGAGCGGGTGGTACTGACCTGTGAGCTCTCCCGGGTGGACTTCCCAGCGAGCTGGTACAAGGACGGGCAGAAGGTGGAGGAGAGCGAGTCGCTGGTGGTGAAGATGGATGGGCGCAAACACCGCCTGATCATGCCTGAGGCCCAGGTCCAGGACAGTGGCGAGTTTGAGTGCAGAACAGAAGGGGTCTCAGCCTTCTTCAACGTCTCCGTCCAAGACCCCCCCGTGCACATCCTGGATCCCCGGGAGCACGTGTTTGTGCACGCCATAACCTCCGAGTGCGTCATGCTGACCTGTGAGGTGGACCGGGAGGACGCCCCCGTGCACTGGTACAAGGACGGGCAGGAGGTAGAAGAGAGCGACTTCGTGGTGCTGGAGAACGAGGGGCCCCATCACCGCCTGGTGCTGCCCGCCGCCCAGCCTCCAGATGGGGGCGAGTTCCAGTGCGTCGCTGGGGACGAGCGCGCCTACTTCACCGTGACCATCACAGATGTCTCCTCGTGGATCGTGTACCCCAGCGGCAAGGTGTATGTGGCAGCCGTGCGCCTGGAGCGTGTGGTGCTGACCTGCGAGCTCTGCCGGCCCTGGGCCGAGGTGCGCTGGACCAAGGATGGCGAAGAGGTAGTGGAGAGTCCCGCACTGCTCCTGCAGAAGGAGGACGCCGTCCGCCGCCTGGTGCTGCCCGCCGTCCAGCTGGAGGACTCGGGCGAGTACTTGTGTGAAATCGATGACGAGTCTGCCTCTTTCACCGTCACTGTCACAGAACCCCCAGTGCGCATCATATACCCCCGGGACGAGGTGACCTTGGTCGCCGTGAGCTTGGAGTGTGTGGTGCTGATGTGTGAGCTGTCGCGGGAGGACGCCCCCGTGCGCTGGTACAAGGATGGGCTGGAGGTGGAGGAGAGTGAGGCCCTGGTGCTGGAGAGTGACGGGCCCTGCCGCCGCCTGGTGCTGCCTGCTGCCCAGCCCGAGGACGGGGGCGAGTTCGTGTGCGACGCTGGAGACGACTCAGCCTTCTTCACTGTCACCGTCACAGCCACTCCAGAGAGGATTTTGCATCCGGTGGCCCGTTCCCTGGACCTGCAGTTCGGGGTTCCAGGGCGCGTGGAGCTGCGCTGCGAGGTGGCCCCGGCTGGGTCCCAGGTGCGCTGGTACAAGGATGGGCTGGAGGTGGAAGCATCAGATGCCCTGCAGCTGGGTGCCAAGGGGCCCACTCGCACCCTGACCCTGCCCCACGCCCAGCCTGAGGACGCCGGGGAGTATGTGTGTGAGACTCGTGATGAAGCCGTCACCTTCAACGTCAGCCTGGCTGAGCCCCCAGTCCAGTTCCTTGCCCCAGAGGCAGCCCCCAGCCCGCTCTGCGTGGCCCCCGGGGAGCCGCTGGTGCTGAGCTGTGAACTGTCCCGGGCTGGCGCCCTCGTCTTCTGGAGCCACAACGGGAGGCCGGTGCAGGAGGGTGAGGGTCTGGAGCTCCAAGCCGAGGGCCCCCGCCGTATCCTCTGCATCCGGGCTGCAGACCCGGTCCACGCAGGCCTCTACACCTGCCAGGCAGGGGCAGCCCCGGGGGCGCCCAGCCTCAGCTTCACCGTCCAAGTGGCTGAGCCCCCCGTGCGGGTGGTGGACCCCGAGGCAGCCCAGACAAGGGTTCGCAGCACCCCAGGCGGGGACCTGGAGCTGGTGGTGCACCTCTCCGGGCCGGGAGGCCCTGTGCGCTGGTACAAGGACGGGGAGCGCCTGGCAAGCCAGGGGCGGGTGCAGCTGGAGCAGGACGGGGCGAGGCAGGTGCTGCGGGTGCAGAGGGCCCGGAGCAGGGACGCCGGGGAGTACCTGTGCGACACGCCCCAGGACAGCCGCATCTTCCTCGTCAGCGTGGAAGAACCACCGCCGGTGAAGCTGGTCTCGGAGCTGACACCACTAACTGTCCACGAGGGTGATGATGCCACGTTCCGGTGTGAAGTCTCCCCACCGGACGCCGACGTCACTTGGCTGCACAATGGGGCCATTGTCACCCCAGGGCCCCAGCTAGAGATGGCCCAGAATGGGTCAAGCCGCATATTGACCGTGCGAGGCTGCCAGCTCGAGGACGCGGGGACCGTGACTGCCCAAGCAGGGGGCACATCCACAAGCGCCCGGCTCCACGTTCGAGAGACGGAGCTGCTCTTCCTGCGGCGGCTGCAGGACGTGCGTGCAGAGGAAGGCCAGGACGTGTGCCTCGAAGTAGAGACAGGCCGAGTGGGTGCGGCAGGGGCCGTGCGCTGGGTGCGAGGTGGGGCACCCCTACCACCCGACTCCCGCCTGTCCACGGCCCAGGATGGCCACGTCTACCGCCTCTTCATCCACGGCGTCGTACCAGCCGACCAGGGCACCTACGGCTGCGAGAGCCACCACGATCGCACCCTGGCCAGGCTCAGCGTGAAGCCAAGGCAGCTAAGAGTGCTGCGGCCTCTGGAGGATGTGACCGTCATCGAGGGGGGCAGCGCCACCTTCCGGCTGGAGCTGTCCCAGGAGGATGTGACCGGGGAGTGGGCCCGGGGTGGAGTCCGGCTGCAGCCAGGGACCACGTGCCAAATTCACGCAGAGGGCCACGCTCACTGCCTGGTACTCAGTGGCCTGGGCCTGGCCGATTCGGGCTGCATCTCCTTCACTGCGGATGCCCTGCGCTGTGCAGCCAGACTCACTGTGAGAGAGGCCCCAGTGACCATTGTGCGGGGGCCACAGGACCTAGAAGTGACCGAGGGTGACACAGCTACTTTCGAGTGTGAACTTTCCCAGGCCTTGGCTGATGTCACCTGGGAGAAGGACGGGCAACCGCTCACCCCCAGCCCTCGGCTCAGACTCCAGGCCCTCGGCACCCGCCGCCTTCTCCAGCTGCGGCGCTGCGGTCCCTTGGACGCCGCGACCTACAGCTGCGTGGTGGGGATGGCCCGAGCCGGGCCCGTCCACCTGGTGGTTCGCGAGCGCAAGGTGTCTGTCCTCTCCGACCTTCTGTCGGTGCGCGCCCGCGAAGGCGACGGAGCCACGTTCGAGTGCACCGTGTCGGAGGTCGAGCCAACCGGGAGCTGGGAGCTCGGAGGCCGCCCGCTGAGACCCGGAGGCCGCGTCCGCATCCGACAGGAAGGGAAGAAACACATTCTGGTGCTGAGCGTGCTACGCGCGGAGGACACTGGTGAGGTCCGCTTCCAGGCGGGACCCGCCCAGTCCGTGGCTCAGCTGGAGGTGGAGGCATTGCCTCTCCAGATATGCCGCCGCCCCCCTCGCGAGAAGACAGTTCTGGTCGGCCGCCGGGCGGTGCTGGAGGTGACTGTGTGCCGCTCGGGGGGCCAAGTGTGCTGGTTGCGGGAGGGGGTGGCGCTGTGCCCGGGAGACAAGTACGAGCTGCGCAGTCATGGCCACACCCACAGCCTGGTCATCCATGACGTGCGACCTGAGGACCAGGGCACCTACTGCTGCCAGGCCGGCCAGGACAGCGCCCACACACGGCTGCTGGTAGAG
>Stenella_attenuata
ATGGCGCTGGACGAAGTGTGGGACAGTAGCCACTTCTCCCTCGAACCTGGCCGCGCCGAGGGCCGCCCGGGCGCGAGCCTGGCGCTGCGCATCCTGGCGGCGCGGCTGCCCGACTCCGGCGTCTACGTGTGCCACGCCCGCAACGCGCACGGCCACGCGCGGGCCGGCGCGCTGCTGCAAGTGCAGCAGCCCCCCGAGAGCCCGCCGGAGGACCCGGACGAGGCCCCCAACCCCGTGGTGGAGCCGCTCAAGTGCGCGCCCAAGACCTTCTGGGTGAACGAGGGCAAGCACGCCAAGTTCCGCTGCTACGTGATGGGCAAGCCCGAGCCCGAGATCGAATGGCACTGGGAGGGCCACCCGCTGCTCCCTGACCGCCGCCGCCTCATGTACCGCGACCGCGATGGCGGCTTCGTGCTCAAGGTGCTCTACTGCCAGGCCAAGGATCGCGGGCTCTACGTGTGTGCCGCGCGCAACTCGGCGGGCCAGACGCTCAGTGCCGTGCAGCTGCATGTTAAAGAGCCTCGCCTCCGCTTCACGAGGCCCCTGCAGGACGTGGAGGGCCGGGAGCATGGGATTGTGGTGCTGGAGTGTAAAGTCCCCAACTCCCGCATTCCCACGGCCTGGTTCCGCGAGGACCAGCGGCTGCTGCCCTGCCGCAAGTACGAGCAGATCGAGGAGGGCACGGTCCGGCGCCTCATCATCCACAGGCTGAAGGCAGATGACGATGGAGTTTACCTGTGCGAGATGCGCGGCCGGGTGCGCACCGTGGCCAATGTGACAGTCAAAGGGCCCATCCTGAAGCGGCTGCCCCGGAAGCTCGATGTTTTTGAGGGAGAGAACGCGGTGCTGCTGGTGGAGACCCGCGAGGCTGGGGTGGAAGGGCGCTGGAGTCGAGATGGGGAGGACCTGCCGGCCACCTGCCAGAGCAGCTCCGGCCACATGCATGCCCTGGTCCTGCCAGGGGTCACCCGAGAAGATGCTGGCGAGGTCACCTTCAGCCTGGGCAACTCCCGTACCACCACTCTGCTCAGAGTCAAATGCGTCAAGCACAATCCCCCGGGACCCCCAGTGTTGGCAGAAATGTTCAAGGGCCACAAGAACACGGTCCTGCTGACCTGGAAGCCTCCCGAGCCAGCTCCCGAGACCCCCTTCATCTACCGGCTGGAACGGCAGGAGGTGGGCTCAGAAGACTGGATCCAGTGCTTCAGCATTGAGAAAGCTGGGGCCGTGGAGGTGCCGGGAGACTGTGTGCCCTCCGAGGGCGACTACCGCTTCCGCGTCTGCACCGTCAGCGAACACGGCCGCAGCTCCCATGTCGTGTTCCATGGGTCTGCTCACCTCGTGCCCACAGCTCGCCTGGTGGCCGGTCTGGACGACGTGCAGGTATATGACGGGGAAGATGCCGTCTTCTCCCTCGATCTCTCCACCATCATCCAGGGCACCTGGTTCCTTAATGGGGAAGAGCTCAAGAGTAATGAGCCAGAGGGCCAGGTAGAGCCTGGGGCCCTGCGGTACCGGATGGAGCACAAGGGCCTGCAGCACAGACTCATCCTGCAAGCTGTCAGGCACCAGGACAGCGGGGCCCTGGTTGGCTTCAGCTGCCCGGGTGTGCAGGACTCGGCTGCCCTCACCATCCAAG--------------------------------------------------------------------------------------------------------------------------------------------------------------------------------------------------------------------------------------------------------------------------------------------CACATCCTGGATCCCCGGGAGCACGTGTTCGTGCACGCCATAACCTCCGAGTGCGTCATGCTGACCTGTGAGGTGGACCGGGAGGACGCCCCCGTGCACTGGTACAAGGACGGGCAGGAGGTAGAAGAGAGCGACTTCGTGGTGCTGGAGAACGAGGGGCCCCATCACCGCCTGGTGCTGCCCGCCGCCCAGCCTCCAGATGGGGGCGAGTTCCAGTGCGTCGCTGGGGACGAGCGCGCCTACTTCACCGTGACCATCACAGATGTCTCCTCGTGGATCGTGTATCCCAGCGGCAAGGTGTATGTGGCAGCCGTGCGCCTGGAGCGTGTGGTGCTGACCTGCGAGCTCTGCCGGCCCTGGGCCGAGGTGCGCTGGACCAAGGATGGCGAAGAGGTGGTGGAGAGTCCCGCGCTGCTCCTGCAGAAGGAGGACACCGTCCGCCGCCTGGTGCTGCCCGCCGTCCAGCTGGAGGACTCGGGCGAGTACTTGTGTGAAATCGATGACGAGTCTGCCTCTTTCACCGTCACTGTCACAGAGCCCCCGGTGCGCATCATACACCCCCGGGACGAGGTGACCTTGGTCGCCGTGAGCTTGGAGTGTGTGGTGCTGATGTGTGAGCTGTCGCGGGAGGACGCCCCCGTGCGCTGGTACAAGGATGGGCTGGAGGTGGAGGAGAGTGAGGCCCTGGTGCTGGAGAGTGATGGGCCCCGCCGCCGCCTGGTGCTGCCTGCTGCCCAGCCCGAGGACGGGGGCGAGTTCGTGTGTGACGCTGGAGACGACTCAGCCTTCTTCACTGTCACTGTCACAGCCACTCCAGAGAGGATTGTGCACCCGGCGGCCCGCTCCCTGGACCTGCAGTTCGGGGTTCCAGGGCGCGTGGAGCTGCGCTGCGAGGTGGCCCCGGCTGGGTCCCAGGTGCGCTGGTACAAGGATGGGCTGGAGGTGGACGCATCAGATGCCCTGCAGCTGGGTGCCAAGGGGCCCGCTCGCACCCTGACCCTGCCCCACGCCCAGCCTGAGGACGCCGGGGAGTATGTGTGCGAGACTCGTGATGAAGCCGTCACCTTCAACGTCAGCCTGGCTG-----------------------------------------------------------------------------------------------------------------------------------------------------------------------------------------------------------------------------------------------------------------------------------------------GAGCCCCCCGTGCGGGTGGTGGACCCCGAGGCAGCCCAGACGAGGGTTCGCAGCACACCAGGCGGGGACCTGGAGCTGGTGGTGCACCTCTCCGGGCCGGGAGGCCCTGTGCGCTGGTACAAGGACGGGGAGCGCCTGGCAAGCCAGGGGCGGGTGCAGCTGGAGCAGGACGGGGCAAGGCAGGTGCTGCGGGTGCAGAGGGCCCGGAGCAGGGACGCCGGGGAGTACCTGTGCGACACGCCCCAGGACAGCCGCATCTTCCTCGTCAGCGTGGAAGAACCACCGCCGGTGAAGCTGGTCTCAGAGCTGACACCACTCACTGTCCACGAGGGTGATGATGCCACGTTCCGGTGTGAAGTCTCCCCACCGGACGCCGACGTCACTTGGCTGCACAATGGGGCCATTGTCACCCCAGGGCCCCAGCTAGAGGTGGCCCAGAATGGCTCAAGCCGCATATTGACCGTGCGAGGCTGCCAGCTCGAGGACGCGGGGACCGTGACTGCCCAAGCAGGGGGCACATCCACAAGTGCCCGGCTCCACGTTCGAGAGACGGAGCTGCTGTTCCTGCGGCGGCTGCAGGACGTGCGGGCAGAGGAAGGCCAGGACGTGTGCCTTGAAGTAGAGACAGGCCGAGTGGGTGCGGCAGGGGCCGTGCGCTGGGTGCGAGGTGGGGCACCCCTACCACCCGACTCCCGCCTGTCCACGGCCCAGGATGGCCACATCTACCGCCTCTTCATCCACGGCGTCGTACTGGCCGACCAGGGCACCTACGGCTGCGAGAGCCACCACGATCGCACCCTGGCCAGGCTCAGCGTGAAGCCAAGGCAGCTAAGGGTGCTGCGGCCTCTGGAGGATGTGACCGTCATCGAGGGGGGCAGCGCCACCTTCCAGCTGGAGCTGTCCCAGGAGGATGTGACCGGGGAGTGGGCCCGGGGTGGAGTCCGGCTGCAGCCGGGGCCCACGTGCCAAATTCACGCAGAGGGCCACGCTCACTGCCTGGTACTCAGTGGCCTGGGCCTGGTCGACTCGGGCTGCATCTCCTTCCCTGCGGATGCCCTGCGCTGTGCAGCCAGACTCACTGTGAGAGAGGCCCCAGTGACCATTGTGCGGGGGCCACAGGACCTAGAAGTGACCGAGGGTGACACAGCTACTTTCGAGTGTGAACTTTCCCAGGCCTTGGCTGATGTCACCTGGGAGAAGGACGGGCAACCGCTCACCCCCAGCCCTCGGCTCAGACT-------------------------------------------------------------------------------------------------------------------------------------------------------------------------------------------------------------------------------------------------------------------------------------------------------------------------------------------------------------------------------------------------GCATTGCCTCTCCAGATATGCCGCCGCCCCCCTCGCGAGAAGACAGTTCTGGTCGGCCGCCGGGCGGTGCTGGAGGTGACTGTGTCCCGCTCGGGGGGCCAAGTGTGCTGGTTGCGGGAGGGGGTCGCGCTGTGCCCGGGAGACAAGTACGAGCTGCGCAGTCATGGCCACACCCACAGCCTGGTCATCCATGACGTGCGACCTGAGGACCAGGGCACCTACTGCTGCCAGGCCGGCCAGGACAGCGCCCACACACGGCTGCTGGTAGAG
>Balaenoptera_omurai
ATGGCGCTGGACGAAGTGTGGGACAGTAGCCACTTCTCCCTCGAACCTGGCCGCGCCGAGGGCCGCCCGGGCGCGAGCCTGGCGCTGCGCATCCTGGCGGCGCGGCTGCCCGACTCCGGCGTCTACGTGTGCCACGCCCGCAACGCGCACGGCCACGCGCGGGCCGGCGCGCTGCTGCAGGTGCAACAGCCCCCCGAGAGCCCGCCCGAGGACCCGGACGAGGCCCCCAACCCCGTGGTGGAGCCGCTCAAGTGCGCGCCCAAGACCTTCTGGGTGAACGAGGGCAAGCACGCCAAGTTCCGCTGCTACGTGATGGGCAAGCCCGAGCCCGAGATCGAATGGCTCTGGGAGGGCCACCCGCTGCTCCCTGACCGCCGCCGCCTCATGTACCGCGACCGCGACGGCGGCTTCGTGCTCAAGGTGCTCTACTGCCAGGCCAAGGATCGCGGGCTCTACGTGTGTGCCGCGCGCAACTCGGCGGGCCAGACGCTCAGTGCCGTGCAGCTGCATGTCAAAGAGCCTCGTCTCCGCTTCACGAGGCCCCTGCAGGACGTGGAGGGCCGGGAGCATGGGATTGTGGTGCTGGAGTGTAAAGTCCCCAACTCCCGCATTCCCACGGCCTGGTTCCGCGAGGACCAGCGGCTGTTGCCCTGCCGCAAGTATGAGCAGATCGAGGAGGGCACGGTCCGGCGCCTCATCATCCACAGGCTGAAGGCAGATGACGACGGAGTTTACCTGTGCGAGATGCGCGGCCGGGTGCGCACCGTGGCCAACGTGACGGTCAAAGGGCCCATCCTGAAGCGGCTGCCCCGGAAGCTCGATGTTTTTGAGGGAGAGAACGCGGTGCTGCTGGTGGAGACCCGCGAGGCTGGGGTGGAAGGGCGCTGGAGTCGAGATGGGGAGGACCTGCCAGCCACCTGCCAGAGCAGCTCCGGCCACATGCATGCCCTGGTCCTTCCAGGCGTCACCCGAGAAGATGCTGGCGAGGTCACCTTCAGCCTGGGCAACTCCCGTACCACCACTCTGCTCAGAGTCAAATGCGTCAAGCACAATCCCCCGGGACCCCCAGTGTTGGCAGAAATGTTCAAGGGCCACAGGAACACGGTCCTGCTGACCTGGAAGCCTCCCGAGCCAGCTCCCGAGACCCCCTTCATCTACCGGCTGGAACGGCAGGAGGTAGGCTCAGAAGACTGGATCCAGTGCTTCAGCATTGAGAAAGCTGGGGCCGTGGAGGTGCCGGGAGACTGTGTGCCCTCCGAGGGCGACTACCGCTTCCGCGTCTGCACCGTCAGCGAACACGGCCGCAGCTCCCATGTTGTGTTCCATGGGTCTGCTCACCTCGTGCCCACAGCACGCCTGGTGGCCGGTCTGGACGACGTGCAGGTGTATGATGGGGAAGATGCCGTCTTCTCCCTCGATCTCTCCACCATCATCCAGGGCACCTGGTTCCTTAATGGGGAAGAGCTCAAGAGTAATGAGCCAGAGGGCCAGGTGGAGCCTGGGGCCCTGCGGTACCGGGTGGAGCAGAAGGGCCTGCAGCACAGACTCATCCTGCAAGCTGTCAAGCACCAGGACAGCGGGGCCCTGGTTGGCTTCAGCTGCCCAGGTGTGCAGGACTCGGCTGCCCTCACCATCCAAG---------------------------------------------------------------------------------------------------------------------------------------------------------------------------------------------------------------------------------------------------------------------------------AGCCCCCGGTGCACATCCTGGATCCCCGGGAGCACGTGTTTGTGCACGCCATAACCTCCGAGTGCGTCATGCTGACCTGTGAGGTGGACCGGGAGGACGCCCCCGTGCACTGGTACAAGGACGGGCAGGAGGTGGAAGAGAGCGACTTCGTGGTGCTGGAGAACGAGGGGCCCCATCACCGCCTGGTGCTGCCCGCCGCCCAGCCTCCAGATGGGGGCGAGTTCCAGTGCGTCGCTGGGGACGAGCGTGCCTACTTCACCGTGACCATCACAGATGTCTCCTCGTGGATCGTGTACCCCAGCGGCAAGGTGTACGTGGCAGCCGTGCGCCTGGAGCGCGTGGTGCTGACCTGCGAGCTCTGCCGGCCCTGGGCCGAGGTGCGCTGGACCAAGGATGGCGAAGAGGTGGTGGAGAGCCCCGCACTGCTCCTGCAGAAGGAGGACACCGTCCGCCGCCTGGTGCTGCCCGCCGTCCAGCTGGAGGACTCGGGCGAGTACTTGTGTGAAATCGATGACGAGTCTGCCTCTTTCACCGTCACTGTCACAGAACCCCCGGTGCGCATCATATACCCCCGGGACGAGGTGACCTTGGTCGCCGTGAGCTTGGAGTGTGTGGTGCTGATGTGTGAGCTGTCGCGGGAGGACGCCCCCGTGCGCTGGTACAAGGATGGGCTGGAGGTGGAGGAGAGCGAGGCTCTGGTACTGGAGAGTGATGGGCCCCGCCGCCGCCTGGTGCTACCTGCTGCCCAGCCCGAGGACGGGGGCGAGTTCGTGTGCGACGCTGGAGACGACTCAGCCTTCTTCACTGTCACCGTCACAG-----------------------------------------------------------------------------------------------------------------------------------------------------------------------------------------------------------------------------------------------------------------------------------GAGCCCCCAGTCCAGTTCCTGGCCCCAGAGGCAGCCCCCAGCCCGCTCTGCGTGGCCCCCGGGGAGCCGCTGGTGCTGAGCTGTGAACTGTCTCGGGCTGGTGCCCTCGTCTTCTGGAACCACAACGGGAGGCCGGTGCAGGAGGGTGAGGGCCTGGAGCTCCGAGCCGAGGGCCCCCGCCGTGTCCTCTGCATCCGGGCTGCAGACCCGGTCCACGCAGGCCTCTACACCTGCCAGTCAGGGGCAGCCCCGGGGGCCCCCAGCCTCAGCTTCACCGTCCAAGTGGCTGAGCCCCCAGTGCGGGTGGTGGACCCCGAGGCAGCCCAGACGAGGGTTCGCAGCACCCCAGGTGGGGACCTGGAGCTGGCGGTGCACCTCTCCCGGCCGGGGGGCCCTGTGCGCTGGTACAAGGACGGGGAGCGCCTGGCGAGCCAGGGGCGGGTGCAGCTGGAGCAGGACGGGGCGAGGCAGGTGCTACGGGTGCAGGGGGCCCGGAGCAGGGACGCCGGGGAGTACCTGTGCGACACACCCCAGGACAGCCGCATCTTCCTCGTCAGCGTGGAAGAACCACCGCCGGTGAAGCTGGGCTCGGAGCTGACACCACTCACTGTGCACGAGGGTGATGATGCCACGTTCCGGTGTGAAGTCTCCCCACCAGATGCCGACGTCACTTGGCTGCACAATGGGGCCATTGTCACCCCAGGGCCCCAGCTAGAGGTGGCCCAGAATGGGTCAAGCCGCATACTGACCGTGCGAAGCTGCCAGCTCGAGGACGCGGGGACCGTGACTGCCCAAGCAGGGGGCACGTCCACAAGTGCCCGGCTCCATGTTCGAGAGACGGAGCTGCTGTTCCTGCGGCGGCTGCAGGACGTGCGGGCAGAGGAAGGCCAGGACGTGTGCCTCGAAGTAGAGACAGGCCGAGTGGGTGCGGCAGGGGCCGTGCGCTGGGTGCGAGGTGGGGCACCCCTACCACCCGACTCCCGCCTGTCCACGGCCCAGGATGGCCACGTCTACCGCCTCTTCATCCACCGCGTTGTACTGGCCGACCAGGGCACCTACGGCTGCGAGAGCCACCACGATCGCACCCTGGCCAGGCTCAGCGTGAAGCCAAGGCAGCTAAGGGTGCTGCGGCCTCTGGAGGACGTGACCGTCATCGAGGGGGGCAGCGCCACCTTCCAGCTGGAGCTGTCCCAGGAGGATGTGACCGGGGAGTGGGCCCGGGGTGGAGTCCGGCTGCAGCCGGGGCCCACGTGCCAAATTCACGCAGAGGGCCACGCTCACTGCCTGGTACTCAGTGGCCTGGGCCTGGCCGACTCGGGCTGCATCTCCTTCACTGTGGATGCCCTGCGCTGTGCAGCCAGACTCACTGTGAGAGAGGCCCCAGTGACCATTGTGCGGGGGCCACAGGACCTAGAAGTGACCGAGGGTGACACAGCTACTTTCGAGTGTGAACTTTCCCAGGCCTTGGCTGATGTCACCTGGGAGAAGGACGGGCAGCCGCTCACCCCCAGCCCTCGGCTCAGACTCCAGGCCCTAGGCACCCGCCGCCTTCTCCAGCTGCGACGCTGCGGTCCCTTGGACTCCGGGACCTACAGCTGCGTGGTGGGGATGGCCCGAGCCGGGCCCGTCCACCTGGTGGTGCGCG--------------------------------------------------------------------------------------------------------------------------------------------------------------------------------------------------------------------------------------------------------------------------GCATTGCCTGTCCAGATATGCCGCCGCCCCCCTCGCGAGAAGACAGTTCTGGTCGGCCGCCGGGCAGTGCTGGAGGTGACTGTGTCCCGCTCGGGGGGCCAAGTGTGCTGGTTGCGGGAGGGGGTCGCGCTGTGCCCGGGAGACAAGTACGAGCTGCGCAGTCATGGCCACACCCACAGCCTGGTCATCCATGACGTGCGACCTGAGGACCAGGGCACCTACTGCTGCCAGGCCGGCCAGGACAGCGCCCACACACGGCTGATGGTAGAG
>Balaenoptera_acutorostrata
ATGGCGCTGGACGAAGTGTGGGACAGTAGCCACTTCTCCCTCGAACCTGGCCGCGCCGAGGGCCGCCCGGGCGCGAGCCTGGCGCTGCGCATCCTGGCGGCGCGGCTGCCCGACTCCGGCGTCTACGTGTGCCACGCCCGCAACGCGCACGGCCACGCGCGGGCCGGCGCGCTGCTGCAGGTGCAACAGCCCCCCGAGAGCCCGCCCGAGGACCCGGACGAGGCCCCCAACCCCGTGGTGGAGCCGCTCAAGTGCGCGCCCAAGACCTTCTGGGTGAACGAGGGCAAGCACGCCAAGTTCCGCTGCTACGTGATGGGCAAGCCCGAGCCCGAGATCGAATGGCTCTGGGAGGGCCACCCGCTGCTCCCTGACCGCCGCCGCCTCATGTACCGCGACCGCGACGGCGGCTTCGTGCTCAAGGTGCTCTACTGCCAGGCCAAGGATCGCGGGCTCTACGTGTGTGCCGCGCGCAACTCGGCGGGCCAGACGCTCAGTGCCGTGCAGCTGCATGTCAAAGAGCCTCGCCTCCGCTTCACGAGGCCCCTGCAGGACGTGGAGGGCCGGGAGCATGGGATTGTGGTGCTGGAGTGTAAAGTCCCCAACTCCCGCATTCCCACGGCCTGGTTCCGCGAGGACCAGCGGCTGCTGCCCTGCCGCAAGTACGAGCAGATCGAGGAGGGCACGGTCCGGCGCCTCATCATCCACAGGCTGAAGGCAGATGACGACGGAGTTTACCTGTGCGAGATGCGCGGCCGGGTGCGCACCGTGGCCAACGTGACAGTCAAAGGGCCCATCCTGAAGCGGCTGCCCCGGAAGCTCGATGTTTTTGAGGGAGAGAACGCGGTGCTGCTGGTGGAGACCCGCGAGGCTGGGGTGGAAGGGCGCTGGAGTCGAGATGGGGAGGACCTGCCAGCCACCTGCCAGAGCAGCTCCGGCCACATGCATGCCCTGGTCCTTCCAGGGGTCACCCGAGAAGATGCTGGCGAGGTCACCTTCAGCCTGGGCAACTCCCGTACCACCACTCTGCTCAGAGTCAAATGCGTCAAGCACAATCCCCCGGGACCCCCAGTGTTGGCAGAAATGTTCAAGGGCCACAGGAACACGGTCCTGCTGACCTGGAAGCCTCCCGAGCCAGCTCCCGAGACCCCCTTCATCTACCGGCTGGAACGGCAGGAGGTAGGCTCAGAAGACTGGATCCAGTGCTTCAGCATTGAGAAAGCTGGGGCCGTGGAGGTGCCGGGAGACTGTGTGCCCTCCGAGGGCGACTACCGCTTCCGCGTCTGCACCGTCAGCGAACACGGCCGCAGCTCCCATGTCGTGTTCCATGGGTCTGCTCACCTCGTGCCCACAGCACGCCTGGTGGCCGGTCTGGACGACGTGCAGGTGTATGACGGGGAAGATGCCGTCTTCTCCCTCGATCTCTCCACCATCATCCAGGGCACCTGGTTCCTTAATGGGGAAGAGCTCAAGAGTAATGAGCCAGAGGGCCAGGTGGAGCCTGGGGCCCTGCGGTACCGGGTGGAGCAGAAGGGCCTGCAGCACAGACTCATCCTGCAAGCTGTCAAGCACCAGGACAGCGGGGCCCTGGTTGGCTTCAGCTGCCCAGGTGTGCAGGACTCGGCTGCCCTCACCATCCAAG---------------------------------------------------------------------------------------------------------------------------------------------------------------------------------------------------------------------------------------------------------------------------------ACCCCCCCGTGCACATCCTGGATCCCCGGGAGCACGTGTTTGTGCACGCCATAACCTCCGAGTGCGTCATGCTGACCTGTGAGGTGGACCGGGAGGACGCCCCCGTGCACTGGTACAAGGACGGGCAGGAGGTGGAAGAGAGCGACTTCGTGGTGCTGGAGAACGAGGGGCCCCATCACCGCCTGGTGCTGCCTGCTGCCCAGCCTCCAGATGGGGGCGAGTTCCAGTGCGTCGCTGGGGACGAGCGCGCCTACTTCACCGTGACCATCACAGATGTCTCCTCGTGGATCGTGTACCCCAGCGGCAAGGTGTACGTGGCAGCCGTGCGCCTGGAGCGCGTGGTGCTGACCTGCGAGCTATGCCGGCCCTGGGCCGAGGTGCGCTGGACCAAGGATGGCGAAGAGGTGGTGGAGAGCCCCGCGCTGCTCCTGCAGAAGGAGGACACCGTCCGCCGCCTGGTGCTGCCCGCCGTCCAGCTGGAGGACTCGGGCGAGTACTTGTGTGAAATCGATGACGAGTCTGCCTCTTTCACCGTCACTGTCACAGAACCCCCGGTGCGCATCATATACCCCCGGGACGAGGTGACCTTGGTCGCCGTGAGCTTGGAGTGTGTGGTGCTGATGTGTGAGCTGTCTCGGGAGGACGCCCCCGTGCGCTGGTACAAGGATGGGCTGGAGGTGGAGGAGAGCGAGGCCCTGGTGCTGGAGAGTGATGGGCCCCGCCGCCGCCTGGTGCTACCTGCTGCCCAGCCCGAGGACGGGGGCGAGTTCGTGTGCGACGCTGGAGACGACTCAGCCTTCTTCACTGTCACCGTCACAGCCACTCCAGAGAGGATTGTGCATCCGGCGGCCCGCTCCCTGGACCTGCAGTTCGGGGCTCCAGGGCGCGTGGAGCTGCGCTGCGAGGTGGCCCCGGCTGGGTCCCAGGTGCGCTGGTACAAGGATGGGCTGGAGGTGGAAGCATCAGATGCCCTGCAGCTGGGTGCCAAGGGGCCCACTCGCACCCTGACCCTGCCCCACGCCCAGCCTGAGGACGCCGGGGAGTATGTGTGTGAGACCCGTGATGAAGCCGTCACCTTCAACGTCAGCCTGGCTGAGCCCCCAGTCCAGTTCCTGGCCCCGGAGGCAGCCCCCAGCCCGCTCTGCGTGGCCCCCGGGGAGCCGCTGGTGCTGAGCTGTGAACTGTCTCGGGCTGGTGCCCTCGTCTTCTGGAACCACAACGGGAGGCCGGTGCAGGAGGGTGAGGGCCTGGAGCTCCGAGCCGAGGGCCCCCGCCGTGTCCTCTGCATCCGGGCTGCAGACCCGGTCCACGCAGGCCTCTACACCTGCCAGTCAGGGGCAGCCCCGGGGGCCCCCAGCCTCAGCTTCACCGTCCAAGTGGCTGAGCCCCCAGTGCGGGTGGTGGACCCCGAGGCAGCCCAGACGAGGGTTCGCAGCACCCCAGGTGGGGACCTGGAGCTGGCGGTGCACCTCTCCCGGCCGGGGGGCCCTGTGCGCTGGTACAAGGACGGGGAGCGCCTGGCGAGCCAGGGGCGGGTGCAGCTGGAGCAGGACGGGGCGAGGCAGGTGCTGCGGGTGCAGGGGGCCCGGAGCAGGGACGCCGGGGAGTACCTGTGCGACACGCCCCAGGACAGCCGCATCTTCCTCGTCAGCGTGGAAGAACCACCGCCGGTGAAGCTGGGCTCGGAGCTGACACCACTCACCGTGCACGAGGGTGATGATGCCACGTTCCGGTGTGAAGTCTCCCCACCAGACGCCGACGTCACTTGGCTGCACAATGGGGCCATTGTCACCCCAGGGCCCCAGCTAGAGGTGGCCCAGAATGGGTCAAGCCGCATGTTGACCGTGCGAGGCTGCCAGCTCGAGGACGCGGGGACCGTGACTGCCCAAGCAGGGGGCACGTCCACAAGCGCCCGGCTCCATGTTCGAGAGACGGAGCTGCTGTTCCTGCGGCGGCTGCAGGACGTGCGGGCAGAGGAAGGCCAGGACGTGTGCCTCAAAGTAGAGACAGGCCGAGTGGGTGCGGCAGGGGCCGTGCGCTGGGTGCGAGGTGGGGCACCCCTACCACCCGACTCCCGCCTGTCCACGGCCCAGGATGGCCACGTCTACCGCCTCTTCATCCACGGCGTCGTACTGGCCGACCAGGGCACCTACGGCTGCGAGAGCCACCACGATCGCACCCTGGCCAGACTCAGCGTGAAGCCAAGGCAGCTAAGGGTGCTGCGGCCTCTGGAGGACGTGACCGTCATCGAGGGGGGCAGCGCCACCTTCCAGCTGGAGCTGTCCCAGGAGGATGTGACCGGGGAGTGGGCCCGGGGTGGAGTCCGGCTGCAGCCGGGGCCCACGTGCCAAATTCACGCAGAGGGCCACGCTCACTGCCTGGTACTCAGTGGCCTGGGCCTGGCCGACTCGGGCTGCATCTCCTTCACTGCGGATGCCCTGCGCTGTGCAGCCAGACTCACTGTGAGAGAGGCCCCAGTGACCATTGTGCGGGGGCCACAGGACCTAGAAGTGACCGAGGGTGACACAGCTACTTTCGAGTGTGAACTTTCCCAGGCCTTGGCTGATGTCACCTGGGAGAAGGACGGGCAGCCGCTCACCCCCAGCCCTCGGCTCAGACTCCAGGCCCTAGGCACCCGCCGCCTTCTCCAGCTGCGACGCTGCGGTCCCTTGGAGTCCGGGACCTACAGCTGCGTGGTGGGGATGGCCCGAGCCGGGCCCGTCCACCTGGTGGTGCGCGAGCGCAAGGTGTCTGTCCTCTCGGAGCTTCGGTCGGTGAGCGCCCGCGAAGGCGACGGAGCCACGTTCGAGTGCACCGTGTCGGAGGTCGAGACCACCGGGAGCTGGGAGCTCGGAGGCCGCCCGCTGAGACCCGGAGGCCGCGTCCGCATCCGACAGGAAGGGAAGAAACACATTCTGGTGCTGAGCGAGCTGCGCGCGGAGGACTCTGGTGAGGTCCGCTTCCAGGCGGGACCCGCCCAGTCCGTGGCTCAGCTAGAGGTGGAGGCATTGCCTCTCCAGATATGCCGCCGCCCCCCTCGCGAGAAGACAGTTCTGGTTGGCCGCCGGGCGGTGCTGGAGGTGACTGTGTCCCGCTCGGGGGGCCAAGTGTGCTGGTTGCGGGAGGGGGTCGCGCTGTGCCCGGGAGACAAGTACGAGCTGCGCAGTCATGGCCACACCCACAGCCTGGTCATCTATGACGTGCGACCTGAGGACCAGGGCAGTTACTGCTGCCAGGCCGGCCAGGACAGCGCCCACACACGGCTGCTGGTAGAG
>Lipotes_vexillifer
ATGGCGCTGGACGAAGTGTGGGACAGTAGCCACTTCTCCCTCGAACCTGGCCGCGCCGAGGGCCGCCCGGGCGCGAGCCTGGCGCTGCGCATCCTGGCGGCGCGGCTGCCCGACTCCGGCGTCTACGTGTGCCACGCCCGCAACGCGCACGGCCACGCGCGGGCCGGCGCGCTCCTGCAGGTGCAGCAGCCCCCGGAGAGCCCGCCCGAGGACCCGGACGAGGCCCCCAACCCCGTGGTGGAGCCGCTCAAGTGCGCGCCCAAGACCTTCTGGGTGAACGAGGGCAAGCACGCCAAGTTCCGCTGCTACGTGATGGGCAAGCCCGAGCCCGAGATTGAATGGCACTGGGAGGGCCACCCGCTGCTCCCTGACCGCCGCCGCCTCATGTACCGCGACCGCGACGGCGGCTTCGTGCTCAAGGTGCTCTACTGCCAGGCCAAGGATCGCGGGCTCTACGTGTGTGCCGCGCGCAACTCGGCCGGCCAGACGCTCAGTGCAGTGCAGCTGCATGTCAAAGAGCCTCGCCTCCGCTTCACGAGGCCCCTGCAGGACGTGGAGGGCCGGGAGCATGGGATTGTGGTGCTGGAGTGTAAAGTCCCCAACTCCCGCATTCCCACGGCCTGGTTCCGCGAGGACCAGCGGCTGCTGCCCTGCCGCAAGTACGAGCAGATCGAGGAGGGCGCGGTCCGGCGCCTCATCATCCACAGGCTGAAGGCAGATGACGACGGAGTTTACCTGTGCGAGATGCGCGGCCGGGTGCGCACCGTGGCCGACGTGACAGTCAAAGGGCCCATCCTGAAGCGGCTGCCCCGGAAGCTCGATGTTTTTGAGGGAGAGAACGCGGTGCTGCTGGTGGAGACCCGCGAGGCTGGGGTGGAAGGGCGCTGGAGTCGAGATGGGGAGGACCTACCGGCCACCTGCCAGAGCAGCTCCGGCCACATGCATGCCCTGGTCCTGCCAGGGGTCACCCGAGAAGATGCTGGCGAGGTCACCTTCAGCCTGGGCAACTCCCGTACCACCACTCTGCTCAGAGTCAAATGCGTCAAGCACAATCCCCCGGGACCCCCAGTGTTGGCAGAAATGTTCAAGGGCCACAAGAACACGGTCCTGCTGACCTGGAAGCCTCCCGAGCCAGCTCCCGAGACCCCCTTCATCTACCGGCTGGAACGGCAGGAGGTGGGCTCAGAAGACTGGATCCAGTGCTTCAGCATTGAGAAAGCTGGGGCCGTGGAGGTGCCGGGAGACTGTGTGCCCTCCGAGGGCGACTACCGCTTCCGCGTCTGCACCGTCAGCGAACACGGCCGCAGCTCCCATGTTGTGTTCCATGGGTCTGCTCACCTCGTGCCCACAGCTCGCCTGGTGGCCGGTCTGGACGACGTGCAGGTATATGACGGGGAAGATGCCGTCTTCTCCCTCGATCTCTCCACCATCATCCAGGGCACCTGGTTCCTTAATGGGGAAGAGCTCAAGAGTAATGAGCCAGAGGGCCAGGTGGAGCCTGGGGCCCTGCGGTACCGGATGGAGCAGAAGGGCCTGCAGCACAGACTCATCCTGCAAGCTGTGAGGCACCAGGACAGCGGGGCCCTGGTTGGCTTCAGCTGCCCAGGTGTGCAGGACTCGGCTGCCCTCACCATCCAAGAGAGCCCGGTGCACATCCTGAGCCCCCAGGACAAGGTGTCATTGACCTTCACAACCTCGGAGCGGGTGGTACTGACCTGTGAGCTCTCCCGGGTGGACTTCCCAGCAAGCTGGTACAAGGACGGGCAGAAGGTGGCGGAGAGCGAGTCGCTGCTGGTGAAGACGGATGGGCGCAAACACCGCCTGATCATGCCTGAGGCCCGGGTCCAGGACAGTGGCGAGTTTGAGTGCAGAACGGAAGGGGTCTCAGCCTTCTTCAGCATCTCCGTCCAAGACCCCCCCGTTCACATCCTGGATCCCCGGGAGCACGTGTTTGTGCACGCCATAACCTCCGAGTGCGTCATGCTGACCTGTGAGGTGGATCGGGAGGATGCCCCCGTGCACTGGTACAAGGACGGGCAGGAGGTAGAAGAGAGTGACTTCGTGGTGCTGGAGAACGAGGGGCCCCATCACCGCCTGGTGCTGCCTGCTGCCCAGCCTCCTGATGGGGGCGAGTTCCAGTGCGTCGCTGGGGACGAGCGCGCCTACTTCACCGTGACTATCACAGATGTCTCCTCGTGGATCGTGTACCCCAGCGGCAAGGTGTATGTGGCAGCCGTGCGCCTGGAGCGTGTGGTGCTGACCTGCGAGCTCTGCCGGCCCTGGGCCGAGGTGCGCTGGACCAAGGATGGCGAAGAGGTGGTGGAGAGTCCCGCGCTGCTCCTGCAGAAGGAGGACACCGTCCGCCGCCTGGTGCTGCCCGCCGTCCAGCTGGAGGACTCGGGCGAGTACTTGTGTGAAATCGATGACGAGTCTGCCTCTTTCACCGTCACTGTCACAGAACCCCCGGTGCGCATCATATACCCCCGGGACGAGGTGACCTTGGTCGCCGTGAGCTTGGAGTGTGTGGTGCTGATGTGTGAGCTGTCGCGGGAGGACGCCCCCGTGCGCTGGTACAAGGATGGGCTGGAGGTAGAGGAGAGCGAGGCCCTGGCGCTGGAGAGTGATGGGCCCCGCCGCCGCCTGGTGCTGCCTGCTGCCCAGCCCGAGGACGGGGGCGAGTTCGTGTGCGACGCTGGAGCCGACTCAGCCTTCTTCACTGTCACCGTCACAGCCACTCCAGAGAGGATTGTGCATCCGGCAGCCCGCTCCCTGGACCTGCAGTTCGGGGTTCCAGGGCACGTGGAGCTGCGCTGCGAGGTGGCCCCGGCTGGGTCCCAAGTGCGCTGGTACAAGGATGGGCTGGAGGTGGAAGCATCAGATGCCCTGCAGCTGGGTGCCAAGGGGCCCACTCGCACCCTGACCCTGCTCCACGCCCAGCCTGAGGACGCCGGGGAGTATGTGTGTGAGACTCGTGATGAAGCCGTCACCTTCAACATCAGCCTGGCTGAGCCCCCAGTCCAGTTCCTTGCCCCAGAGGCAGCCCCCAGCCTGCTCTGCGTGGCCCCCGGGGAGCCGCTGGTGCTGAGCTGTGAACTGTCCCGGGCTGGCACCCTCGTCTTCTGGAGCCACAACGGGAGGCCGGTGCAGGAGGGTGAGGGCCTGGAGCTCCAAGCCGAGGGCCCCCGCCGTGTCCTCTGCATCCGGGCTGCAGACCCGGTCCACGCAGGCCTCTACACCTGCCAGGCAGGGGCAGCCCCGGGGGCGCCCAGCCTCAGCTTCACCGTCCAAGTGGCTGAGCCCCCCGTGCGGGTGGTGGACCCCGAGGCAGCCCAGACGAGGGTTCGCAGCACCCCAGGCGGGGACCTGGAGCTGGCGGTGCACCTCTCCGGGCCAGGGGGCCCTGTGCGCTGGTACAAGGACGGGGAGCGCCTGGCGAGCCAGGGGCGGGTGCAGCTGGAGCAGGACGGGGCGAGGCAGGTGCTGCGGGTGCAGGGGGCCCGGAGCAGGGACGCCGGGGAGTACCTGTGCGACACGCCCCAGGACAGCCGCATCTTCCTTGTCAGCGTGGAAGAACCACCGCCGGTGAAGCTGGTCTCGGAGCTGACACCACTCACTGTCCACGAGGGTGACAATGCCACGTTCCGGTGTGAAGTCTCCCCACCGGACGCCGACGTCACTTGGCTGCACAATGGGGCCACTGTCACCCCAGGGCCCCAGCTAGAGATGGCCCAGAATGGTTCAAGCCGCATATTGACCGTGAGAGGCTGCCAGCTCGAGGACGCGGGGACTGTGACTGCCCAAGCAGGGGGCACGTCCACAAGTGCCCGGCTCCACGTTCGAGAGACGGAGCTGCTGTTCCTGCGGCGGCTGCAGGACGTGCGGGCAGAGGAAGGCCAGGACGTGTGCCTCGAAGTAGAGACAGGCCGAGTGGGTGCGGCAGGGGCCGTGCGCTGGGTGCGAGGTGGGGCACCCCTACCACCCGACTCCCGCCTGTCCACGGCCCAGGATGGCCACGTCTACCGCCTCTTCATCCACGGCGTCGTACTGGCCGACCAGGGCACCTACGGCTGTGAGAGCCACCACGATCGCACCCTGGCCAGGCTCAGCGTGAAGCCAAGGCAGCTAAGGGTGCTGCGGCCTCTGGAGGATGTGACCATCATCGAGGGGGGCAGCGCCACCTTCCAGCTGGAGCTGTCCCAGGAGGATGTGACCGGGGAGTGGGCCCGGGGTGGAGTCCGGCTGCAGCCGGGGACCACGTGCCAAATTCACGCAGAGGGCCATACTCACTGCCTGGTACTCAGTGGCCTGGGCCTGGCCGACTCGGGCTGCATCACCTTCACTGCGGATGCCCTGCGCTGTGCAGCCAGACTCACTGTGAGAGAGGCCCCAGTGACCATTGTGCGGGGGCCACAGGACCTAGAAGTGACCGAGGGTGACACAGCTACTTTCGAGTGTGAACTTTCCCAGGCCTTGGCTGATGTCACCTGGGAGAAGGAGGGGCAACCGCTCACCCCCAGCCCTCGGCTCAGACTCCAGGCCCTCGGCACCCGCCGCCTTCTCCAGCTGCGGCGCTGCGGTCCCTTGGACGCCGGGACCTACAGCTGCGTGGTGGGGATGGCCCGAGCCGGGCCCGTCCACCTGGTGGTTCGCGAGCGCAAGGTGTCTGTCCTCTCCGAGCTTCTGTCGGTGCGCGCCAGCGAAGGCGACGGAGCCACGTTCGAGTGCACCGTGTCGGAGGTCGAGCCAACCGGGAGCTGGGAGCTCGGAGGCCGCCCGCTGAGACCCGGAGGCCGCGTCCGCATCCAACAGGAAGGAAAGAAACACATTCTGGTGCTGAGCGTGCTGCGCCTGGAGGACACTGGTGAGGTCCGCTTCCAGGCGGGACCCGCCCAGTCCGTGGCTCAGCTGGAGGTGGAGGCATTGCCTCTCCAGATTTGCCGCCGCCCCCCTCGCGAGAAGACAGTTCTGGTCGGCCGCCGGGCGGTGCTGGAGGTGACCGTGTCCCGCTCTGGGGGCCAAGTGTGCTGGTTGCGGGAGGGGGTCGCGCTGTGCCCGGGAGACAAGTACGAGCTGCGCAGTCATGGCCACACCCACAGCCTGGTCATCCATGACGTGCGACCTGAGGACCAGGGCACCTACTGCTGCCAGGCCGGCCAGGACAGCGCCCACACACGGCTGCTGGTAGAG
>Eschrichtius_robustus
ATGGCGCTGGACGAAGTGTGGGACAGTAGCCACTTCTCCCTCGAACCTGGCCGCGCCGAGGGCCGCCCGGGCGCGAGCCTGGCGCTGCGCATCCTGGCGGCGCGGCTGCCCGACTCCGGCGTCTACGTGTGCCACGCCCGCAACGCGCACGGCCACGCGCGGGCCGGCGCGCTGCTGCAGGTGCAGCAGCCCCCCGAGAGCCCGCCCGAGGACCCGGACGAGGCCCCCAACCCCGTGGTGGAGCCACTCAAGTGCGCGCCCAAGACCTTCTGGGTGAACGAGGGCAAGCACGCCAAGTTCCGCTGCTACGTGATGGGCAAGCCCGAGCCCGAGATCGAATGGCTCTGGGAGGGCCACCCGCTGCTCCCTGACCGCCGCCGCCTCATGTACCGCGACCGCGACGGCGGCTTCGTGCTCAAGGTGCTCTACTGCCAGGCCAAGGATCGCGGGCTCTACGTGTGTGCCGCGCGCAACTCGGCGGGCCAGACGCTCAGTGCCGTGCAGCTGCATGTCAAAGAGCCTCGCCTCCGCTTCACGAGGCCCCTGCAGGACGTGGAGGGCCGGGAGCATGGGATTGTGGTGCTGGAGTGTAAAGTCCCCAACTCCCGCATTCCCACGGCCTGGTTCCGCGAGGACCAGCGGCTGCTGCCCTGCCGCAAGTACGAGCAGATCGAGGAGGGCACGGTCCGGCGCCTCATCATCCACAGGCTGAAGGCAGATGACGACGGAGTTTACCTGTGCGAGATGCGCGGCCGGGTGCGCACCGTGGCCAACGTGACGGTCAAAGGGCCCATCCTGAAGCGGCTGCCCCGGAAGCTCGATGTTTTTGAGGGAGAGAACGCGGTGCTGCTGGTGGAGACCCGCGAGGCTGGGGTGGAAGGGCGCTGGAGTCGAGATGGGGAGGACCTGCCAGCCACCTGCCAGAGCAGCTCCGGCCACATGCATGCCCTGGTCCTTCCAGGGGTCACCCGAGAAGATGCTGGCGAGGTCACCTTCAGCCTGGGCAACTCCCGTACCACCACTCTGCTCAGAGTCAAATGCGTCAAGCACAATCCCCCGGGACCCCCAGTGTTGGCAGAAATGTTCAAGGGCCACAGGAACACGGTCCTGCTGACCTGGAAGCCTCCCGAGCCAGCTCCCGAGACCCCCTTCATCTACCGGCTGGAACGGCAGGAGGTAGGCTCAGAAGACTGGATCCAGTGCTTCAGCATTGAGAAAGCTGGGGCCGTGGAGGTGCCGGGAGACTGTGTGCCCTCCGAGGGCGACTACCGCTTCCGCGTCTGCACCGTCAGCGAACACGGCCGCAGCTCCCATGTCGTGTTCCATGGGTCTGCTCACCTCGTGCCCACAGCACGCCTGGTGGCCGGTCTGGACGACGTGCAGGTGTATGACGGGGAAGATGCCGTCTTCTCCCTCGATCTCTCCACCATCATCCAGGGCAGCTGGTTCCTTAATGGGGAAGAGCTCAAGAGTAATGAGCCAGAGGGCCAGGTGGAGCCTGGGGCCCTGCGGTACCGGGTGGAGCAGAAGGGCCTGCAGCACAGACTCATCCTGCAAGCTGTCAAGCACCAGGACAGCGGGGCCCTGGTTGGCTTCAGCTGCCCAGGTGTGCAGGACTCGGCTGCCCTCACCATCCAAG---------------------------------------------------------------------------------------------------------------------------------------------------------------------------------------------------------------------------------------------------------------------------------ACCCCCCCGTGCACATCTTGGATCCCCGGGAGCACGTGTTTGTGCACGCCATAACCTCCGAGTGCGTCATGCTGACCTGTGAGGTGGACAGGGAGGACGCCCCCGTGCACTGGTACAAGGACGGGCAGGAGGTGGAAGAGAGCGACTTCGTGGTGCTGGAGAACGAGGGGCCCCATCACCGCCTGGTGCTGCCCGCCGCCCAGCCTCCAGATGGGGGCGAGTTCCAGTGCGTTGCTGGGGACGAGCGCGCCTACTTCACCGTGACCATCACAGATGTCTCCTCGTGGATCGTGTACCCCAGCGGCAAGGTGTACGTGGCAGCCGTGCGCCTGGAGCGCGTGGTGCTGACCTGCGAGCTATGCCGGCCCTGGGCCGAGGTGCGCTGGACCAAGGATGGCGAAGAGGTGGTGGAGAGCCCCGCGCTGCTCCTGCAGAAGGAGGACACCGTCCGCCGCCTGGTGCTGCCCGCCGTCCAGCTGGAGGACTCGGGCGAGTACTTGTGTGAAATCGATGATGAGTCTGCCTCTTTCACCGTCACTGTCACAGAACCCCCGGTGCGCATCATATACCCCCGGGACGAGGTGACCTTGGTCGCCGTGAGCTTGGAGTGTGTGGTGCTGATGTGTGAGCTGTCGCGGGAGGACGCCCCCGTGCGCTGGTACAAGGATGGGCTGGAGGTGGAGGAGAGCGAGGCCCTGGTGCTGGAGAGTGATGGGCCCCGCCGCCGCCTGGTGCTACCTGCTGCCCAGCCCGAGGACGGGGGCGAGTTCGTGTGCGACGCTGGAGACGACTCAGCCTTCTTCACTGTCACCGTCACAGCCACTCCAGAGAGGATTGTGCATCCGGCGGCCCGCTCCCTGGACCTGCAGTTCGGGGCTCCAGGGCGCGTGGAGCTGCGCTGCGAGGTGGCCCCGGCTGGGTCCCAGGTGCGCTGGTACAAGGATGGGCTGGAGGTGGAAGCATCAGATGCCCTGCAGCTGGGTGCCAAGGGGCCCACTCGCACCCTGACCCTGCCCCACGCCCAGCCTGAGGACGCCGGGGAGTATGTGTGTGAGACCCGTGATGAAGCCGTCACCTTCAACGTCAGCCTGGCTGAGCCCCCAGTCCAGTTCCTGGCCCCAGAGGCAGCCCCCAGCCCGCTCTGCGTGGCCCCCGGGGAGCCGCTGGTGCTGAGCTGTGAACTGTCTCGGGCTGGTGCCCTCGTCTTCTGGAACCACAACGGGAGGCCGGTGCAGGAGGGTGAGGGCCTGGAGCTCCGAGCCGAGGGCCCCCGCCGTGTCCTCTGCATCCGGGCTGCAGACCCGGTCCATGCAGGCCTCTACACCTGCCAGTCAGGGGCAGCCCCGGGGGCCCCCAGCCTCAGCTTCACCGTCCAAGTGGCTGAGCCCCCAGTGCAGGTGGTGGACCCCGAGGCAGCCCAGACGAGGGTTCGCAGCACCCCAGGTGGGGACCTGGAGCTGGCGGTGCACCTCTCCCGGCCGGGGGGCCCTGTGCGCTGGTACAAGGACGGGGAGCGCCTGGCGAGCCAGGGGCGGGTGCAGCTGGAGCAGGACGGGGCGAGGCAGGTGCTGCGGGTGCAGGGGGCCCGGAGCAGGGACGCCGGGGAGTACCTGTGCGACACGCCCCAGGACAGCCGCATCTTCCTCGTCAGCGTGGAAGAACCACCGCCGGTGAGGCTGGGCTCGGAGCTGACACCACTCACTGTGCACGAGGGTGACGATGCCACGTTCCGGTGTGAAGTCTCCCCACCAGACGCCGACGTCACTTGGCTGCACAATGGGGCCATTGTCACCCCAGGGCCCCAGCTAGAGGTGGCCCAGAATGGGTCAAGCCGCATACTGACCGTGCGAGGCTGCCAGCTCGAGGACGCGGGGACCGTGACTGCCCAAGCAGGGGGCACGTCCACAAGTGCCCGGCTCCATGTTCGAGAGACGGAGCTGCTGTTCCTGCGGCGGCTGCAAGACGTGCGGGCAGAGGAAGGCCAGGACGTGTGCCTCGAAGTAGAGACAGGCCGAGTGGGTGCGGCAGGGGCCGTGCGCTGGGTGCGAGGTGGGGCACCCCTACCACCCGACTCCCGCCTGTCCATGGCCCAGGATGGCCACGTCTACCGCCTCTTCATCCACGGCGTTGTACTGGCCGACCAGGGCACCTACGGCTGCGAGAGCCACCACGATCGCACCCTGGCCAGGCTCAGCGTGAAGCCAAGGCAGCTAAGGGTGCTGCGGCCTCTGGAGGACGTGACCGTCATCGAGGGGGGCAGCGCCACCTTCCAGCTGGAGCTGTCCCAGGAGGATGTGACCGGGGAGTGGGCCCGGGGTGGAGTCCGGCTGCAGCCAGGGCCCACGTGCCAAATTCACGCAGAGGGCCACGCTCACTGCCTGGTACTCAGTGGCCTGGGCCTGGCCGACTCGGGCTGCATCTCCTTCACTGTGGATGCCCTGCGCTGTGCAGCCAGACTCACTGTGAGAGAGGCCCCAGTGACCATTGTGCGGGGGCCACAGGACCTAGAAGTGACCGAGGGTGACACAGCTACTTTCGAGTGTGAACTTTCCCAGGCCTTGGCTGATGTCACCTGGGAGAAGGACGGGCAGCCGCTCACCCCCAGCCCTCGGCTCAGACTCCAGGCCCTAGGCACCCGCCGCCTTCTCCAGCTGCGACGCTGCGGTCCCTTGGACTCCGGGACCTACAGCTGCGTGGTGGGGATGGCCCGAGCCGGGCCCGTCCACCTGGTGGTGCGCGAGCGCAAGGTGTCTGTCCTCTCGGAGCTTCGGTCGGTGAGCGCCCGCGAAGGCGACGGAGCCACGTTCGAGTGCACCGTGTCGGAGGTCGAGACCACCGGGAGCTGGGAGCTCGGAGGCCGCCCGCTGAGACCCGGAGGCCGCGTCCGCATCCGACAGGAAGGGAAGAAACACATTCTGGTGCTGAGCGAGCTGCGCGCGGAGGACTCTGGTGAGGTCCGCTTCCAGGCGGGACCCGCCCAGTCCGTGGCTCAGCTAGAGGTGGAGGCATTGCCTGTCCAGATATGCCGCCGCCCCCCTCGTGAGAAGACAGTTCTGGTCGGCCGCCGGGCGGTGCTGGAGGTGACTGTGTCCCGCTCGGGGGGCCAAGTGTGCTGGTTGCGGGAGGGGGTCGCGCTGTGCCCGGGAGACAAGTACGAGCTGCGCAGTCATGGCCACACCCACAGCCTGGTCATCCATGACGTGCGACCTGAGGACCAGGGCACCTACTGCTGCCAGGCCGGCCAGGACAGCGCCCACACACGCCTGATGGTAGAG
>Balaena_mysticetus
ATGGCGCTGGACGAAGTGTGGGACAGTAGCCACTTCTCCCTCGAACCTGGCCGCGCCGAGGGCCGCCCGGGCGCGAGCCTGGCGCTGCGCATCCTGGCGGCGCGGCTGCCCGACTCCGGCGTCTACGTGTGCCACGCCCGCAACGCGCACGGCCACGCGCGGGCCGGCGCGCTGCTGCAGGTGCAGCAGCCCCCCGAGAGCCCGCCCGAGGACCCGGACGAGGCCCCCAACCCCGTGGTGGAGCCGCTCAAGTGCGCGCCCAAGACCTTCTGGGTGAACGAGGGCAAGCACGCCAAGTTCCGCTGCTACGTGATGGGCAAGCCCGAGCCCGAGATCGAATGGCTCTGGGAGGGCCACCCGCTGCTCCCTGACCGCCGCCGCCTCATGTACCGCGACCGCGACGGCGGCTTCGTGCTCAAGGTGCTCTACTGCCAGGCCAAGGATCGCGGGCTCTACGTGTGTGCCGCGCGCAACTCGGCGGGCCAGACGCTCAGTGCCGTGCAGCTGCATGTCAAAGAGCCTCGCCTCCGCTTCACGAGGCCCCTGCAGGACGTGGAGGGCCGGGAGCATGGGATTGTGGTGCTGGAGTGTAAAGTCCCCAACTCCCGCATTCCCACGGCCTGGTTCCGCGAGGACCAGCGGCTGCTGCCCTGCCGCAAGTACGAGCAGATCGAGGAGGGCACGGTCCGGCGCCTCATCATCCACAGGCTGAAGGCAGATGACGACGGAGTTTACCTGTGCGAGATGCGCGGCCGGGTGCGCACCGTGGCCAACGTGACGGTCAAAGGGCCCATCCTGAAGCGGCTGCCCCGGAAGCTCGATGTTTTTGAGGGAGAGAATGCGGTGCTGCTGGTGGAGACCCGCGAGGCTGGGGTGGAAGGGCGCTGGAGTCGAGATGGGGAGGACCTGCCAGCCACCTGCCAGAGCAGCTCCGGCCACATGCATGCCCTGGTCCTTCCAGGGGTCACCCGAGAAGATGCTGGCGAGGTCACCTTCAGCCTGGGCAACTCCCGTACCACCACTCTGCTCAGAGTCAAATGCGTCAAGCACAATCCCCCGGGACCCCCAGTGTTGGCAGAAATGTTCAAGGGCCACAGGAACACGGTCCTGCTGACCTGGAAGCCTCCCGAGCCAGCTCCCGAGACCCCCTTCATCTACCGGCTGGAACGGCAGGAGGTAGGCTCAGAAGACTGGATCCAGTGCTTCAGCATTGAGAAAGCTGGGGCCGTGGAGGTGCCGGGAGACTGTGTGCCCTCCGAGGGTGACTACCGCTTCCGCGTCTGCACCGTCAGCGAACACGGCCGCAGCTCCCATGTCGTGTTCCATGGGTCTGCTCACCTCGTGCCCACAGCACGCCTGGTGGCTGGTCTGGACGAYGTGCAGGTGTATGACGGGGAAGATGCCGTCTTCTCCCTCGATCTCTCCACCATCATCCAGGGCACCTGGTTCCTTAATGGGGAAGAGCTCAAGAGTAATGAGCCAGAGGGCCAGGTGGAGCCTGGGGCCCTGCGGTACCGGGTGGAGCAGAAGGGCCTTCAGCACAGACTCATCCTGCAAGCTGTCAAGCACCAGGACAGCGGGGCCCTGGTTGGCTTCAGCTGCCCAGGTGTGCAGGACTCGGCTGCCCTCACCATCCAAGAGAGCCCGGTGCACATCCTGAGCCCCCAGGACAAGGTGTCGTTGACCTTCACGACCTCGGAGCAAGTGGTACTGACCTGTGAGCTCTCCCGGGTGGACTTCCCAGCGAGCTGGTACAAGGACGGGCAGAAGGTGGAGGAGAGCGAGTCGCTGGTGGTGAAGATGGATGGGCGCAAACACCGCCTGATCATGCCTGAGGCCCAGGTCCAGGACAGTGGCGAGTTTGAGTGCAGAACGGAAGGGGTCTCAGCCTTCTTCAGCGTCTCCGTCCAAGAMCCCCCTGTGCACATCCTGGATCCCCGGGAGCACGTGTTTGTGCACGCCATAACCTCCGAGTGCGTCATGCTGACCTGTGAGGTGGACCGGGAGGACGCCCCCGTGCACTGGTACAAGGACGGGCAGGAGGTGGAAGAGAGCGACTTCGTGGTGCTGGAGAACGAGGGGCCCCATCACCGCCTGGTGCTGCCCGCCGCCCAGCCTCCAGATGGGGGCGAGTTCCAGTGCGTCGCTGGGGACGAGCGCGCCTACTTCACCGTGACCATCACAGATGTCTCCTCGTGGATCGTGTACCCCAGCGGCAAGGTGTACGTGGCAGCCGTGCGCCTGGAGCGCGTGGTGCTGACCTGTGAGCTATGCCGGCCCTGGGCCGAGGTGCGCTGGACCAAGGATGGCGAAGAGGTGGTGGAGAGCCCCGCGCTGCTCCTGCAGAAGGAGGACACCGTCCGCCGCCTGGTGCTGCCCGCCGTCCAGCTGGAGGACTCGGGCGAGTACTTGTGTGAAATCGATGACGAGTCTGCCTCTTTCACCGTCACTGTCACAGAACCCCCGGTGCGCATCATATACCCCCGGGACGAGGTGACCTTGGTCGCCGTGAGCTTGGAGTGTGTGGTGCTGATGTGTGAGCTGTCGCGGGAGGACGCCCCCGTGCGCTGGTACAAGGATGGGCTGGAGGTGGAGGAGAGCAAGGCCCTGGTGCTGGAGAGTGATGGGCCCCGCCGCCGCCTGGTGCTACCTGCTGCCCAGCCCGAGGACGGGGGCGAGTTCGTGTGCGACGCTGGAGACGACTCAGCCTTCTTCACTGTCACCGTCACAGCCACTCCAGAGAGGATTGTGCATCCGGCGGCCCGCTCCCTGGACCTGCAGTTCGGGGCTCCAGGGCGCGTGGAGCTGCGCTGCGAGGTGGCCCCGGCTGGGTCCCAGGTGCGCTGGTACAAGGATGGGCTGGAGGTGGAAGCATCAGATGCCCTGCAGCTGGGTGCCAAGGGGCCCACTCGCACCCTGACCCTGCCCCACGCCCAGCCTGAGGACGCCGGGGAGTATGTGTGTGAGACTCGTGATGAAGCCGTCACCTTCAACGTCAGCCTGGCTGAGCCCCCAGTCCAGTTCCTTGCCCCAGAGACAGCCCCCAGCCCTCTCTGCGTGGCCCCCGGGGAGCCGCTGGTGCTGAGCTGTGAACTGTCTCGGGCTGGCGCCCTCGTCTTCTGGAGCCACAACGGGAGGCCGGTGCAGGAGGGTGAGGGCCTGGAGCTCCGAGCCGAGGGCCCCCGCCGTGTCCTCTGCATCCGGGCTGCAGACCCGGTCCACGCAGGCCTCTACACCTGCCAGTCAGGGGCAGCCCCGGGGGCCCCCAGCCTCAGCTTCACCGTCCAAGTGGCTGAGCCCCCAGTGCGGGTGGTGGACCCCGAGGCAGCCCAGACGAGGGTTCGCAGCACCCCAGGCGGGCACCTGGAGCTGGCGGTGCACCTCTCCCGGCCGGGGGGACCTGTGCGCTGGTACAAGGACGGGGAGCGCCTGGCGAGCCAGGGGCGGGTGCAGCTGGAGCAGGACGGGGCGAGGCAGGTGCTGCGGGTGCAGGGGGCCCGGAGCAGAGACGCCGGGGAGTACCTGTGCGACACGCCCCAGGACAGCCGCATCTTCCTCGTCAGCGTGGAAGAACCACCGCCGGTGAAGCTGGGCTCGGAGCTGACACCACTCACTGTGCACGAGGGTGATGACGCCACGTTCCGGTGTGAAGTCTCCCCACCAGATGCCGACGTCACTTGGCTGCACAATGGGGCCATTGTCACCCCAGGGCCCCAGCTAGAGGTGGCCCAGAATGGGTCAAGCCGCATATTGACCGTGCGAGGCTGCCAGCTCGAGGACGCGGGGACCGTGACTGCCCAAGCAGGGGGCACGTCCACAAGTGCCCGGCTCCATGTTCGAGAGACGGAGCTGCTGTTCCTGCGGCGGCTGCAGGACGTGCGGGCAGAGGAAGGCCAGGACGTGTGCCTCGAAGTAGAGACAGGCCGAGTGGGTGCGGCAGGGGCCGTGCGCTGGGTGCGAGGTGGGGCACCCCTACCACCCGACTCCCGCCTGTCCACGGCCCAGGATGGCCACGTCTACCGCCTCTTCATCCACGGCGTCGTACTGGCCGACCAGGGCACCTACGGCTGCGAGAGCCACCACGATCGCACCCTGGCCAGGCTCAGCGTGAAGCCAAGGCAGCTAAGGGTGCTGCGGCCTCTGGAGGATGTGACCGTCATCGAGGGGGGCAGCGCCACCTTCCAGCTGGAGCTGTCCCAGGAGGATGTGACCGGGGAGTGGGCCCGGGGTGGAGTCCGGCTGCAGCCGGGGCCCACGTGCCAAATTCACGCAGAGGGCCACGCTCACTGCCTGGTACTCAGTGGCCTGGGCCTGGCCGACTCGGGCTGCATCTCCTTCACTGCGGATGCCCTGCGCTGTGCAGCCAGACTCACTGTGAGAGAGGCCCCAGTGACCATTGTGYGGGGGCCACAGGACCTAGAAGTGACCGAGGGTGACACAGCTACTTTCGAGTGTGAACTTTCCCAGGCCTTGGCTGATGTCACCTGGGAGAAGGACGGGCAGCCGCTCACCCCCAGCCCTCGGATCAGACTCCAGGCCCTAGGCACCCGCCGCCTTCTCCAGCTGCGACGCTGCGGTCCCTTGGACTCCGGGACCTACAGCTGCGTGGTGGGGATGGCCCGAGCCGGGCCCGTCCACCTGGTGGTGCGCGAGCGCAAGGTGTCTGTCCTCTCGGAGCTTCGGTCGGTGAGCGCCCGCGAAGGCGACGGAGCCACGTTCGAGTGCACCGTGTCGGAGGTCGAGACCACCGGGAGCTGGGAGCTCGGAGGCCGCCCGCTGAGACCCGGAGGCCGCGTCCGCATCCGACAGGAAGGGAAGAAACACATTCTGGTGCTGAGCGAGCTGCGCGCGGAGGACTCTGGTGAGGTCCGCTTCCAGGCGGGACCCGCCCAGTCCGTGGCTCAGCTAGAGGTGGAGGCATTGCCTCTCCAGATATGCCGCCGCCCCCCTCGCGAGAAGACAGTTCTGGTCGGCCGCCGGGCGGTGCTGGAGGTGACTGTGTCCCGCTCGGGGGGCCAAGTGTGCTGGTTGCGGGAGGGGGTCGCGCTGTGCCCGGGAGACAAGTACGAGCTGCGCAGTCATGGCCACACCCACAGCCTGGTCATCCATGACGTGCGACCTGAGGACCAGGGCACCTACTGCTGCCAGGCCGGCCAGGACAGCGCCCACACACGGCTGCTGGTAGAG
>Balaenoptera_bonaerensis
ATGGCGCTGGACGAAGTGTGGGACAGTAGCCACTTCTCCCTCGAACCTGGCCGCGCCGAGGGCCGCCCGGGCGCGAGCCTGGCGCTGCGCATCCTGGCGGCGCGGCTGCCCGACTCCGGCGTCTACGTGTGCCACGCCCGCAACGCGCACGGCCACGCGCGGGCCGGCGCGCTGCTGCAGGTGCAACAGCCCCCCGAGAGCCCGCCCGAGGACCCGGACGAGGCCCCCAACCCCGTGGTGGAGCCGCTCAAGTGCGCGCCCAAGACCTTCTGGGTGAACGAGGGCAAGCACGCCAAGTTCCGCTGCTACGTGATGGGCAAGCCCGAGCCCGAGATCGAATGGCTCTGGGAGGGCCACCCGCTGCTCCCTGACCGCCGCCGCCTCATGTACCGCGACCGCGACGGCGGCTTCGTGCTCAAGGTGCTCTACTGCCAGGCCAAGGATCGCGGGCTCTACGTGTGTGCCGCGCGCAACTCGGCGGGCCAGACGCTCAGTGCCGTGCAGCTGCATGTCAAAGAGCCTCGCCTCCGCTTCACGAGGCCCCTGCAGGACGTGGAGGGCCGGGAGCATGGGATTGTGGTGCTGGAGTGTAAAGTCCCCAACTCCCGCATTCCCACGGCCTGGTTCCGCGAGGACCAGCGGCTGCTGCCCTGCCGCAAGTACGAGCAGATCGAGGAGGGCACGGTCCGGCGCCTCATCATCCACAGGCTGAAGGCAGATGACGACGGAGTTTACCTGTGCGAGATGCGCGGCCGGGTGCGCACCGTGGCCAACGTGACGGTCAAAGGGCCCATCCTGAAGCGGCTGCCCCGGAAGCTCGATGTTTTTGAGGGAGAGAACGCGGTGCTGCTGGTGGAGACCCGCGAGGCTGGGGTGGAAGGGCGCTGGAGTCGAGATGGGGAGGACCTGCCAGCCACCTGCCAGAGCAGCTCCGGCCACATGCATGCCCTGGTCCTTCCAGGGGTCACCCGAGAAGATGCTGGCGAGGTCACCTTCAGCCTGGGCAACTCCCGTACCACCACTCTGCTCAGAGTCAAATGCGTCAAGCACAATCCCCCGGGACCCCCAGTGTTGGCAGAAATGTTCAAGGGCCACAGGAACACGGTCCTGCTGACCTGGAAGCCTCCCGAGCCAGCTCCCGAGACCCCCTTCATCTACCGGCTGGAACGGCAGGAGGTAGGCTCAGAAGACTGGATCCAGTGCTTCAGCATTGAGAAAGCTGGGGCCGTGGAGGTGCCGGGAGACTGTGTGCCCTCCGAGGGCGACTACCGCTTCCGCGTCTGCACCGTCAGCGAACACGGCCGCAGCTCCCATGTCGTGTTCCATGGGTCTGCTCACCTCGTGCCCACAGCACGCCTGGTGGCCGGTCTGGACGACGTGCAGGTGTATGACGGGGAAGATGCCGTCTTCTCCCTCGATCTCTCCACCATCATCCAGGGCACCTGGTTCCTTAATGGGGAAGAGCTCAAGAGTAATGAGCCAGAGGGCCAGGTGGAGCCTGGGGCCCTGCGGTACCGGGTGGAGCAGAAGGGCCTGCAGCACAGACTCATCCTGCAAGCTGTCAAGCACCAGGACAGCGGGGCCCTGGTTGGCTTCAGCTGCCCAGGTGTGCAGGACTCGGCTGCCCTCACCATCCAAG---------------------------------------------------------------------------------------------------------------------------------------------------------------------------------------------------------------------------------------------------------------------------------ACCCCCCCGTGCACATCCTGGATCCCCGGGAGCACGTGTTTGTGCACGCCATAACCTCCGAGTGCGTCATGCTGACCTGTGAGGTGGACCGGGAGGACGCCCCCGTGCACTGGTACAAGGACGGGCAGGAGGTGGAAGAGAGCGACTTCGTGGTGCTGGAGAACGAGGGGCCCCATCACCGCCTGGTGCTGCCCGCCGCCCAGCCTCCAGATGGGGGCGAGTTCCAGTGCGTCGCTGGGGACGAGCGCGCCTGCTTCACCGTGACCATCACAGATGTCTCCTCGTGGATCGTGTACCCCAGCGGCAAGGTGTACGTGGCAGCCGTGCGCCTGGAGCGCGTGGTGCTGACCTGCGAGCTATGCCGGCCCTGGGCCGAGGTGCGCTGGACCAAGGATGGCGAAGAGGTGGTGGAGAGCCCCGCGCTGCTCCTGCAGAAGGAGGACACCGTCCGCCGCCTGGTGCTGCCCGCCGTCCAGCTGGAGGACTCGGGCGAGTACTTGTGTGAAATCGATGACGAGTCTGCCTCTTTCACCGTCACTGTCACAGAACCCCCGGTGCGCATCATATACCCCCGGGACGAGGTGACCTTGGTCGCCGTGAGCTTGGAGTGTGTGGTGCTGATGTGTGAGCTGTCGCGGGAGGACGCCCCCGTGCGCTGGTACAAGGATGGGCTGGAGGTGGAGGAGAGCGAGGCCCTGGTGCTGGAGAGTGATGGGCCCCGCCGCCGCCTGTTGCTGCCTGCTGCCCAGCCCGAGGACGGGGGCGAGTTCGTGTGCGACGCTGGAGACGACTCAGCCTTCTTCACTGTCACCGTCACAGCCACTCCAGAGAGGATTGTGCATCCGGCGGCCCGCTCCCTGGACCTGCAGTTCGGGGCTCCAGGGCGCGTGGAGCTGCGCTGTGAGGTGGCCCCGGCTGGGTCCCAGGTGCGCTGGTACAAGGATGGGCTGGAGGTGGAAGCATCAGATGCCCTGCAGCTGGGTGCCAAGGGGCCCACTCGCACCCTGACCCTGCCCCACGCCCAGCCTGAGGACGCCGGGGAGTATGTGTGTGAGACCCGTGATGAAGCCGTCACCTTCAACGTCAGCCTGGCTGAGCCCCCAGTCCAGTTCCTGGCCCCAGAGGCAGCCCCCAGCCCGCTCTGCGTGGCCCCCGGGGAGCCGCTGGTGCTGAGCTGTGAACTGTCTCGGGCTGGTGCCCTCGTCTTCTGGAACCACAACGGGAGGCCGGTGCAGGAGGGTGAGGGCCTGGAGCTCCGAGCCGAGGGCCCCCGCCGTGTCCTCTGCATCCGGGCTGCAGACCCGGTCCACGCAGGCCTCTACACCTGCCAGTCAGGGGCAGCCCCGGGGGCCCCCAGCCTCAGCTTCACCGTCCAAGTGGCCGAGCCCCCAGTGCGGGTGGTGGACCCCGAGGCAGCCCAGACGAGGGTTCGCAGCACCCCAGGTGGGGACCTGGAGCTGGCGGTGCACCTCTCCCGGCCGGGGGGCCCTGTGCGCTGGTACAAGGACGGGGAGCGCCTGGCGAGCCAGGGGCGGGTGCAGCTGGAGCAGGACGGGGCGAGGCAGGTGCTGCGGGTGCAGGGGGCCCGGAGCAGGGACGCCGGGGAGTACCTGTGCGACACGCCCCAGGACAGCCGCATCTTCCTCGTCACCGTGGAAGAACCACCGCCGGTGAAGCTGGGCTCGGAGCTGACACCACTCACTGTGCACGAGGGTGATGATGCCACGTTCCGGTGTGAAGTCTCCCCACCAGACGCCGACGTCACTTGGCTGCACAATGGGGCCATTGTCACCCCAGGGCCCCAGCTAGAGGTGGCCCAGAATGGGTCAAGCCGCATGTTGACCGTGCGAGGCTGCCAGCTCGAGGACGCGGGGACCGTGACTGCCCAAGCAGGGGGCACGTCCACAAGCGCCCGGCTCCATGTTCGAGAGACGGAGCTGCTGTTCCTGCGGCGGCTGCAGGACGTGCGGGCAGAGGAAGGCCAGGACGTGTGCCTCGAAGTAGAGACAGGCCGAGTGGGTGCGGCAGGGGCCGTGCGCTGGGTGCGAGGTGGGGCACCCCTACCACCCGACTCCCGCCTGTCCACGGCCCAGGATGGCCACGTCTACCGCCTCTTCATCCACGGCGTCGTACTGGCCGACCAGGGCACCTACGGCTGCGAGAGCCACCACGATCGCACCCTGGCCAGGCTCAGCGTGAAGCCAAGGCAGCTAAGGGTGCTGCGGCCTCTGGAGGACGTGACCGTCATCGAGGGGGGCAGCGCCACCTTCCAGCTGGAGCTGTCCCAGGAGGATGTGACCGGGGAGTGGGCCCGGGGTGGAGTCCGGCTGCAGCCGGGGCCCACGTGCCAAATTCACGCAGAGGGCCACGCTCACTGCCTGGTACTCAGTGGCCTGGGCCTGGCCGACTCGGGCTGCATCTCCTTCACTGCGGATGCCCTGCGCTGTGCAGCCAGACTCACTGTGAGAGAGGCCCCAGTGACCATTGTGCGGGGGCCACAGGACCTAGAAGTGACCGAGGGTGACACAGCTACTTTCGAGTGTGAACTTTCCCAGGCCTTGGCTGATGTCACCTGGGAGAAGGACGGGCAGCCGCTCACCCCCAGCCCTCGGCTCAGACTCCAGGCCCTAGGCACCCGCCGCCTTCTCCAGCTGCGACGCTGCGGTCCCTTGGAGTCCGGGACCTACAGCTGCGTGGTGGGGATGGCCCGAGCCGGGCCCGTCCACCTGGTGGTGCGCGAGCGCAAGGTGTCTGTCCTCTCGGAGCTTCGGTCGGTGAGCGCCCGCGAAGGCGACGGAGCCACGTTCGAGTGCAGCGTGTCGGAGGTCGAGACCACCGGGAGCTGGGAGCTCGGAGGCCGCCCGCTGAGACCCGGAGGCCGGGTCCGCATCCGACAGGAAGGGAAGAAACACATTCTGGTGCTGAGCGAGCTGCGCGCGGAGGACTCTGGTGAGGTCCGCTTCCAGGCGGGACCCGCCCAGTCCGTGGCTCAGCTAGAGGTGGAGGCATTGCCTCTCCAGATATGCCGCCGCCCCCCTCGCGAGAAGACAGTTCTGGTTGGCCGCCGGGCGGTGCTGGAGGTGACTGTGTCCCGCTCGGGGGGCCAAGTGTGCTGGTTGCGGGAGGGGGTCGCGCTGTGCCCGGGAGACAAGTACGAGCTGCGCAGTCATGGCCACACCCACAGCCTGGTCATCCATGACGTGCGACCTGAGGACCAGGGCAGTTACTGCTGCCAGGCCGGCCAGGACAGCGCCCACACACGGCTGCTGGTAGAG
>Kogia_simus
ATGGCGCTGGACGAAGTGTGGGACAGTAGCCACTTCTCCCTCGAACCTGGCCGCGCCGAGGGCCGCCCGGGCGCGAGCCTGGCGCTGCGCATCCTGGCGGCGCGGCTGCCCGACTCCGGCGTCTACGTGTGCCACGCCCGCAACGCGCACGGCCACGCGCGGGCCGGCGCACTGCTGCAGGTGCAGCAGCCCCCCGAGAGCCCGCCCGAGGACCCGGACGAGGCCCCCAACCCCGTGGTAGAGCCGCTCAAGTGCGCGCCCAAGACCTTCTGGGTGAACGAGGGCAAGCACGCCAAGTTCCGCTGCTACGTGATGGGCAAGCCCGAGCCCGAGATCGAATGGCACTGGGAGGGCCACGCGCTGCTCCCTGACCGCCGCCGCCTCATGTACCGCGACCGCGACGGCGGCTTCGTGCTCAAGGTGCTCTACTGCCAGGCCAAGGATCGCGGGCTCTACGTGTGTGCCGCGCGCAACTCGGCGGGCCAGACGCTCAGTGCCGTGCAGCTGCATGTCAAAG----------------------------------------------------------------------------------------------------------------------------------------------------------------------------------------------------------------------------------------------------------------------------AGGGCCCATCCTGAAGCGGCTGCCCCGGAAGCTCGATGTTTTCGAGGGAGAGAACGCGGTGCTGCTGGTGGAGACCCGCGAAGCTGGGGTGGAAGGGCGCTGGAGTCGAGATGGGGAGGACCTGCCGGCCACCTGCCAGAGCAGCTCCGGCCACATGCATGCCCTGGTCCTTCCAGGGGTCACCCGAGAAGATGCTGGCGAGGTCACCTTCAGCCTGGGCAATTCCCGTACCACCACTCTGCTCAGAGTCAAATGCATCAAGCACAATCCCCCGGGACCCCCAGTGTTGGCAGAAATGTTCAAAGGCCACAAGAATACGGTCCTGCTGACCTGGAAGCCTCCCGAGCCAGCTCCCGAGACCCCCTTCATCTACCGGCTGGAACGGCAGGAGGTGGGCTCAGAAGACTGGATCCAGTGTTTCAGCATTGAGAAAGCTGGGGCCGTGGAGGTGCCGGGAGACTGTGTGCCCTCCGAGGGCGACTACCGCTTCCGCGTCTGCACCGTCAGCGAACACGGCCGCAGCTCCCATGTCGTGTTCCATGGATCTGCTCACCTCGTGCCCACAGCTCGCCTGGTGGCCGGTCTGGACGACGTGCAGGTATATGACGGGGAAGATGCCGTCTTCTCCCTCGATCTCTCCACCATCATCCAGGGCACCTGGTTCCTTAATGGGGAAGAGCTCAAGAGTAATGAGCCAGAGGGCCAGGTGGAGCCTGGGGCCCTGCGGTACCGGATGGAGCAGAAGGGCCTGCAGCACAGACTCATCCTGCAAGCTGTCAAGCACCAGGACAGCGGGGCCCTGGTTGGCTTCAGCTGCCCAGGTGTGCAGGACTCGGCTGCCCTCACCATCCAAGAGAGCCCGGTGCACATCCTGAGCCCCCAGGACAAGGTGTCGTTGACCTTCACAACCTCGGAGCGGGTGGTACTGACCTGTGAGCTCTCCCGGCTGGACTTCCCGGCGAGCTGGTACAAGGATGGGCAGAAGGTGGAGGAGAGCGCGTCGCTGGTGGTGAAGATGGATGGACGCAAACACCGCCTGATCATGCCTGAGGCCCAGGTCCAGGACAGTGGCGAGTTTGAGTGCAGAACGGAAGGGGTCTCAGCCTTCTTCAGCGTCTCCATCCAAGAGCCCCCGGTGCACATCCTGGATCCCCGGGAGCACGTGTTTGTGCATGCCATAACCTCCGAGTGCGTCATGCTGACCTGTGAGGTGGACCGGGAGGACGCCCCTGTGCACTGGTTCAAGGACGGTCAGGAGGTGGAAGAGAATGACTTCGTGGTGCTGGAGAACGAGGGGCCCCATCACCGCCTGGTGCTGCCCGCCGCCCAGCCTCCAGACGGGGGCGAGTTCCAGTGCGTCGCTGGGGACGAGCGTGCCTACTTCACCGTGACCATCACAG------------------------------------------------------------------------------------------------------------------------------------------------------------------------------------------------------------------------------------------------------------------------------CAGAACCCCCGGTGCGCATCATATACCCCCGGGACGAGGTGACCTTGGTCGCCGTGAGCTTGGAGTGTGTGGTGCTGATGTGTGAGCTGTCGCGGGACGACGCCCCCGTGCGCTGGTACAAGGATGGGCTGGAGGTGGAGGAGAGCGAGGCCCTGGTGCTGGAGAGTGATGGGCCCCACCGCCGCCTAGTGCTACCTGCTGCCCAGCCCGAGGACGGGGGCGAGTTCGTGTGCGACGCTGGAGACGACTCAGCCTTCTTCACCGTCACCGTCACAGCCACTCCAGAGAGGATTGTGCATCCGGCGGCCCGCTCCCTGGACCTGCAGTTCGGGGCTCCAGGGCGCGTGGAGCTGCGCTGCGAGGTGGCCCCGGCTGGGTCCCAGGTGCGCTGGTACAAGGATGGGCTGGAGGTGGAAGCATCAGATGCCCTGCAGCTGGGTGCCAAGGGGCCCACTCGCACCCTGACCCTGCCCCACGCCCAGCCTGAGGACGCCGGGGAGTATGTGTGTGAGACTCGTGATGAAGCCGTCACCTTCAACGTCAGCCTGGATGAGCCCCCAGTCCAGTTCCTTGCCCCAGAGGCAGCCCCCAGCCCGCTCTGCGTGGCCCCCGGGGAGCCGCTGGTGCTGAGCTGTGAACTGTCCCGGGCTGGCGCCCTCGTCTTCTGGAGCCACAACGGGAGGCCGGTGCAGGAGGGTGAGGGCTTGGAGCTCCAAGCCGAGGGCCCCCGCCGTGTCCTCTGCATCCGGGCTGCAGACCCGGTCCACGCAGGCCTCTACACCTGCCAGTCAGGGGCAGCCCCGGGGGCGCCCAGCCTCAGCTTCACCGTCCAAGTGGCTGAGCCCCCCGTGCGGGTGGTGGACCCCGAGGCAGCCCAGACGAGGGTTCGCAGCACCCCAGGCGGGGACCTGGAGCTGGCGGTGCACCTCTCCGGGCCGGGGGGCCCTGTGCGCTGGTACAAGGACGGGGAGCGACTGGCGAGCCAGGGGCGGGTGCAGCTGGAGCAGGACGGGGCGAGGCAGGTGCTGCGGGTGCAGAGGGCCCGGAGCAGGGACGCCGGGGAGTACCTGTGCGACACGCCCCAGGACAGCCGCATCTTCCTCGTCAGCGTGGAAGAACCACCGCCGGTGAAGCTGGTCTCCGAGCTGACACCACTCACTGTCCACGAGGGTGACGATGCCACGTTCCGGTGTGAAGTCTCCCCACCGGACGCCGACGTCACTTGGCTGCACAAAGGGGCCGTTGTCACCCCAGGGCCCCAGCTAGAGATGGCCCAGAGTGGGTCAAGCCGCATATTGACCGTGCGAGGCTGCCAGCTCGAGGACGCGGGCACCGTGACTGCCCAAGCGGGGGGCACGTCCACAAGTGCCCGGCTCCATGTTCGAGAGACGGAGCTGCTGTTCCTGCGGCGGCTGCAGGACGTGCGGGCCGAGGAAGGCCAGGACGTGTGCCTCGAAGTAGAGACAGGCCGAGTGGGTGCGGCAGGGGCCGTGCGCTGGGTGCGAGGTGGGGCACCCCTACCACCCGACTCCCGCCTGTCCACGGCCCAGGACGGCCACGTCTACCGCCTCTTCATCCACGGCGTCATACTGGCCGACCAGGGCACCTACGGCTGCGAGAGCCACCACGATCGCACCCTGGCCAGGCTCAGCGTGAAGCCAAGGCAGCTAAGGGTGCTGCGGCCTCTGGAGGATGTGACCGTCATCGAGGGGGGCAGCGCCACCTTCCAGCTGGAGCTGTCCCAGGAGGATGTGACCGGGGAGTGGGCCCGGGGTGGAGTCCGGCTGCAGCCGGGGACCATGTGCCAAATTCATGCAGAAGGCCACGCTCACTGCCTGGTACTCAGTGGCCTAAGCCTGGCCGACTCGGGCTGCATCTCCTTCACTGCGGATGCCCTGCGCTGTGCAGCCAGACTCACTGTGAGAGAGGCCCCAGTGACCATTGTGCGGGGGCCACAGGACCTAGAAGTGACCGAGGGTGACACAGCTACTTTCGAGTGTGAACTTTCCCAGGCCTTGGCTGATGTCACCTGGGAGAAGGACGGGCAGACGCTCACCCCCAGCCCTCGGCTCAGACTCCAGGCCCTCGGCACCCGCCGCCTTCTCCAGCTGCGACGCTGCGGTCCCTTGGACGCCGGGACCTACAGCTGCGTGGTGGGGATGGCCCGAGCCGGGCCCGTCCACCTGGTGGTGCTTGAGCGCAAGGTGTCTGTCCTCTCGGAGCTTCGGTCGGTGAGCGCCCGCGAAGGCGACGGCGCCACGTTCGAGTGCACCGTGTCGGAGGTCGAGACCACCGGGAGCTGGGAGCTCGGAGGCCGCCCTCTGAGACCCGGAGGCCGCGTCCGCATCCGACAGGAAGGGAAGAAACACATTCTGGTGCTGAGCGAGCTGCGCGAGGAGGACTCTGGTGAGGTCCGCTTCCAGGCGGGAACCGCCCAGTCCGTGGCTCAGCTGGAGGTGGAGGCATTGCCTCTCCAGATATGCCGCCGCCCCCCTCGCGAGAAGACAGTTCTGGTCGGCCGCCGGGCGGTGCTGGAGGTGACTGTGTCCCGCTCGGGGGGCCAAGTGTGCTGGTTGCGGGAGGGGGTCGCGCTGTGCCCGGGAGACAAGTACGAGCTGCGCAGTCATGGCCACACCCACAGCCTGGTCATCCATGACGTGCGACCTGAGGACCAGGGCACCTACTGCTGCCAGGCCGGCCAGGACAGCGCCCACACACGGCTGCTGGTAGAG
>Delphinapterus_leucas
ATGGCGCTGGACGAAGTGTGGGACAGTAGCCACTTCTCCCTCGAACCTGGCCGCGCCGAGGGCCGCCCGGGCGCGAGCCTGGCGCTGCGCATCCTGGCGGCGCGGCTGCCCGACTCCGGCGTCTACGTGTGCCACGCCCGCAACGCGCACGGCCACGCGCGGGCCGGCGCGCTGCTGCAAGTGCAGCAGCCCCCCGAGAGCCCGCCCGAGGACCCGGACGAGGCCCCCAACCCCGTGGTGGAACCGCTCAAGTGCGCGCCCAAGACCTTCTGGGTGAACGAGGGCAAGCACGCCAAGTTCCGCTGCTACGTGATGGGCAAGCCCGAGCCCGAGATCGAATGGCACTGGGAGGGCCACCCGCTGCTCCCTGACCGCCGCCGCCTCATGTACCGCGACCGCGATGGCGGCTTCGTGCTCAAGGTGCTCTACTGCCAGGCCAAGGATCGCGGGCTCTACGTGTGTGCCGCGCGCAACTCGGCGGGCCAGACCCTCAGTGCCGTGCAGCTGCATGTCAAAGAGCCTCGCCTCCGCTTCACGAGGCCCCTGCAGGACGTGGAGGGCCGGGAGCATGGGATTGTGGTGCTGGAGTGTAAAGTCCCCAACTCCCGCATCCCCACGGCCTGGTTCCGCGAGGACCAGCGGCTGCTGCCCTGCCGCAAGTACGAGCAGATCGAGGAGGGCACGGTCCGGCGCCTCATCATCCACAGGCTGAAGGCAGATGACGACGGAGTTTACCTGTGCGAGATGCGCGGCCGGGTGCGCACCGTGGCCAACGTGACAGTCAAAGGGCCCATCCTGAAGCGGCTGCCCCGGAAGCTCGATGTTTTTGAGGGAGAGAACGCGGTGCTGCTGGTGGAGACCCGCGAGGCTGGGGTGGAAGGTCGCTGGAGTCGAGATGGGGAGGACCTGCCGGCCACCTGCCAGAGCAGCTCCGGCCACATGCATGCCCTGGTCCTGCCAGGGGTCACCCGAGAAGATGCTGGCGAGGTCACCTTCAGCCTGGGCAACTCCCGTACCACCACTCTGCTCAGAGTCAAATGCGTCAAGCACAATCCCCCGGGACCCCCAGTGTTGGCAGAAATGTTCAAGGGCCACAAGAACACGGTCCTGCTGACCTGGAAGCCTCCCGAGCCAGCTCCCGAGACCCCCTTCATCTACCGGCTGGAACGGCAGGAGGTGGGCTCAGAAGACTGGATCCAGTGCTTCAGCATTGAGAAAGCTGGGGCCGTGGAGGTGCCGGGAGACTGTGTGCCCTCCGAGGGTGACTACCGCTTCCGCGTCTGCACCGTCAGCGAACACGGCCGCAGCTCCCATGTCGTGTTCCATGGGTCTGCTCACCTCGTGCCCACAGCTCGCCTGGTGGCCGGTCTGGACGACGTGCAGGTATATGACGGGGAAGATGCCGTCTTCTCCCTCGATCTCTCCACCATCATCCAGGGCACCTGGTTCCTTAATGGGGAAGAGCTCAAGAGTAATGAGCCAGAGGGCCAGGTAGAGCCTGGGGCCCTGCGGTACCGGATGGAGCAGAAGGGCCTGCAGCACAGACTCATCCTGCAAGCTGTCAGGCACCAGGACAGCGGGGCCCTGGTTGGCTTCAGCTGCCCGGGTGTGCAGGACTCGGCTGCCCTCACCATCCAAGAGAGCCCGGTGCACATCCTGAGCCCCCAGGACAAGGTGTCGTTGACCTTCACAACCTCGGAGCGGGTGGTACTGACCTGTGAGCTCTCCCGGGTGGACTTCCCAGCGAGCTGGTACAAGGACGGGCAGAAGGTGGAGGAGAGCGAGTCGCTGGTGGTGAAGATGGATGGGCGCAAACACCGCCTGATCATGCCTGAGGCCCAGGTCCAGGACAGTGGCGAGTTTGAGTGCAGAACGGAAGGGGTCTCAGCCTTCTTCAGCGTCTCCGTCCAAGAGCCCCCGGTGCACATCCTGGATCCCCGGGAGCACGTGTTTGTGCACGCCATAACCTCCGAGTGCGTCATGCTGACCTGTGAGGTGGACCGGGAGGACGCCCCCGTGCACTGGTATAAGGATGGGCAGGAGGTAGAAGAGAGCGACTTCGTGGTGCTGGAGAACGAGGGGCCCCATCACCGCCTGGTGCTGCCCGCCGCCCAGCCTCCAGATGGGGGCGAGTTCCAGTGCGTCGCTGGGGACGAGCGCGCCTACTTCACCGTGACCATCACAGATGTCTCCTCGTGGATCGTGTACCCCAGCGGCAAGGTGTATGTGGCAGCCGTGCGCCTGGAGCGTGTGGTGCTGACCTGCGAGCTCTGCCGGCCCTGGGCCGAGGTGCGCTGGACCAAGGATGGCGAAGAGGTGGTGGAGAGTCCTGCACTGCTCCTGCAGAAGGAGGATGCCGTCCGCCGCCTGGTGCTGCCCGCCGTCCAGCTGGAGGACTCGGGCGAGTACTTGTGTGAAATCGATGACGAGTCTGCCTCTTTCACCGTCACTGTCACAGAACCCCCGGTGCGCATCATATACCCCCGGGACGAGGTGACCTTGGTCGCCGTGAGCTTGGAGTGTGTGGTGCTGATGTGTGAGCTGTCGCGGGAGGACGCCCCCGTGCGCTGGTACAAGGACGGGCTGGAGGTGGAGGAGAGTGAGGCCCTGGTGCTGGAGAGTGATGGGCCCCGCCGCCGCCTGGTGCTGCCTGCTGCCCAGCCCGAGGACGGGGGCGAGTTCGTGTGCGACGCTGGAGACGACTCAGCCTTCTTCACTGTCACCGTCACAGCCACTCCAGAGAGGATTTTGCATCCGGCGGCCCGCTCCCTGGACCTGCAGTTCGGGGTTCCAGGGCGCGTGGAGCTGCGCTGCGAGGTGGCCCCGGCTGGGTCCCAGGTGCGCTGGTACAAGGATGGGCTGGAGGTGGAAGCATCAGATGCCCTGCAGCTGGGTGCCAAGGGGCCCACTCGCACCCTGACCCTGCCCCACGCCCAGCCTGAGGACGCCGGGGAGTATGTGTGTGAGACTCGTGATGAAGCCGTCACCTTCAACGTCAGCCTGGCTGAGCCCCCAGTCCAGTTCCTTGCCCCAGAGGCAGCCCCCAGCCCGCTCTGCGTGGCCCCCGGGGAGCCGCTGGTGCTGAGCTGTGAACTGTCCCGGGCTGGCGCCCTCGTCTTCTGGAGCCACAACGGGAGGCCGGTGCAGGAGGGTGAGGGCCTGGAGCTCCAAGCCGAGGGCCCCCGCCGTATCCTCTGCATCCGGGCTGCAGACCCGGTCCACGCAGGCCTCTACACCTGCCAGGCAGGGGCAGCCCCGGGGGCGCCCAGCCTCAGCTTCACCGTCCAAGTGGCTGAGCCCCCCGTGCGGGTGGTGGACCCCGAGGCAGCCCAGACAAGGGTTCGCAGCACCCCAGGCGGGGACCTGGAGCTGGTGGTGCACCTCTCCGGGCCGGGAGGCCCTGTGCGCTGGTACAAGGACGGGGAGCGCCTGGCAAGCCAGGGGCGGGTGCAGCTGGAGCAGGACGGGGCGAGGCAGGTGCTGCGGGTGCAGAGGGCCCGGAGCAGGGACGCCGGGGAGTACCTGTGTGACACGCCCCAGGACAGCCGCATCTTCCTCGTCAGCGTGGAAGAACCACCGCCAGTGAAGCTGGTCTCAGAGCTGACACCACTCACTGTCCACGAGGGTGATGATGCCACGTTCCGGTGTGAAGTCTCCCCACCGGACGCCGACATCACTTGGCTGCACAATGGGGCCATTGTCACCCCAGGGCCCCAGCTAGAGATGGCCCAGAATGGGTCAAGCCGCATATTGACCGTGCGAGGCTGCCAGCTCGAGGACGCGGGGACCGTGACTGCCCAAGCAGGGGGCACATCCACAAGTGCCCGGCTCCACGTTCGAGAGACGGAGCTGCTGTTCCTGCGGCGGCTGCAGGACGTGCGGGCAGAGGAAGGCCAGGACGTGTGCCTCGAAGTAGAGACAGGCCGAGTGGGTGCGGCAGGGGCCGTGCGCTGGGTGCGAGGTGGGGCACCCCTACCACCCGACTCCCGCCTGTCCACGGCCCAGGATGGCCACGTCTACCGCCTCTTCATCCACGGCGTCGTACTAGCCGACCAGGGCACCTACGGCTGCGAGAGCCACCACGATCGCACCCTGGCCAGGCTCAGCGTGAAGCCAAGGCAGCTAAGGGTGCTGCGGCCTCTGGAGGATGTGACCGTCATCGAGGGGGGCAGCGCCACCTTCCGGCTGGAGCTGTCCCAGGAGGATGTGACCGGAGAGTGGGCCCGGGGTGGAGTCCGGCTGCAGCCGGGGACCACGTGCCAAATTCACGCAGAGGGCCACGCTCACTGCCTGGTACTCAGTGGCCTGGGCCTGGCCGACTCGGGCTGCATCTCCTTCACTGCGGATGCCCTGCGCTGTGCAGCCAGACTCACTGTGAGAGAGGCCCCAGTGACCATTGTGCGGGGGCCACAGGACCTAGAAGTGACCGAGGGTGACACAGCTACTTTCGAGTGTGAACTTTCCCAGGCCTTGGCTGATGTCACCTGGGAGAAGGACGGGCAACCGCTCACCCCCAGCCCTCGGCTCAGACTCCAGGCCCTCGGCACCCGCCGCCTTCTCCAGCTGCGGCGCTGCGGTCCCTTGGACGCCGGGACCTACAGCTGCGTGGTGGGGATGGCCCGAGCCGGGCCCGTCCACCTGGTGGTTCGCGAGCGCAAGGTGTCTGTCCTCTCCGACCTTCTGTCGGTGTGCGCCCGCGAAGGCGACGGAGCCACGTTCGAGTGCACCGTGTCGGAGGTCGAGCCAACCGGGAGCTGGGAGCTCGGAGGCCGCCCGCTGAGACCCGGAGGCCGCGTCCGCATCCGACAGGAAGGGAAGAAACACATTCTGGTGCTGAGCGTGCTGCGCGCGGAGGACACTGGTGAGGTCCGCTTCCAGGCGGGACCCGCCCAGTCCGTGGCTCAGCTGGAGGTGGAGGCATTGCCTCTCCAGATATGCCGCCGCCCCCCTCGCGAGAAGACAGTTCTGGTCGGCCGCCGGGCGGTGCTGGAGGTGACTGTGTGCCGCTCGGGGGGCCAAGTGTGCTGGTTGCGGGAGGGGGTCGCGCTGTGCCCGGGAGACAAGTACGAGCTGCGCAGTCATGGCCACACCCACAGCCTGGTCATCCATGACGTGCGACCTGAGGACCAGGGCACCTACTGCTGCCAGGCCGGCCAGGACAGCGCCCACACACGGCTGCTGGTAGAG
>Grampus_griseus
-----------------------------------------------------------------------------------------------------------------------------------------------------------------------------------------------------------------------------------------------------------------------------------------------------------------------------------------------------------------------------------------------------------------------------------------------------------------------------------------------------------------------------------AGAGCCTCGCCTCCGCTTCACGAGGCCCCTGCAGGACGTGGAGGGCCGGGAGCATGGGATTGTGGTGCTAGAGTGTAAAGTCCCCAACTCCCGCATTCCCACGGCCTGGTTCCGCGAGGACCAGCGGCTGCTGCCGTGCCGCAAGTACGAGCAGATCGAGGAGGGCACGGTCCGGCGCCTCATCATCCACAGGCTGAAGGCAGATGACGATGGAGTTTACCTGTGCGAGATGCGCGGCCGGGTGCGCACCGTGGCCAATGTGACAGTCAAAGGGCCCATCCTGAAGCGGCTGCCCCGGAAGCTCGATGTTTTTGAGGGAGAGAACGCGGTGCTGCTGGTGGAGACCCGCGAGGCTGGGGTGGAAGGGCGCTGGAGTCGAGATGGGGAGGACCTGCCGGCCACCTGCCAGAGCAGCTCCGGCCACATGCATGCCCTGGTCCTGCCAGGGGTCACCCGAGAAGATGCTGGCGAGGTCACCTTCAGCCTGGGCAACTCCCGTACCACCACTCTGCTCAGAGTCAAATGCGTCAAGCACAATCCCCCGGGACCCCCAGTGTTGGCAGAAATGTTCAAGGGCCACAAGAACACGGTCCTGCTGACCTGGAAGCCTCCCGAGCCAGCTCCCGAGACCCCCTTCATCTACCGGCTGGAACGGCAGGAGGTGGGCTCAGAAGACTGGATCCAGTGCTTCAGCATTGAGAAAGCTGGGGCCGTGGAGGTGCCGGGAGACTGTGTGCCCTCCGAGGGCGACTACCGCTTCCGCGTCTGCACCGTCAGCGAACACGGCCGCAGCTCCCATGTCGTGTTCCATGGGTCTGCTCACCTCGTGCCCACAGCTCGCCTGGTGGCCGGTCTGGACGACGTGCAGGTATATGACGGGGAAGATGCCGTCTTCTCCCTCGATCTCTCCACCATCATCCAGGGCACCTGGTTCCTTAATGGGGAAGAGCTCAAGAGTAATGAGCCAGAGGGCCAGGTAGAGCCTGGGGCCCTGCGGTACCGGATGGAGCACAAGGGCCTGCAGCACAGACTCATCCTGCAAGCTGTCAGGCACCAGGACAGCGGGGCCCTGGTTGGCTTCAGCTGCCCAGGTGTGCAGGACTCGGCTGCCCTCACCATCCAAGAGAGCCCGGTGCACATCCTGAGCCCCCAGGACAAGGTGTCGTTGACCATCACAACCTCGGAGCGGGTGGTACTGACCTGTGAGCTCTCCCGGGTGGACTTCCCAGCGAGCTGGTACAAGGACGGGCAGAAGGTGGAGGAGAGCGAGTCGCTGGTGGTGAAGATGGATGGGCGCAAACACCGCCTGATCATGCCTGAGGCCCAGGTCCAGGACAGTGGCGAGTTTGAGTGCAGAACGGAAGGGGTCTCAGCCTTCTTCAGCGTCTCCGTCCAAGAGCCCCCGGTGCACATCCTGGATCCCCGGGAGCACGTGTTCGTGCACGCCATAACCTCCGAGTGCGTCATGCTGACCTGTGAGGTGGACCGGGAGGACGCCCCCGTGCACTGGTACAAGGACGGGCAGGAGGTAGAAGAGAGCGACTTCGTGGTGCTGGAGAACGAGGGGCCCCATCACCGCCTGGTGCTGCCCGCCGCCCAGCCTCCAGATGGGGGCGAGTTCCAGTGCGTCGCTGGGGACGAGCGCGCCTACTTCACCGTGACCATCACAGATGTCTCCTCGTGGATCGTGTATCCCAGCGGCAAGGTGTACGTGGCAGCCGTGCGCCTGGAGCGTGTGGTGCTGACCTGCGAGCTCTGCCGGCCCTGGGCCGAGGTGCGCTGGACCAAGGATGGCGAAGAGGTGGTGGAGAGTCCCGCGCTGCTCCTGCAGAAGGAGGACACCGTCCGCCGCCTGGTGCTGCCCGCCGTCCAGCTGGAGGACTCGGGCGAGTACTTGTGTGAAATCGATGACGAGTCTGCCTCTTTCACCGTCACTGTCACAGAGCCCCCGGTGCGCATCATACACCCCCGGGACGAGGTGACCTTGGTCGCCGTGAGCTTGGAGTGTGTGGTGCTGATGTGTGAGCTGTCGCGGGAGGACGCCCCCGTGCGCTGGTACAAGGATGGGCTGGAGGTGGAGGAGAGTGAGGCCCTGGTGCTGGAGAGTGATGGGCCCCGCCGCCGCCTGGTGCTGCCTGCTGCCCAGCCCGAGGACGGGGGCGAGTTCGTGTGCGACGCTGGAGACGACTCAGCCTTCTTCACTGTCACCGTCACAGCCACTCCAGAGAGGATTGTGCACCCGGCGGCCCGCTCCCTGGACCTGCAGTTCGGGGTTCCAGGGCGCGTGGAGCTGCGCTGCGAGGTGGCCCCGGCTGGGTCCCAGGTGCGCTGGTACAAGGATGGGCTGGAGGTGGACGCGTCAGATGCCCTGCAGCTGGGTGCCAAGGGGCCCGCTCGCACCCTGACCCTGCCCCACGCCCAGCCTGAGGACGCCGGGGAGTATGTGTGCGAGACTCGTGATGAAGCCGTCACCTTCAACGTCAGCCTGGCTGAGCCCCCAGTCCAGTTCCTTGCCCCAGAGGCAGCCCCCAGCCCGCTCTGCGTGGCCCCCGGGGAGCCGCTGGTGCTGAGCTGTGAACTGTCCCGGGCTGGCGCCCTCGTCTTCTGGAGCCACAACGGGAGGCCGGTGCAGGAGGGTGAGGGCCTGGAGCTCCAAGCCGAGGGCCCCCGCCGTATCCTCTGCATCCGGGCTGCAGACCCGGTCCACGCAGGCCTCTACACCTGCCAGGCAGGGGCAGCCCCGGGGGCGCCCAGCCTCAGCTTCACCGTCCAAGTGGCTGAGCCCCCCGTGCGGGTGGTGGACCCCGAGGCAGCCCAGACGAGGGTTCGCAGCACCCCAGGCGGGGACCTGGAGCTGGTGGTGCACCTCTCCGGGCCGGGAGGCCCTGTGCGCTGGTACAAGGACGGGGAGCGCCTGGCAAGCCAGGGGCGGGTGCAGCTGGAGCAGGACGGGGCGAGGCAGGTGCTGCGGGTGCAGAGGGCCCGGAGCAGGGACGCCGGGGAGTACCTGTGCGACACGCCCCAGGACAGCCGCATCTTCCTCGTCAGCGTGGAAGAACCACCGCCGGTGAAGCTGGTCTCAGAGCTGACACCACTCACTGTCCACGAGGGTGATGATGCCACGTTCCGGTGTGAAGTCTCCCCACCGGACGCCGACGTCACTTGGCTGCACAATGGGGCCATTGTCACCCCAGGGCCCCAGCTAGAGGTGGCCCAGAATGGCTCAAGCCGCATATTCACCGTGCGAGGCTGCCAGCTCGAGGACGCGGGGACCGTGACTGCCCAAGCAGGGGGCACATCCACAAGTGCCCGGCTCCACGTTCGAGAGACGGAGCTGCTGTTCCTGCGGCGGCTGCAGGACGTGCGGGCAGAGGAAGGCCAGGACGTGTGCCTCGAAGTAGAGACAGGCCGAGTGGGTGCGGCAGGGGCCGTGCGCTGGGTGCGAGGTGGGGCACCCCTACCACCCGACTCCCGCCTGTCCACAGCCCAGGATGGCCACATCTACCGCCTCTTCATCCACGGTGTCGTACTGGCCGACCAGGGCACCTACGGCTGCGAGAGCCACCACGATCGCACCCTGGCCAGGCTCAGCGTGAAGCCAAGGCAACTAAGGGTGCTGCGTCCTCTGGAGGATGTAACCGTCATCGAGGGGGGCAGCGCCACCTTCCCGCTGGAGTTGTCCCAGGAGGATGTGACCGGGGAGTGGGGCCGGGGTGGACCCCGGTTGCCGGCGGGGACCACCCGCCAATTTCACGCAGAGGGCCACGCTCACTGCCTGCCACTCGGTGCCCTGGGCCTGGCCGACTCGTGTTGCTTCTCCTTCCCTGCGGATGCCCTGCGCTGTGCAGCCAGACTCACTGTGAGAGAGGCCCCAGTGACCATTGTGCGGGGGCCACAGGACCTAGAAGTGACCGAGGGTGACACAGCTACTTTCGAGTGTGAACTTTCCCAGGCCTTGGCTGATGTCACCTGGGAGAAGGACGGGCAACCGCTCACCCCCAGCCCTCGGCTCAGACTCCAGGCCCTCGGCACCCGCCGCCTTCTCCAGCTGCGGCGCTGCGGTCCCTTGGACGCCGGGACCTACAGCTGCGTGGTGGGGATGGCCCGAGCCGGGCCCGTCCACCTGGTGGTTCGCGAGCGCAAGGTGTCTGTCCTCTCCGAGCTTCTGTCGGTGCGCGCCCGCGAAGGCGACGGAGCCACGTTCGAGTGCACCGTGTCGGAGGTCGAGCCAACCGGGAGCTGGGAGCTCGGAGGCCGCCCGCTGAGACCCGGAGGCCGCGTCCGCATCCGACACGAAGG-------------------------------------------------------------------------------------------------------GCATTGCCTCTCCAGATATGCCGCCGCCCCCCTCGCGAGAAGACAGTTCTGGTCGGCCGCCGGGCGGTGCTGGAGGTGACTGTGTCCCGCTCGGGGGGCCAAGTGTGCTGGTTGCGGGAGGGGGTCGCGCTGTGCCCGGGAGACAAGTACGAGCTGCGCAGTCATGGCCACACCCACAGCCTGGTCATCCATGACGTGCGACCTGAGGACCAGGGCACCTACTGCTGCCAGGCCGGCCAGGACAGCGCCCACACACGGCTGCTGGTAGAG
>Physeter_catodon
ATGGCGCTGGACGAAGTGTGGGACAGTAGCCACTTCTCCCTCGAACCTGGCCGCGCCGAGGGCCGCCCGGGCGCGAGCCTGGCGCTGCGCATCCTGGCGGCGCGGCTGCCCGACTCCGGCGTCTACGTGTGCCACGCCCGCAACGCGCACGGCCACGCGCGGGCCGGCGCGCTGCTGCAGGTGCAGCAGCCCCCCGAGAGCCCGCCCGAGGACCCGGACGAGGCCCCCAATCCCGTGGTGGAGCCGCTCAAGTGCGCGCCCAAGACCTTCTGGGTGAACGAGGGCAAGCACGCCAAGTTCCGCTGCTACGTGATGGGCAAGCCCGAGCCCGAGATCGAATGGCACTGGGAGGGCCACGCGCTGCTCCCTGACCGCCGCCGCCTCATGTACCGCGACCGCGACGGCGGCTTCGTGCTCAAGGTGCTCTACTGCCAGGCCAAGGATCGCGGGCTCTACGTGTGTGCCGCGCGCAACTCGGCGGGCCAGACGCTCAGTGCCGTGCAGCTACATGTCAAAGAGCCTCGCCTCCGCTTCACGAGGCCCCTGCAGGACGTGGAGGGCCGGGAGCATGGGATTGTGGTGCTGGAGTGTAAAGTCCCCAACTCCCGCATTCCCACGGCCTGGTTCCGCGAGGACCAGCGGCTGCTGCCCTGCCGCAAGTACGAGCAGATCGAGGAGGGCACGGTCCGGCGCCTCATCATCCACAGGCTGAAGGCAGATGACGACGGAGTTTACCTGTGCGAGATGCGCGGCCGGGTGCGCACCGTGGCCAACGTGACAGTCAAAGGGCCCATCCTGAAGCGGCTGCCCCGGAAGCTCGATGTTTTTGAGGGAGAGAACGCAGTGCTGCTGGTGGAGACCCGCGAGGCTGGGGTGGAAGGGCGCTGGAGTCGAGATGGGGAGGACCTGCCGGCCACCTGCCAGAGCAGCTCCGGCCACATGCATGCCCTGGTCCTTCCAGGGGTCACCCGAGAAGATGCTGGCGAAGTCACCTTCAGCCTGGGCAACTCCCGTACCACCACTCTGCTCAGAGTCAAATGCGTCAAGCACAATCCCCCGGGACCCCCAGTGTTGGCAGAAATGTTCAAGGGCCACAAGAATACGGTCCTGCTGACCTGGAAGCCTCCCGAGCCAGCTCCTGAGACCCCCTTCATCTACCGGCTGGAACGGCAGGAGGTGGGCTCAGAAGACTGGATCCAGTGCTTCAGCATTGAGAAAGCTGGGGCCGTGGAGGTGCCGGGAGACTGTGTGCCCTCCGAGGGCGACTACCGCTTCCGCGTCTGCACCGTCAGCGAACACGGCCGCAGCTCCCATGTCGTGTTCCATGGATCTGCTCACCTCGTGCCCACAGCTCGCCTGGTGACCGGTCTGGACGACGTGCAGGTATATGACGGGGAAGATGCCATCTTCTCCCTCGATCTCTCCACCATCATCCAGGGCACCTGGTTCCTTAATGGGGAAGAGCTCAAGAGTAATGAGCCAGAGGGCCAGGTGGAGCCTGGGGCCCTGCGGTACCGGCTGGAGCAGAAGGGCCTGCAGCACAGACTCATCCTGCAAGCTGTCAAGCACCAGGACAGCGGGGCCCTGGTTGGCTTCAGCTGCCCAGGTGTGCAGGACTCAGCTGCCCTCACCATCCAAGAGAGCCCGGTGCACATCCTGAGCCCCCAGGACAAGGTGTCGTTGACCTTCACAACCTCGGAGCGGGTGGTACTGACCTGTGAGCTCTCCCGGGTGGACTTCCCAGCGAGCTGGTACAAGGACGGGCAGAAGGTGGCGGAGAGCGAGTCGCTGGTGGTGAAGATGGATGGGCGCAAACACCGCCTGATCATGCCTGAGGCCCAGGTCCAGGACAGTGGCGAGTTTGAGTGCAGAACGGAAGGGGTCTCAGCCTTCTTCAGCGTCTCCGTCCAAGACCCCCCCGTGCATATCCTGGATCCCCGGGAGCACGTGTTTGTGCACGCCATAACCTCCGAGTGCGTCATGCTGACCTGTGAGGTGGACCGGGAGGACGCCCCTGTGCACTGGTACAAGGACGGGCAGGAGGTGGAAGAGAGTGACTTCGTGGTGCTGGAGAACGAGGGGCCCCATCACCGCCTGGTGCTGCCCGCCGCCCAGCCTCCCGATGGGGGCGAGTTCCAGTGCGTCGCTGGGGACGAGCGCGCCTACTTCACCGTGACCATCACAGATGTCTCCTCGTGGATCGTGTACCCCAGCGGCAAGGTGTACGTGGCAGCCGTGCGCCTGGAGCGTGTGGTGCTGACCTGCGAGCTATGCCGGCCCTGGGCCGAGGTGCGCTGGACCAAGGATGGCGAAGAGGTGGTGGAGAGTCCCGCGCTGCTCCTGCAGAAGGAGGACACCGTCCGCCGCCTGGTGCTGCCCGCCGTCCAGCTGGAGGACTCGGGCGAGTACTTGTGTGAAATCGATGACGAGTCTGCCTCTTTCACCGTCACTGTCACAGAGCCCCCGGTGCGCATCACGTACCCCCGGGACGAGGTGACCTTGGTCGCCGTGAGCTTGGAGTGTGTGGTGCTGATGTGTGAGCTGTCGCGGGAGGACGCCCCCGTGCGCTGGTACAAGGATGGGCTGGAGGTGGAGGAGAGCGAGGCCCTGGTGCTGGAGAGTGATGGGCCCCGCCGCCGCCTGGTGCTACCTGCTGCCCGGCCCGAGGACGGGGGCGAGTTCGTGTGCGACGCTGGAGACGACTCAGCCTTCTTCACTGTCACCGTCACAGCCACTCCAGAGAGGATTGTGCATCCGGCGGCCCGCTCCCTGGACCTGCGGTTCGGGGCTCCAGGGCGCGTGGAGCTGCGCTGCGAGGTGGCCCCGGCTGGGTCCCAGGTGCGCTGGTACAAGGATGGGCTGGAGGTGGAAGCATCAGATGCCCTGCAGCTGGGTGCCAAGGGGCCCACGCGCACCCTGACCCTGCCCCACGCCCAGCCTGAGGACGCCGGGGAGTATGTGTGTGAGACTCGTGATGAAGCCGTCACCTTCAACGTCAGCCTGGCTGAGCCCCCAGTCCAGTTCCTTGCCCCAGAGGCAGCCCCCAGCCCGCTCTGCGTGGCCCCCGGGGAGCCGCTGGTGCTGAGCTGTGAACTGTCCCGGGCTGGCGCCCTCGTCTTCTGGAGCCACAACGGGAGGCCGGTGCAGGAGGGTGATGGCCTGGAGCTCCAAGCCGAGGGCCCCCGCCGTGTCCTCTGCATCCGGGCTGCAGACCCGGTCCACGCGGGCCTCTACACCTGCCAGTCAGGGGCAGCCCCGGGGGCCCCCAGCCTCAGCTTCACCGTCCAAGTGGCTGAGCCCCCCGTGCGGGTGGTGGACCCCGAGGCAGCCCAGACGAGGGTTCGCAGCACCCCAGGCGGGGACCTGGAGCTGGCGGTGCACCTCTCCGGGCCGGGGGGCCCTGTGCGCTGGTACAAGGACGGGGAGCGCCTGGCGAGCCAGGGGCGGGTGCAGCTGGAGCAGGACGGGGCGAGGCAGGTGCTGCGGGTGCAGGGGGCCCGGAGCAGGGACGCCGGGGAGTACCTGTGCGACACGCCCCAGGACAGCCGCATCTTCCTCGTCAGCGTGGAAGAACCACCGCCGGTGAAGCTGGTCTCGGAGCTGACACCACTCACTGTCCACGAGGGTGATGATGCCACGTTCCGGTGTGAAGTCTCCCCACCAGAGGCCGACGTCACTTGGCTGCACAATGGGGCCATTGTCACCCCAGGGCCCCAGCTAGAGATGGCCCAGAATGGGTCAAGCCGCATATTGACCGTGCGAGGCTGCCAGCTTGAGGACGCAGGGACTGTGACTGCCCAAGCAGGGGGCACGTCCACAAGTGCCCGGCTCCACGTTCGAGAGACGGAGCTGCTGTTCCTGCGGCGGCTGCAGGACGTGCGGGCAGAGGAAGGCCGGGACGTGTGCCTCGAAGTAGAGACAGGCCGAGCGGGTGCGGCAGGGGCCGTGCGCTGGGTGCGAGGTGGGGCACCCCTACCACCCGACCCCCGCCTGTCCACGGCCCAGGATGGCCACGTCTACCGCCTCTTCATCCACGGCGTCATACTGGCCGACCAGGGCACCTACGGCTGTGAGAGCCACCACGATCGCACCCTGGCCAGGCTCAGCGTGAAGCCAAGGCAGCTAAGGGTGCTGCGGCCTCTGGAGGATGTGACCGTCATCGAGGGGGGCAGCGCCACCTTCCAGCTGGAGCTGTCCCAGGAGGCTGTGACCGGGGAGTGGGCCCGGGGTGGAGTCCGGCTGCAGCCGGGGACCACGTGCCAAATTCACGCAGAGGGCCACGCTCACTGCCTGGTACTCAGTGGCCTGGGCCTGGCCGACTCGGGCTGCATCTCCTTCACTGCGGATGCCCTGCGCTGTGCAGCCAGACTCACTGTGAGAGAGGCCCCAGTGACCATTGTGCAGGGGCCACAGGACCTAGAAGTGACCGAGGGTGACACAGCTACTTTCGAGTGTGAACTTTCCCAGGCCTTGGCTGATGTCACCTGGGAGAAGGACGGGCAGCCGCTCACCCCCAGCCCTCGGCTCAGACTCCAGGCCCTCGGCACCCGCCGCCTTCTCCAGCTGCGACGCTGCGGTCCCTTGGACGCCGGGACCTACAGCTGCGTGGTGGGGATGGCCCGAGCCGGGCCCGTCCACCTGGTGGTGCGCGAGCGCAAGGTGTCTGTCCTCTCGGAGCTTCGGTCGGTGCGAGCCCGCGAAGGCGACGGAGCCACGTTCGAGTGCACCGTGTCGGAAGTCGAGACCACCGGGAGCTGGGAGCTCGGAGGCTGCCCTCTGAGACCCGGAGGCCGCGTCCGCATCCGACAGGAAGGGAAGAAACACATTCTGGTGCTGAGCGAGCTGCGCGCGGAGGACTCTGGTGAGGTCCGCCTCCAGGCGGGACCCGCCCAGTCCGTGGCTCAGCTGGAGGTGGAGGCATTGCCTCTCCAGATATGCCGCCGCCCCCCTCGCGAGAAGACAGTTCTGGTCGGCCGCCGGGCGGTGCTGGAGGTGACTGTGTCCCGCTCGGGGGCCCAAGTGTGCTGGTTGCGGGAGGGGGTCGCGCTGTGCCCGGGAGACAAGTACGAGCTGCGCAGTCATGGCCACACCCACAGCCTGGTCATCCATGACGTGCGACCTGAGGACCAGGGCACCTACTGCTGCCAGGCCGGCCAGGACAGCGCCCACACACGGCTGCTTGTAGAG
>Bos_taurus
ATGGCGCTGGACGAAGTGTGGGACAGCAGCCACTTCTCCCTCGAGCCGGGCCGCGCGG------GCGCGGGCGCGAGCCTGGCGCTTCGCATCCTGGCGGCTCGGCTGCCCGACTCGGGCGTCTACGTGTGCCACGCCCGCAATGCCCACGGCCACGCGCGGGCCGGGGCGCTGCTGCAGGTGCAGCAGACCCCCGAGAGCCCGCCCGAGGACCCCGACGAGGCCCCCACGCCCGTGGTGGAGCCGCTTAAGTGCGCGCCCAAGACCTTCTGGGTGAACGAGGGCAAGCACGCAAAGTTCCGCTGCTACGTGATGGGCAAGCCGGAGCCAGAAATTGAATGGCACTGGGAGGGCCGCCCGCTGCTCCCCGATCGCCGCCGCCTCATGTACCGCGACCGAGACGGCGGCTTTGTGCTCAAGGTGCTGTACTGCCAGGCCAAGGACCGTGGGCTCTACGTGTGCGCCGCGCGCAATTCGGCGGGCCAGACGCTCAGTGCGGTGCAGCTGCACGTGAAAGAGCCCCGCCTCCGCTTCTCTAGGCCGCTGCAGGACGTGGAGGGCCGAGAGCATGGAATTGCGGTGCTGGAGTGTAAAGTCCCCAACTCTCGCATTCCCACTGCCTGGTTCCGCGAGGACCAGCGACTACTGCCCTGCCGCAAGTACGAGCAAATCGAGGAGGGCACGGTCCGCCGCCTCATCATCCACAGGCTGAAGGCGGACGACGACGGCGTCTACCTGTGCGAGATGCGCGGCCGTGTGCGCACCGTGGCCAACGTGACAGTCAAAGGGCCCATCCTGAAGCGGCTGCCCCGGAAGCTCGACGTTTTTGAGGGCGAAAACGCGGTGCTGCTGGTGGAGACACGCGAGGCTGGGGTGGAGGGACGCTGGAGTCGCGACGGAGAGGACCTGCCGGCCACCTGTCAGAGCAGCTCAGGCCACATGCACGCCCTGGTCCTTCCAGGGGTCACCCGAGAAGATGCTGGGGAGGTCACCTTCAGTCTGGGCAACTCCCGGACCACCACTCTGCTTAGAGTCAAATGCATCAAGCACAATCCCCCAGGACCCCCAGTGTTGGCTGAGATGTTCAAGGGCCACAGGAACACGGTCCTGCTCACCTGGAAGCCTCCAGACCCCACCCCCGAGACCCCCTTCATCTACCGGCTGGAGCGGCAGGAGGTGGGCTCGGAAGACTGGGTACAGTGCTTCAGCATTGAGAAAGCCGGGGCCGTGGAGGTGCCCGGGGACTGCGTGCCGACCGAGGGTGACTACCGCTTCCGAGTCTGCACCGTCAGTGAACACGGCCGCAGCCCGCACGTGGTGTTCCATGGGTCTGCTCACCTGGTGCCCACAGCTCACCTGGTGGCTGGTCTGGAGGAGGTGCAGGTGTATGATGGGGAAGACGCCGTCTTCTCCCTGGATCTCTCCACCGTCATCCAGGGCACCTGGTTCCTTAACGGGGAGGAGCTCAAGAGTAACGAGCCAGAGGGCCAGGTGGGGCCGGGGCCCCTGCGGTACCGGGTGGAACAGCATGGCCTGCAGCACAGGCTCATCCTGCAGGCCGTCCGGCATCAGGACAGTGGGGCCCTGATCGGCTTCAGCTGCCCAGGTGTGCAGGACTCAGCTGCCCTCACCATCCAAGAGAGTCCCGTGCACATCCTGAGCCCCCAGGACAAGGTGTCGCTGACCTTTACAACCTCCGATCGGGTGGTACTGACCTGTGAGCTCTCCCGGGTGGACTTCCCAGCGAGCTGGTACAAGGATGGGCAGCAGGTGGAGGAGAGCGAGTCACTGGTGGTGAAGATGGACGGGCGCAAACACCGCCTAATCCTGCCCGAGGCCCAGGTCCAGGACAGCGGCGAGTTCGAGTGCAGGACAGAAGGCATCTCAGCCTTCTTCAGCGTCACCGTCCAAGACCCCCCAGTGCACATCGTGGCCCCCCGGGAGCATGTGTTTGTGCACGCCATAACCTCTGAGTGTGTCATGCTGACCTGTGAGGTGGACCGGGAGGACGCTCCTGTGCACTGGTTCAAGGACGGACAGGAGGTGGAGGAGAGTGACTTCGTGCTGCTGGAGAGTGAAGGGCCCCACCGCCGCCTTGTGCTGCCCTCTGCCCAGCCTTCCGTCGGGGGCGAGTTCCAGTGTGTCGCTGGAGACGAGCGCGCCTACTTCACCGTGACCATCACAGACGTCTCCTCGTGGATTGTGTACCCCAGCGGCAAGGTGTACGTGGCGGCCGTGCGCCTGGAGCGCGTGGTGCTGACCTGCGAGCTGTGCCGGCCCTGGGCCGAGGTGCGCTGGACCAAGGATGGCGAGGAGGTGGTGGAGAGTCCTGCGCTGCTCCTACAGAAGGAGGACACAGTGCGCCGCCTGGTGCTGCCCGCCGTTCAGCTGGAGGACTCGGGCGAGTACTTGTGTGAAATCGATGACGAATCCGCCTCATTCACGGTCACCGTCACAGAACCCCCAGTGCGCATCCTATACCCCCGGGACGAGGTGACCTTGGTGGCCGTGAGCTTGGAGTGTGTGGTGCTGATGTGTGAGCTGTCTCGGGAGGATGCCCCAGTGCGCTGGTACAAGGACGGGCTGGAGGTGGAGGAAAGCGAGGCCCTGGTGCTGGAGAGCGACGGGCCCCACCGTCGCCTGGTGCTGCCCGCCGCCCAGCCCCAGGACGGGGGCGAGTTCGTATGCGACGCCGGAGACGACTCAGCCTTCTACACTGTCACCGTCACAGCCCCTCCAGAGAGGATTGTGCACCCAGCAGCCCGCTCGCTGGACCTGCAGTTCAGGGCTCCGGGGCGCGTGGAGCTGCGCTGCGAGGTGGCCCCAGCTGGGTCCCAGGTGCGCTGGTACAAGGATGGGCTGGAGGTGGAAGCATCGGATGCCCTGCAACTGGGTGCCGAGGGACCCACCCGCACCCTGACCCTGCCCCACGCCCAGCCCGAGGACGCCGGGGAGTATGTGTGTGAGACTCGCGATGAAGCCGTCACCTTCAACATCAGCCTGGCTGAGCCCCCTGTCCAGTTCCTTGCCCCAGAGGCAGCCCCTGGCCCGCTCTGCGTGGCCCCCGGGGAGCCAGTGGTGCTGAGCTGTGAACTGTCCAGGGCTGGTGCCCTGGTCTTCTGGAGCCATAACGGGAAGCCGGTGCAAACAGGCGAGGGCCTGGAGCTCCGAGCCGAAGGACCCCGCCGCGTCCTCTGCATCCGGGCTGCAGACCTGGCCCACGCAGGCCTCTACACCTGCCAGTGTGGGGCAGCACCGGGGGCCCCCAGCCTCAGCTTCACCGTCCAAGTGGCTGAGCCCCCCGTGCGGGTGGTGGCCCCCGAGGCAGCCCAGACGAGGGTTCGCAGCACCCCAGGTGGGGACCTAGAGCTGGCGGTGCGCCTCTCCGGGCCAGGGGGCCCTGTACGCTGGTACAAGGACGGGGAGCGCCTGGCCAGCCAGGGGCGGGTGCAGCTGGAGCAGGACGGGGCAAGGCAGGTGCTGCGGGTGCGGGGGGCACGGAGCAGGGACGCTGGGGAGTACCTGTGCGACACGCCCCAGGACAGCCGCATCTTCCTCGTCAGCGTGGAAGAACCCCCGCTGGTGAAGCTAATCTCGGAGCTGACACCACTCACTGTCCATGAGGGGGATGACGCCACGTTCCGGTGTGAAGTCTCCCCACCAGATGCCGACATCACTTGGCTGCGCAATGGGGTCGTTGTCACTCCAGGGCCCCAGCTAGAGATGACCCAGAATGGGTCAAGCCGCACACTGACCGTGCGAAGCTGCCGGCTCGAGGATGCAGGGACTGTGACTGCCCGAGCTGGGGGCACATCCACAAGTGCCCGGCTGCACGTTCGAGAAACGGAGCTGCTGTTCCTGCGGCGGCTGCAGGACGTGCGGGCGGAGGAAGGCCAGGACGTGTGCCTCGAAGTGGAGACCGGCCGCGTGGGGGCGGCAGGGGCCGTCCGCTGGATGCGAGGTGGGGCGCCCCTGCCCCCTGACTCCCGCCTGTCCACAGCCCAGGACGGCCACATCTACCGCCTCTTCATCCACTGCGTTGTGCTGGCCGACCAGGGCACCTACGGCTGCGAGAGCCACCACGACCGCACCCTGGCCCGGCTCAGCGTGAGGCCAAAGCAGCTAAGGGTGCTTCAACCTCTGGAGGAGGTGACCATCATCGAGGGGGGCAGTGCCACCTTCCAACTGGAGCTGTCCCAGGAGGGGGTGACTGGGGAATGGGCCCGGGGTGGAGTGCGGCTGCAGCCGGGGCCCAAGTGCCAAATTCAGGCCGAGGGCCACGCTCACCACCTGGTCCTCAGCGGCCTGGGCCTGGCCGACTCGGGCTGCATCTCCTTCACTGCGGATACACTGCGCTGTGCAGCCAGACTCACCGTGAGAGAGGCCCCAGTGACCATTGTGCGGGGGCTCCAGGACCTTGAAGTGACCGAGGGCGACACAGCTACGTTCGAGTGTGCACTTTCCCAGACCTTGGCTGATGTCACCTGGGAGAAGGATGGGCAGCCGCTCACCCCCAGCGCTCGGCTCAGGCTCCAGGCCCTCGGCACGCGCCGCCTTCTCCAGCTGCGGCGCTGCAGCCCCTTGGACGCAGGGACCTACAGCTGCGTGGTGGGGATGGCCCGAACTGGGCCCGTTCACCTAGTGGTGCGCGAGCGCAAGGTGTCTGTCCTCTCTGAGTTGCGGTCCGTGAGCGCCCGGGAAGGCGACGGAGCCACGTTCGAGTGCACCGTGTCGGAGGTCGAGACAGCTGGGAGCTGGGAGCTCGGAGGCCGCCCGCTGAGACCCGGAGGCCGCGTCCGCATCCGGCAGGAAGGGAAGAAACACATTTTGGTGCTGAGCGAACTACGCGCCGAGGACGCTGGTGAGGTCCGCTTCCAGGCGGGACCCGCCCAGTCCGTGGCTCAACTGGAGGTGGAGGCACTGCCTCTGCAGATGCTCCGCCGGCCCCCTCGCGAGAAGACGGTTCTGGTCTGTCGCCGGGCGGTGCTGGAGGTGACAGTGTCCCGGCCGGGAGGTCAAGTGTGCTGGTTGCGGGAAGGGGCTGAGCTGTGCCCGGGAGACAAGTATCAGCTGCGCAGCCACGGCCCCACCCACAGCCTGGTCATCCATGACGTTCGACCTGAGGATCAGGGCACCTACTGCTGCCAGGCCGGCCAAGACAGCGCCTACACACGGCTGCTGGTAGAG
>Bos_indicus
------------------------------------------------------------------------------------------------------------------------------------------------------------------------------------------------------------------------------------------------------------------------------------------------------------------------ATGGGCAAGCCGGAGCCAGAAATTGAATGGCACTGGGAGGGCCGCCCGCTGCTCCCCGATCGCCGCCGCCTCATGTACCGCGACCGAGACGGCGGCTTTGTGCTCAAGGTGCTGTACTGCCAGGCCAAGGACCGTGGGCTCTACGTGTGCGCCGCGCGCAATTCGGCGGGCCAGACGCTCAGTGCGGTGCAGCTGCACGTGAAAGAGCCCCGCCTCCGCTTCTCTAGGCCGCTGCAGGACGTGGAGGGCCGAGAGCATGGAATTGCGGTGCTGGAGTGTAAAGTCCCCAACTCTCGCATTCCCACTGCCTGGTTCCGCGAGGACCAGCGACTACTGCCCTGCCGCAAGTACGAGCAAATCGAGGAGGGCACGGTCCGCCGCCTCATCATCCACAGGCTGAAGGCGGACGACGACGGCGTCTACCTGTGCGAGATGCGCGGCCGTGTGCGCACCGTGGCCAACGTGACAGTCAAAGGGCCCATCCTGAAGCGGCTGCCCCGGAAGCTCGACGTTTTTGAGGGCGAAAACGCGGTGCTGCTGGTGGAGACACGCGAGGCTGGGGTGGAGGGACGCTGGAGTCGCGACGGAGAGGACCTGCCGGCCACCTGTCAGAGCAGCTCAGGCCACATGCACGCCCTGGTCCTTCCAGGGGTCACCCGAGAAGATGCTGGGGAGGTCACCTTCAGTCTGGGCAACTCCCGGACCACCACTCTGCTTAGAGTCAAATGCATCAAGCACAATCCCCCAGGACCCCCGGTGTTGGCTGAGATGTTCAAGGGCCACAGGAACACGGTCCTGCTCACCTGGAAGCCTCCAGACCCCACCCCCGAGACCCCCTTCATCTACCGGCTGGAGCGGCAGGAGGTGGGCTCGGAAGACTGGGTACAGTGCTTCAGCATTGAGAAAGCCGGGGCCGTGGAGGTGCCCGGGGACTGCGTGCCGACCGAGGGTGACTACCGCTTCCGAGTCTGCACCGTCAGTGAACACGGCCGCAGCCCGCACGTGGTGTTCCATGGGTCTGCTCACCTGGTGCCCACAGCTCGCCTGGTGGCTGGTCTGGAGGAGGTGCAGGTGTATGATGGGGAAGACGCCGTCTTCTCCCTGGATCTCTCCACCGTCATCCAGGGCACCTGGTTCCTTAACGGGGAGGAGCTCAAGAGTAACGAGCCAGAGGGCCAGGTGGGGCCGGGGCCCCTGCGGTACCGGGTGGAACAGCATGGCCTGCAGCACAGGCTCATCCTGCAGGCCGTCCGGCATCAGGACAGTGGGGCCCTGATCGGCTTCAGCTGCCCAGGTGTGCAGGACTCAGCTGCCCTCACCATCCAAGAGAGTCCCGTGCACATCCTGAGCCCCCAGGACAAGGTGTCGCTGACCTTTACAACCTCCGATCGGGTGGTACTGACCTGTGAGCTCTCCCGGGTGGACTTCCCAGCGAGCTGGTACAAGGATGGGCAGCAGGTGGAGGAGAGCGAGTCACTGGTGGTGAAGATGGACGGGCGCAAACACCGCCTAATCCTGCCCGAGGCCCAGGTCCAGGACAGCGGCGAGTTCGAGTGCAGGACAGAAGGCATCTCAGCCTTCTTCAGCGTCACCGTCCAAGACCCCCCAGTGCACATCGTGGCCCCCCGGGAGCATGTGTTTGTGCACGCCATAACCTCTGAGTGTGTCATGCTGACCTGTGAGGTGGACCGGGAGGACGCTCCTGTGCACTGGTTCAAGGACGGACAGGAGGTGGAGGAGAGTGACTTCGTGCTGCTGGAGAGTGAAGGGCCCCACCGCCGCCTTGTGCTGCCCTCTGCCCAGCCTTCCGTCGGGGGCGAGTTCCAGTGTGTCGCTGGMGACGAGCGCGCCTACTTCACCGTGACCATCACAGACGTCTCCTCGTGGATCGTGTACCCCAGCGGCAAGGTGTACGTGGCGGCCGTGCGCCTGGAGCGCGTGGTGCTGACCTGCGAGCTGTGCCGGCCCTGGGCCGAGGTGCGCTGGACCAAGGATGGCGAGGAGGTGGTGGAGAGTCCTGCGCTGCTCCTACAGAAGGAGGACACAGTGCGCCGCCTGGTGCTGCCCGCCGTTCAGCTGGAGGACTCGGGCGAGTACTTGTGTGAAATCGATGACGAATCCGCCTCATTCACGGTCA---------------------------------------------------------------------------------------------------------------------------------------------------------------------------------------------------------------------------------------------------------------------------------CCGTCACAGCCCCTCCAGAGAGGATTGTGCACCCAGCAGCCCGCTCGCTGGACCTGCAGTTCAGGGCTCCGGGGCGCGTGGAGCTGCGCTGCGAGGTGGCCCCAGCTGGGTCCCAGGTGCGCTGGTACAAGGATGGGCTGGAGGTGGAAGCATCGGATGCCCTGCAACTGGGTGCCGAGGGACCCACCCGCACCCTGACCCTGCCCCACGCCCAGCCCGAGGACGCCGGGGAGTATGTGTGTGAGACTCGCGATGAAGCTGTCACCTTCAACATCAGCCTGGCTGAGCCCCCTGTCCAGTTCCTTGCCCCAGAGGCAGCCCCTGGCCCGCTCTGCGTGGCCCCCGGGGAGCCAGTGGTGCTGAGCTGTGAACTGTCCAGGGCTGGTGCCCTGGTCTTCTGGAGCCATAACGGGAAGCCGGTGCAAACAGGCGAGGGCCTGGAGCTCCGAGCCGAAGGACCCCGCCGCGTCCTCTGCATCCGGGCTGCAGACCTGGCCCACGCAGGCCTCTACACCTGCCAGTGTGGGGCAGCACCGGGGGCCCCCAGCCTCAGCTTCACCGTCCAAGTGGCTGAGCCCCCCGTGCGGGTGGTGGCCCCCGAGGCAGCCCAGACGAGGGTTCGCAGCACCCCAGGTGGGGACCTAGAGCTGGCGGTGCGCCTCTCCGGGCCAGGGGGCCCTGTACGCTGGTACAAGGACGGGGAGCGCCTGGCCAGCCAGGGGCGGGTGCAGCTGGAGCAGGACGGGGCAAGGCAGGTGCTGCGGGTGCGGGGGGCACGGAGCAGGGACGCTGGGGAGTACCTGTGCGACACGCCCCAGGACAGCCGCATCTTCCTCGTCAGCGTGGAAGAACCCCCGCTGGTGAAGCTAATCTCGGAGCTGACACCACTCACTGTCCATGAGGGGGATGACGCCACGTTCCGGTGTGAAGTCTCCCCACCAGATGCCGACATCACTTGGCTGCGCAATGGGGTCGTTGTCACTCCAGGGCCCCAGCTAGAGATGACCCAGAATGGGTCAAGCCGCACACTGACCGTGCGAAGCTGCCGGCTCGAGGATGCAGGGACTGTGACTGCCCGAGCTGGGGGCACATCCACAAGTGCCCGGCTGCACGTTCGAGAAACGGAGCTGCTGTTCCTGCGGCGGCTGCAGGACGTGCGGGCGGAGGAAGGCCAGGACGTGTGCCTCGAAGTGGAGACCGGCCGCGTGGGGGCGGCAGGGGCCGTCCACTGGATGCGAGGTGGGGCGCCCCTGCCCCCTGACTCCCGCCTGTCCACAGCCCAGGACGGCCACATCTACCGCCTCTTCATCCACTGCGTTGTGCTGGCCGACCAGGGCACCTACGGCTGCGAGAGCCACCACGACCGCACCCTGGCCCGGCTCAGCGTGAGGC---------------------------------------------------------------------------------------------------------------------------------------------------------------------------------------------------------------------------------------------------------------------------AGGCCCCAGTGACCATTGTGCGGGGGCTCCAGGACCTTGAAGTGACCGAGGGCGACACAGCTACGTTCGAGTGTGCACTTTCCCAGACCTTGGCTGATGTCACCTGGGAGAAGGATGGGCAGCCGCTCACCCCCAGCGCTCGGCTCAGGCTCCAGGCCCTCGGCACGCGCCGCCTTCTCCAGCTGCGGCGCTGCAGCCCCTTGGACGCAGGGACCTACAGCTGCGTGGTGGGGATGGCCCGAACTGGGCCCGTTCACCTAGTGGTGCGCGAGCGCAAGGTGTCTGTCCTCTCTGAGTTGCGGTCCGTGAGCGCCCGGGAAGGCGACGGAGCCACGTTCGAGTGCACCGTGTCGGAGGTCGAGACAGCTGGGAGCTGGGAGCTCGGAGGCCGCCCGCTGAGACCCGGAGGCCGCGTCCGCATCCGGCAGGAAGGGAAGAAACACATATTGGTGCTGAGCGAACTACGCGCCGAGGACGCTGGTGAGGTCCGCTTCCAGGCGGGACCCGCCCAGTCCGTGGCTCAACTGGAGGTGGAGGCACTGCCTCTGCAGATGCTCCGCCGGCCCCCTCGCGAGAAGACGGTTCTGGTCGGTCGCCGGGCGGTGCTGGAGGTGACAGTGTCCCGGCCGGGAGGTCAAGTGTGCTGGTTGCGGGAAGGGGCTGAGCTGTGCCCGGGAGACAAGTATCAGCTGCGCAGCCACGGCCCCACCCACAGCCTGGTCATCCATGACGTTCGACCTGAGGATCAGGGCACCTACTGCTGCCAGGCCGGCCAAGACAGCGCCTACACACGGCTGCTGGTAGAG
>Ovis_aries
ATGGCGCTGGACGAAGTGTGGGACAGCAGCCACTTCTCCCTCGAGCCGGGCCGCGCGG------GCGCGGGCGCGAGCCTGGCGCTTCGCATCCTGGCGGCTCGGCTGCCCGACTCGGGCGTCTACGTGTGCCACGCCCGCAACGCGCACGGCCACGCGCGGGCCGGGGCGCTGCTGCAAGTGCAGCAGCCCCCCGAGAGCCCGCCCGAGGACCCCGACGAGGCCCCCACGCCCGTGGTGGAGCCGCTCAAGTGCGCGCCCAAGACCTTCTGGGTGAACGAGGGCAAGCACGCAAAGTTCCGCTGCTACGTGATGGGCAAGCCGGAGCCTGAGATCGAATGGCACTGGGAGGGCCGCCCGCTGCTCCCCGATCGCCGCCGCCTCATGTACCGCGACCGAGACGGCGGCTTTGTGCTCAAGGTGCTGTACTGCCAGGCCAAGGACCGCGGGCTCTACGTGTGCGCCGCGCGCAACTCGGCGGGCCAGACGCTCAGTGCCGTGCAGTTGCACGTGAAAGAGCCCCGCCTCCGCTTCTCCAGGCCGCTGCAGGACGTGGAGGGCCGGGAGCATGGAATTGCGGTGCTGGAGTGTAAAGTGCCCAACTCGCGCATTCCCACCGCCTGGTTCCGCGAGGACCAGCGGCTGCTGCCCCGCCGCAAGTACGAGCAGATCGAGGAGGGCACGGTCCGCCGCCTCATCATCCACAGGCTGAAGGNNNNNNNNNNNNNNNNNTACCTGTGCGAGATGCGCGGCCGTGTGCGCACCGTGGCCAACGTGACGGTCAAAGGGCCCATCCTGAAGCGGCTGCCTCGGAAGCTCGACGTTTTTGAGGGCGAAAACGCGGTGCTGCTGGTGGAGACTCGCGAGGCTGGGGTGGAGGGACGCTGGAGTCGCGACGGAGAGGACCTGCCGGCCACCTGCCAGAGCAGCTCGGGCCACATGCACGCCCTGGTCCTTCCAGGGGTCACCCGAGAAGATGCCGGGGAGGTCACCTTCAGTCTGGGCAACTCCCGGACCACCACTCTGCTTAGAGTCAAATGCATCAAGCACAGTCCCCCGGGACCCCCAGTGTTGGCCGAAATGTTCAAGGGCCACAGGAACACGGTCCTGCTCACCTGGAAGCCTCCGGACCCCACCCCCGAGACCGCCTTCATCTACCGGCTGGAGCGGCAGGAGGTGGGCTCGGAAGACTGGGTACAGTGCTTCAGCATTGAGAAAGCCGGGGCCGTGGAGGTGCCCGGGGACTGCGTGCCTACCGAAGGCGACTACCGCTTCCGAGTCTGCACTGTCAGCGAACACGGCCGCAGCCCCCACGTGGTGTTCCACGGGTCTGCTCACCTCGTGCCCACAGCTCGCCTGGTGGCTGGTCTGGAGGAGGTACAGGTGTATGATGGGGAAGACGCCGTCTTCTCCCTGGATCTCTCCACCGTCATCCAGGGCACCTGGTTCCTTAACGGGGAGGAGCTCAAGAGTAACGAGCCAGAGGGCCAGGTGGGGCCCGGGCCCCTGCGGTACCGGGTGGAACAGCGTGGCCTGCAGCACAGGCTCATCCTGCAGGCCGTCCGGCATCAGGACAGCGGGGCCCTGATCGGCTTCAGCTGCCCAGGTGTGCAGGACTCAGCCGCGCTCACCATCCAAGAGAGTCCTGTGCACATCCTGAGCCCCCAGGACAAGGTGTCGCTGACCTTCACGACCTCCGATCGGGTGGTACTGACCTGTGAGCTCTCCCGGGTGGACTTCCCAGCGAGCTGGTACAAGGATGGGCAGCAGGTGGAGGAGAGCGAGTCACTGGTGGTGAAGATGGACGGGCGCAAACACCGCCTGATCCTGCCCGAGGCCCAGGTCCAGGACAGTGGCGAGTTCGAGTGCAGGACAGAAGGCGTCTCAGCCTTCTTCAGCGTCACCGTCCAAGACCCCCCAGTGCACATCGTGGCCCCCCGGGAGCATGTGTTTGTGCACGCCATAACCTCTGAGTGTGTCATGCTGACCTGTGAGGTGGACCGGGAGGACGCCCCCGTGCACTGGTTCAAGGACGGGCAGGAGGTGGAGGAGAGCGACTTTGTGCTGCTGGAGAGTGAAGGGCCCCACCACCGCCTCGTGCTGCCTTCCGCCCAACCTTCCATCGGGGGCGAGTTCCAGTGCGTCGCTGGCGATGAGCGCGCCTACTTCACTGTGACCATCACAGACGTCTCCTCGTGGATCGTGTACCCCAGTGGCAAGGTGTACGTGGCGGCCGTGCGCCTGGAGCGCGTGGTGCTGACCTGCGAGCTGTGCCGGCCCTGGGCCGAGGTACGCTGGACCAAGGACGGTGAGGAGGTGGTGGAGAGTCCCACGCTGCTCCTACAGAAGGAGGACACGGTGCGCCGCCTGGTGCTGCCCGCTGTTCAGCTGGAGGACTCGGGCGAGTACTTGTGTGAGATCGATGACGAATCCGCCTCATTCACAGTCACCGTCACAGAACCCCCAGTGCGCATCCTATACCCCCGGGACGAGGTGACCTTGGTGGCCGTGAGCTTGGAGTGTGTGGTGCTGATGTGCGAGCTGTCTCGGGAGGATGCCCCGGTGCGCTGGTACAAGGATGGGCTGGAGGTGGAGGAAAGCGAGGCCCTGGTGCTGGAGAGCGACGGGCCCCGCCGTCGCCTGGTGCTGCCCGCCGCCCAGCCCCAGGACGGGGGCGAGTTCGTATGCGACGCTGGAGACGACTCAGCCTTCTTCACTGTCACCGTCACAGCTCCTCCAGAGAGGATTGTGCACCCAGCAGCCCGCTCCCTGGACCTGCAGTTCAGGGCTCCGGGGCGCGTGGAGCTGCGTTGCGAGGTGGCCCCGGCTGGGTCCCAGGTGCGCTGGTACAAGGATGGGCTGGAGGTGGAAGCATCAGAAGCCCTGCAGCTGGGTGCTGAGGGGCCCACCCGCACCCTGACCCTGCCCCATGCCCAGCCCGAGGATGCCGGGGAGTATGTGTGTGAGACTCGCGATGAAGCCGTCACCTTCAACGTCAGCCTGGCTGAGCCCCCTGTCCAGTTCCTTGCCCCAGAGGCAGCCCCTGGCCCGCTCTGCGTGGCTCCCGGGGAGCCGGTGGTGCTGAGCTGTGAACTGTCCAGGGCTGGTGCCCTGGTCTTCTGGAGCCATAATGGGAAGCCGGTGCAGACAGGCGAGGGCCTGGAGCTCCGAGCCGAAGGACCCCGCCGCGTCCTCTGCATC---------------------------------------------------------------------------------------------------------------------------------------------------------------------------------------------------------------------------------------GCCAGCCAGGGGCGGGTGCAGCTGGAACAGGACGGGGCAAGGCAGGTGCTGCGGGTGCGGGGGGCACGGAGCAGGGACGCTGGGGAGTACCTGTGCGACACGCCCCAGGACAGCCGCATCTTCCTCGTCAGCGTGGAAGAACCCCCACTGGTGAAGCTGGTCTCGGAGCTGACGCCTCTCACTGTCCACGAGGGGGATGATGCCACGTTCCGATGTGAAGTTTCCCCACCAGACGCCGAGATCACTTGGCTGCGCAATGGGGTCGTTATCACTCCAGGGCCCCAGCTAGAGACGACCCAGAATGGGTCAAGCCGCACGCTCACCGTGCGAGGCTGCCGGCTTGAGGATGCAGGGACCGTGACTGCCCGAGCCGGGGGCACGTCCACGAGTGCCCGGCTGCACGTTCGAGAAACGGAGCTGCTGTTCTTGCGG------------------GCGGAGGAAGGCCAGGACGTGTGCCTCGAAGTGGAGACCGGCCGCGTGGGGGCAGCAGGGGCTGTGCGCTGGGTGCGAGGTGGGGCGCCCCTGCCCCCTGACTCCCGCCTGTCCACAGCCCAGGATGGCCACGTCTTCCGCCTCTTCATCCACAGCGTCGTGCTGGCCGACCAGGGCACCTACGGCTGCGAGAGCCACCACGACCGCACCCTGGCCCGGCTCAGCGTGAGGCCAAAGCAGCTAAGGGTGCTTCGACCTCTGGAGGATGTGACCATCATCGAGGGGGGCAATGCCACCTTCCAGCTGGAGCTGTCCCAGGAGGGGGTGACTGGGGAATGGGCCCGGGGTGGAGTCCGGCTGCAGCCGGGGCCCAAGTGCCAAATTCAGGCCGAGGGCCCCACTCACCACCTGGTCCTCAGCGGCCTGGGCCTGGCCGACTCGGGCTGCATCTCCTTCACTGCGGATACACTGCGCTGTGCAGCCAGACTCACCGTGAGAGAGGCCCCAGTGACCATTGTGCGGGGGCTCCAGGACCTTGAAGTGACCGAGGGCGACACAGCTACATTTGAGTGCGCACTTTCGCAGGCCCTGGCTGATGTCACCTGGGAGAAG------------------------------------------------------------CTTCACCAGCTGCGGCGCTGCAGCCCCTTGGACGCAGGGACCTACAGCTGCGTGGTGGGGATGGCCCGAACTGGGCCCGTTCACCTGGTGGTGCGCGAGCGCAAGGTGTCTGTCCTCTCTGAGTTGCGGTCCGTGAGCGCCCGGGAAGGCGACGGAGCCACGTTCGAGTGCACCGTGTCGGAGGTCGAGACAGCTGGGAGCTGGGAGCTCGGAGGCCGCCCGCTGAGACCCGGAGGCCGCGTCCGCATCCGACCGGGAGGGAAGAAACACATTTTGGTGCTGAGCGAACTGCGCGCCGAGGACGCTGGTGAGGTCCGCTTCCAGGCGGGACCCGCCCAGTCCGTGGCTCAACTGGAGGTGGAG------------------------CGGCCCCCTCGCGAGAAGACGGTTCTGGTCGGTCGCCGGGCGGTGCTGGAGGTGACAGTGTCCCGGCCGGGGGGTCAAGTGTGCTGGTTGCGGGAAGGGGCCGAGCTGTGCCCGGGAGACAAGTATCAGCTGCGCAGCCACGGCCCCACCCACAGCCTGGTCATCCATGACGTTCGACCTGAGGATCAGGGCACCTACTGCTGCCGGGCTGGCCAAGACAGCGCCTACACACGGCTGCTGGTAGAG
>Capra_hircus
ATGGCGCTGGACGAAGTGTGGGACAGCAGCCACTTCTCCCTCGAGCCGGGCCGCGCGG------GCGCGGGCGCGAGCCTGGCGCTTCGCATCCTGGCGGCTCGGCTGCCCGACTCGGGCGTCTACGTGTGCCACGCCCGCAACGCGCACGGCCACGCGCGGGCCGGGGCGCTGCTGCAAGTGCAGCAGCCCCCCGAGAGCCCGCCCGAGGACCCCGACGAGGCCCCCACGCCCGTGGTGGAGCCGCTCAAGTGCGCGCCCAAGACCTTCTGGGTGAACGAGGGCAAGCACGCAAAGTTCCGCTGCTACGTGATGGGCAAGCCGGAGCCTGAGATCGAATGGCACTGGGAGGGCCGCCCGCTGCTCCCCGATCGCCGCCGCCTCATGTACCGCGACCGAGACGGCGGCTTTGTGCTCAAGGTGCTGTACTGCCAGGCCAAGGACCGCGGGCTCTACGTGTGCGCCGCGCGCAACTCGGCGGGCCAGACGCTCAGTGCTGTGCAGTTGCACGTGAAAGAGCCCCGCCTCCGCTTCTCCAGGCCGCTGCAGGACGTGGAGGGCCGGGAGCATGGAATTGCGGTGCTGGAGTGTAAAGTGCCCAACTCGCGCATTCCCACCGCCTGGTTCCGCGAGGACCAGCGGCTGCTGCCCTGCCGCAAGTACGAGCAGATCGAGGAGGGCACGGTCCGCCGCCTCATCATCCACAGGCTGAAGGCGGACGACGACGGCGTCTACCTGTGCGAGATGCGCGGCCGTGTGCGCACCGTGGCCAACGTGACGGTCAAAGGGCCCATCCTGAAGCGGCTGCCCCGGAAGCTCGACGTTTTTGAGGGCGAAAACGCGGTGCTGCTGGTGGAGACTCGCGAGGCTGGGGTGGAGGGACGCTGGAGTCGCGACGGAGAGGACCTGCCGGCCACCTGCCAGAGCAGCTCGGGCCACATGCACGCCCTGGTCCTTCCAGGGGTCACCCGAGAAGATGCCGGGGAGGTCACCTTCAGTCTGGGCAACTCCCGGACCACCACTCTGCTTAGAGTCAAATGCATCAAGCACAGTCCCCCGGGACCCCCAGTGTTGGCCGAGATGTTCAAGGGCCACAGGAACACGGTCCTGCTCACCTGGAAGCCTCCGGACCCCACCCCCGAGACCCCCTTCATCTACCGGCTGGAGCGGCAGGAGGTGGGCTCGGAAGACTGGGTACAGTGCTTCAGCATTGAGAAAGCCGGGGCCGTGGAGGTGCCCGGGGACTGCGTGCCTACCGAAGGCGACTACCGCTTCCGAGTCTGCACTGTCAGCGAACATGGCCGCAGCCCCCACGTGGTATTCCACGGGTCTGCTCACCTGGTGCCCACAGCTCGCCTGGTGGCTGGTCTGGAGGAGGTGCAGGTGTATGATGGGGAAGACGCCGTCTTCTCCCTGGATCTCTCCACCGTCATCCAGGGCACCTGGTTCCTTAACGGGGAGGAGCTCAAGAGTAACGAGCCAGAGGGCCAGGTGGGGCCCGGGCCCCTGCGGTACCGGGTGGAACAGCGTGGCCTACAGCACAGGCTCATCCTGCAGGCCGTCCGGCATCAGGACAGCGGGGCCCTGATCGGCTTCAGCTGCCCAGGTGTGCAGGACTCAGCTGCACTCACCATCCAAGAGAGTCCTGTGCACATCCTGAGCCCCCAGGACAAGGTGTCGCTGACCTTCACAACCTCCGATCGGGTGGTACTGACCTGTGAGCTCTCCCGGGTGGACTTCCCAGCGAGCTGGTACAAGGATGGGCAGCGGGTGGAGGAGAGCGAGTCACTGGTGGTGAAGATGGACGGGCGCAAACACCGCCTGATCCTGCCCGAGGCCCAGGTCCAGGACAGTGGCGAGTTCGAGTGCAGGACAGAAGGCGTCTCAGCCTTCTTCAGCGTCACCGTCCAAGACCCCCCAGTGCACATCGTGGCCCCCCGGGAGCATGTGTTTGTGCACGCCATAACCTCTGAGTGTGTCATGCTGACCTGTGAGGTGGACCGGGAGGACGCCCCCGTGCACTGGTTCAAGGACGGGCAGGAGGTGGAGGAGAGCGACTTCGTGCTGCTGGAGAGTGAAGGGCCCCACCACCGCCTCGTGCTGCCTTCCGCCCAACCTTCCGTCGGGGGCGAGTTCCAGTGCGTCGCTGGCGATGAGCGCGCCTACTTCACCGTGACCATCACAGACGTCTCCTCATGGATCGTGTACCCCAGTGGCAAGGTGTACGTGGCGGCCGTGCGCCTGGAGCGCGTGGTGCTGACCTGCGAGCTGTGCCGGCCCTGGGCCGAGGTACGCTGGACCAAGGACGGTGAGGAGGTGGTGGAGAGTCCCACGCTGCTCCTACAGAAGGAGGACACGGTGCGCCGCCTGGTGCTGCCCGCTGTTCAGCTGGAGGACTCGGGCGAGTACTTGTGTGAGATCGATGACGAATCTGCCTCATTCACAGTCACCGTTACAGAACCCCCAGTGCGCATCCTATTCCCCCGGGACGAGGTGACCTTGGTGGCCGTGAGCTTGGAGTGTGTGGTGCTGATGTGCGAGCTGTCTCGGGAGGATGCCCTGGTGCGCTGGTACAAGGATGGGCTGGAGGTGGAGGAAAGCGAGGCCCTGGTGCTGGAGAGCGACGGGCCCCGCCGTCGCCTGGTGCTGCCCGCCGCCCAGCCCCAGGACGGGGGCGAGTTCGTATGCGACGCCGGAGACGACTCAGCCTTCTTCACTGTCACCGTCACAGCTCCTCCAGAGAGGATTGTGCACCCAGCAGCCCGCTCCCTGGACCTGCAGTTCAGGGCTCCGGGGCGCGTGGAGCTGCGTTGCGAGGTGGCCCCGGCTGGGTCCCAGGTGCGCTGGTACAAGGATGGACTGGAGGTGGAAGCATCAGAAGCCCTGCAGCTGGGTGCTGAGGGGCCTACCCGCACCCTGACCCTGCCCCATGCCCAGCCCGAGGATGCCGGGGAGTATGTGTGTGAGACTCGCGATGAAGCCGTCACCTTCAACGTCAGCCTGGCTGAGCCCCCTGTCCAGTTCCTTGCCCCAGAGGCAGCCCCTGGCCCGCTCTGTGTGGCTCCTGGGGAGCCGGTGGTGCTGAGCTGTGAACTGTCCAGGGCTGGTGCCCTGGTCTTCTGGAGCCACAATGGGAAGCCGGTGCAGACAGGCGAGGGCCTGGAGCTCCGAGCCGAAGGACCCCGCCGCGTCCTCTGCATCCGGGCTGCAGACCTGGCTCACGCGGGCCTCTACACCTGCCAGTGTGGGGCAGCACCAGGGGCCCCCAGCCTCAGCTTCACCGTCCAAGTGGCTGAGCCCCCCGTGCGGGTGGTGGCCCCCGAGGCAGCCCAGACGAGGGTTCGCAGCACCCCAGGCGGGGACCTAGAGCTGGCGGTGCGCCTCTCCGGGCCAGGGGGCCCTGTGCGCTGGTACAAAGACGGGGAGCGCCTGGCCAGCCAGGGGCGGGTGCAGCTGGAGCAGGACGGGGCAAGGCAGGTGCTGCGGGTGCGGGGGGCACGGAGCAGGGACGCTGGGGAGTACCTGTGCGACACGCCCCAGGACAGCCGCATCTTCCTCGTCAGCGTGGAAGAACCCCCACTGGTGAAGCTGGTCTCGGAGCTGACGCCTCTCACTGTCCACGAGGGGGATGATGCCACGTTCCGATGTGAAGTTTCCCCACCAGACGCCGACATCACTTGGCTGCGCAATGGGGTCGTTATCACTCCAGGGCCCCAGCTAGAGATGACCCAGAATGGGTCAAGCCGCACGTTGACCGTGCGAAGCTGCCGGCTTGAGGACGCAGGGACCGTGACTGCCCGAGCCGGGGGCACGTCCACGAGTGCCCGGCTGCACGTTCGAGAAACGGAGCTGCTGTTCTTGCGGCGGCTGCAGGATGTGCGAGCGGAGGAAGGCCAGGACGTGTGCCTCGAAGTGGAGACCGGCCGCGTGGGGGCAGCAGGGGCTGTGCGCTGGGTGCGAGGTGGAGCGCCCCTGCCCCCTGACTCCCGCCTGTCCACAGCCCAGGATGGCCACGTCTACCGCCTCTTCATCCACAGCGTCGTGCTGGCCGACCAGGGCACCTACGGCTGCGAGAGCCACCACGACCGCACCCTGGCCCGGCTCAGCGTGAGGCCCAAGCAGCTAAGGGTGCTTCAACCTCTGGAGGATGTGACCATCATCGAGGGGGGCAGTGCCACCTTCCAGCTGGAGCTGTCCCAGGAGGGGGTGACTGGGGAATGGGCCCGGGGTGGAGTCCGGCTGCAGCCGGGGCCCAAGTGCCAAATTCAGGCCGAGGGCCCCACTCACCACCTGGTCCTCAGCGGCCTGGGCCTGGCCGACTCGGGCTGCATCTCCTTCACTGCGGATACACTGCGCTGTGCAGCCAGACTCACCGTGAGAGAAGCCCCAGTGACCATTGTGCGGGGGCTCCAGGACCTTGAAGTGACCGAGGGCGACACAGCTACATTTGAGTGCGCACTTTCGCAGGCCCTGGCTGATGTCACCTGGGAGAAG------------------------------------------------------------CTTCTCCAGCTGCGGCGCTGCAGCCCCTTGGACGCAGGGACCTACAGCTGCGTGGTGGGGATGGCCCGAACTGGGCCCGTTCACCTGGTGGTGCGCGAGCGCAAGGTGTCTGTCCTCTCTGAGTTGCGGTCCGTGAGCGCCCGGGAAGGCGACCGAGCCACGTTCGAGTGCACCGTGTCGGAGGTCGAGACAGCTGGGAGCTGGGAGCTCGGAGGCCGCCCGCTGAGACCCGGAGGCCGCGTCCGCATCCGACAGGAAGGGAAGAAACACATTTTGGTGCTGAGCGAACTGCGCGCCGAGGACGCTGGTGAGGTCCGCTTCCAGGCGGGACCCGCCCAGTCCGTGGCTCAACTGGAGGTGGAGGCACTGCCTCTGCAGATGCGCCGCCGGCCCCCTCGCGAGAAAACGGTTCTGGTCGGTCGCCGGGCGGTGCTGGAGGTGACAGTGTCCCGGCCAGGGGGTCAAGTGTGCTGGTTGCGGGAAGGGGCCGAGCTGTGCCCGGGAGACAAGTATCAGCTGCGCAGCCACGGCCCCACCCACAGCCTGGTCATCCATGACGTTCGACCTGAGGATCAGGGCACCTACTGCTGCCAGGCCGGCCAAGACAGCGCCTACACACGGCTGCTGATAGAG
>Pantholops_hodgsonii
---------------------------------------------------------------------------------------------------------------------------------------------------------CACGCGCGGGCCGGGGCGCTGCTGCAAGTGCAGCAGCCCCCCGAGAGCCCGCCCGAGGACCCCGACGAGGCCCCCACGCCCGTGGTGGAGCCGCTCAAGTGCGCGCCCAAGACCTTCTGGGTGAACGAGGGCAAACACGCAAAGTTCCGCTGCTACGTGATGGGCAAGCCGGAGCCTGAGATCGAATGGCACTGGGAGGGCCACCCGCTGCTCCCCGATCGCCGCCGCCTCATGTACCGCGACCGAGACGGCGGCTTTGTGCTCAAGGTGCTGTACTGCCAGGCCAAGGACCGCGGGCTCTACGTGTGCGCCGCGCGCAACTCGGCGGGCCAGACGCTCAGTGCCGTGCAGTTGCACGTGAAAGAGCCCCGCCTCCGCTTCTCCAGGCCGCTGCAGGACGTGGAGGGCCGGGAGCATGGAATCGCGGTGCTGGAGTGTAAAGTGCCCAACTCGCGCATTCCCACCGCCTGGTTCCGCGAGGACCAGCGGCTGCTGCCCTGCCGCAAGTACGAGCAAATCGAGGAGGGCGCGGTCCGCCGCCTCGTCATCCACAGGCTGAAGGCGGACGACGACGGCGTCTACCTGTGCGAGATGCGCGGCCGTGTGCGCACCGTGGCCAACGTGACGGTCAAAGGGCCCATCCTGAAGCGGCTGCCCCGGAAGCTCGACGTTTTTGAGGGCGAAAACGCGGTGCTGCTGGTGGAGACTCGCGCGGCTGGGGTGGAGGGACGCTGGAGTCGCGACGGAGAGGACCTGCCGGCCACCTGCCAGAGCAGTTCGGGCCACATGCATGCCCTGGTCCTTCCAGGGGTCACCCGAGAAGATGCCGGGGAGGTCACCTTCAGTCTGGGCAACTCCCGGACCACCACTCTGCTTAGAGTCAAATGCATCAAGCACAATCCCCCGGGACCCCCAGTGTTGGCCGAGATGTTCAAGGGCCACAGGAACACAGTCCTGCTCACCTGGAAGCCTCCGGACCCCACCCCCGAGACCCCCTTCATCTACCGGCTGGAGCGGCAGGAGGTAGGCTCGGAAGACTGGGTACAGTGCTTCAGCATTGAGAAAGCCGGGGCCGTGGAGGTGCCTGGGGACTGCGTGCCTACCGAAGGCGACTACCGCTTCCGAGTCTGCACTGTCAGCGAACACGGCCGCAGCCCCCACGTGGTGTTCCACGGGTCTGCTCACCTGGTGCCCACAGCTCGCCTGGTGGCTGGTCTGGAGGAGGTACAGGTGTATGATGGGGAAGACGCCGTCTTCTCCCTGGATCTCTCCACCGTCATCCAGGGCACCTGGTTCCTTAATGGGGAGGAGCTCAAGAGTAACGAGCCAGAGGGCCAGGTGGGGCCCGGGCCCCTGCGGTACCGGGTGGAACAGCGTGGCCTGCAGCACAGGCTCATCCTGCAGGCCGTCCGGCATCAGGACAGCGGGGCCCTGATCGGCTTCAGCTGCCCAGGTGTGCAGGACTCAGCCGCACTCACCATCCAAGAGAGTCCTGTGCACATCCTGAGCCCCCAGGACAAGGTGTCGCTGACCTTCACGACCTCTGATCGGGTGGTACTGACCTGTGAGCTCTCCCGGGTGGACTTCCCAGCGAGCTGGTACAAAGATGGGCAGCAGGTGGAGGAGAGCGAGTCACTGGTGGTGAAGATGGACGGGCGCAAACACCGCCTGATCCTGCCCGAGGCCCAGGTCCAGGACAGTGGCGAGTTCGAGTGCAGGACAGAAGGCGTCTCAGCCTTCTTCAACGTCACCGTCCAAGACCCCCCAGTGCACATCGTGGCCCCCCGGGAGCATGTGTTTGTGCACGCCATAACCTCTGAGTGTGTCATGCTGACCTGTGAGGTGGACCGGGAGGACGCCCCCGTGCACTGGTTCAAGGATGGGCAGGAGGTGGAGGAGAGCGACTTCATGCTGCTGGAGAGTGAAGGGCCCCACCACCGCCTCGTGCTGCCTTCCGCCCAACCTTCCGTCGGGGGCGAGTTCCAGTGCGTCGCTGGCGATGAGCGAGCCTACTTCACCGTGACCATCACAGACGTCTCCTCGTGGATCGTGTACCCCAGTGGCAAGGTGTACGTGGCGGCTGTGCGCCTGGAGCGCGTGGTGCTGACCTGCGAGCTGTGCCGGCCCTGGGCCGAGGTACGCTGGACCAAGGATGGTGAGGAGGTGGTGGAGAGTCCTGCGCTGCTCCTACAGAAGGAGGACACGGTGCGCCGCCTGGTGCTGCCCGCCGTTCAGCTGGAGGACTCGGGCGAGTACTTGTGTGAGATCGATGACGAATCCGCCTCGTTCACGGTCACCGTCACAGAACCCCCAGTGCGCATCCTATACCCCCGGGACGAGGTGACCTTGGTGGCCGTGAGCTTGGAGTGTGTGGTGCTGATGTGCGAGCTGTCTCGGGAGGATGCCCCGGTGCGCTGGTACAAGGATGGGCTGGAGGTGGAGGAAAGCGAGGCCCTGGTGCTGGAGAGCGACGGGCCCCGCCATCGCCTGGTGCTGCCCGCCGCCCAGCCCCAGGACGGGGGCGAGTTCGTATGCGACGCCGGAGATGACTCAGCCTTCTTCACTGTCACCGTCACAGCTCCTCCAGAGAGGATTGTGCACCCCGCAGCCCGCTCCCTGGACCTGCAGTTCAGGGCTCCTGGGCGTGTGGAGCTGCGTTGCGAGGTGGCCCCGGCTGGGTCCCAGGTGCGCTGGTACAAGGATGGGCTGGAGGTGGAAGCATCAGAAGCCCTGCAGCTGGGTGCTGAGGGGCCCACCCGCACCCTGACCCTGCCCCATGCCCAGCCCGAGGATGCCGGGGAGTATGTGTGTGAGACTCACGATGAAGCCGTCACCTTCAACGTCAGCATGGCTGAGCCCCCTGTCCAGTTCCTTGCCCCAGAGGCAGCCCCTGGCCCGCTCTGCGTGGCTCCTGGGGAGCCGGTGGTGCTGAGCTGTGAACTGTCCAGGGCTGGTGCCCTGGTCTTCTGGAGCCATAATGGGAAGCCGGTGCAGACAGGCGAGGGCCTGGAGCTCAGAGCCGAAGGACCCCGCCGCGTCCTCTGCATCCGGGCTGCAGACCTGGCCCACGCAGGCCTCTACACCTGCCAGTGTGGGG--------------------------------------------------------------------------------------------------------------------------------------------------------------------------------------------------------------------------------------------------------------------------------------------------------------------------------GAACCCCCATTGGTGAAGCTGGTCTCGGAGCTGACACCTCTCACTGTCCACGAGGGGGATGACGCCACGTTCCGATGTGAAGTTTCCCCACCAGATGCCGACATCACTTGGCTGCGCAATGGGGTCGTTATCACTCCAGGGCCCCAGCTAGAGACGACCCAGAATGGGTCAAGCCGCACGTTGACCGTGCGAAGCTGCCGGCTTGAGGACGCAGGGACCGTGACTGCCCGAGCCGGGGGCACGTCCACGAGTGCCCGGCTGCACGTTCGAGAAACGGAGCTGCTGTTCTTGCGGCGGCTGCAGGACGTGCGGGCGGAGGAAGGCCAGGATGTGTGCCTCGAAGTGGAGACCGGCCGCGTGGGGGCGGCAGGGGCTGTGCGCTGGGTGCGAGGTGGGGCGCCCCTGCCCCCTGACTCCCGCCTGTCCACAGCCCAGGATGGCCACGTCTACCGCCTCTTCATCCACAGCGTCGTGCTGGCCGACCAGGGCACCTATGGCTGCGAGAGCCACCACGACCGCACCCTGGCCCGGCTCAGCGTGAGGCCAAAGCAGCTAAGGGTGCTTCGACCTCTGGAGGATGTGACCATCATCGAGGGGGGCAGTGCCACCTTCCAGCTGGAGCTGTCCCAGGAGGGGGTGACTGGGGAATGGGCCCGGGGTGGAGTCCAGCTGCAGCCGGGGCCCAAGTGCCAAATTCAGTCCGAGGGCCCCACTCACCACCTGGTCCTCAGCGGCCTGGGCCTGGCCGACTCGGGCTGCATCTCCTTCACTGCGGATACCCTGCGCTGTGCAGCCAGACTCACCGTGAAAGAGGCCCCAGTGACCATTGTGCGGGGGCTCCAGGACCTTGAAGTGACCGAGGGCGACACAGCTACATTTGAGTGCGCACTTTCCCAGGCCCTGGCTGATGTCACCTGGGAGA---------------------------------------------------------------------------------------------------------------------------------------------------------------AGCGCAAGGTGTCTGTCCTCTCTGAGTTGCGGTCCGTGAGCGCCCGGGAAGGCGACGGAGCCACGTTCGAGTGTACCGTGTCGGAGGTCGAGACAGCTGGGAGCTGGGAGCTCGGAGGCCGCCCGCTGAGACCCGGAGGCCGCGTCCGCATCCGACAGGAAGGGAAGAAACACATTTTGGGGCTGAGCGAACTGCGCGCCGAGGACGCTGGTGAGGTCCGCTTCCAGGCGGGACCCGCCCAGTCCGTGGCTCAACTGGAGGTGGAGGCACTGCCTCTGCAGATGCGCCGCAGGCCCCCTCGCGAGAAGACGGTTCTGGTCGGTCGCCGGGCGGTGCTGGAGGTGACAGTGTCCCGGCCAGGGGGTGAAGTGTGCTGGTTGCGGGAAGGGGCCGAGCTGTGCCCGGGAGACAAGTATCAGCTGCGCAGCCACGGCCCCACCCACAGCCTGGTCATCCATGACGTTCGACCTGAGGATCAGGGCACCTACTGCTGCCAGGCCGGCCAAGACAGCGCCTACACACGGCTGCTGGTAGAG
>Vicugna_pacos
---------------------------------------------------------------------------------------------------------------------------------------------------------------------------------------------------------------------------------------CCCGTGGTGGAGCCGCTCAAGTGCGCGCCCAAGACCTTCTGGGTGAATGAGGGCAAGCACGCCAAGTTCCGCTGCTACGTGATGGGCAAGCCCGAGCCCGAGATCGAATGGCACTGGGAGGGCCGCCCGCTTCTCCCCGACCGCCGCCGCCTCATGTACCGCGATCGCGACGGCGGCTTCGTGCTCAAGGTGCTTTACTGCCAGGCCAAGGACCGCGGGCTCTACGTGTGCGCGGCACGCAACTCCGCGGGCCAGACGCTCAGTGCGGTGCAGCTGCACGTCAAAGAGCCCCGCCTCCGCTTCACGAGGCCCCTGCAGGACGTGGAGGGCCGGGAGCATGGGATCGCGGTGCTGGAGTGTAAAGTCCCCAACTCCCGCATTCCCACGGCCTGGTTCCGCGAGGACCAGCGGCTGCTGCCCTGCCGCAAGTACGAGCAGATTGAGGAGGGCACGGTCCGGCGCCTCATCATCCACAGGCTGAAGGCGGATGACGATGGCGTCTACCTGTGCGAGATGCGAGGCCGCGTGCGCACCGTGGCCAACGTGACAGTCAAAGGGCCCATCCTGAAGCGGCTACCCCGGAAGCTCGACGTTTTTGAGGGAGAGAACGCAGTGCTGCTGGTGGAGACACGCGAGGCTGGGGTTGAAGGGCACTGGAGCCGAGATGGGGAGGACCTGCCGGCCACCTGCCAGAGCAGCTCCGGCCACATGCATGCCCTGGTCCTTCCAGGGGTCACCAGAGAAGATGCTGGCGAGGTCACCTTTAGCTTGGGCAACTCCTGTACCACCACTCTGCTCAGAGTCAAATGCGTCAAGCACAATCCCCCGGGACCCCCAGTGTTGGTAGAGATGTTCAAGGGCCACAAGAACACAGTCCTGCTGACCTGGAAGCCTCCCGAGCCAGCCCCCGAGACGCCCTTCATCTACCGGCTGGAGCGGCAGGAGGTGGGCTCGGAAGACTGGATCCAGTGCTTTAGCATTGAGAAGGCTGGGGCCGTGGAGGTGCCTGGAGACTGTGTGCCCTCCGAGGGTGACTACCGCTTCCGCGTCTGCACGGTCAGTGAACACGGCCGCAGTCCCCACGTTGTGTTCCATGGATCTGCTCACCTAGTGCCCACAGCTCGCCTGGTGGCAGGTCTGGAGGACGTGCAGGTATATGATGGGGAAGATGCTGTCTTCTCCCTCGATCTCTCCACCATCATTCAGGGCACCTGGTTCCTTAATGGGGAAGAGCTCAAGAGTAATGAGCCAGAGGGCCAGGTGGGGCCTGGGGCCCTGCGGTACCGTATAGAGCAGAAGGGCCTGCAGCACAGACTCATCCTGCAAGCTGTCAAGCACCAGGACAGCGGGGCTCTGGTTGGCTTCAACTGCCCAGGTGTGCAGGACTCGGCCGCCCTCACCATCCAAGAGAGCCCAGTGCACATCCTGAGTCCCCAGGACAAGCTGTCGTTGACCTTCACGACCTCGGAGAGGGTGGTGCTGACCTGTGAGCTCTCTCGGGTGGACTTCCCAGCGAGCTGGTACAAGGATGGGCAGAAGGTGGAGGAGAGTGAGTCGCTGGTGGTGAAGATGGATGGGCGCAAACACCGCCTGATCCTGCCCGAGGCCGGCGTCCAGGACAGTGGCGAGTTTGAGTGCAGAACGGAAGGGGTCTCAGCCTTCTTCAGTGTCACCGTTCGAGACCCCCCAGTGCACATCCTGGACCCCCGTGAGCATGTGTTCGTGCATGCCATAACTTCGGAGTGCGTCATGCTGACCTGTGAGGTGGACCGGGAGGACGCCCCTGTGCACTGGTACAAGGACGGGGAGGAGGTGGAGGAGAGCGACTTTGTGGTGCTGGAGAATGAAGGGCCCCATCACCGCCTGGTGCTGCCTGCCGCCCAGCCTCTGGACGGGGGCGAGTTCCAGTGTGTCGCCGGGGATGAGCGGGCCAGCTTCACCGTCACCATCACAGATGTCTCCTCGTGGATCGTGTACCCCAGTGGCAAGGTATACGTGGCAGCCGTGCGCCTGGAGCGTGTGGTGCTGACCTGCGAGCTGTGCCGGCCCTGGGCTGAGGTGCGCTGGACCAAGGACGGCGAAGAGGTGGTGGAGAGTCCGGCGCTGCTCCTGCAGAAGGAAGACACTATCCGCCGGCTGGTGCTGCCTGCCGTCCAGCTGGAGGACTCCGGCGAGTACTTGTGTGAAATCGACGATGAGTCTGCGTCTTTCACCGTCACTGTCACAGAACCCCCCGTGCGCATCTTATACCCCCGGGACGAGGTCACCTTGGTCGCTGTGAGCTTGGAGAGTGTGGTGCTGATGTGTGAGCTGTCACGGGAGGACGCCCCCGTGCGCTGGTACAAGGATGGGCTGGAGGTGGAGGAGAGCGAGGCCCTAGTGCTGGAGAGTGATGGGCCCCACCGCCGCCTGGTGCTGCCCGCTGCCCAGCCAGAGGACGGGGGCGAGTTCGTGTGCGACGCTGGAGACGACTCAGCCTTTTTCACTGTCACCATCACAGCTCCACCAGAGAGGATCGTGCATCCAGCCGCCCGTTCCCTGGACCTGCAGTTTGGGGCTCCAGGGCGTGTGGAGCTGCGCTGTGAGGTGGCCCCTGCTGGGTCCCAGGTGCGCTGGTACAAGGATGGGCTGGAGGTGGAAGCATCGGAGGCCCTGCAGCTGGGTGCCGAGGGGCCAGCTCGCACCCTGACCCTGCCCCACGCTCAGCCGGAGGATGCTGGGGAGTATGTGTGCGAGACTCGTGACGATGCCGTCACCTTCAATGTCAGCCTGGCTGAGCCCCCAGTGCAGTTCCTTGCCCCAGAGGCAGCCCCTAGCCCACTTTGCGTGGCCCCCGGGGAGCCAGTGGTGCTGAGCTGTGAACTGTCCCGGGCCGGAGCCCTTGTCTTCTGGAGCCACAATGGGAGGCCAGTGCAGGAGGGTGAGGGCCTGGAGCTCCGCGCCGAGGGCCCCCGCCGGATTCTCTGCATCCGGGCTGCAGACCTGGTCCATGCAGGCCTCTACACCTGCCAATCCGGGGCAGCCCCGGGGGCCCCCAGCCTCAGCTTCACCGTCCAAGTGGCTGAGCCCCCCGTGCGGGTGGTGGCCCCCGAGGCGGCCCAGACGAGGGTTCGCAGCACCCCAGGTGGGGACCTAGAGCTGGTGGTGCACCTCTCCGGGCCTGGGGGCCCTGTGCGCTGGTACAAGGACGGGGAGCGCCTGGCAAGCCAGGGGCGGGTGCAGCTGGAACAGGACGGGGCAAGGCAGGTGCTGCGGGTGCGGGGGGCACGGAGCAGGGACGCTGGGGAGTACCTGTGCGACACGCCCCAGGACAGCCGCATCTTCCTCGTCAGCGTGGAAGAACCACCGGTGGTGAAGCTGGTCTCGGCGCTTACACCGCTAACTGTCCATGAGGGTGACGATGCCACATTCCGGTGTGAAGTCTCCCCTCCAGACGCCGAGGTCACCTGGCTGCGCAATGGGGCCATTATCACTCCAGGGCCCCAGCTGGAGATGACCCAGAATGGGTCAAACCGCACGTTGACCGTGCGAGGCTGCCAGCTCGAGGATGCGGGGACCGTGACTGCCCGAGCAGGGGGCACAGCCACAAGTGCCCGGCTCCATGTTCGAGAAACGGAGCTGCTGTTTCTGCGGCGGCTGCAGGATGTGCGGGCAGAGGAAGGCCAAGATGTGTGCCTTGAAGTGGAGACAGGCCGAGTGGGTGCAGCGGGGGCTGTGCGCTGGATTCGGGGTGGAGCACCTCTACCCCCTGACTCCCGCCTGTCCATGGCCCAGGACGGCCATATCTACCGCCTCTTCATCCACGGCGTTGTGCTGGCCGACCAGGGCACCTACGGCTGTGAGAGCCACCACGATCGCACCCTGGCCAGGCTCAGTGTAAGGCCAAGGCAGCTTAGGGTACTGCGGCCTCTGGAGGATGTGACCATCATCGAGGGGGGCAGCGCCACCTTCCAGCTGGAGCTGTCCCAGGAGGGTGTGACTGGGGAGTGGGCCCGAGGTGGAGTCCAGCTGCAGCCAGGGTCCAAGTGCCAAATTCATGCAGAGGGCCACACTCACCACCTGGTACTCAGTGGCCTGGGCCTGGCAGACTCAGGCTGCATCTCCTTCACTGCGGATGCCCTGCGCTGTGCAGCCAGACTGACTGTGAGAGAAGCCCCAGTGACCATTGTTCGGGGACCACAGAACCTAGAAGTGACTGAGGGTGACACAGCTACGTTCGAGTGTGAGCTTTCCCAGGCCTTGGCTGACATCACCTGGGAGAAGGACGGGCGCCCGCTCACTCCCAGCCCTCGGCTCAGGATCCAGTCCCTTGGCACTCGCCGCCTTCTTCAGCTGCGGCGCTGCGGCTCCTCAGACGCTGGGACCTACAGCTGCGCGGTGGGGATGGCCCGCGGCGGGCCCGTCCACCTGGTGGTGCACGAGCGCAAGGTGTCGGTGCTCTCCGACCTCCAGTCGGTGCGCGCGCGGGAAGGCGATGGAGCCACATTCGAGTGCACCGTGTCGGAGGTCGAGACCACCGGGAGCTGGGAGCTCGGAGGCCGCCCGCTTAGGCCCGGAGTCCGCGTCCGCATACGACAAGAAGGGAAGAAACATATCCTGGTGCTGAGCGACCTGCGCGCGGAGGACGCTGGAGAGGTCCTCTTCCAGGTGGGACCCGCCCAGTCCGTGGCTCAGCTGGAGGTTGAGGCACTGCCTCTCCAGATGTGCCGCCGCCCCCCTCTTGAGAAGACGGTTCTGGTCGGGCGCCGGGCGGTGCTGGAGGTGACTGTGTCCCGCTCGGGGGGTCAAGTGTGCTGGTTGAGGGAGGGAGTCGAGCTGTGCGCGGGAGACAAGTACGAGCTGCGCAGCCATGGCCCCACCCACAGCCTGGTCATCCATGACGTGCGACCTGAGGACCAGGGCACCTACTGCTGCCAGGCTGGCCAGGACAGCGCCCACACACGGCTGCTGGTGGAG
>Camelus_ferus
--------------------------------------------------------------------------------------------------------------------------------------------------------------------------------------------------------------------------------------------------------------------------------------------------------------------------------------------------------------------------------------------------------------------------------------------------------------------------------------------------------------------------------CACAGAGCCCCGCCTCCGCTTCACGAGGCCCCTGCAGGACGTGGAGGGCCGGGAGCATGGGATCGCGGTGCTGGAGTGTAAAGTCCCCAACTCCCGCATTCCCACGGCCTGGTTCCGCGAGGACCAGCGGCTGCTGCCCTGCCGCAAGTACGAGCAGATTGAGGAGGGCACGGTCCGGCGCCTCATCATCCACAGGCTGAAGGCAGACGACGATGGCGTCTACCTGTGCGAGATGCGAGGCCGCGTGCGCACCGTGGCCAACGTGACGGTCAAAGGGCCCATCCTGAAGCGGCTACCCCGGAAGCTCGACGTTTTTGAGGGAGAGAACGCAGTGCTGCTGGTGGAGACACGCGAGGCTGGGATTGAAGGGCACTGGAGCCGAGATGGGGAGGACCTGCCGGCCACCTGCCAGAGCAGCTCCGGCCACATGCATGCCCTGGTCCTTCCAGGGGTCACCAGAGAAGATGCTGGCGAGGTCACCTTTAGCTTGGGCAACTCCCGTACCACCACTCTGCTCAGAGTCAAATGCGTCAAGCACAATCCCCCGGGACCCCCAGTGTTGGCAGAGATGTTCAAGGGCCACAAGAACACAGTCCTGCTGACCTGGAAGCCTCCCGAGCCAGCCCCCGAGACGCCCTTCATCTACCGGCTGGAGCGGCAGGAGGTGGGCTCGGAAGACTGGATCCAGTGCTTCAGCATTGAGAAGGCTGGGGCCGTGGAGGTGCCTGGAGACTGTGTGCCCTCCGAGGGTGACTACCGCTTCCGCGTCTGCACGGTCAGTGAACACGGCCGCAGTCCCCACGTTGTGTTCCATGGATCTGCTCACCTAGTGCCCACAGCTCGCCTGGTGGCAGGTCTGGAGGACGTGCAGGTATATGATGGGGAAGATGCTGTCTTCTCCCTCGATCTCTCCACCATCATTCAGGGCACCTGGTTCCTTAATGGGGCAGAGCTCAAGAGTAATGAGCCAGAGGGCCAGGTGGGGCCTGGGGCCCTGCGGTACCATATAGAGCAGAAGGGCCTGCAGCACAGACTCATCCTGCAAGCTGTCAAGCACGAGGACAGCGGGGCACTGGTTGGCTTCAACTGCCCAGGTGTGCAGGACTCGGCCGCCCTCACCATCCAAGAGAGCCCAGTGCACATCCTGAGTCCCCAGGACAAGCTGTCGTTGACCTTCACGACCTCGGAGAGGGTGGTGCTGACCTGTGAGCTCTCCCGGGTGGACTTCCCAGCGAGCTGGTACAAGGACGGGCAGAAGGTGGAGGAGAGTGAGTCGCTGGTGGTGAAGATGGACGGGCGCAAACACCGCCTGATCCTGCCTGAGGCCGGCGTCCAGGACAGTGGCGAATTTGAGTGCAGAACGGAAGGGGTCTCAGCCTTCTTCAGTGTCACCGTTCGAGACCCCCCAGTGCACATCCTGGACCCCCGTGAGCATGTGTTTGTGCATGCCATAACTTCGGAATGCGTCATGCTGACCTGTGAGGTGGACCGGGAGGACGCCCCTGTGCACTGGTACAAGGACGGGGAGGAGGTGGAGGAGAGCGACTTTGTGGTGCTGGAGAATGAAGGGCCCCATCACCGCCTGGTGCTGCCTGCCGCCCAGCCTCCGGACGGGGGCGAGTTCCAGTGTGTCGCCGGGGATGAGCGGGCCAGCTTCACCGTCACCATCACAGATGTCTCCTCGTGGATCGTGTACCCCAGTGGCAAGGTATACGTGGCAGCCGTGCGCCTGGAGCGTGTGGTGCTGACCTGCGAGCTGTGCCGGCCCTGGGCTGAGGTGCGCTGGACCAAGGACGGCGAAGAGGTGGTGGAGAGTCCGGCACTGCTCCTGCAGAAGGAAGACACTATCCGCCGGCTGGTGCTGCCTGCCGTCCAGCTGGAGGACTCCGGCGAGTACTTGTGTGAAATCGACGATGAGTCCGCGTCTTTCACCGTCACTGTCACAGAACCCCCCGTGCGCATCTTATACCCCCGGGACGAGGTCACCTTGGTCGCTGTGAGCTTGGAGAGTGTGGTGCTGATGTGTGAGCTGTCACGGGAGGACGCCCCCGTGCGCTGGTACAAGGATGGGCTGGAGGTGGAGGAGAGCGAGGCCCTGGTGCTGGAGAGTGATGGGCCCCGCCGCCGCCTGGTGCTGCCCGCCGCCCAGCCGGAGGACGGGGGCGAGTTCGTGTGCGACGCTGGAGACGACTCGGCCTTTTTCACTGTCACCGTCACAGCTCCACCAGAGAGGATCGTGCATCCAGCCGCCCATTCCCTGGACCTGCAGTTTGGGGCTCCAGGGCGTGTGGAGCTGCGCTGTGAGGTGGCCCCTGCTGGGTCCCAGGTGCGCTGGTACAAGGATGGGCTGGAGGTGGAAGCATCGGAGGCCCTGCAGCTGGGTGCCGAGGGGCCAGCTCGCACCCTGACCCTGCCCCACGCTCAGCCGGAGGATGCTGGGGAGTATGTGTGCGAGACTCGTGACGATGCCGTCACCTTCAATGTCAGCCTGGCTGAGCCCCCAGTGCAGTTCCTTGCCCCAGAGGCAGCCCCCAGCCCTCTTTGCGTGGCCCCCGGGGAGCCAGTGGTGCTGAGCTGTGAACTGTCCCGGGCCGGAGCCCTTGTCTTCTGGAGCCACAATGGGAGGCCAGTGCAGGAGGGTGAGGGCCTGGAGCTCCGCGCTGAGGGCCCCCGCCGGATTCTCTGCATCCGGGCTGCAGACCTGGTCCATGCAGGCCTCTACACCTGCCAATCCGGGGCAGCCCCGGGGGCCCCCAGCCTCAGCTTCAACGTCCAAGTGGCTGAGCCCCCCGTGCGGGTGGTGGCCCCCGAGGCGGCCCAGATGAGGGTTCGCAGCGCCCCAGGTGGGGACCTAGAGCTGGTGGTGCACCTCTCTGGGCCGGGGGGCCCTGTGCGCTGGTACAAGGACGGGGAGCGCCTGGCAAGCCAGGGGCGGGTGCAGCTGGAACAGGACGGGGCAAGGCAGGTGCTGCGGGTGCGGGGGGCACGGAGCAGGGACGCTGGGGAGTACCTGTGCGACACGCCCCAGGACAGCCGCATCTTCCTCGTCAGCGTGGAAGAACCACCGGTGGTGAAGCTGGTCTCGGCGCTTACACCGCTAACTGTCCATGAGGGTGACGATGCCACATTCCGGTGTGAAGTCTCCCCACCAGATGCCGAGGTCACCTGGCTGCGCAATGGGGCCATTGTCACTCCAGGGCCCCAGCTGGAGATGGCCCAGAATGGGTCAAACCGCACGTTGACCGTGCGAGGCTGCCAGCTCGAGGATGCGGGGACCGTGACTGCCCGAGCAGGGGGCACAGCCACAAGTGCCCGGCTCCATGTTCGAGAAACGGAGCTGCTGTTTCTGCGGCGGCTGCAGGATGTGCGGGCAGAGGAAGGCCAAGATGTGTGCCTTGAAGTGGAGACAGGCCGAGTGGGTGCAGCGGGGGCTGTGCGCTGGATTCGGGGTGGAGCACCCCTACCCCCTGACTCCCGCCTGTCCATGGCCCAGGACGGCCATATCTACCGCCTCTTCATCCACGGCGTTGTGCTGGCTGACCAGGGCACCTACGGCTGTGAGAGCCACCACGATCGCACCCTGGCCAGGCTCAGTGTAAGGCCAAGGCAGCTTAGGGTACTGCGGCCTCTGGAGGATGTGACCGTCATCGAGGGGGGCAGTGCCACCTTCCAGCTGGAGCTGTCCCAGGAGGGTGTGACTGGGGAGTGGGCCCGAGGTGGAGTCCAGCTGCAGCCAGGGTCCAAGTGCCAAATTCATGCAGAGGGCCACACTCACCACCTGGTACTCAGTGACCTGGGCCTGGCAGACTCAGGCTGCATCTCCTTCACTGCGGATGCCCTGCGCTGTGCAACCAGACTCACTGTGAGAGAAGCCCCAGTGACCATTGTTCAGGGACCACAGGACCTAGAAGTGACTGAGGGTGACACAGCTACGTTCGAGTGTGAGCTTTCCCAGGCCTTGGCTGACATCACCTGGGAGAAGGACGGGCGCCCGCTCACTCCCAGCCCTCGGCTCAGGATCCAGTCCCTTGGCACACGCCGCCTTCTCCAGCTGCGGCGCTGCGGCTCCTCAGACGCTGGGACCTACAGCTGCGCGGTGGGGATGGCACGCGGCGGGCCTGTCCACCTGGTGGTGCACGAGCGCAAGGTGCCGGTGCTCTCCGAGCTCCAGTCGGTGCGAGCGCGGGAAGGCGACGGAGCCACATTCGAGTGCACCGTGTCGGAGGTCGAGACCACCGGGAGCTGGGAGCTTGGAGGCCGCCCGCTTAGACCCGGAGTCCGCGTCCGCATACGACAAGAAGGGAAGAAACATATCCTGGTGCTGAGCGACCTGCGCGCGGAGGACGCTGGAGAGGTCCGCTTCCAGGCGGGACCAGCCCAGTCCGTGGCTCAGCTGGAGGTTGAGGCACTGCCTCTCCAGATGTGCCGCCGCCCCCCTCTTGAGAAGACGGTTCTGGTTGGGCGCCGGGCGGTGCTGGAGGTGACTGTGTCCCGCTCGGGGGGTCAAGTGTGCTGGTTGAGGGAGGGAGTCGAGCTGTGCGCGGGAGACAAGTACGAGCTGCGCAGCCATGGCCCCACCCACAGCCTGGTCATCCATGACGTGCGACCTGAGGACCAGGGCACCTACTGCTGCCAGGCTGGCCAGGACAGCGCCCACACACGGCTGCTGGTAGAG
>Camelus_bactrianus
ATGGCGCTGGACGAAGTGTGGGACAGCAGCCACTTTGCGCTCGAGCCGGGCCGCGCCGAGGGCCACCCGGGCGCGAGCCTGGCGCTGCGCATCCTGGCGGTTCGGCTGCCAGACTCGGGCGTCTACGTGTGCCACGCCTGCAACGCGCACGGCCACGCGCGGGCCGGCGCGCTGCTGCAGGTGCACCAGCCCCCCGAGAGCCCGCCCGAGGACCCCGACGAGGCCCCCAGGGACGTGGTGGAGCCGCTCAAGTGCGCGCCCAAGACCTTCTGGGTGAATGAGGGCAAGCACGCCAAGTTCCGCTGCTACGTGATGGGCAAGCCCGAGCCCGAGATCGAATGGCACTGGGAGGGCCGCCCGCTTCTCCCCGACCGCCGCCGCCTCATGTACCGCGATCGCGACGGCGGCTTCGTGCTCAAGGTGCTTTACTGCCAGGCCAAGGACCGCGGGCTCTACGTGTGCGCGGCACGCAACTCCGCGGGCCAGACGCTCAGTGCGGTGCAGCTGCACGTCAAAGAGCCCCGCCTCCGCTTCACGAGGCCCCTGCAGGACGTGGAGGGCCGGGAGCATGGGATCGCGGTGCTGGAGTGTAAAGTCCCCAACTCCCGCATTCCCACGGCCTGGTTCCGCGAGGACCAGCGGCTGCTGCCCTGCCGCAAGTACGAGCAGATTGAGGAGGGCACGGTCCGGCGCCTCATCATCCACAGGCTGAAGGCAGACGACGATGGCGTCTACCTGTGCGAGATGCGAGGCCGCGTGCGCACCGTGGCCAACGTGACGGTCAAAGGGCCCATCCTGAAGCGGCTACCCCGGAAGCTCGACGTTTTTGAGGGAGAGAACGCAGTGCTGCTGGTGGAGACACGCGAGGCTGGGATTGAAGGGCACTGGAGCCGAGATGGGGAGGACCTGCCGGCCACCTGCCAGAGCAGCTCCGGCCACATGCATGCCCTGGTCCTTCCAGGGGTCACCAGAGAAGATGCTGGCGAGGTCACCTTTAGCTTGGGCAACTCCCGTACCACCACTCTGCTCAGAGTCAAATGCGTCAAGCACAATCCCCCGGGACCCCCAGTGTTGGCAGAGATGTTCAAGGGCCACAAGAACACAGTCCTGCTGACCTGGAAGCCTCCCGAGCCAGCCCCCGAGACGCCCTTCATCTACCGGCTGGAGCGGCAGGAGGTGGGCTCGGAAGACTGGATCCAGTGCTTCAGCATTGAGAAGGCTGGGGCCGTGGAGGTGCCTGGAGACTGTGTGCCCTCCGAGGGTGACTACCGCTTCCGCGTCTGCACGGTCAGTGAACACGGCCGCAGTCCCCACGTTGTGTTCCATGGATCTGCTCACCTAGTGCCCACAGCTCGCCTGGTGGCAGGTCTGGAGGACGTGCAGGTATATGATGGGGAAGATGCTGTCTTCTCCCTCGATCTCTCCACCATCATTCAGGGCACCTGGTTCCTTAATGGGGCAGAGCTCAAGAGTAATGAGCCAGAGGGCCAGGTGGGGCCTGGGGCCCTGCGGTACCATATAGAGCAGAAGGGCCTGCAGCACAGACTCATCCTGCAAGCTGTCAAGCACGAGGACAGCGGGGCACTGGTTGGCTTCAACTGCCCAGGTGTGCAGGACTCGGCCGCCCTCACCATCCAAGAGAGCCCAGTGCACATCCTGAGTCCCCAGGACAAGCTGTCGTTGACCTTCACGACCTCGGAGAGGGTGGTGCTGACCTGTGAGCTCTCCCGGGTGGACTTCCCAGCGAGCTGGTACAAGGACGGGCAGAAGGTGGAGGAGAGTGAGTCGCTGGTGGTGAAGATGGACGGGCGCAAACACCGCCTGATCCTGCCTGAGGCCGGCGTCCAGGACAGTGGCGAGTTTGAGTGCAGAACGGAAGGGGTCTCAGCCTTCTTCAGTGTCACCGTTCGAGACCCCCCAGTGCACATCCTGGACCCCCGTGAGCATGTGTTTGTGCATGCCATAACTTCGGAATGCGTCATGCTGACCTGTGAGGTGGACCGGGAGGACGCCCCTGTGCACTGGTACAAGGACGGGGAGGAGGTGGAGGAGAGCGACTTTGTGGTGCTGGAGAATGAAGGGCCCCATCACCGCCTGGTGCTGCCTGCCGCCCAGCCTCCGGACGGGGGCGAGTTCCAGTGTGTCGCCGGGGATGAGCGGGCCAGCTTCACCGTCACCATCACAGATGTCTCCTCGTGGATCGTGTACCCCAGTGGCAAGGTATACGTGGCAGCCGTGCGCCTGGAGCGTGTGGTGCTGACCTGCGAGCTGTGCCGGCCCTGGGCTGAGGTGCGCTGGACCAAGGACGGCGAAGAGGTGGTGGAGAGTCCGGCACTGCTCCTGCAGAAGGAAGACACTATCCGCCGGCTGGTGCTGCCTGCCGTCCAGCTGGAGGACTCCGGCGAGTACTTGTGTGAAATCGACGATGAGTCCGCGTCTTTCACCGTCACTGTCACAGAACCCCCCGTGCGCATCTTATACCCCCGGGACGAGGTCACCTTGGTCGCTGTGAGCTTGGAGAGTGTGGTGCTGATGTGTGAGCTGTCACGGGAGGACGCCCCCGTGCGCTGGTACAAGGATGGGCTGGAGGTGGAGGAGAGCGAGGCCCTGGTGCTGGAGAGTGATGGGCCCCGCCGCCGCCTGGTGCTGCCCGCCGCCCAGCCGGAGGACGGGGGCGAGTTCGTGTGCGACGCTGGAGACGACTCGGCCTTTTTCACTGTCACCGTCACAGCTCCACCAGAGAGGATCGTGCATCCAGCCGCCCATTCCCTGGACCTGCAGTTTGGGGCTCCAGGGCGTGTGGAGCTGCGCTGTGAGGTGGCCCCTGCTGGGTCCCAGGTGCGCTGGTACAAGGATGGGCTGGAGGTGGAAGCATCGGAGGCCCTGCAGCTGGGTGCCGAGGGGCCAGCTCGCACCCTGACCCTGCCCCACGCTCAGCCGGAGGATGCTGGGGAGTATGTGTGCGAGACTCGTGACGATGCCGTCACCTTCAATGTCAGCCTGGCTGAGCCCCCAGTGCAGTTCCTTGCCCCAGAGGCAGCCCCCAGCCCACTTTGCGTGGCCCCCGGGGAGCCAGTGGTGCTGAGCTGTGAACTGTCCCGGGCCGGAGCCCTTGTCTTCTGGAGCCACAATGGGAGGCCAGTGCAGGAGGGTGAGGGCCTGGAGCTCCGCGCTGAGGGCCCCCGCCGGATTCTCTGCATCCGGGCTGCAGACCTGGTCCATGCAGGCCTCTACACCTGCCAATCCGGGGCAGCCCCGGGGGCCCCCAGCCTCAGCTTCAACGTCCAAGTGGCTGAGCCCCCCGTGCGGGTGGTGGCCCCCGAGGCGGCCCAGATGAGGGTTCGCAGCGCCCCAGGTGGGGACCTAGAGCTGGTGGTGCACCTCTCTGGGCCGGGGGGCCCTGTGCGCTGGTACAAGGACGGGGAGCGCCTGGCAAGCCAGGGGCGGGTGCAGCTGGAACAGGACGGGGCAAGGCAGGTGCTGCGGGTGCGGGGGGCACGGAGCAGGGACGCTGGGGAGTACCTGTGCGACACGCCCCAGGACAGCCGCATCTTCCTCGTCAGCGTGGAAGAACCACCGGTGGTGAAGCTGGTCTCGGCGCTTACACCGCTAACTGTCCATGAGGGTGACGATGCCACATTCCGGTGTGAAGTCTCCCCACCAGATGCCGAGGTCACCTGGCTGCGCAATGGGGCCATTGTCACTCCAGGGCCCCAGCTGGAGATGGCCCAGAATGGGTCAAACCGCACGTTGACCGTGCGAGGCTGCCAGCTCGAGGATGCGGGGACCGTGACTGCCCGAGCAGGGGGCACAGCCACAAGTGCCCGGCTCCATGTTCGAGAAACGGAGCTGCTGTTTCTGCGGCGGCTGCAGGATGTGCGGGCAGAGGAAGGCCAAGATGTGTGCCTTGAAGTGGAGACAGGCCGAGTGGGTGCAGCGGGGGCTGTGCGCTGGATTCGGGGTGGAGCACCCCTACCCCCTGACTCCCGCCTGTCCATGGCCCAGGACGGCCATATCTACCGCCTCTTCATCCACGGCGTTGTGCTGGCTGACCAGGGCACCTACGGCTGTGAGAGCCACCACGATCGCACCCTGGCCAGGCTCAGTGTAAGGCCAAGGCAGCTTAGGGTACTGCGGCCTCTGGAGGATGTGACCGTCATCGAGGGGGGCAGTGCCACCTTCCAGCTGGAGCTGTCCCAGGAGGGTGTGACTGGGGAGTGGGCCCGAGGTGGAGTCCAGCTGCAGCCAGGGTCCAAGTGCCAAATTCATGCAGAGGGCCACACTCACCACCTGGTACTCAGTGACCTGGGCCTGGCAGACTCAGGCTGCATCTCCTTCACTGCGGATGCCCTGCGCTGTGCAACCAGACTCACTGTGAGAGAAGCCCCAGTGACCATTGTTCAGGGACCACAGGACCTAGAAGTGACTGAGGGTGACACAGCTACGTTCGAGTGTGAGCTTTCCCAGGCCTTGGCTGACATCACCTGGGAGAAGGACGGGCGCCCGCTCACTCCCAGCCCTCGGCTCAGGATCCAGTCCCTTGGCACACGCCGCCTTCTCCAGCTGCGGCGCTGCGGCTCCTCAGACGCTGGGACCTACAGCTGCGCGGTGGGGATGGCACGCGGCGGGCCTGTCCACCTGGTGGTGCACGAGCGCAAGGTGCCGGTGCTCTCCGAGCTCCAGTCGGTGCGAGCGCGGGAAGGCGACGGAGCCACATTCGAGTGCACCGTGTCGGAGGTCGAGACCACCGGGAGCTGGGAGCTCGGAGGCCGCCCGCTTAGACCCGGAGTCCGCGTCCGCGTACGACAAGAAGGGAAGAAACATATCCTGGTGCTGAGCGACCTGCGCGCGGAGGACGCTGGAGAGGTCCGCTTCCAGGCGGGACCAGCCCAGTCCGTGGCTCAGCTGGAGGTTGAGGCACTGCCTCTCCAGATGTGCCGCCGCCCCCCTCTTGAGAAGACGGTTCTGGTTGGGCGCCGGGCGGTGCTGGAGGTGACTGTGTCCCGCTCGGGGGGTCAAGTGTGCTGGTTGAGGGAGGGAGTCGAGCTGTGCGCGGGAGACAAGTACGAGCTGCGCAGCCATGGCCCCACCCACAGCCTGGTCATCCATGACGTGCGACCTGAGGACCAGGGCACCTACTGCTGCCAGGCTGGCCAGGACAGCGCCCACACACGGCTGCTGGTAGAG
>Camelus_dromedarius
---------------------------------------------------------------------------------------------------------------------------------------------------------------------------CTGCTGCAGGTGCACCAGCCCCCCGAGAGCCCGCCCGAGGACCCCGACGAGGCCCCCAGGCCCGTGGTGGAGCCGCTCAAGTGCGCGCCCAAGACCTTCTGGGTGAATGAGGGCAAGCACGCCAAGTTCCGCTGCTACGTGATGGGCAAGCCCGAGCCCGAGATCGAATGGCACTGGGAGGGCCGCCCGCTTCTCCCCGACCGCCGCCGCCTCATGTACCGCGATCGCGACGGCGGCTTCGTGCTCAAGGTGCTTTACTGCCAGGCCAAGGACCGCGGGCTCTACGTGTGCGCGGCACGCAACTCCGCGGGCCAGACGCTCAGTGCGGTGCAGCTGCACGTCAAAGAGCCCCGCCTCCGCTTCACGAGGCCCCTGCAGGACGTGGAGGGCCGGGAGCATGGGATCGCGGTGCTGGAGTGTAAAGTCCCCAACTCCCGCATTCCCACGGCCTGGTTCCGCGAGGACCAGCGGCTGCTGCCCTGCCGCAAGTACGAGCAGATTGAGGAGGGCACGGTCCGGCGCCTCATCATCCACAGGCTGAAGGCAGACGACGATGGCGTCTACCTGTGCGAGATGCGAGGCCGCGTGCGCACCGTGGCCAACGTGACGGTCAAAGGGCCCATCCTGAAGCGGCTACCCCGGAAGCTCGACGTTTTTGAGGGAGAGAACGCAGTGCTGCTGGTGGAGACACGCGAGGCTGGGATTGAAGGGCACTGGAGCCGAGATGGGGAGGACCTGCCGGCCACCTGCCAGAGCAGCTCCGGCCACATGCATGCCCTGGTCCTTCCAGGGGTCACCAGAGAAGATGCTGGCGAGGTCACCTTTAGCTTGGGCAACTCCCGTACCACCACTCTGCTCAGAGTCAAATGCGTCAAGCACAATCCCCCGGGACCCCCAGTGTTGGCAGAGATGTTCAAGGGCCACAAGAACACAGTCCTGCTGACCTGGAAGCCTCCCGAGCCAGCCCCCGAGACGCCCTTCATCTACCGGCTGGAGCGGCAGGAGGTGGGCTCGGAAGACTGGATCCAGTGCTTCAGCATTGAGAAGGCTGGGGCCGTAGAGGTGCCTGGAGACTGTGTGCCCTCCGAGGGTGACTACCGCTTCCGCGTCTGCACGGTCAGTGAACACGGCCGCAGTCCCCACGTTGTGTTCCATGGATCTGCTCACCTAGTGCCCACAGCTCGCCTGGTGGCAGGTCTGGAGGACGTGCAGGTATATGATGGGGAAGATGCTGTCTTCTCCCTCGATCTCTCCACCATCATTCAGGGCACCTGGTTCCTTAATGGGGCAGAGCTCAAGAGTAATGAGCCAGAGGGCCAGGTGGGGCCTGGGGCCCTGCGGTACCATATAGAGCAGAAGGGCCTGCAGCACAGACTCATCCTGCAAGCTGTCAAGCACGAGGACAGCGGGGCTCTGGTTGGCTTCAACTGCCCAGGTGTGCAGGACTCGGCCGCCCTCACCATCCAAGAGAGCCCAGTGCACATCCTGAGTCCCCAGGACAAGCTGTCGTTGACCTTCACGACCTCGGAGAGGGTGGTGCTGACCTGTGAGCTCTCCCGGGTGGACTTCCCAGCGAGCTGGTACAAGGACGGGCAGAAGGTGGAGGAGAGTGAGTCGCTGGTGGTGAAGATGGACGGGCGCAAACACCGCCTGATCCTGCCTGAGGCCGGCGTCCAGGACAGTGGCGAGTTTGAGTGCAGAACGGAAGGGGTCTCAGCCTTCTTCAGTGTCACCGTTCGAGACCCCCCAGTGCACATCCTGGACCCCCGTGAGCATGTGTTTGTGCATGCCATAACTTCGGAGTGCGTCATGCTGACCTGTGAGGTGGACCGGGAGGACGCCCCTGTGCACTGGTACAAGGACGGGGAGGAGGTGGAGGAGAGCGACTTTGTGGTGCTGGAGAATGAAGGGCCCCATCACCGCCTGGTGCTGCCTGCCGCCCAGCCTCCGGACGGGGGCGAGTTCCAGTGTGTCGCCGGGGATGAGCGGGCCAGCTTCACCGTCACCATCACAGATGTCTCCTCGTGGATCGTGTACCCCAGTGGCAAGGTATACGTGGCAGCCGTGCGCCTGGAGCGTGTGGTGCTGACCTGCGAGCTGTGCCGGCCCTGGGCTGAGGTGCGCTGGACCAAGGACGGCGAAGAGGTGGTGGAGAGTCCGGCACTGCTCCTGCAGAAGGAAGACACTATCCGCCGGCTGGTGCTGCCTGCCGTCCAGCTGGAGGACTCCGGCGAGTACTTGTGTGAAATCGACGATGAGTCCGCGTCTTTCACCGTCACTGTCACAGAACCCCCCGTGCGCATCTTATACCCCCGGGACGAGGTCACCTTGGTCGCTGTGAGCTTGGAGAGTGTGGTGCTGATGTGTGAGCTGTCACGGGAGGACGCCCCCGTGCGCTGGTACAAGGATGGGCTGGAGGTGGAGGAGAGCGAGGCCCTGGTGCTGGAGAGTGATGGGCCCCGCCGCCGCCTGGTGCTGCCCGCCGCCCAGCCGGAGGACGGGGGCGAGTTCGTGTGCGACGCTGGAGACGACTCGGCCTTTTTCACTGTCACCGTCACAGCTCCACCAGAGAGGATCGTGCATCCAGCCGCCCATTCCCTGGACCTGCAGTTTGGGGCTCCAGGGCGTGTGGAGCTGCGCTGTGAGGTGGCCCCTGCTGGGTCCCAGGTGCGCTGGTACAAGGATGGGCTGGAGGTGGAAGCATCGGAGGCCCTGCAGCTGGGTGCCGAGGGGCCAGCTCGCACCCTGACCCTGCCCCACGCTCAGCCGGAGGATGCTGGGGAGTATGTGTGCGAGACTCGTGACGATGCCGTCACCTTCAATGTCAGCCTGGCTGAGCCCCCAGTGCAGTTCCTTGCCCCAGAGGCAGCCCCCAGCCCACTTTGCGTGGCCCCCGGGGAGCCAGTGGTGCTGAGCTGTGAACTGTCCCGGGCCGGAGCCCTTGTCTTCTGGAGCCACAATGGGAGGCCAGTGCAGGAGGGTGAGGGCCTGGAGCTCCGCGCTGAGGGCCCCCGCCGGATTCTCTGCATCCGGGCTGCAGACCTGGTCCATGCAGGCCTCTACACCTGCCAATCCGGGGCAGCCCCGGGGGCCCCCAGCCTCAGCTTCAACGTCCAAGTGGCTG------------------------------------------------------------------------------------------------------------------------------------------------------------------------------------------------------------------------------------------------------------------------------------AACCACCGGTGGTGAAGCTGGTCTCGGCGCTTACACCGCTAACTGTCCATGAGGGTGACGATGCCACATTCCGGTGTGAAGTCTCCCCACCAGATGCCGAGGTCACCTGGCTGCGCAATGGGGCCATTGTCACTCCAGGGCCCCAGCTGGAAATGACCCAGAATGGGTCAAACCGCACGTTGACCGTGCGAGGCTGCCAGCTCGAGGATGCGGGGACCGTGACTGCCCGAGCAGGGGGCACAGCCACAAGTGCCCGGCTCCATGTTCGAGAAACGGAGCTGCTGTTTCTGCGGCGGCTGCAGGATGTGCGGGCAGAGGAAGGCCAAGATGTGTGCCTTGAAGTGGAGACAGGCCGAGTGGGTGCAGCGGGGGCTGTGCGCTGGATTCGGGGTGGAGCACCCCTACCCCCTGACTCCCGCCTGTCCATGGCCCAGGACGGCCATATCTACCGCCTCTTCATCCACGGCGTTGTGCTGGCTGACCAGGGCACCTACGGCTGTGAGAGCCACCACGATCGCACCCTGGCCAGGCTCAGTGTAAGGCCAAGGCAGCTTAGGGTACTGCGGCCTCTGGAGGATGTGACCGTCATCGAGGGGGGCAGCGCCACCTTCCAGCTGGAGCTGTCCCAGGAGGGTGTGACTGGGGAGTGGGCCCGAGGTGGAGTCCAGCTGCAGCCAGGGTCCAAGTGCCAAATTCATGCAGAGGGCCACACTCACCACCTGGTACTCAGTGACCTGGGCCTGGCAGACTCAGGCTGCATCTCCTTCACTGCGGATGCCCTGCGCTGTGCAACCAGACTCACTGTGAGAGAAGCCCCAGTGACCATTGTTCAGGGACCACAGGACCTAGAAGTGACTGAGGGTGACACAGCTACGTTCGAGTGTGAGCTTTCCCAGGCCTTGGCTGACATCACCTGGGAGAAGGACGGGCTCCCGCTCACTCCCAGCCCTCGGCTCAGGATCCAGTCCCTTGGCACACGCCGCCTTCTCCAGCTGCGGCGCTGCGGCTCCTCAGACCCTGGGACCTACAGCTGCGCGGTGGGGATGGTCCGCGGCGGGCCTGTCCACCTGGTGGTGCACGAGCGCAAGGTGTCGGTGCTCTCCGAGCTCCAGTCGGTGCGCGCGCGGGAAGGCGACGGAGCCACATTCGAGTGCACCGTGTCGGAGGTCGAGACCACCGGGAGCTGGGAGCTCGGAGGCCGCCCGCTTAGACCCGGAGTCCGCGTCCGCATACGACAAGAAGGGAAGAAACATATCCTGGTGCTGAGCGACCTGCGCGCGGAGGACGCTGGAGAGGTCCGCTTCCAGGCGGGACCCGCCCAGTCCGTGGCTCAGCTGGAGGTTGAGGCACTGCCTCTCCAGATGTGCCGCCGCCCCCCTCTTGAGAAGACGGTTCTGGTTGGGCGCCGGGCGGTGCTGGAGGTGACTGTGTCCCGCTCGGGGGGTCAAGTGTGCTGGTTGAGGGAGGGAGTCGAGCTGTGCGCGGGAGACAAGTACGAGCTGCGCAGCCATGGCCCCACCCACAGCCTGGTCATCCATGACGTGCGACCTGAGGACCAGGGCACCTACTGCTGCCAGGCTGGCCAGGACAGCGCCCACACACGGCTGCTGGTAGAG
>Equus_caballus
------------------------------------------------------------------------------------------------------------------------------------------------------------------------------------------------------------------------------------------------------------------------------------------------------------------------------------------------------------------------------------------------------------------------------------------------------------------------------------------------------------------------------------GAGCCCCGGCTCCGGTTCACGAGGCCCCTGCAGGACGTGGAGGGCCGGGAGCATGGGATTGCCGTGCTGGAGTGTAAAGTACCCAACTCCCGCATTCCCACCGCCTGGTTCCGCGAGGACCAGCGGCTGCTGCCCTGCCGCAAGTACGAGCAGATTGAGGAGGGCACCGTCCGGCGCCTCATCATCCACAGGCTCAAGGCGGATGACGACGGAGTCTACCTGTGCGAGATGCGGGGCCGGGTGCGCACCGTGGCCAACGTAACAGTCAAAGGGCCCATCCTGAAGCGGCTGCCCCGGAAGCTCGATGTCCTGGAGGGAGAGAACGCTGTGCTGCTGGTGGAGACGCGAGAGGCTGGGGTCGAGGGGCGCTGGAGCCGCGATGGGGAGGACCTGCCGACCACCTGCCAGAGCAGCTCTGGCCACATGCATGCCCTGGTCCTTCCAGGGGTCACCCGAGAAGATGCTGGCGAGGTCACCTTTAGCCTGGGCAACTCCCGTACCACCACTCTGCTCAGAGTCAAATGCGTCAAGCACAGTCCCCCGGGACCCCCTGTGCTGGCAGAGATGTTCAAGGGCCACAAGAACACGGTCTTGCTGACCTGGAAGCCCCCTGAGCCAGCTCCCGAGACCCCCTTCATCTACCGGCTGGAGCGGCAGGAGGTGGGCTCGGAAGACTGGATCCAGTGCTTCAGCATTGAGAAAGCCGGAGCCGTGGAGGTGCCGGGAGACTGCGTGCCCTCCGAGGGCGACTACCGCTTCCGCGTCTGCACGGTCAGCGAGCATGGCCGCAGTCCCCACGTTGTGTTCCACGGGTCTGCTCACCTCGTGCCCACAGCTCGCCTCGTGGCAGGCCTGGAGGATGTGCAGGTATATGATGGGGAAGATGCTGTCTTCTCCCTGGATCTCTCTACCATCATCCAGGGCACCTGGTTCCTTAACGGGGAGGAGCTCAAGAGTAGTGAGCCGGAGGGCCAGGTGGAGCCTGGGGCCCTGCGGTACCGAGTGGAACAGAAGGGCCTACAGCACAGACTCATCCTGCAAGCCGTCAAGCACCAGGACAGCGGGGCCCTGGTCGGCTTCAGCTGCCCAGGCGTGCAGGACTCAGCTGCCCTCACCATCCAAGAGAGCCCGGTGCACATCCTGAGCCCCCAGGACAAGGTGTCCTTGACCTTCACGACCTCGGAGCGAGTGGTGCTGACCTGTGAGCTCTCCCGGCTGGACTTCCCGGCGAGCTGGTACAAGGATGGGCAGAAGGTGGAGGAGAGTGAGTCGCTGGTGGTGAAGATGGACGGGCGCAGACACCGGCTGATCCTGCCTGAGGCCGAAGTCCAGGACAGTGGCGAGTTTGAGTGCAGAACAGAAGGGGTCTCGGCCTTCTTCAGCGTCACCGTCCGAGACCCCCCAGTGCACATCCTGGACCCCCAGGAGCACGTGTTCGTGCATGCCATAACCTCCGAGTGTGTCATGCTAACCTGTGAGGTGGACCGGGAGGACGCCCCTGTGTGCTGGTACAAGGACGGCCAGGAGGTGGAGGAAAGCGACTTCGTGGTGCTGGAGAACGAAGGGCCCCGTCACCGCCTGGTGCTGCCTGCCGCCCAGCCCCCAGATGGGGGCGAGTTCCAGTGCGTCGCTGGAGATGAGCGCGCCTACTTCACCGTCACCATCACAGACGTGTCCTCGTGGATTGTGTACCCCAGCGGCAAGGTGTATGTGGCAGCCGTGCGCCTGGAGCGCGTGGTGCTGACCTGCGAGCTGTGCCGGCCCTGGGCCGAGGTGCGCTGGACCAAGGATGGTGACGAGGTGGTGGAGAGTCCCTCGCTGCTCCTGCAGAAGGAGGACACCATCCGCCGCCTGGTGCTGCCCGCTGTCCAGCTGGAGGACTCCGGAGAGTACTTGTGTGAAATCGATGACGAGTCGGCCTCCTTCACCGTCACTGTCACAGAGCCCCCGGTGCGCATCATTTACCCCCGGGATGAGGTGACCTTGATCGCCGTGAGCTTGGAGTGTGTGGTGCTGATGTGTGAGCTGTCTCGGGAGGACGCCCCCGTGCGCTGGTACAAGGATGGGCTGGAGGTGGAGGAGAGCGAGGCCCTGGTGCTGGAGAGTGATGGGCCCCACCGCCGCCTGGTGCTGCCCGCCGCCCAGCCTGAGGACGGGGGCGAGTTCGTGTGTGATGCTGGAGATGACTCAGCCTTCTTCACTGTCACAGTCACAGCCCCGCCGGAGAGGATCGTGCACCCGGCAGCCCGCTCCCTGGACCTGCAGTTCAGGGCTCCGGGGCGTGTGGAGCTGCGCTGCGAGGTGGCCCCTGCGGGGTCCCAGGTGCGCTGGTACAAGGATGGTCTGGAGGTGGAAGCGTCCGACGCCCTACATCTGGGTGCCGAGGGGCCTGCTCGAACCCTGACCCTGCCCCACGCACAGCCTGAGGATGCTGGGGAGTACGTGTGCGAGACCCGTGATGAGGCCGTCACATTCAATGTCAGCCTGGCTGAGCCCCCTGTCCAGTTCCTCGCCCCAGAGGCAGCCCCCAGCCCACTCTGTGTGGCCCCCGGGGAGCCAGTCGTGCTGAGCTGTGAGCTGTCCCGAGCTGTCGCCCTGGTCTTCTGGAGCCACAATGGGAGGCCCGTGCAGGAGGGCGAGGGCCTGGAGCTTCACACTGAGGGACCCCGCCGCATCCTCCGCATCCGGGCCGCAGACCCGGCCCACGCAGGCCTCTACACCTGCCAATCTGGGGCAGCCCCGGACGCCCCCAGCCTCAGCTTCACTGTCCAAGTGGCTGACCCCCCCGTGCGGGTGGTGGCCCCCGAGGCAGCCCAGACGAGGGTTCGCAGCACCCCAGGCGGGGACCTAGAGCTGGTGGTGCACCTCTCCGGGCCGGGGGGCCCTGTGCGCTGGTACAAGGACGGGGAGCGACTGGCAAGCCAGGGGCGGGTGCAGCTGGAGCAGGCCGGGCCGAGGCAGGTGCTGCGGGTGCGGGGGGCACGCAGCAGGGACGCTGGGGAATACCTGTGCGACACGCCCCAGGACAGCCGCATCTTCCTCGTCAGCGTGGAAGAACCACCGCTGGTGAAGCTGGTCTCAGAGCTGACACCACTGACCGTCCACGAAGGCGATGATGCCACCTTCCGGTGTGAAGTCTCTCCACCGGACGCCGATGTCACCTGGCTGCACAATGGGGCCGTTGTCACTCCAGGGCCCCAGCTAGAGGTGGCCCAGAATGGGTCAAGCCGCACACTGACCCTGCGAGGCTGCCAGCTTGAGGATGCGGGGACGGTGACTGCCCGAGCAGGGGCCACAGCCACAAGTGCCCGGCTCCACGTTCGAGAAACAGAGCTGCTGTTCCTGCGGCGGCTGCAGGATGTGCGCGCAGAGGAAGGCCAGGATGTGTGCCTGGAAGTGGAGACAGGCCGCGTGGGCGCAGCAGGGGCCGTGCGCTGGCTGCGGGGCGGGGAGCCCCTGCCCCTCGACTCTCGCCTATCCATGGCCCAGGATGGCCACATCTACCGCCTCTGCATCCGCGGCGTCGTGCTGGCCGACCAGGGCACCTACGGCTGCGAGAGCCACCACGATCGCACCCTGGCCAGGCTCAGCGTGAGGCCAAGGCAGCTCAGGGTGCTGCAGCCTCTGGAGGATGTGACCATCATCGAGGGGGGCAGTGCTACCTTCCACCTGGAGCTGTCCCAGGAGGGTGTGACTGGGGAGTGGGCCCGGGGAGGAGTCCGGCTGCAGCCGGGGCCCAAGTGC------------------------------------------------------------------------------------------------------------------------GAGGCCCCAGTGACCATTGTGCGGGGGCTACAGGATCTAGAGGTGACCGAGGGCAACACAGCTGCATTCGAGTGCGAGCTTTCCCAGGCCTTGGCTGATGTCACCTGGGAGAAG---------------------------------------------------------------------------------------------------------------------------------------------------------------------------------------------------------------------------------------------------------------------------------------------------------------------------------------------------------------------------------------------------------------------------------------------------------------------------------------------------------------------------------------------------------------------------------------------------------------------------------------------------------------------------------------------------------------------
>Equus_przewalskii
------------------------------------------------------------------------------------------------------------------------------------------------------------------------------------------------------------------------------------------------------------------------------------------------------------------------------------------------------CACGGGGAGGGCCACCCGCTGCTCCCCGATCGCCGCCGCCTCATGTACCGCGATCGTGACGGCGGCTTCGTGCTCAAGGTGCTCTACTGCCAGGCCAAGGATCGCGGGCTCTACGTGTGCGCCGCGCGCAACTCGGCCGGCCAGACGCTCAGTGCCGTGCAGCTGCACGTAAAAGAGCCCCGGCTCCGGTTCACGAGGCCCCTGCAGGACGTGGAGGGCCGGGAGCATGGGATTGCCGTGCTGGAGTGTAAAGTACCCAACTCCCGCATTCCCACCGCCTGGTTCCGCGAGGACCAGCGGCTGCTGCCCTGCCGCAAGTACGAGCAGATTGAGGAGGGCACCGTCCGGCGCCTCATCATCCACAGGCTCAAGGCGGATGACGACGGAGTCTACCTGTGCGAGATGCGGGGCCGGGTGCGCACCGTGGCCAACGTAACAGTCAAAGGGCCCATCCTGAAGCGGCTGCCCCGGAAGCTCGATGTCCTGGAGGGAGAGAACGCTGTGCTGCTGGTNNNN--------NNNNNNNNNNNNNNNNNGCTGGAGCCGCGATGGGGAGGACCTGCCGACCACCTGCCAGAGCAGCTCTGGCCACATGCATGCCCTGGTCCTTCCAGGGGTCACCCGAGAAGATGCTGGCGAGGTCACCTTTAGCCTGGGCAACTCCCGTACCACCACTCTGCTCAGAGTCAAATGCGTCAAGCACAGTCCCCCGGGACCCCCTGTGCTGGCAGAGATGTTCAAGGGCCACAAGAACACGGTCCTGCTGACCTGGAAGCCCCCTGAGCCACCTCCCGAGACCCCCTTCATCTACCGGCTGGAGCGGCAGGAGGTGGGCTCGGAAGACTGGATCCAGTGCTTCAGCATTGAGAAAGCCGGAGCCGTGGAGGTGCCGGGAGACTGCGTGCCCTCCGAGGGCGACTACCGCTTCCGCGTCTGCACGGTCAGCGAGCATGGCCGCAGTCCCCACGTTGTGTTCCACGGGTCTGCTCACCTCGTGCCCACAGCTCGCCTCGTGGCAGGCCTGGAGGATGTGCAGGTATATGATGGGGAAGATGCTGTCTTCTCCCTGGATCTCTCTACCATCATCCAGGGCACCTGGTTCCTTAACGGGGAGGAGCTCAAGAGTAGTGAGCCGGAGGGCCAGGTGGAGCCTGGGGCCCTGCGGTACCGAGTGGAACAGAAGGGCCTACAGCACAGACTCATCCTGCAAGCCGTCAAGCACCAGGACAGCGGGGCCCTGGTCGGCTTCAGCTG----------------------------------CAAGAGAGCCCGGTGCACATCCTGAGCCCCCAGGACAAGGTGTCCTTGACCTTCACGACCTCGGAGCGAGTGGTGCTGACCTGTGAGCTCTCCCGGCTGGACTTCCCGGCGAGCTGGTACAAGGATGGGCAGAAGGTGGAGGAGAGTGAGTCGCTGGTGGTCAAGATGGACGGGCGCAGACACCGGCTGATCCTGCCTGAGGCCGAAGTCCAGGACAGTGGCGAGTTTGAGTGCAGAACAGAAGGGGTCTCGGCCTTCTTCAGCGTCACCGTCCGAGACCCCCCAGTGCACATCCTGGACCCCCAGGAGCACGTGTTCGTGCATGCCATAACCTCCGAGTGCGTCATGCTAACCTGTGAGGTGGACCGGGAGGACGCCCCTGTGTGCTGGTACAAGGACGGCCAGGAGGTAGAGGAAAGCGACTTCGTGGTGCTGGAGAACGAAGGGCCCCGTCACCGCCTGGTGCTGCCTGCCGCCCAGCCCCCAGATGGGGGCGAGTTCCAGTGCGTCGCTGGAGATGAGCGCGCCTACTTCACCGTCACCATCACAGACGTGTCCTCGTGGATTGTGTACCCCAGCGGCAAGGTGTATGTGGCAGCCGTGCGCCTGGAGCGCGTGGTGCTGACCTGCGAGCTGTGCCGGCCCTGGGCCGAGGTGCGCTGGACCAAGGATGGTGACGAGGTGGTGGAGAGTCCCTCGCTGCTCCTGCAGAAGGAGGACACCATCCGCCGCCTGGTGCTGCCCGCTGTCCAGCTGGAGGACTCCGGAGAGTACTTGTGTGAAATCGATGATGAGTCGGCCTCCTTCACCGTCACTGTCACAGAGCCCCCGGTGCGCATCATTTACCCCCGGGATGAGGTGACCTTGATCGCCGTGAGCTTGGAGTGTGTGGTGCTGATGTGTGAGCTGTCTCGGGAGGACGCCCCCGTGCGCTGGTACAAGGATGGGCTGGAGGTGGAGGAGAGCGAGGCCCTGGTGCTGGAGAGTGATGGGCCCCACCGCCGCCTGGTGCTGCCCGCCGCCCAGCCTGAGGACGGGGGCGAGTTCGTGTGTGATGCTGGAGATGACTCAGCCTTCTTCACTGTCACAGTCACAGCCCCGCCGGAGAGGATCGTGCACCCGGCAGCCCGCTCCCTGGACCTGCAGTTCAGGGCTCCGGGGCGTGTGGAGCTGCGCTGCGAGGTGGCCCCTGCGGGGTCCCAGGTGCGCTGGTACAAGGATGGTCTGGAGGTGGAAGCGTCCGACGCCCTACATCTGGGTGCCGAGGGGCCTGCTCGAACCCTGACCCTGCCCCACGCACAGCCTGAGGATGCTGGGGAGTACGTGTGCGAGACCCGTGATGAGGCCGTCACCTTCAATGTCAGCCTGGCTGAGCCCCCTGTCCAGTTCCTCGCCCCAGAGGCAGCCCCCAGCCCACTCTGTGTGGCCCCCGGGGAGCCAGTCGTGCTGAGCTGTGAGCTGTCCCGAGCTGTTGCCCTGGTCTTCTGGAGCCACAATGGGAGGCCCGTGCAGGAGGGCGAGGGCCTGGAGCTTCACACTGAGGGACCCCGCCGCATCCTCCGCATCCGGGCCGCAGACCCGGCCCACGCAGGCCTCTACACCTGCCAATCTGGGGCAGCCCCGGACGCCCCCAGCCTCAGCTTCACTGTCCAAGTGGCTGACCCCCCCGTGCGGGTGGTGGCCCCCGAGGCAGCCCAGACGAGGGTTCGCAGCACCCCAGGCGGGGACCTAGAGCTGGTCGTGCACCTCTCCGGGCCGGGGGGCCCTGTGCGCTGGTACAAGGACGGGGAGCGACTGGCAAGCCAGGGGCGGGTGCAGCTGGAGCAGGCCGGGCCGAGGCAGGTGCTGCGGGTGCGGGGGGCACGCAGCAGGGACGCTGGGGAATACCTGTGCGACACGCCCCAGGACAGCCGCATCTTCCTCGTCAGCGTGGAAGAACCACCGCTGGTGAAGCTGGTCTCAGAGCTGACACCACTGACCGTCCACGAAGGCGATGATGCCACCTTCCGGTGTGAAGTCTCTCCACCGGACGCCGATGTCACCTGGCTGCACAATGGGGCCGTTGTCACTCCAGGGCCCCAGCTAGAGGTGGCCCAGAATGGGTCAAGCCGCACACTGACCCTGCGAGGCTGCCAGCTTGAGGATGCAGGGACGGTGACTGCCCGAGCAGGGGCCACAGCCACAAGTGCCCGGCTCCACGTTCGAGAAACAGAGCTGCTGTTCCTGCGGCGGCTGCAGGATGTGCGCGCAGAGGAAGGCCAGGATGTGTGCCTGGAAGTGGAGACAGGCCGCGTGGGCGCAGCAGGGGCCGTGCGCTGGCTGCGGGGCGGGGAGCCCCTGCCCCTCGACTCTCGCCTATCCATGGCCCAGGATGGCCACATCTACCGCCTCTGCATCCGCGGCGTCG------------------------------------------ATCGCACCCTGGCCAGGCTCAGCGTGAGGCCGAGGCAGCTCAGGGTGCTGCAGCCTCTGGAGGATGTGACCATCATCGAGGGGGGCAGTGCTACCTTCCACCTGGAGCTGTCCCAGGAGGGTGTGACTGGGGAGTGGGCCCGGGGAGGAGTCCGGCTGCAGCCGGGGCCCAAGTGCCACATTCACACAGAGGGCCACACTCACCACCTGGTCCTCAGTGGCCTGGGCCTGGCTGACTCGGGCTGCATCTCCTTCACTGCGGATTCCCTGCGCTGTGCGGCCAGACTCACCGTGAGAGAGGCTCCGGTGACCATTGTGCGGGGGCTACAGGATCTAGAGGTGACCGAGGGCAACACAGCTACATTCGAGTGCGAGCTTTCCCAGGCCTTGGCTGATGTCACCTGGGAGAAGG---------------------------------------------------------------------------------------------------------------------------------------------------------------------------------------------------------------------------CATTCGAGTGCACCGTGTCGGAGGTCGAGATCTCCGGGAGCTGGGAGCTTGAAGGCCGCCCGCTGAGACCCGGAGACCGCGTCCGCATCCGACAGGAAGGGAAGAAACATTTTCTCGTGCTGAGCGGGCTGCGGGCGGAGGACGCCGGTGAGGTTCGCTTCCAGGCGGGACCCGCCCAGTCCGTGGCTCAGCTGGAGGTGGAGGCACTGCCTCTCCAGATGTGCCGCCGCCCCCCTCGCGAGAAGACGGTTCTGGTCGGCCGCCGGGCTGTGCTGGAGGTGACTGTGTCCCGCTCCGGGGGCCACGTGTGCTGGTTACGGGAGGGGGTCGAGCTATGCCCAGGAGATAAGTACGAGCTGCGCAGCCATGGCCCCACCCACAGCTTGGTCATCCATGACGTGCGACCTGAGGACCAGGGCACCTACTGCTGCCAGGCCGGCCAGGACAGCGCCCACACACAGCTACTGGTAGAG
>Sus_scrofa
ATGGCGTTGGACGAAGTGTGGGACAGCAGCCACTTCGCGCTCGAGCCGGGCCGCACCGAGGGCCGCCCAGGAGCGAGCCTGGCGCTGCGCATCCTGGCGGTGCGGCTGCCGGACTCGGGCGTCTACGTGTGCCACGCCCGCAACGCGCACGGCCACGCGCGGGCCGGCGCGCTGCTGCAGGTGCACCAGCCCCCCGAGAGCCCGCCCGAGGACCCCGACGAGGTCCCCAAGCCCGTGGTGGAGCCACTCAAGTGTGCGCCCAAGACCTTCTGGGTAAACGAGGGCAAGCACGCCAAGTTCCGCTGCTACGTGATGGGCAAGCCTGAGCCCGAGATCGAATGGCACTGGGAGGGCCGCCCGCTGCTCCCCGACCGCCGTCGCCTCATGTACCGCGACCGCGGTGGCGGCTTCGTGCTCAAGGTGCTCTACTGCCAGGCCAAGGACCGCGGCCTCTACGTGTGCGCCGCTCGCAACTCGGCGGGCCAGACGCTCAGTGCTGTGCAGCTGCACGTCAAAGAGCCCCGCTTCCGCTTCACCAGGCCCCTGCAGGACGTGGAGGGCCGGGAGCATGGGATTGCAGTGCTGGAGTGTAAAGTCCCCAACTCCCGCATTCCCACGGCCTGGTTCCGCGAGGACCAGCGGCTGCTGCCCTGCCGCAAGTACGAGCAGATCGAGGAGGGCGCCGTCCGGCGCCTCATCATCCACAGGCTGAAAGCGGATGACGAGGGCGTCTACCTGTGCGAGATGCGTGGCCGGGTGCGCACCGTGGCCAACGTGACGGTCAAAGGGCCCATCCTGAAGCGCCTGCCCCGGAAGCTCGACGTCTTCGAAGGAGAGAACGCGGTGCTGCTGGTGGAGACGGGCGAGGCTGGGGTGGAAGGGTGCTGGACCCGAGATGGGGAGGACCTGCCTGCCATCTGCCAGAGCAGCTCCGGCCACATGCATGCCCTGGTCCTGCCAGGGGTCACCCGAGAGGATGCTGGCGAGGTCACCTTCAGCCTGGGCAACTCCCACACCACCACTCTGCTCAGAGTCAAATGCGTCAAGCACAACCCTCCTGGCCCCCCGCTGTTGGTGGAGATGTTTAAGGGCCACAAGAACACGGTCCTACTGACCTGGAAGCCTCCCGAACCAGCTCCTGAGACCCCCTTCATCTACCGGCTGGAGCGGCAGGAAGTGGGCTCAGAAGACTGGATCCAGTGCTTCAGCATTGTGAAAGCTGGCGCTGTGGAGGTGCCCGGAGACTGTGTGCCCTCCGAGGGCGACTACCGCTTCCGCATCTGCACCGTCAGCGAACACGGCCGCAGTCCCCACGTTGTGTTCCACGGGTCTGCTCACCTCGTGCCCACAGCTCGCCTGGTGGCTGGTCTAGAGGACGTGCAGGTATATGACGGGGAAGATGCCGTCTTCTCCCTTCATCTCTCCACCATCATCCAGGGCACCTGGTTCCTTAATGGGGAAGAGCTCAAGAGTCATGTGCCAGAGGGCGAGGTGGAGCCTGGGGCCCTGCGGTACCGTGTGGAGAAGAAGGGCCTGCAGCACAGACTCATCCTGCAAGCTGTCAAGCACCAGGACAGCGGGGCCCTGGTCGGCTTCAGCTGCCCAGGCGTGCAGGACTCAGCCGCCCTCACCATCCAAGAGAGCCCGGTGCACATCCTGAGCCCCCAGGACAAGGTGTCGTTGACCTTCACGACCTCGGAGAGGGTGGTGCTGACCTGTGAGCTCTCCCGGGTGGACTTCCCAGCGAGCTGGTACAAGGACGGGCAGCGGGTGGAGGAGAGTGAGTCGCTGGTGGTGAAGCTGGATGGACGCAAACACCGCCTGATTCTGCCCGAGGCCCAAATCCAGGACAGCGGCGAGTTTGAGTGCAGAACGGAAGGGGTCTCAGCTTTCTTCAGCGTCACGGTCCGAGACCCCCCAGTGCACATCCTGGACCCCCGGGAGCACGTGTTTGTGCATGCCATAACATCGGAGTGCGTCATGCTGACCTGTGAGGTGGACCGGGAGGGCGCCCCGGTCCACTGGTACAAGGACGGGCAGGAAGTGGAGGAGAGTGACTTCGTGGTGCTGGAGAACGAGGGGGCCCATCACCGCCTCGTGCTGCCTGCTGCCCAGCCTCCGGACGGGGGCGAGTTCCAGTGCGTTGCTGGGGACGAACGCGCCTACTTCACTGTCACCATCACAGACGTCTCCTCGTGGATCGTGTACCCCAGCGGCAAGGTGTACGTGGCAGCCGTGCGCCTGGAGCGCGTGGTGCTGACCTGCGAGCTGTGCCGGCCCTGGGCTGAGGTGCGCTGGACCAAGGATGGTGAAGAGGTGGTGGAGAGTCCGGCGCTGCTCCTACAGAAGGAGGACACCGTCCGCCGCCTGGTGCTGCCCGCCGTCCAGCTGGAGGACTCCGGCGAGTACTTGTGTGAAATCGATGATGAGTCGGCCTCTTTCACCGTCACTGTCACAGAACCCCCAGTCCGCATCATATACCCCCGGGACGAGGTGACCTTGGTCGCCGTGAGCCTGGAGTGTGTGGTGCTGATGTGTGAGCTGTCTCGGGAGGACGCCCCCGTGCGCTGGTACAAGGATGGGCTGGAGGTAGAGGAGAGCGAGGCCCTGGTGCTGGAGAGTGACGGGCCCCGCCGCCGCCTGGTGCTGCCCGCTGCCCAGCCGGAGGACGGGGGCGAGTTCGTGTGTGACGCCGGAGATGACTCAGCCTTCTTCACTGTCACCGTCACAGCCCCCCCAGAGAGGATTGTGCATCCAGCAGCTCGCGCCCTGGACCTGCAGTTCGGGGCTCCAGGGCGTGTGGAGCTTCGCTGCGAGGTGGCCCCAGCTGGATCCCAGGTGCGCTGGTACAAGGATGGGCTGGAGGTGGAAGCATCAGACGTCCTGCAGCTGGGTGCTGAGGGGCCCATTCGCACCCTGACCCTGCCCCATGCCGAGCCTGAGGACGCCGGGGAGTATGTGTGTGAGACTCATGATGAAGCTGTCACCTTCAATGTCAGCCTGGCTGAGCCCCCTGTCCAGTTCCTTGCCCCAGAGGCAGCCCCCAGCCCGCTCTGTGTGGCCCCCGGGGATCCGGTGGTGCTGAGCTGTGAACTGTCCAGGGCTGGCGCCCTTGTCTTTTGGAGCCACAACGGGAGGCCAGTTCAGGAGGGCGAGGGCCTGGAGCTCCATGCTGAGGGCCCCCGCCGCATCCTCTGCATCCGGGCTGCAGACCCGGCCCATGCGGGCCTCTACACCTGCCAGTCCGGGGCAGCCCCGGGGGCTCCCAGCCTCAGCTTCACTGTCCAAGTGGCTGAGCCCCCTGTGCGGGTGGTGGCCCCCGAGGCGGCCCAGACCAGGGTTCGCAGCACCCCAGGCGGGGACCTAGAGCTGGCAGTGCACCTCTCCGGGCCGGGGGGCCCTGTGCGCTGGTACAAGGACGGGGAGCGCCTGGCGAGCCAGGGGCGGGTGCAGCTGGAACAGGACGGGGCCAGGCAGGTGCTGCGGGTGCGGGGGGCACGGAGCAGGGACGCTGGGGAGTACCTGTGCGACACGCCCCAGGACAGCCGCATCTTCCTCGTCAGTGTGGAAGAACCACCGCCAGTGAAGCTGGTCTCAGAGCTGACACCCCTAACTGTCCACGAGGGTGATGATGCCACATTCCGGTGTGAAGTCTCCCCACCAGATGCCGATGTCACCTGGCTGCGCAATGGGGCTGTTGTCACCCCAGGGCCCCAGCTAGAGATGGCCCAGAATGGGTCAAGCCGCACCTTGACCCTGCGAGGCTGCCAGCTTGAGGACGCAGGGACCGTGACTGCCCGAGCAGGGGGCACAGCCACAAGTGCCCGGCTCCATGTTCGAGAAACGGAGCTGCTGTTCCTGCGGCGCCTGCAGGATGTGCGGGCGGAGGAAGGCCAGGACGTGTGCCTCCAAGTGGAGACTGGCCGAGTGGGTGCAGCAGGGGCCGTGCGCTGGGTGCGAGGGGGGGTGCCCCTCCCCCCCGACTCCCGCCTGGCCACAACGCAGGATGGCCATGTCCACCGCCTCCTCATCCACGGCGTTGTACCAGCTGACCAGGGCACCTATGGCTGCGAGAGCCACCACGATCGCACCCTGGCCAGGCTCAGCGTCAGGCCAAGGCAGCTAAGGGTGCTGCGGCCTCTGGAGGATGTGACCATCACGGAGGGGGGCAGCGCCACCTTCCAGCTGGAGCTATCCCAGGAGGGCGTGACCGGGGAGTGGGCCCGGGGCGGCGTCCGGCTGCAGCAGGGGCCCACGTGCCAAATTCACACAGAGGGCCACACTCACCACCTGGTACTCAGTGGCCTGGGCCTGGCCGACTCCGGCTGCATCTCCTTCACCGCGGATGCCCTGCGCTGTGCGGCCAGACTCACTGTGAGAGAGGCCCCAGTGACCATTGTGCAGGGGCCACAGGACCTAGAAGTGACCGAGGGCGACACAGCTACATTCGAGTGCCAGCTTTCCCAGGCCTTGGCTGACATCACCTGGGAGAAGGACGGGCGGCCTCTCACTCCCAGCCCTCGGCTCAGGCTCCAGGCCCTTGGCACACGCCGTCTTCTCCAGCTGCGGCGCTGCGGTCCCATGGATGCCGGAACCTACAGCTGCACCGTGGGGATGGCCCGCGCCGGGCCCGTCCACCTGGTGGTGCGCGAGCGCAAGGTGTCTGTGCTCTCGGAACTCCGGTCGGTGCACGCTCGAGAAGGCGACGGAGCCACATTCGAGTGCACCTTGTCGGAGGTCGAGACCACCGGGAACTGGGAGCTTGGAGGCCGCCCGCTGAGACCCGGAGGGCGCATCCGCATCCGACAAGAAGGAAAGAAACACTTTCTGGTGCTGAGCGAGCTGTGCGCGGAGGACGCTGGTGAGGTCCGCTTCCAGGCGGGACCCGCCCAGTCTGTGGCTCAGCTGGAGGTGGAGGCACTGCCTCTCCAGATGTGCCGCCGCCCCCCTCGCGAGAAGTCGGTTCTGGTCGGCCGTCGGGCGGTGCTGGAGGTGACCGTGTCCCGCTCGGGGGGCCAAGTGTGCTGGTTGCGGGAGGGGGTCGAGCTGTGCCCGGGAGACAAGTATGAGCTGCGCAGCCATGGCGCCACCCACAGCCTGGTCATCCATGACGTGCGACCTGAGGACCAGGGCACCTACTGCTGCCAGGCCGGCGCAGACAGTGCCTACACACAGCTGCTGGTGGAG
