# Supplementary material for: Insights into body size variation in cetaceans from the evolution of body-size-related genes
Source: BMC Evol Biol. 2019 Jul 27;19:157. doi: 10.1186/s12862-019-1461-9 (PMC6660953; doi:10.1186/s12862-019-1461-9)
Supplement: Supplementary file 4 — Alignment sequences of 20 body-size related genes used for this study. These files are Fast format, please use MEGA or Clustal to open them. (ZIP 133 kb) [file 12862_2019_1461_MOESM4_ESM.zip › Additional file 4 6.2/pit-1.fas]

>Equus_caballus
ATGAGTTGCCAACCTTTTACTTCGGCTGATACCTTTATGCCTCTGAATTCCGAGTCTTCAGCAGCTCTGCCCCTGATCATGCATCACAGCGCTGCCGAGTGCCTACCGGTCTCCAACCACGCCACCAACGTGATGTCCACAGCAACAGGACTTCATTACTCTGTTCCTTCCTGTCACTATGGAAACCAGTCATCAACCTATGGCGTGATGGCAGGTAGCTTAACCCCTTGTCTTTATAAGTTTCCTGACCACACCTTGGGGCATGGCTTTCCTCCCATGCACCAGCCTCTCCTGGCAGAGGACCCTGCAGCTGCTGACTTCAAGCAGGAACTCAGGCGGAAAAGTAAATTGGTTGAAGAGCCCATAGACATGGACTCTCCCGAAATCCGAGAACTTGAAAAGTTTGCCAATGAATTTAAAGTGAGAAGAATTAAGTTAGGATACACCCAAACGAACGTCGGGGAAGCGCTGGCGGCCGTGCACGGCTCTGAGTTCAGCCAAACAACGATCTGCCGATTTGAAAACCTGCAGCTCAGCTTTAAAAATGCGTGCAAACTGAAAGCAATCCTATCCAAATGGCTGGAGGAGGCTGAGCAAGTAGGAGCTTTGTACAATGAAAAAGTGGGAGTAAACGAAAGGAAAAGGAAACGGAGAACAACGATAAGTATTGCTGCTAAAGACGCTCTGGAGAGACACTTTGGAGAACAGAATAAACCTTCCTCTCAGGAGATCATGCGGATGGCTGAAGAACTGAATCTGGAGAAAGAAGTAGTAAGAGTTTGGTTTTGCAACCGAAGGCAAAGAGAAAAACGGGTGAAAACAAGTCTGAATCAGAGTTTATTCACTATTTCTAAGGAGCATCTTGAATGCAGA
>Vicugna_pacos
ATGAGTTGCCAACCTTTTACTTCGGCTGATACCTTTATACCTCTGAATTCTGAGTCTTCTGCAACTCTGCCTCTGATAATGCACCACAGCGCTGCCGAGTGCCTACCAGTCTCCAACCATGCCACCAACGTGATGTCCACAGCAACAGGACTTCATTATTCTGTTCCTTCCTGTCATTATGGGAACCAGTCATCAACCTATGGAGTGATGGCAGGCAGCTTAACCCCTTGTCTTTATAAGTTTCCCGACCACGCCTTGAGTCATGGCTTTCCCCCCATGCACCAGCCTCTCCTGCCGGAGGACCCCACAGCCGCTGATTTCAAGCAGGAGCTCAGGCGGAAAAGCAAGTTGGTGGAAGAACCAATAGACATGGATTCTCCAGAAATCCGGGAACTTGAAAAGTTTGCCAATGAATTTAAAGTGAGAAGAATTAAGTTAGGCTACACCCAAACGAACGTTGGGGAAGCCCTCGCAGCCGTGCATGGCTCGGAGTTCAGTCAAACAACTATATGCCGATTCGAAAACCTGCAGCTCAGCTTCAAAAATGCGTGCAAACTAAAAGCAATATTATCCAAGTGGCTGGAGGAAGCTGAGCAAGTAGGAGCTTTATACAATGAGAAAGTGGGAGCAAATGAAAGGAAAAGGAAACGGAGAACAACTATCAGTATTGCTGCTAAAGACGCTCTAGAGAGACATTTTGGAGAACAGAATAAACCTTCCTCTCAAGAGATCCTGCGGATGGCTGAAGAACTGAATCTGGAGAAAGAAGTAGTGAGGGTTTGGTTTTGCAACCGAAGGCAAAGAGAAAAACGGGTGAAAACAAGTCTGAATCAGAGTTTATTTACTATTTCTAAGGAGCATCTTGAATGCAGA
>Ovis_aries
ATGAGTTGCCAACCTTTTACTTCGACTGATACCTTTATACCTCTGAATTCTGAGTCTTCTGCAACTCTGCCTCTGATAATGCATCCCAGTGCTGCGGAGTGCCTACCGGTCTCCAACCACGCCACCAACGTGATGTCCACAGCAACAGGACTTCATTATTCTGTTCCTTCCTGTCATTACGGAAACCAGTCATCGACCTATGGCGTGATGGCAGGGAGCTTAACCCCTTGTCTTTATGAGTTTCCTGACCACACGCTGAGTCATGGTTTTCCTCCCATGCATCAGCCTCTCCTTTCAGAGGATCCCACTGCCGCTGATTTCAAGCAGGAGCTCAGGCGGAAAAGCAAATTGATTGAAGAGCCAATAGACATGGATTCTCCAGAAATTCGAGAACTTGAAAAGTTTGCCAATGAGTTTAAAGTGAGAAGAATTAAGCTAGGATACACCCAGACAAATGTTGGGGAAGCTCTGGCAGCTGTGCATGGCTCTGAATTCAGTCAAACAACTATCTGCCGATTTGAAAACCTGCAGCTCAGCTTCAAGAATGCATGCAAACTAAAAGCAATATTATTCAAATGGCTGGAGGAAGCTGAGCAAGTAGGAGCTTTATACAATGAGAAAGTTGGTGCAAATGAAAGAAAAAGGAAACGGAGAACAACTATCAGTATTGCTGCTAAAGACGCCCTGGAGAGACACTTTGGAGAACAGAATAAGCCTTCCTCTCAGGAGATCCTGAGGATGGCTGAAGAACTAAACCTGGAGAAAGAAGTGGTGAGGGTTTGGTTTTGTAACCGAAGACAGAGAGAAAAACGAGTGAAAACAAGCCTGAATCAGAGTTTATTTCCTAATTCCAAGGAGCATCTCGAATGCAGA
>Sus_scrofa
ATGAGTTGCCAACCTTTTACTTCGGCTGACACCTTTATACCTCTCAATTCTGAGTCTTCTGCAACTCTGCCTCTGATCATGCATCACAGTGCAGCAGAGTGCTTACCAGCCTCCAACCATGCCACCAACGTGATGTCCACAGCAACAGGACTTCATTATTCTGTCCCTTCCTGTCATTATGGAAACCAGTCATCGACCTATGGAGTAATGGCAGGGAGCTTAACCCCTTGTCTTTATAAGTTTCCTGACCACACCTTGAGTCATGGCTTTCCTCCCATGCACCAGCCTCTCCTGCCAGAGGACCCTACGGCCGCTGATTTCAAGCAGGAGCTCAGGCGGAAAAGCAAATTGGTTGAAGAACCAATTGACATGGATTCTCCTGAAATCAGAGAACTTGAAAAGTTTGCCAATGAATTTAAAGTGAGAAGAATTAAGCTAGGATACACCCAAACAAATGTTGGGGAAGCCCTGGCAGCTGTGCACGGCTCTGAATTCAGTCAAACGACTATTTGCCGATTTGAAAACCTACAGCTCAGCTTCAAAAATGCATGCAAACTAAAAGCAATATTATCCAAATGGCTGGAGGAAGCTGAGCAAGTAGGAGCTTTATACAATGAGAAAGTGGGAGCAAATGAAAGAAAAAGAAAACGGAGAACAACAATCAGTATTGCTGCAAAGGATGCCCTGGAGAGACACTTTGGAGAACAGAATAAACCTTCCTCTCAAGAGATCTTGAGGATGGCTGAAGAACTGAACCTGGAGAAAGAAGTAGTGAGGGTTTGGTTTTGCAACCGAAGGCAGAGAGAAAAACGGGTGAAAACGAGTCTGAATCAGAGTTTATTTACTATTTCTAAGGAGCATCTTGAATGCAGA
>Pantholops_hodgsonii
ATGAGTTGCCAACCTTTTACTTCGACTGATACCTTTATACCTCTGAATTCTGAGTCTTCTGCAACTCTGCCTCTGATAATGCATCCCAGTGCTGCGGAGTGCCTACCAGTCTCCAACCACGCCACCAACGTGATGTCCACAGCAACAGGACTTCATTATTCTGTTCCTTCCTGTCATTATGGAAACCAGTCATCGACCTATGGCGTGATGGCAGGGAGCTTAACCCCTTGTCTTTATAAGTTTCCTGACCACACGTTGAGTCATGGTTTTCCTCCCATGCATCAGCCTCTCCTTTCAGAGGATCCCACTGCCGCTGATTTCAAGCAGGAGCTCAGGCGGAAAAGCAAATTGATTGAAGAGCCAATAGACATGGATTCTCCAGAAATCCGAGAACTTGAGAAGTTTGCCAATGAGTTTAAAGTGAGAAGAATTAAGCTAGGATACACCCAGACAAATGTTGGGGAAGCTCTGGCAGCTGTGCATGGCTCTGAATTCAGTCAAACAACTATCTGCCGATTTGAAAACCTGCAGCTCAGCTTCAAGAATGCATGCAAACTAAAAGCAATATTATCCAAATGGCTGGAGGAAGCCGAGCAAGTAGGAGCTTTATACAATGAGAAAGTTGGTGCAAATGAAAGAAAAAGGAAACGGAGAACAACTATCAGTATTGCTGCTAAAGACGCCCTGGAGAGACACTTTGGAGAACAGAATAAGCCTTCCTCTCAGGAGATCCTGAGGATGGCTGAAGAACTAAACCTGGAGAAAGAAGTGGTGAGGGTTTGGTTTTGTAACCGAAGACAGAGAGAAAAACGGGTGAAAACAAGCCTGAATCAGAGTTTATTTACTATTTCTAAGGAGCATCTTGAATGCAGA
>Bos_taurus
ATGAGTTGCCAACCTTTTACTTCGACTGATACCTTTATACCTCTGAATTCTGAGTCTTCTGCAACTCTGCCTCTGATAATGCATCCCAGTGCTGCGGAGTGCCTACCGGTCTCCAACCACGCCACCAACGTGATGTCCACAGCAACAGGACTTCATTATTCTGTTCCTTCCTGTCATTATGGAAACCAGTCATCGACCTATGGCGTGATGGCAGGGAGCTTAACCCCTTGTCTTTATAAGTTTCCTGACCACACGTTGAGTCATGGTTTTCCTCCCATGCATCAGCCTCTCCTTTCAGAGGACCCCACTGCCGCTGATTTCAAGCAGGAGCTCAGGCGGAAAAGCAAATTGGTTGAAGAGCCAATAGACATGGATTCTCCAGAAATCCGAGAACTTGAAAAGTTTGCCAATGAGTTTAAAGTGAGAAGAATTAAGCTAGGATACACCCAGACAAATGTTGGGGAAGCTCTGGCAGCTGTGCATGGCTCTGAATTCAGTCAAACAACTATCTGCCGATTTGAAAACCTGCAGCTCAGCTTCAAAAATGCATGCAAACTAAAAGCAATATTATCCAAATGGCTGGAGGAAGCCGAGCAAGTAGGAGCTTTATACAATGAGAAAGTTGGTGCAAATGAAAGAAAAAGGAAACGGAGAACAACAATCAGTATTGCTGCTAAAGACGCCCTGGAGAGACACTTTGGAGAACAGAATAAGCCTTCCTCTCAGGAGATCCTGCGGATGGCTGAAGAACTAAACCTGGAGAAAGAAGTGGTGAGGGTTTGGTTTTGTAACCGAAGGCAGAGAGAAAAACGGGTGAAGACAAGCCTGAATCAGAGTTTATTTACTATTTCTAAGGAGCATCTCGAATGCAGA
>Camelus_bactrianus
ATGAGTTGCCAACCTTTTACTTCGGCTGATACCTTTATACCTCTGAATTCTGAGTCTTCTGCAACTCTGCCTCTGATAATGCACCACAGCGCTGCCGAGTGCCTACCAGTCTCCAACCATGCCACCAACGTGATGTCCACAGCAACAGGACTTCATTATTCTGTTCCTTCCTGTCATTATGGGAACCAGTCATCAACCTATGGAGTGATGGCAGGCAGCTTAACCCCTTGTCTTTATAAGTTTCCCGACCATGCCTTGAGTCATGGCTTTCCCCCCATGCACCAGCCTCTCCTGCCGGAGGACCCCACAGCCGCTGATTTCAAGCAGGAGCTCAGGCGGAAAAGCAAGTTGGTGGAAGAACCAATAGACATGGATTCTCCGGAAATCCGGGAACTTGAAAAGTTTGCCAATGAATTTAAAGTGAGAAGAATTAAGTTAGGCTACACCCAAACGAATGTTGGGGAAGCCCTGGCAGCCGTGCATGGCTCTGAGTTCAGTCAAACAACTATCTGCCGATTCGAAAACCTGCAGCTCAGCTTCAAAAATGCGTGCAAACTAAAAGCAATATTATCCAAGTGGCTGGAGGAAGCTGAGCAAGTAGGAGCTTTATACAATGAGAAAGTAGGAGCAAATGAAAGGAAAAGGAAACGGAGAACAACTATCAGTATTGCTGCTAAAGACGCTCTAGAGAGACATTTTGGAGAACAGAATAAACCTTCCTCTCAAGAGATCCTGCGGATGGCTGAAGAACTGAATCTGGAGAAAGAAGTAGTGAGGGTTTGGTTTTGCAACCGAAGGCAAAGAGAAAAACGGGTGAAAACAAGTCTGAATCAGAGTTTGTTTACTATTTCTAAGGAGCATCTTGAATGCAGA
>Orcinus_orca
ATGAGTTGCCAACCTTTTACTTCGGCTGATACCTTTATACCTCTGAATTCTGAGTCTTCTGCAACTCTGCCTCTGATAATGCATCACAGCGCTGCCGAGTGCCTACCAGTCTCCAACCACGCCACCAACGTGATGTCCACAGCAACAGGACTTCATTATTCTGTTCCTTCCTGTCATTATGGAAACCAGTCATCGACCTATGGAGTGATGGCAGGGAGCTTAGCCCCTTGTCTTTATAAGTTTCCCGACCACACCTTGAGTCATGGCTTTCCTCCCATGCACCAGCCTCTCCTGGCAGAGGACCTCACAGCCGCTGATTTCAAGCAGGAGCTCAGGCGGAAAAGCAAGTTGGCTGAAGAGCCAATAGACATGGATTCTCCGGAAATCCGAGAACTTGAAAAGTTTGCCAATGAATTTAAAGTGAGAAGAATTAAGCTAGGATACACCCAAACAAATGTTGGGGAAGCCCTGGCAGCTGTGCATGGCTCTGAATTCAGTCAAACGACTATCTGCCGATTTGAAAACCTGCAGCTCAGCTTCAAAAATGCATGCAAACTAAAAGCAATATTATCCAAATGGCTGGAGGAAGCCGAGCAAGTAGGAGCTTTATACAATGAGAAAGTGGGTGCAAATGAAAGAAAAAGGAAACGGAGAACAACTATCAGTATTGCTGCTAAAGACGCTCTGGAGAGACATTTTGGAGAACAGAATAAACCTTCCTCTCAAGAGATCTTGCGGATGGCTGAAGAACTGAACCTGGAGAAAGAAGTAGTGAGGGTTTGGTTTTGCAACCGAAGGCAGAGAGAAAAACGGGTGAAAACAAGTCTGAATCAGAGTTTATTTACTATTTCTAAGGAGCATCTTGAATGCAGA
>Lipotes_vexillifer
ATGAGTTGCCAACCTTTTACTTCGACTGATACCTTTATACCTCTGAATTCTGAGTCTTCTGCCACTCTGCCTCTGATAATGCATCACAGCGCTGCCGAGTGCCTACCAGTCTCCAACCACGCCACCAACGTGATGTCCACAGCAACAGGACTTCATTATTCTGTTCCTTCCTGTCATTATGGAAACCAGTCATCGACCTATGGAGTGATGGCAGGGAGCTTAGCCCCTTGTCTTTATAAGTTTCCCGACCACACCTTGAGTCATGGCTTTCCTCCCATGCACCAGCCTCTCCTGGCAGAGGACCTCACAGCCGCTGATTTCAAGCAGGAGCTCAGGCGGAAAAGCAAGTTGGCTGAAGAGCCAATAGACATGGATTCTCCAGAAATCCGAGAACTTGAAAAGTTTGCCAATGAATTTAAAGTGAGAAGAATTAAGCTAGGATACACCCAAACAAATGTTGGGGAAGCCCTGGCAGCTGTGCATGGCTCTGAATTCAGTCAAACGACTATCTGCCGATTTGAAAACCTGCAGCTCAGCTTCAAAAATGCATGCAAACTAAAAGCAATATTATCCAAATGGCTGGAGGAAGCCGAGCAAGTAGGAGCTTTATACAATGAGAAAGTGGGTGCAAATGAAAGAAAAAGGAAACGGAGAACAACTATCAGTATTGCTGCTAAAGACGCTCTGGAGAGACATTTTGGAGAACAGAATAAACCTTCCTCTCAAGAGATCTTGCGGATGGCTGAAGAACTGAACCTGGAGAAAGAAGTAGTGAGGGTTTGGTTTTGCAACCGAAGGCAGAGAGAAAAACGGGTGAAAACAAGTCTGAATCAGAGTTTATTTACTATTTCTAAGGAGCATCTTGAATGCAGA
>Camelus_ferus
ATGAGTTGCCAACCTTTTACTTCGGCTGATACCTTTATACCTCTGAATTCTGAGTCTTCTGCAACTCTGCCTCTGATAATGCACCACAGCGCTGCCGAGTGCCTACCAGTCTCCAACCATGCCACCAACGTGATGTCCACAGCAACAGGACTTCATTATTCTGTTCCTTCCTGTCATTATGGGAACCAGTCATCAACCTATGGAGTGATGGCAGGCAGCTTAACCCCTTGTCTTTATAAGTTTCCCGACCATGCCTTGAGTCATGGCTTTCCCCCCATGCACCAGCCTCTCCTGCCGGAGGACCCCACAGCCGCTGATTTCAAGCAGGAGCTCAGGCGGAAAAGCAAGTTGGTGGAAGAACCAATAGACATGGATTCTCCGGAAATCCGGGAACTTGAAAAGTTTGCCAATGAATTTAAAGTGAGAAGAATTAAGTTAGGCTACACCCAAACGAATGTTGGGGAAGCCCTGGCAGCCGTGCATGGCTCTGAGTTCAGTCAAACAACTATCTGCCGATTCGAAAACCTGCAGCTCAGCTTCAAAAATGCGTGCAAACTAAAAGCAATATTATCCAAGTGGCTGGAGGAAGCTGAGCAAGTAGGAGCTTTATACAATGAGAAAGTAGGAGCAAATGAAAGGAAAAGGAAACGGAGAACAACTATCAGTATTGCTGCTAAAGACGCTCTAGAGAGACATTTTGGAGAACAGAATAAACCTTCCTCTCAAGAGATCCTGCGGATGGCTGAAGAACTGAATCTGGAGAAAGAAGTAGTGAGGGTTTGGTTTTGCAACCGAAGGCAAAGAGAAAAACGGGTGAAAACAAGTCTGAATCAGAGTTTATTTACTATTTCTAAGGAGCATCTTGAATGCAGA
>Neophocaena_phocaenoides
---------------------------------------------------------------------------------------------------------------------------------------------------------------------------------------------------------------ATGGCAGGGAGCTTAGCCCCTTGTCTTTATAAGTTTCCCGACCACACCTTGAGTCATGGCTTTCCTCCCATGCACCAGCCTCTCCTGGCAGAGGACCTCACAGCCGCTGATTTCAAGCAGGAGCTCAGGCGGAAAAGCAAGTTGGCTGAAGAGCCAATAGACATGGATTCTCCAGAAATCCGAGAACTTGAAAAGTTTGCCAATGAATTTAAAGTGAGAAGAATTAAGCTAGGATACACCCAAACAAATGTTGGGGAAGCCCTGGCAGCCGTGCATGGCTCTGAATTCAGTCAAACGACTATCTGCCGATTTGAAAACCTGCAGCTCAGCTTCAAAAATGCATGCAAACTAAAAGCAATATTATCCAAATGGCTGGAGGAAGCCGAGCAAGTAGGAGCTTTATACAATGAGAAAGTGGGTGCAAATGAAAGAAAAAGGAAACGGAGAACAACTATCAGTATTGCTGCTAAAGACGCTCTGGAGAGACATTTTGGAGAACAGAATAAACCTTCCTCTCAAGAGATCTTGCGGATGGCTGAAGAACTGAACCTGGAGAAAGAAGTAGTGAGGGTTTGGTTTTGCAACCGAAGGCAGAGAGAAAAACGGGTGAAAACAAGTCTGAATCAGAGTTTATTTACTATTTCTAAGGAGCATCTTGAATGCAGA
>Balaena_mysticetus
ATGAGTTGCCAACCTTTTACTTCGGCTGATACCTTTATACCTCTGAATTCTGAGTCTTCTGCAACTCTGCCTCTGATAATGCATCACAGCGCTGCCGAGTGCCTACCTGTCTCCAACCACGCCACCAACGTGATGTCCACAGCAACAGGACTTCATTATTCTGTTCCTTCCTGTCATTATGGAAACCAGTCATCGACCTATGGAGTGATGGCAGGGAGCTTAGCCCCTTGTCTTTATAAGTTTCCCGACCACACCTTGAGTCATGGCTTTCCTCCCATGCACCAGCCTCTCCTGGCAGAGGACCTCACAGCCGCTGATTTCAAGCAGGAGCTCAGGCGGAAAAGCAAGTTGGCTGAAGAGCCAATAGACATGGATTCTCCAGAAATCCGAGAACTTGAAAAGTTTGCCAATGAATTTAAAGTGAGAAGAATTAAG------------------------------------------------------------------------------------------------------------------------------------------------------------------------GCTTTATACAATGAGAAAGTGGGTGCAAATGAAAGAAAAAGGAAACGGMGGACAACTATCAGTATTGCTGCTAAAGACGCTCTGGAGAGACACTTTGGAGAACAGAATAAACCTTCCTCTCAAGAGATCTTGCGGATGGCTGAAGAACTGAACCTGGAGAAAGAAGTAGTGAGGGTTTGGTTTTGCAACCGAAGGCAAAGAGAAAAACGGGTGAAAACAAGTCTGAATCAGAGTTTATTTACTATTTCTAAGGAGCATCTTGAATGCAGA
>Tursiops_truncatus
ATGAGTTGCCAACCTTTTACTTCGGCTGATACCTTTATACCTCTGAATTCTGAGTCTTCTGCAACTCTGCCTCTGATAATGCATCACAGCGCTGCCGAGTGCCTACCAGTCTCCAACCACGCCACCAACGTGATGTCCACAGCAACAGGACTTCATTATTCTGTTCCTTCCTGTCATTATGGAAACCAGTCATCGACCTATGGAGTGATGGCAGGGAGCTTAGCCCCTTGTCTTTATAAGTTTCCCGACCACACCTTGAGTCATGGCTTTCCTCCCATGCACCAGCCTCTCCTGGCAGAGGACCTCACAGCCGCTGATTTCAAGCAGGAGCTCAGGCGGAAAAGCAAGTTGGCTGAAGAGCCAATAGACATGGATTCTCCAGAAATCCGGGAACTTGAAAAGTTTGCCAATGAATTTAAAGTGAGAAGAATTAAGCTAGGATACACCCAAACAAATGTTGGGGAAGCCCTGGCAGCTGTGCATGGCTCTGAATTCAGTCAAACGACTATCTGCCGATTTGAAAACCTGCAGCTCAGCTTCAAAAATGCATGCAAACTAAAAGCAATATTATCCAAATGGCTGGAGGAAGCCGAGCAAGTAGGAGCTTTATACAATGAGAAAGTGGGTGCAAATGAAAGAAAAAGGAAACGGAGAACAACTATCAGTATTGCTGCTAAAGACGCTCTGGAGAGACATTTTGGAGAACAGAATAAACCTTCCTCTCAAGAGATCTTGCGGATGGCTGAAGAACTGAACCTGGAGAAAGAAGTAGTGAGGGTTTGGTTTTGCAACCGAAGGCAGAGAGAAAAACGGGTGAAAACAAGTCTGAATCAGAGTTTATTTACTATTTCTAAGGAGCATCTTGAATGCAGA
>Physeter_catodon
ATGAGTTGCCAACCTTTTACTTCGGCTGATACCTTTATACCTCTGAATTCTGAGTCTTCTGCAACTCTGCCTCTGATAATGCATCACAGCGCTGCCGAGTGCCTACCAGTCTCCAACCACGCCACCAACGTGATGTCCACAGCAACAGGACTTCATTATTCTGTTCCTTCCTGTCATTATGGAAACCAGTCATCGACCTATGGAGTGATGGCAGGGAGCTTAGCCCCTTGTCTTTATAAGTTTCCCGACCACACCTTGAGTCATGGCTTTCCTCCCATGCACCAGCCTCTCCTGGCAGAGGACCTCACAGCCGCTGATTTCAAGCAGGAGCTCAGGCGGAAAAGCAAGTTGGCTGAAGAGCCAATAGACATGGATTCTCCAGAAATCCGAGAACTTGAAAAGTTTGCCAATGAATTTAAAGTGAGAAGAATTAAGCTAGGATACACCCAAACAAATGTTGGGGAAGCCCTGGCAGCTGTGCATGGCTCTGAATTCAGTCAAACAACTATCTGCCGATTTGAAAACCTGCAGCTCAGCTTCAAAAATGCATGCAAACTAAAAGCAATATTATCCAAATGGCTGGAGGAAGCCGAGCAAGTAGGAGCTTTATACAATGAGAAAGTGGGTGCAAATGAAAGGAAAAGGAAACGGAGAACAACTATCAGTATTGCTGCTAAAGACGCTCTGGAGAGACACTTTGGAGAACAAAATAAACCTTCCTCTCAAGAGATCTTGCGGATGGCTGAAGAACTGAACTTGGAGAAAGAAGTAGTGAGGGTTTGGTTTTGCAACCGAAGGCAGAGAGAAAAACGGGTGAAAACAAGTCTGAATCAGAGTTTATTTACTATTTCTAAGGAGCATCTTGAATGCAGA
>Balaenoptera_acutorostrata
ATGAGTTGCCAACCTTTTACTTCGGCTGATACCTTTATACCTCTGAATTCTGAGTCTTCTGCAACTCTGCCTCTGATAATGCATCACAGCGCTGCCGAGTGCCTACCTGTCTCCAACCACGCCACCAACGTGATGTCCACAGCAACAGGACTTCATTATTCTGTTCCTTCCTGTCATTATGGAAACCAGTCATCGACCTATGGAGTGATGGCAGGGAGCTTAGCCCCTTGTCTTTATAAGTTTCCTGACCACACCTTGAGTCATGGCTTTCCTCCCATGCACCAGCCTCTCCTGGCAGAGGACCTTACAGCCGCTGATTTCAAGCAGGAGCTCAGGCGGAAAAGCAAGTTGGCTGAAGAGCCAATAGACATGGATTCTCCAGAAATCCGAGAACTTGAAAAGTTTGCCAATGAATTTAAAGTGAGAAGAATTAAACTAGGATACACCCAAACAAATGTTGGGGAAGCCCTGGCAGCTGTGCATGGCTCTGAATTCAGTCAAACAACTATCTGCCGATTTGAAAACTTGCAGCTCAGCTTCAAAAATGCATGCAAACTGAAAGCAATATTATCCAAATGGCTGGAGGAAGCCGAGCAAGTAGGAGCTTTATACAATGAGAAAGTGGGTGCAAATGAAAGAAAAAGGAAACGGAGAACAACTATCAGTATTGCTGCTAAAGACGCTCTGGAGAGACACTTTGGAGAACAGAATAAACCTTCCTCTCAAGAGATCTTGCGGATGGCTGAAGAACTGAACTTGGAGAAAGAAGTAGTGAGGGTTTGGTTTTGCAACCGAAGGCAGAGAGAAAAACGGGTGAAAACAAGTCTGAATCAGAGTTTATTTACTATTTCTAAGGAGCATCTTGAATGCAGA
>Delphinapterus_leucas
ATGAGTTGCCAACCTTTTACTTCGGCTGATACCTTTATACCTCTGAATTCTGAGTCTTCTGCAACTCTGCCTCTGATAATGCATCACAGCGCTGCCGAGTGCCTACCAGTCTCCAACCACGCCACCAACGTGATGTCCACAGCCACAGGACTTCATTATTCTGTTCCTTCCTGTCATTATGGAAACCAGTCATCGACCTATGGAGTGATGGCAGGGAGCTTAGCCCCTTGTCTTTATAAGTTTCCCGACCACACCTTGAGTCATGGCTTTCCTCCCATGCACCAGCCTCTCCTGGCAGAGGACCTCACAGCCGCTGATTTCAAGCAGGAGCTCAGGCGGAAAAGCAAGTTGGCTGAAGAGCCAATAGACATGGATTCTCCAGAAATCCGAGAACTTGAAAAGTTTGCCAATGAATTTAAAGTGAGAAGAATTAAGCTAGGATACACCCAAACAAATGTTGGGGAAGCCCTGGCAGCTGTGCATGGCTCTGAATTCAGTCAAACGACTATCTGCCGATTTGAAAACCTGCAGCTCAGCTTCAAAAATGCATGCAAACTAAAAGCAATATTATCCAAATGGCTGGAGGAAGCCGAGCATGTAGGAGCTTTATACAATGAGAAAGTGGGTGCAAATGAAAGAAAAAGGAAACGGAGAACAACTATCAGTATTGCTGCTAAAGACGCTCTGGAGAGACATTTTGGAGAACAGAATAAACCTTCCTCTCAAGAGATCTTGCGGATGGCTGAAGAACTGAACCTGGAGAAAGAAGTAGTGAGGGTTTGGTTTTGCAACCGAAGGCAGAGAGAAAAACGGGTGAAAACAAGTCTGAATCAGAGTTTATTTACTATTTCTAAGGAGCATCTTGAATGCAGA
>Stenella_coeruleoalba
ATGAGTTGCCAACCTTTTACTTCGGCTGATACCTTTATACCTCTGAATTCTGAGTCTTCTGCAACTCTGCCTCTGATAATGCATCACAGCGCTGCCGAGTGCCTACCAGTCTCCAACCACGCCACCAACGTGATGTCCACA-------------------------------------------------------------------------GGAGCTTAGCCCCTTGTCTTTATAAGTTTCCCGACCACACCTTGAGTCATGGCTTTCCTCCCATGCACCAGCCTCTCCTGGCAGAGGACCTCACAGCCGCTGATTTCAAGCAGGAGCTCAGGCGGAAAAGCAAGTTGGCTGAAGAGCCAATAGACATGGATTCTCCAGAAATCCGAGAACTTGAAAAGTTTGCCAATGAATTTAAAGTGAGAAGAATTAAGCTAGGATACACCCAAACAAATGTTGGGGAAGCCCTGGCAGCTGTGCATGGCTCTGAATTCAGTCAAACGACTATCTGCCGATTTGAAAACCTGCAGCTCAGCTTCAAAAATGCATGCAAACTAAAAGCAATATTATCCAAATGGCTGGAGGAAGCCGAGCAAGTAGGAGCTTTATACAATGAGAAAGTGGGTGCAAATGAAAGAAAAAGGAAACGGAGAACAACTATCAGTATTGCTGCTAAAGACGCTCTGGAGAGACATTTTGGAGAACAGAATAAACCTTCCTCTCAAGAGATCTTGCGGATGGCTGAAGAACTGAACCTGGAGAAAGAAGTAGTGAGGGTTTGGTTTTGCAACCGAAGGCAGAGAGAAAAACGGGTGAAAACAAGTCTGAATCAGAGTTTATTTACTATTTCTAAGGAGCATCTTGAATGCAGA
>Grampus_griseus
ATGAGTTGCCAACCTTTTACTTCGGCTGATACCTTTATACCTCTGAATTCTGAGTCTTCTGCAACTCTGCCTCTGATAATGCATCACAGCGCTGCCGAGTGCCTACCAGTCTCCAACCACGCCACCAACGTGATGTCCACA-------------------------------------------------------------------------GGAGCTTAGCCCCTTGTCTTTATAAGTTTCCCGACCACACCTTGAGTCATGGCTTTCCTCCCATGCACCAGCCTCTCCTGGCAGAGGACCTCACAGCCGCTGATTTCAAGCAGGAGCTCAGGCGGAAAAGCAAGTTGGCTGAAGAGCCAATAGACATGGATTCTCCAGAAATCCGAGAACTTGAAAAGTTTGCCAATGAATTTAAAGTGAGAAGAATTAAGCTAGGATACACCCAAACAAATGTTGGGGAAGCCCTGGCAGCTGTGCATGGCTCTGAATTCAGTCAAACGACTATCTGCCGATTTGAAAACCTGCAGCTCAGCTTCAAAAATGCATGCAAACTAAAAGCAATATTATCCAAATGGCTGGAGGAAGCCGAGCAAGTAGGAGCTTTATACAATGAGAAAGTGGGTGCAAATGAAAGAAAAAGGAAACGGAGAACAACTATCAGTATTGCTGCTAAAGACGCTCTGGAGAGACATTTTGGAGAACAGAATAAACCTTCCTCTCAAGAGATCTTGCGGATGGCTGAAGAACTGAACCTGGAGAAAGAAGTAGTGAGGGTTTGGTTTTGCAACCGAAGGCAGAGAGAAAAACGGGTGAAAACAAGTCTGAATCAGAGTTTATTTACTATTTCTAAGGAGCATCTTGAATGCAGA
>Balaenoptera_omurai
ATGAGTTGCCAACCTTTTACTTCGGCTGATACCTTTATACCTCTGAATTCTGAGTCTTCTGCAACTCTGCCTCTGATAATGCATCACAGCGCTGCTGAGTGCCTACCTGTCTCCAACCACGCCACCAACGTGATGTCCACAGCAACAGGACTTCATTATTCTGTTCCTTCCTGTCATTATGGAAACCAGTCATCGACCTATGGAGTGATGGCAGGGAGCTTAGCCCCTTGTCTTTATAAGTTTCCCGACCACACCTTGAGTCATGGCTTTCCTCCCATGCACCAGCCTCTCCTGGCAGAGGACCTCACAGCCGCTGATTTCAAGCAGGAGCTCAGGCGGAAAAGCAAGTTGGCTGAAGAGCCAATAGACATGGATTCTCCAGAAATCCGAGAACTTGAAAAGTTTGCCAATGAATTTAAAGTGAGAAGAATTAAGCTAGGATACACCCAAACAAATGTTGGGGAAGCCCTGGCAGCTGTGCATGGCTCTGAATTCAGTCAAACAACTATCTGCCGATTTGAAAACTTGCAGCTCAGCTTCAAAAATGCATGCAAACTGAAAGCAATATTATCCAAATGGCTGGAGGAAGCCGAGCAAGTAGGAGCTTTATACAATGAGAAAGTGGGTGCAAATGAAAGAAAAAGGAAACGGAGAACAACTATCAGTATTGCTGCTAAAGATGCTCTGGAGAGACACTTTGGAGAACAGAATAAACCTTCCTCTCAAGAGATCTTGCGGATGGCTGAAGAACTGAACTTGGAGAAAGAAGTAGTGAGGGTTTGGTTTTGCAACCGAAGGCAGAGAGAAAAACGGGTGAAAACAAGTCTGAATCAGAGTTTATTTACTATTTCTAAGGAGCATCTTGAATGCAGA
>Equus_przewalskii
ATGAGTTGCCAACCTTTTACTTCGGCTGATACCTTTATGCCTCTGAATTCCGAGTCTTCAGCAGCTCTGCCCCTGATCATGCATCACAGCGCTGCCGAGTGCCTACCGGTCTCCAACCACGCCACCAACGTGATGTCCACAGCAACAGGACTTCATTACTCTGTTCCTTCCTGTCACTATGGAAACCAGTCATCAACCTATGGCGTGATGGCAGGTAGCTTAACCCCTTGTCTTTATAAGTTTCCTGACCACACCTTGGGGCATGGCTTTCCTCCCATGCACCAGCCTCTCCTGGCAGAGGACCCTGCAGCTGCTGACTTCAAGCAGGAACTCAGGCGGAAAAGTAAATTGGTTGAAGAGCCCATAGACATGGACTCTCCCGAAATCCGAGAACTTGAAAAGTTTGCCAATGAATTTAAAGTGAGAAGAATTAAGTTAGGATACACCCAAACGAACGTCGGGGAAGCGCTGGCGGCCGTGCACGGCTCTGAGTTCAGCCAAACAACGATCTGCCGATTTGAAAACCTGCAGCTCAGCTTTAAAAATGCGTGCAAACTGAAAGCAATCCTATCCAAATGGCTGGAGGAGGCTGAGCAAGTAGGAGCTTTGTACAATGAAAAAGTGGGAGTAAACGAAAGGAAAAGGAAACGGAGAACAACGATAAGTATTGCTGCTAAAGACGCTCTGGAGAGACACTTCGGAGAACAGAATAAACCTTCCTCTCAGGAGATCATGCGGATGGCTGAAGAACTGAATCTGGAGAAAGAAGTAGTAAGAGTTTGGTTTTGCAACCGAAGGCAAAGAGAAAAACGGGTGAAAACAAGTCTGAATCAGAGTTTATTCACTATTTCTAAGGAGCATCTTGAATGCAGA
>Stenella_attenuata
ATGAGTTGCCAACCTTTTACTTCGGCTGATACCTTTATACCTCTGAATTCTGAGTCTTCTGCAACTCTGCCTCTGATAATGCATCACAGCGCTGCTGAGTGCCTACCTGTCTCCAACCACGCCACCAACGTGATGTCCACA-------------------------------------------------------------------------GGAGCTTAGCCCCTTGTCTTTATAAGTTTCCCGACCACACCTTGAGTCATGGCTTTCCTCCCATGCACCAGCCTCTCCTGGCAGAGGACCTCACAGCCGCTGATTTCAAGCAGGAGCTCAGGCGGAAAAGCAAGTTGGCTGAAGAGCCAATAGACATGGATTCTCCAGAAATCCGAGAACTTGAAAAGTTTGCCAATGAATTTAAAGTGAGAAGAATTAAGCTAGGATACACCCAAACAAATGTTGGGGAAGCCCTGGCAGCTGTGCATGGCTCTGAATTCAGTCAAACGACTATCTGCCGATTTGAAAACCTGCAGCTCAGCTTCAAAAATGCATGCAAACTAAAAGCAATATTATCCAAATGGCTGGAGGAAGCCGAGCAAGTAGGAGCTTTATACAATGAGAAAGTGGGTGCAAATGAAAGAAAAAGGAAACGGAGAACAACTATCAGTATTGCTGCTAAAGATGCTCTGGAGAGACACTTTGGAGAACAGAATAAACCTTCCTCTCAAGAGATCTTGCGGATGGCTGAAGAACTGAACTTGGAGAAAGAAGTAGTGAGGGTTTGGTTTTGCAACCGAAGGCAGAGAGAAAAACGGGTGAAAACAAGTCTGAATCAGAGTTTATTTACTATTTCTAAGGAGCATCTTGAATGCAGA
>Kogia_simus
ATGAGTTGCCAACCTTTTACTTCGGCTGATACCTTTATACCTCTGAATTCTGAGTCTTCTGCAACTCTGCCTCTGATAATGCATCACAGCGCTGCTGAGTGCCTACCAGTCTCCAACCACGCCACCAACGTGATGTCCACA-------------------------------------------------------------------------GGAGCTTAGCCCCTTGTCTTTATAAGTTTCCCGACCACACCTTGAGTCATGGCTTTCCTCCCATGCACCAGCCTCTCCTGGCAGAGGACCTCACAGCCGCTGATTTCAAGCAGGAGCTCAGGCGGAAAAGCAAGTTGGCTGAAGAGCCAATAGACATGGATTCTCCAGAAATCCGAGAACTTGAAAAGTTTGCCAATGAATTTAAAGTGAGAAGAATTAAGCTAGGATACACCCAAACAAATGTTGGGGAAGCCCTGGCAGCTGTGCATGGCTCTGAATTCAGTCAAACGACTATCTGCCGATTTGAAAACCTGCAGCTCAGCTTCAAAAATGCATGCAAACTAAAAGCAATATTATCCAAATGGCTGGAGGAAGCCGAGCAAGTAGGAGCTTTATACAATGAGAAAGTGGGTGCAAATGAAAGAAAAAGGAAACGGAGAACAACTATCAGTATTGCTGCTAAAGACGCTCTGGAGAGACATTTTGGAGAACAGAATAAACCTTCCTCTCAAGAGATCTTGCGGATGGCTGAAGAACTGAACCTGGAGAAAGAAGTAGTGAGGGTTTGGTTTTGCAACCGAAGGCAGAGAGAAAAACGGGTGAAAACAAGTCTGAATCAGAGTTTATTTACTATTTCTAAGGAGCATCTTGAATGCAGA
>Delphinus_capensis
ATGAGTTGCCAACCTTTTACTTCGGCTGATACCTTTATACCTCTGAATTCTGAGTCTTCTGCAACTCTGCCTCTGATAATGCATCACAGCGCTGCCGAGTGCCTACCAGTCTCCAACCACGCCACCAACGTGATGTCCACA-------------------------------------------------------------------------GGAGCTTAGCCCCTTGTCTTTATAAGTTTCCCGACCACACCTTGAGTCATGGCTTTCCTCCCATGCACCAGCCTCTCCTGGCAGAGGACCTCACAGCCGCTGATTTCAAGCAGGAGCTCAGGCGGAAAAGCAAGTTGGCTGAAGAGCCAATAGACATGGATTCTCCAGAAATCCGAGAACTTGAAAAGTTTGCCAATGAATTTAAAGTGAGAAGAATTAAGCTAGGATACACCCAAACAAATGTTGGGGAAGCCCTGGCAGCTGTGCATGGCTCTGAATTCAGTCAAACGACTATCTGCCGATTTGAAAACCTGCAGCTCAGCTTCAAAAATGCATGCAAACTAAAAGCAATATTATCCAAATGGCTGGAGGAAGCCGAGCAAGTAGGAGCTTTATACAATGAGAAAGTGGGTGCAAATGAAAGAAAAAGGAAACGGAGAACAACTATCAGTATTGCTGCTAAAGACGCTCTGGAGAGACATTTTGGAGAACAGAATAAACCTTCCTCTCAAGAGATCTTGCGGATGGCTGAAGAACTGAACCTGGAGAAAGAAGTAGTGAGGGTTTGGTTTTGCAACCGAAGGCAGAGAGAAAAACGGGTGAAAACAAGTCTGAATCAGAGTTTATTTACTATTTCTAAGGAGCATCTTGAATGCAGA
>Balaenoptera_bonaerensis
ATGAGTTGCCAACCTTTTACTTCGGCTGATACCTTTATACCTCTGAATTCTGAGTCTTCTGCAACTCTGCCTCTGATAATGCATCACAGCGCTGCCGAGTGCCTACCTGTCTCCAACCATGCCACCAACGTGATGTCCACAGCAACAGGACTTCATTATTCTGTTCCTTCCTGTCATTATGGAAACCAGTCATCGACCTATGGAGTGATGGCAGGGAGCTTAGCCCCTTGTCTTTATAAGTTTCCCGACCACACCTTGAGTCATGGCTTTCCTCCCATGCACCAGCCTCTCCTGGCAGAGGACCTCACAGCCGCTGATTTCAAGCAGGAGCTCAGGCGGAAAAGCAAGTTGGCTGAAGAGCCAATAGACATGGATTCTCCAGAAATCCGAGAACTTGAAAAGTTTGCCAATGAATTTAAAGTGAGAAGAATTAAACTAGGATACACCCAAACAAATGTTGGGGAAGCCCTGGCAGCTGTGCATGGCTCTGAATTCAGTCAAACAACTATCTGCCGATTTGAAAACTTGCAGCTCAGCTTCAAAAATGCATGCAAACTGAAAGCAATATTATCCAAATGGCTGGAGGAAGCCGAGCAAGTAGGAGCTTTATACAATGAGAAAGTGGGTGCAAATGAAAGAAAAAGGAAACGGAGAACAACTATCAGTATTGCTGCTAAAGACGCTCTGGAGAGACACTTTGGAGAACAGAATAAACCTTCCTCTCAAGAGATCTTGCGGATGGCTGAAGAACTGAACTTGGAGAAAGAAGTAGTGAGGGTTTGGTTTTGCAACCGAAGGCAGAGAGAAAAACGGGTGAAAACAAGTCTGAATCAGAGTTTATTTACTATTTCTAAGGAGCATCTTGAATGCAGA
>Eschrichtius_robustus
ATGAGTTGCCAACCTTTTACTTCGGCTGATACCTTTATACCTCTGAATTCTGAGTCTTCTGCAACTCTGCCTCTGATAATGCATCACAGCGCTGCCGAGTGCCTACCTGTCTCCAACCACGCCACCAACGTGATGTCCACAGCAACAGGACTTCATTATTCTGTTCCTTCCTGTCATTATGGAAACCAGTCATCGACCTATGGAGTGATGACAGGGAGCTTAGCCCCTTGTCTTTATAAGTTTCCCGACCACACCTTGAGTCATGGCTTTCCTCCCATGCACCAGCCTCTCCTGGCAGAGGACCTCACAGCCGCTGATTTCAAGCAGGAGCTCAGGCGGAAAAGCAAGTTGGCTGAAGAGCCAATAGACATGGATTCTCCAGAAATCCGAGAACTTGAAAAGTTTGCCAATGAATTTAAAGTGAGAAGAATTAAACTAGGATACACCCAAACAAATGTTGGGGAAGCCCTGGCAGCTGTGCATGGCTCTGAATTCAGTCAAACAACTATCTGCCGATTTGAAAACTTGCAGCTCAGCTTCAAAAATGCATGCAAACTGAAAGCAATATTATCCAAATGGCTGGAGGAAGCCGAGCAAGTAGGAGCATTATACAATGAGAAAGTGGGTGCAAATGAAAGAAAAAGGAAACGGAGAACAACTATCAGTATTGCTGCTAAAGACGCTCTGGAGAGACACTTTGGAGAACAGAATAAACCTTCCTCTCAAGAGATCTTGCGGATGGCTGAAGAACTGAACCTGGAGAAAGAAGTAGTGAGGGTTTGGTTTTGCAACCGAAGGCAGAGAGAAAAACGGGTGAAAACAAGTCTGAATCAGAGTTTATTTACTATTTCTAAGGAGCATCTTGAATGCAGA
>Camelus_dromedarius
ATGAGTTGCCAACCTTTTACTTCGGCTGATACCTTTATACCTCTGAATTCTGAGTCTTCTGCAACTCTGCCTCTGATAATGCACCACAGCGCTGCCGAGTGCCTACCAGTCTCCAACCATGCCACCAACGTGATGTCCACAGCAACAGGACTTCATTATTCTGTTCCTTCCTGTCATTATGGGAACCAGTCATCAACCTATGGAGTGATGGCAGGCAGCTTAACCCCTTGTCTTTATAAGTTTCCCGACCATGCCTTGAGTCATGGCTTTCCCCCCATGCACCAGCCTCTCCTGCCGGAGGACCCCACAGCCGCTGATTTCAAGCAGGAGCTCAGGCGGAAAAGCAAGTTGGTGGAAGAACCAATAGACATGGATTCTCCGGAAATCCGGGAACTTGAAAAGTTTGCCAATGAATTTAAAGTGAGAAGAATTAAGTTAGGCTACACCCAAACGAATGTTGGGGAAGCCCTGGCAGCCGTGCATGGCTCTGAGTTCAGTCAAACAACTATCTGCCGATTCGAAAACCTGCAGCTCAGCTTCAAAAATGCGTGCAAACTAAAAGCAATATTATCCAAGTGGCTGGAGGAAGCTGAGCAAGTAGGAGCTTTATACAATGAGAAAGTAGGAGCAAATGAAAGGAAAAGGAAACGGAGAACAACTATCAGTATTGCTGCTAAAGACGCTCTAGAGAGACATTTTGGAGAACAGAATAAACCTTCCTCTCAAGAGATCCTGCGGATGGCTGAAGAACTGAATCTGGAGAAAGAAGTAGTGAGGGTTTGGTTTTGCAACCGAAGGCAAAGAGAAAAACGGGTGAAAACAAGTCTGAATCAGAGTTTATTTACTATTTCTAAGGAGCATCTTGAATGCAGA
>Capra_hircus
ATGAGTTGCCAACCTTTTACTTCGACTGATACCTTTATTCCTCTGAATTCTGAGTCTTCTGCAACTCTGCCTCTGATAATGCATCCCAGTGCTGCGGAGTGCCTACCGGTCTCCAACCACGCCACCAACGTGATGTCCACAGCAACAGGACTTCATTATTCTGTTCCTTCCTGTCATTATGGAAACCAGTCATCGACCTATGGCGTGATGGCAGGGAGCTTAACCCCTTGTCTTTATAAGTTTCCTGACCACACGCTGAGTCATGGTTTTCCTCCCATGCATCAGCCTCTCCTTTCAGAGGATCCCACAGCCGCTGATTTCAAGCAGGAGCTCAGGCGGAAAAGCAAATTGATCGAAGAGCCAATAGACATGGATTCTCCAGAAATCCGAGAACTTGAAAAGTTTGCCAATGAGTTTAAAGTGAGAAGAATTAAGCTAGGATACACCCAGACAAATGTTGGGGAAGCTCTGGCAGCTGTGCATGGCTCTGAATTCAGTCAAACAACTATCTGCCGATTTGAAAACCTGCAGCTCAGCTTCAAGAATGCATGCAAACTAAAAGCAATATTATCCAAATGGCTGGAGGAAGCTGAGCAAGTAGGAGCTTTATACAATGAGAAAGTTGGTGCAAATGAAAGAAAAAGGAAACGGAGAACAACTATCAGTATTGCTGCTAAAGACGCCCTGGAGAGACACTTTGGAGAACAGAATAAGCCTTCCTCTCAGGAGATCCTGAGGATGGCTGAAGAACTAAACCTGGAGAAAGAAGTGGTGAGGGTTTGGTTTTGTAACCGAAGACAGAGAGAAAAACGGGTGAAAACAAGCCTGAATCAGAGTTTATTTCCTATCTCTAAGGAGCATCTTGAATGCAGA
>Bos_indicus
ATGAGTTGCCAACCTTTTACTTCGACTGATACCTTTATACCTCTGAATTCTGAGTCTTCTGCAACTCTGCCTCTGATAATGCATCCCAGTGCTGCGGAGTGCCTACCGGTCTCCAACCACGCCACCAACGTGATGTCCACAGCAACAGGACTTCATTATTCTGTTCCTTCCTGTCATTATGGAAACCAGTCATCRACCTATGGCGTGATGGCAGGGAGCTTAACCCCTTGTCTTTATAAGTTTCCTGACCACACGTTGAGTCATGGTTTTCCTCCCATGCATCAGCCTCTCCTTTCAGAGGACCCCACTGCCGMTGATTTCAAGCAGGAGCTCAGGCGGAAAAGCAAATTGGTTGAAGAGCCAATAGACATGGATTCTCCAGAAATCCGAGAACTTGAAAAGTTTGCCAATGAGTTTAAAGTGAGAAGAATTAAGCTAGGATACACCCAGACAAATGTTGGGGAAGCTCTGGCAGCTGTGCATGGCTCTGAATTCAGTCAAACAACTATCTGCCGATTTGAAAACCTGCAGCTCAGCTTCAAAAATGCATGCAAACTAAAAGCAATATTATCCAAATGGCTGGAGGAAGCCGAGCAAGTAGGAGCTTTATACAATGAGAAAGTTGGTGCAAATGAAAGAAAAAGGAAACGGAGAACAACAATCAGTATTGCTGCTAAAGACGCCCTGGAGAGACACTTTGGAGAACAGAATAAGCCTTCCTCTCAGGAGATCCTGCGGATGGCTGAAGAACTAAACCTGGAGAAAGAAGTGGTGAGGGTTTGGTTTTGTAACCGAAGGCAGAGAGAAAAACGGGTGAAGACAAGCCTGAATCAGAGTTTATTTACTATTTCTAAGGAGCATCTCGAATGCAGA
