# Supplementary material for: Insights into body size variation in cetaceans from the evolution of body-size-related genes
Source: BMC Evol Biol. 2019 Jul 27;19:157. doi: 10.1186/s12862-019-1461-9 (PMC6660953; doi:10.1186/s12862-019-1461-9)
Supplement: Supplementary file 4 — Alignment sequences of 20 body-size related genes used for this study. These files are Fast format, please use MEGA or Clustal to open them. (ZIP 133 kb) [file 12862_2019_1461_MOESM4_ESM.zip › Additional file 4 6.2/PLAG1.fas]

>Vicugna_pacos
ATGGCCACTGTCATCCCTGGTGATTTGTCAGAAGTAAGAGATACCCAGAAAGTCCCTTCAGGGAAACGTAAGCGTGGTGAAACCAAACCAAGAAAAAACTTTCCTTGCCAACTGTGTGACAAGGCCTTTAACAGTGTTGAGAAATTAAAGGTTCACTCCTACTCTCACACAGGAGAGAGGCCCTACAAGTGCATACAACAAGACTGCACGAAAGCCTTTGTTTCTAAGTACAAATTACAAAGGCACATGGCTACCCACTCTCCTGAGAAAACCCACAAGTGTAACTATTGTGAGAAAATGTTTCACCGGAAGGACCACCTGAAGAACCACCTGCACACGCACGACCCCAACAAAGAGACGTTCAAGTGCGAGGAGTGCGGCAAGAACTACAACACCAAGCTCGGGTTCAAGCGCCACCTGGCCTTGCACGCGGCCACCAGCGGCGACCTCACCTGCAAGGTGTGCCTGCAGACGTTCGAGAGCACGGGCGTGCTGCTGGAGCACCTCAAGTCGCACGCGGGCAAGTCGTCGGGCGGCGTGAAGGAGAAGAAGCACCAGTGCGAGCACTGTGACCGCCGCTTCTACACGCGCAAGGACGTGCGCAGACACATGGTGGTGCACACGGGAAGGAAGGACTTCCTCTGCCAGTACTGCGCCCAGAGGTTCGGGCGCAAGGACCACCTGACGCGGCACATGAAGAAGAGTCACAACCAAGAACTCCTGAAGGTCAAGACGGAGCCCGTGGACTTCCTGGATCCCTTCACCTGCAATGTCTCCGTGCCTATCAAGGACGAGCTCCTCCCGGTGATGTCCTTACCTTCCAGCGAACTGCTGTCCAAGCCATTCACAAACACGCTGCAGCTAAACCTCTACAACACCCCGTTCCAGTCCATGCCCAGCTCGGGGTCCGCCCACCAGATGATCACAACTCTGCCCCTGGGGATGACGTGCCCCATCGACATGGACGCTGTGCACCCCTCCCACCACCTTTCTTTCAAGTACCCGTTCAGTTCTACCTCATACGCAATTTCTATTCCCGAGAAGGAGCAGCCGCTGAAGGGGGAGATTGAGAGTTACCTGATGGAGCTCCAGGCTGGGGCGCCCTCCTCTTCCCAGGACTCCCAGGCGTCGTCCTCCAAACTCGGGCTGGAGCCGCAGATCGGGTCCCTGGATGACGCCGCGGGGGACCTCTCCCTGTCAAAAAGCTCCATTTCCATCAGCGACCCCCTCAACACACCGGCATTGGATTTTTCTCAGTTGTTTAATTTCATACCATTAAACGGGCCTCCCTATAACCCTCTGTCGGTGGGGAGCCTCGGGATGAGCTATTCCCAGGAAGAAGCACATTCTTCTGTGTCTCAGCTCCCGCCCCAGACCCAGGACCCCCAGGATCCTGCAAACAGCATAGGTCTCGGCTCGCTGCACTCCCTGTCGGCAGCGTTCACCAGCAGTTTAAGCACGAGCACCACCCTGCCACGCTTCCATCAGGCTTTCCAG
>Equus_caballus
ATGGCCACTGTCATTCCTGGTGATTTGTCAGAAGTAAGAGATACCCAGAAAGTCCCTTCAGGGAAACGTAAGCGTGGTGAAACCAAACCAAGAAAAAACTTTCCTTGCCAACTGTGTGACAAGGCCTTTAACAGTGTTGAGAAATTAAAGGTTCACTCCTACTCTCACACAGGAGAGAGGCCCTACAAGTGCATACAACAAGACTGCACCAAGGCCTTTGTTTCTAAGTACAAATTACAAAGGCACATGGCTACTCATTCTCCTGAGAAAACCCATAAGTGTAATTATTGTGAGAAAATGTTTCACCGAAAAGATCATCTGAAGAATCACCTGCATACACATGACCCTAACAAAGAGACGTTTAAGTGTGAAGAATGTGGCAAGAACTACAATACCAAGCTTGGGTTCAAACGTCACTTGGCCTTGCATGCTGCAACAAGTGGTGACCTCACCTGCAAGGTCTGTTTGCAGACTTTCGAAAGCACAGGAGTGCTTCTGGAGCACCTTAAATCTCATGCGGGCAAGTCGTCTGGCGGGGTTAAAGAGAAAAAGCACCAGTGCGAGCATTGTGATCGCCGTTTCTACACCCGGAAGGATGTCCGGAGACATATGGTGGTGCACACTGGAAGAAAGGACTTCCTCTGTCAGTATTGTGCACAGAGATTTGGGCGAAAGGATCACCTGACTCGACATATGAAGAAGAGTCACAATCAAGAACTTCTGAAAGTCAAAACAGAACCAGTGGATTTTCTGGATCCATTTACCTGCAATGTTTCTGTGCCTATCAAAGATGAGCTCCTTCCGGTGATGTCCTTACCTTCCAGTGAACTGTTATCAAAGCCATTCACAAACACTTTGCAGTTAAACCTCTATAACACTCCATTTCAGTCCATGCAGAGCTCGGGATCTGCCCACCAAATGATCACAACTTTACCTTTGGGAATGACGTGCCCAATAGACATGGATGCTGTTCATCCTTCTCACCATCTTTCTTTCAAATACCCATTCAGTTCTACCTCATATGCAATTTCTATTCCTGAAAAAGAACAGCCATTAAAGGGGGAAATTGAGAGTTATCTGATGGAGCTGCAAGGTGGTGTGCCCTCTTCATCCCAGGATTCTCAAGCATCGTCATCTAAACTAGGGTTGGATCCTCAGATAGGGTCCCTAGATGATGGTGGGGGGGACCTCTCCCTGTCAAAAAGCTCTATTTCTATCAGTGACCCCCTAAACACACCAGCATTGGATTTTTCTCAGTTGTTTAATTTCATACCATTAAATGGTCCTCCTTATAACCCTATATCAGTAGGGAGCCTTGGAATGAGCTATTCCCAAGAAGAAGCACATTCTTCTGTGTCTCAGCTCCCCCCACAAACACAGGATCTTCAGGATCCTGCAAACACTCTAGGTCTTGGGTCTCTGCACTCACTGTCAGCAGCTTTCACCAGTAGTTTAAGCACAAGCACCACCCTACCACGTTTCCATCAAGCTTTTCAG
>Sus_scrofa
ATGGCCACTGTCATTCCTGGTGATTTGTCAGAAGTAAGAGATACCCAGAAAGTCCCTTCAGGGAAACGTAAGCGTGGTGAAACCAAACCAAGAAAAAACTTTCCTTGCCAACTGTGTGACAAGGCCTTTAACAGTGTTGAGAAATTAAAGGTTCACTCCTACTCTCACACAGGAGAGAGGCCCTACAAGTGCATACAACAAGACTGCACGAAAGCCTTTGTTTCTAAGTACAAATTACAAAGGCACATGGCTACCCACTCTCCTGAGAAAACCCACAAGTGTAATTATTGCGAGAAGATGTTTCACCGGAAGGATCACCTGAAGAACCACCTGCACACACACGACCCCAACAAAGAGACGTTCAAGTGCGAAGAGTGCGGCAAGAACTACAACACCAAGCTCGGCTTCAAGCGGCACCTGGCCCTGCACGCGGCCACGAGCGGCGACCTCACCTGCAAGGTCTGCCTGCAGACGTTCGAGAGCACGGGTGTGCTGCTGGAGCACCTGAAGTCCCACGCGGGCAAGTCGTCGAGCGGCGTCAAGGAGAAGAAGCACCAGTGCGAGCACTGCGACCGGCGCTTCTACACCCGCAAGGACGTGCGCAGGCACATGGTGGTGCACACGGGCCGCAAGGACTTCCTGTGCCAGTACTGCGCGCAGAGGTTTGGGCGCAAGGACCACCTGACGCGGCACATGAAGAAGAGTCACAATCAGGAGCTCCTGAAGGTCAAGACGGAGCCCGTGGACTTCCTGGACCCCTTCACCTGCAACGTCTCCGTGCCCATCAAAGACGAGCTCCTCCCGGTCATGTCCCTGCCCTCCAGCGAACTGCTGTCCAAGCCCTTCCCCAACACGCTGCAGCTGAACCTCTACAACACTCCGTTCCAGCCCATGCAGAGCTCGGGGTCGGCGCACCAGATGATCACCACTCTGCCGCTGGGCATGACGTGCCCGCTGGACATGGACGCTGTCCACCCCTCCCACCACCTGTCCTTCAAATACCCGTTCGGTTCTACCTCATACGCCATCTCTATTCCCGAGAAAGAACAGCCGCTGAAGGGGGAGATCGAGAGCTATCTGATGGAGCTGCAGGGCGGCGCGCCCTCGTCCTCGCAGGACTCTCCAGCGTCGTCGTCTAAGCTCGGGCTGGAGCCCCCGCTGGGGGCCCTGGATGACGGCGCGGGGGACCTCGCCCTGTCCAAAAGCTCCATTTCTATCAGCGACCCCCTGAACACCCCGGCCTTGGACTTCTCCCAGTTGTTTAATTTCATCCCGCTAAACGGCCCTCCCTATAACCCGCTGTCGGTGGGGAGCCTGGGCATGAGCTACGCCCAGGAGGAAGCGCATTCTTCCGTGTCTCAGCTCCCCGCGCCTGCGCAGGACCTCCAGGATCCTGCCAACCCCATAGGGCTCAGCTCTCTACACTCGCTGTCGGCGGCTTTCACCAGTAGTCTGAGCACAAGCACCACCCTGCCACGTTTCCATCAAGCGTTTCAG
>Camelus_bactrianus
ATGGCCACTGTCATCCCTGGTGATTTGTCAGAAGTAAGAGATACCCAGAAAGTCCCTTCAGGGAAACGTAAGCGTGGTGAAACCAAACCAAGAAAAAACTTTCCTTGCCAACTGTGTGACAAGGCCTTTAACAGTGTTGAGAAATTAAAGGTTCACTCCTACTCTCACACAGGAGAGAGGCCCTACAAGTGCATACAACAAGACTGCACGAAAGCCTTTGTTTCTAAGTACAAATTACAAAGGCACATGGCTACCCACTCTCCTGAGAAAACCCACAAGTGTAACTATTGTGAGAAAATGTTTCACCGGAAGGACCACCTGAAGAACCACCTGCACACGCACGACCCCAACAAAGAGACGTTCAAGTGCGAGGAGTGCGGCAAGAACTACAACACCAAGCTCGGGTTCAAGCGCCACCTGGCCTTGCACGCGGCCACCAGCGGCGACCTCACCTGCAAGGTGTGCCTGCAGACGTTCGAGAGCACGGGCGTGCTGCTGGAGCACCTCAAGTCGCACGCGGGCAAGTCGTCGGGCGGGGTGAAGGAGAAGAAGCACCAGTGCGAGCACTGTGACCGCCGCTTCTACACGCGCAAGGACGTGCGCAGACACATGGTGGTGCACACGGGAAGGAAGGACTTCCTCTGCCAGTACTGCGCCCAGAGGTTCGGGCGCAAGGACCACCTGACGCGGCACATGAAGAAGAGTCACAACCAAGAGCTCCTGAAGGTCAAGACGGAGCCCGTGGACTTCCTGGATCCCTTCACCTGCAATGTCTCCGTGCCTATCAAGGACGAGCTCCTCCCGGTGATGTCCTTACCTTCCAGCGAACTGCTGTCCAAGCCATTCACAAACACACTGCAGCTAAACCTCTACAACACCCCGTTCCAGTCCATGCCCAGCTCGGGGTCCGCCCACCAGATGATCACAACTCTGCCCCTGGGCATGACGTGCCCCATCGACATGGACGCTGTGCACCCCTCCCACCACCTTTCGTTCAAGTACCCATTCAGTTCTACCTCATACGCAATTTCTCTTCCCGAGAAGGAGCAGCCGCTAAAGGGGGAGATTGAGAGCTACCTGATGGAGCTCCAGGCTGGGGCGCCCTCCTCTTCCCAGGACTCCCAGGCGTCGTCCTCCAAACTCGGGCTGGAGCCGCAGATCGGGTCCCTGGATGACGCCGCGGGGGACCTCTCCCTGTCAAAAAGCTCCATTTCCATCAGCGACCCCCTCAACACACCGGCATTGGATTTTTCTCAGTTGTTTAATTTCATACCATTAAATGGGCCTCCCTATAACCCTCTGTCGGTGGGGAGCCTTGGGATGAGCTATTCCCAGGAAGAAGCACATTCTTCTGTGTCTCAGCTCCCGCCCCAGACCCAGGACCCCCAGGATCCTGCAAACAGCATAGGTCTCGGCTCGCTGCACTCCCTGTCAGCAGCGTTCACCAGCAGTTTAAGCACGAGCACCACCCTGCCACGTTTCCATCAGGCTTTCCAG
>Bos_taurus
ATGGCCACTGTCATTCCTGGTGATTTGTCAGAAGTAAGAGATACCCAGAAAGTCCCTTCAGGGAAACGTAAGCGTGGTGAAACCAAACCAAGAAAAAACTTTCCTTGCCAACTGTGTGACAAGGCCTTTAACAGTGTTGAGAAATTAAAGGTGCACTCCTACTCTCACACAGGAGAGAGGCCCTACAAGTGCATACAACAAGACTGCACGAAAGCCTTTGTTTCTAAGTACAAATTACAAAGGCACATGGCTACGCACTCTCCCGAGAAAACCCACAAGTGTAACTATTGCGAGAAAATGTTTCACCGGAAGGACCACCTGAAGAACCACCTGCACACACACGACCCCAACAAAGAGACGTTCAAGTGCGAAGAGTGCGGCAAGAGCTACAACACCAAGCTGGGCTTCAAGCGGCACCTGGCCCTGCACGCGGCCACGAGCGGCGACCTCACCTGCAAAGTGTGCCTGCAGACGTTCGAGAGCACCGGCGTGCTGCTAGAGCACCTGAAGTCGCACGCGGGCAAGTCGGCAGGCGGCGTGAAGGAGAAGAAGCACCCATGTGAGCACTGCGACCGCCGCTTCTACACGCGCAAGGACGTCCGCCGACACATGGTGGTGCACACGGGAAGGAAGGACTTCCTCTGCCAGTACTGCGCTCAGAGGTTTGGGCGCAAGGACCACCTGACGCGGCACATGAAGAAGAGCCACAACCAGGAGCTCCTGAAGGTCAAGACGGAGCCCGTGGACTTCCTGGATCCCTTCACCTGCAACGTGTCGGTGCCCATCAAGGACGAACTCCTCCCGGTGATGTCGCTGCCCTCCAGCGAGCTGCTGTCCAAGCCGTTCCCCAGCACGCTGCAGCTGAACCTCTACAACACTCCGTTCCAGTCTGTGCAGAGCTCGGGCTCTGCCCACCAGATGATCACCACCCTGCCTTTGGGCATGACGTGCCCCATAGACATGGATGCTGTCCACCCCTCCCACCACCTTTCCTTCAAGTACCCGTTCAGTTCTACCTCATACGCCATCTCTATTCCCGAAAAAGAACAGCCCTTAAAGGGGGAGATTGAGAGCTACCTGATGGAGCTGCAGGGCGGCGTGCCCTCCTCCTCCCAGGACTCTCCAGCATCCTCGTCCAAACTGGGGTTGGAGCCGCAGCTCGGGTCCCTGGAGGACAGCACGGGGGACCTCTCCCTGTCCAAAAGCTCCATCTCCATCAGTGACCCCCTGAACACACCAGCATTGGATTTCTCTCAGCTGTTCAATTTCATACCATTAAACGGCCCTCCCTATAACCCGATCTCGGTGGGGAGCCTGGGGATGAGCTACTCCCAGGAGGAGGCACACTCTTCAGTGTCTCAGCTCCCCCCGCAGAGCCAGGACCTGCCGGATCCTGCCAGCACCATAGGGCTGGGCTCTCTGCACTCGCTGTCCGCAGCCTTCACCAGTAGTCTGAGCACGAGCACAACCCTGCCCCGTTTCCACCAGGCTTTCCAG
>Ovis_aries
ATGGCCACTGTCATTCCTGGTGATTTGTCAGAAGTAAGAGATACCCAGAAAGTCCCTTCAGGGAAACGTAAGCGTGGTGAAACCAAACCAAGAAAAAACTTCCCTTGCCAACTGTGTGACAAGGCCTTTAACAGTGTTGAGAAATTAAAGGTGCACTCCTACTCTCACACAGGAGAGAGGCCCTACAAGTGCATACAACAAGACTGCACGAAAGCCTTTGTTTCTAAGTACAAATTACAAAGGCACATGGCTACGCACTCTCCTGAGAAAACCCACAAGTGTAACTATTGCGAGAAAATGTTTCACCGGAAGGACCACCTGAAGAACCACCTGCACACGCACGACCCCAACAAAGAGACGTTCAAGTGTGAAGAGTGCGGCAAGAGCTACAACACCAAGCTGGGCTTCAAGCGGCACCTCGCCCTGCACGCGGCCACGAGTGGCGACCTCACCTGCAAGGTGTGCCTGCAGACGTTCGAGAGCACCGGTGTGCTGCTGGAGCACCTGAAGTCGCACGCGGGCAAGTCGGCGGGCGGCGTGAAGGAGAAGAAGCACCCGTGCGAGCACTGCGACCGCCGCTTCTACACGCGCAAGGACGTCCGCCGACACATGGTGGTGCACACGGGAAGGAAGGACTTCCTCTGCCAGTACTGCGCTCAGAGGTTCGGGCGCAAGGACCACCTGACGCGGCACATGAAGAAGAGCCACAACCAGGAGCTCCTGAAGGTCAAGACGGAGCCCGTGGACTTCCTGGATCCCTTCACCTGCAACGTGTCGGTGCCCATCAAGGACGAGCTCCTCCCGGTGATGTCGCTGCCCTCCAGCGAGCTGCTGTCCAAGCCGTTCCCCAGCACGCTGCAGCTAAACCTCTACAACACTCCGTTCCAGTCTGTGCAGAGCTCGGGCTCTGCCCACCAGATGATCACCACCCTGCCTTTGGGCATGACTTGCCCCATAGACATGGATGCTGTCCACCCCTCCCACCACCTTTCCTTCAAGTACCCGTTCAGTTCTACCTCATACGCCATCTCTATTCCCGAAAAAGAACAGCCCTTGAAGGGGGAGATTGAGAGCTACCTGATGGAGCTGCAGGGCGGCGTGCCCTCCTCCTCCCAGGACTCTCCAGCGTCCTCGTCCAAACTGGGGTTGGAGCCGCAGCTTGGGTCCCTGGAGGACAGCACGGGGGACCTCTCCCTGTCCAAAAGCTCCATCTCCATCAGTGACCCCCTAAACACACCAGCATTGGATTTCTCTCAGCTGTTCAATTTCATACCATTAAACGGCCCTCCCTATAACCCGATCTCGGTGGGGAGCCTGGGGATGAGCTACTCCCAGGAGGAGGCACACTCTTCCGTGTCTCAGCTGCCCCCGCAGAGCCAGGACCTGCCGGATCCTGCCAGCACCATAGGGCTGGGCTCTCTGCACTCGCTGTCCGCAGCCTTCACCAGTAGTCTGAGCACGAGCACAACCCTGCCCCGTTTCCACCAGGCTTTCCAG
>Orcinus_orca
ATGGCCACTGTCATTCCTGGTGATTTGTCAGAAGTAAGAGATACCCAGAAAGTCCCTTCAGGGAAACGTAAGCGTGGTGAAACCAAACCAAGAAAAAACTTTCCTTGCCAACTGTGTGACAAGGCCTTTAACAGTGTTGAGAAATTAAAGGTCCACTCCTACTCTCACACAGGAGAGAGGCCCTACAAGTGCATACAACAAGACTGCACGAAAGCCTTTGTTTCTAAGTACAAATTACAAAGGCACATGGCCACGCACTCTCCCGAGAAAACCCACAAGTGTAATTACTGTGAGAAAATGTTTCACCGGAAGGACCACCTGAAGAATCACCTGCACACACACGACCCCAACAAAGAGACGTTCACGTGCGAAGAGTGCGGCAAGAACTACAACACCAAGCTCGGGTTCAAGCGGCACCTGGCCTTGCACGCGGCCACGAGCGGCGACCTCACCTGCAAGGTCTGCCTGCAGACGTTCGAGAGCACGGGCGTGCTGCTGGAGCACCTGAAGTCCCACGCGGGCAAGTCGTCGGGGGGCGTGAAGGAGAAGAAACACCAGTGCGAGCACTGCGACCGCCGCTTCTACACGCGCAAAGACGTGCGCAGACACATGGTGGTGCACACGGGAAGGAAGGACTTCCTCTGCCAGTACTGTGCACAGAGGTTCGGGCGCAAGGACCACCTGACGCGGCACATGAAGAAGAGTCACAACCAGGAACTCCGGAAGGTCAAGACGGAGCCCGTGGACTTCCTGGATCCCTTTACCTGCAACGTCTCCGTGCCCATCAAGGACGAGCTCCTCCCGGTGATGTCCTTGCCTTCCAGCGAACTGTTGTCGAAGCCGTTCACAAACACGCTGCAGCTGAACCTCTACAACACTCCGTTCCAGTCCATGCAGAGCTCGGGATCTGCCCACCAGATGATCACAACCCTGCCTTTGGGCATGACGTGCCCAATAGACATGGATGCTGTCCACCCCTCTCACCACCTTTCTTTCAAATACCCGTTCAGTTCTACCTCATACGCCATTTCCATCCCCGAAAAGGAGCAGCCGCTGAAGGGGGAGATCGAGAGCTACCTGATGGAACTGCAAGGCAGCGTGCCCCCCTCTTCCCAGGACTCTCAAGCATCGTCGTCTAAGCTAGCGTTGGAGCCGCAGATCGGGTCGCTGGATGACGGCACGGGGGACCTCTCCCTGTCAAAAAGCTCGATTTCTATCAGCGAGCCCCTGAACACAGCAGCGTTGGACTTTTCTCAGCTGTTTAATTTCATACCATTAAGCGGTCCCCCCTATAACCCCATATCGGTGGGGAGCCTTGGGGTGAGCTCTCCGCAGGAGGAGGCACATTCTTCTGTGGCTCAGCTCCCGCCACAAACCCAGGAACTTCCGGATCCTGCCGGCACCATAGGTCTGGGCTCTCTGCACTCACTATCAGCGGCTTTCACCAGTAGTTTAAGCACAAGCACAACGCTGCCACGTTTCCACCAAGCTTTTCAG
>Balaena_mysticetus
ATGGCCACTGTCATTCCTGGTGATTTGTCAGAAGTAAGAGATACCCAGAAAGTCCCTTCAGGGAAACGTAAGCGTGGTGAAACCAAACCAAGAAAAAACTTTCCTTGCCAACTGTGTGACAAGGCCTTTAACAGTGTTGAGAAATTAAAGGTCCACTCCTACTCTCACACAGGAGAGAGGCCCTACAAGTGCATACAACAAGACTGCACGAAAGCCTTTGTTTCTAAGTACAAATTACAAAGGCACATGGCCACGCACTCTCCCGAGAAAACCCACAAGTGTAATTACTGTGAGAAAATGTTTCACCGGAAGGACCACCTGAAGAACCACCTGCACACACACGACCCCAACAAAGAGACGTTCGCGTGCGAGGAGTGCGGCAAGAACTACAACACCAAGCTCGGCTTCAAGCGGCACCTGGCCTTGCACGCGGCCACGAGCGGCGACCTCACGTGCAAGGTCTGCCTGCAGACGTTCGAGAGCACGGGCGTGCTGCTGGAGCACCTGAAGTCCCACGCGGGCAAGTCGTCGGGGGGCGTGAAGGAGAAGAAGCACCCGTGCGAGCACTGCGACCGCCGCTTCTACACGCGCAAGGACGTGCGCAGACACATGGTGGTGCACACGGGAAGGAAGGACTTCCTCTGCCAGTACTGCGCACAGAGGTTCGGCCGCAAGGACCACCTGACGCGGCACATGAAGAAGAGTCACAACCAGGAGCTCCGGAAGGTCAAGACGGAGCCCGTGGACTTCCTGGATCCCTTCACCTGCAACGTCTCCGTGCCCATCAAGGACGAGCTCCTCCCGGTGATGTCCTTGCCTTCCAGCGAACTGTTGTCGAAGCCGTTCACAAACACGCTGCAGCTGAACCTCTACAACACTCCTTTCCAGTCAATGCAGAGCTCGGGGTCTGCCCACCAGATGATCACAACTCTGCCCTTGGGCATGACGTGCCCGATAGACATGGATGCTGTCCACCCCTCTCACCACCTTTCTTTCAAGTACCCGTTCAGTTCTACCTCATACGCGATTTCCATCCCCGAAAAGGAACAGCCGCTGAAGGGGGAGATCGAGAGCTACCTGATGGAACTGCAAGGCAGCGTGCCCCCCTCTTCCCAGGACTCTCAAGCATCGTCGTCTAAACTAGCGTTGGAGCCGCAGATCGGGTCCCTGGATGACGGCACAGGGGACCTCTCCCTGTCCAAAAGCTCGATTTCCATCAGCGAGCCCCTGAACACAGCAGCATTGGACTTTTCTCAGCTGTTTAATTTCATACCATTAAGCGGTCCCCCCTATAACCCCATATCGGTGGGGAGCCTTGGGGTGAGCTCTCCCCAGGAGGAGGCACATTCTTCCGTGGCTCAGCTCCCGCCACAAACCCAGGATCTTCCGGATCCTGCCAGCACCATAGGTCTGGGCTCTCTGCACTCACTGTCAGCAGCCTTCACCAGTAGTTTAAGCACAAGTACAACGCTGCCGCGTTTCCATCAAGCTTTCCAG
>Balaenoptera_acutorostrata
ATGGCCACTGTCATTCCTGGTGATTTGTCAGAAGTAAGAGATACCCAGAAAGTCCCTTCAGGGAAACGTAAGCGTGGTGAAACCAAACCAAGAAAAAACTTTCCTTGCCAACTGTGTGACAAGGCCTTTAACAGTGTTGAGAAATTAAAGGTCCACTCCTACTCTCACACAGGAGAGAGGCCCTACAAGTGCATACAACAAGACTGCACGAAAGCCTTTGTTTCTAAGTACAAATTACAAAGGCACATGGCCACGCACTCTCCCGAGAAAACCCACAAGTGTAATTACTGTGAGAAAATGTTTCACCGGAAGGACCACCTGAAGAATCACCTGCACACACACGACCCCAACAAAGAGACGTTCACGTGCGAAGAGTGCGGCAAGAACTACAACACCAAGCTCGGGTTCAAGCGGCACCTGGCCTTGCACGCGGCCACGAGCGGCGACCTCACGTGCAAGGTCTGCCTGCAGACGTTCGAGAGCACGGGCGTGCTGCTGGAGCACCTGAAGTCCCACGCGGGCAAGTCGTCGGGGGGCGTGAAGGAGAAGAAGCACCAGTGCGAGCATTGCGACCGCCGCTTCTACACGCGCAAGGACGTGCGCAGACACATGGTGGTGCACACGGGAAGGAAGGACTTCCTCTGCCAGTACTGTGCACAGAGGTTCGGGCGCAAGGACCACCTGACGCGGCACATGAAGAAGAGTCACAACCAGGAACTCCGGAAGGTCAAGACGGAGCCCGTGGACTTCCTGGATCCCTTTACCTGCAACGTGTCCGTGCCCATCAAGGACGAGCTCCTCCCGGTGATGTCCTTGCCTTCCAGCGAACTATTGTCGAAGCCGTTCACAAACACGCTGCAGCTGAACCTCTACAACACTCCTTTCCAGTCCATGCAGAGCTCGGGGTCTGCCCACCAGATGATCACAACTCTGCCCTTGGGCATGACGTGCCCGATAGACATGGATGCTGTCCACCCCTCTCACCACCTTTCTTTCAAATACCCGTTCAGTTCTACCTCATACGCGATTTCCATCCCCGAAAAGGAACAGCCGCTGAAGGGGGAGATCGAGAGCTACCTGATGGAACTGCAAGGCAGCGTGCCCCCCTCTTCCCAGGACTCTCAAGCATCGTCGTCTAAACTAGTGTTGGAGCCGCAGATCGGGTCCCTGGATGACGGCACAGGGGACCTCTCCCTGTCCAAAAGCTCGATTTCCATCAGCGAGCCCCTGAACACAGCAGCGTTGGACTTTTCTCAGCTGTTTAATTTCATACCGTTAAGCGGCCCCCCCTATAACCCCATATCGGTGGGGAGCCTTGGGGTGAGCTCTCCCCAGGAGGAGGAACATTCTTCTGTGGCTCAGCTCCCGCCACAAACCCAGGATCTTCCGGATCCTGCCAGCACCATAGGTCTGGGCTCTCTGCACTCACTGTCAGCAGCTTTCACCAGTAGTTTAAGCACAAGCACAACGCTGCCACGTTTCCATCAAGCTTTCCAG
>Physeter_catodon
ATGGCCACTGTCATTCCTGGTGATTTGTCAGAAGTAAGAGATACCCAGAAAGTCCCTTCAGGGAAACGTAAGCGTGGTGAAACCAAACCAAGAAAAAACTTTCCTTGCCAACTGTGTGACAAGGCCTTTAACAGTGTTGAGAAATTAAAGGTCCACTCCTACTCTCACACAGGAGAGAGGCCCTACAAGTGCATACAACAAGACTGCACGAAAGCCTTTGTTTCTAAGTACAAATTACAAAGGCACATGGCCACGCACTCTCCCGAGAAAACCCACAAGTGTAACTACTGTGAGAAAATGTTTCACCGGAAGGACCACCTGAAGAATCACCTGCACACACACGACCCCAACAAAGAGACGTTCACGTGCGAAGAGTGCGGCAAGAACTACAACACCAAGCTCGGGTTCAAGCGGCACCTGGCCTTGCACGCGGCCACGAGCGGCGACCTCACCTGCAAGGTCTGCCTGCAGACGTTCGAGAGCACGGGCGTGCTGCTGGAGCACCTGAAGTCGCACGCGGGCAAGTCGTCGGGGGGCGTGAAGGAGAAGAAGCACCCGTGCGAGCACTGCGAGCGCCGCTTCTACACGCGCAAGGACGTGCGCAGACACATGGTGGTGCACACGGGGAGGAAGGACTTCCTCTGCCAGTACTGCGCGCAGAGGTTCGGGCGCAAGGACCACCTGACGCGGCACATGAAGAAGAGCCACAGCCAGGAGCTGCGCAAGGTCAAGACGGAGCCCGTGGACTTCCTGGACCCCTTTACCTGCAACGTCTCCGTGCCCATCAAGGACGAGCTCCTCCCGGTGATGTCCTTGCCTTCCAGCGAGCTGCTGTCGAAGCCGTTCCCAAACACGCTGCAGCTGAACCTCTACAACACTCCGTTCCAGTCCATGCAGAGCTCGGGATCCGCCCACCAGATGATCACAACTCTGCCTTTGGGCATGACGTGCCCGATAGACATGGATGCCGTCCACCCCTCTCACCACCTTTCTTTCAAATACCCGTTCAGTTCTACCTCATACGCGATTTCCATCCCCGAAAAGGAACAGCCGCTGAAGGGGGAGATCGAGAGCTACCTGATGGAACTGCAAGGCAGCGCGCCCCCCTCCTCCCAGGACTCTCAAGCGTCGTCGTCCAAACTGGCGTTGGAGCCGCAGATCGGGTCGCTGGATGACGGCACAGGGGACCTCTCCCTGTCAAAAAGCTCGATTTCTATCAGCGAGCCCCTGAACACGGCAGCGTTGGACTTCTCTCAGCTGTTTAATTTCATACCGTTAAGCGGGCCCCCCTATAACCCCATATCGGTGGGGAGCCTGGGGGTGGGCCCTCCTCAGGAGGAGGTACATTCTTCCGCGGCGCAGCCCCCGCCCCAAGCCCAGGATCTTCCGGACCCCGCCAGCTCCGTAGGCCTGGGCTCTCTGCACTCGCTGTCGGCAGCCTTCACCAGTAGTTTAAGCACAAGCACAACGCTGCCACGCTTCCACCAAGCTTTCCAG
>Lipotes_vexillifer
ATGGCCACTGTCATTCCTGGTGATTTGTCAGAAGTAAGAGATACCCAGAAAGTCCCTTCAGGGAAACGTAAGCGTGGTGAAACCAAACCAAGAAAAAACTTTCCTTGCCAACTGTGTGACAAGGCCTTTAACAGTGTTGAGAAATTAAAGGTCCACTCCTACTCTCACACAGGAGAGAGGCCCTACAAGTGCATACAACAAGACTGCACGAAAGCCTTTGTTTCTAAGTACAAATTACAAAGGCACATGGCCACGCACTCTCCCGAGAAAACCCACAAGTGTAATTACTGTGAGAAAATGTTTCACCGGAAGGACCACCTGAAGAATCACCTGCACACACACGACCCCAACAAAGAGACGTTCACGTGCGAAGAGTGCGGCAAGAACTACAACACCAAGCTCGGGTTCAAGCGGCACCTGGCCTTGCACGCGGCCACGAGCGGCGACCTCACCTGCAAGGTCTGCCTGCAGACGTTCGAGAGCACGGGCGTGCTGCTGGAGCACCTGAAGTCCCACGCGGGCAAGTCGTCGGGGGGCGTGAAGGAGAAGAAACACCAGTGCGAGCACTGCGACCGCCGTTTCTACACGCGCAAGGACGTGCGCAGACACATGGTGGTGCACACGGGAAGGAAGGACTTCCTCTGCCAGTACTGTGCACAGAGGTTCGGGCGCAAGGACCACCTGACGCGGCACATGAAGAAGAGCCACAACCAGGAGCTCCGGAAGGTCAAGACGGAGCCCGTGGACTTCCTGGATCCCTTTACCTGCAACGTCTCCGTGCCCATCAAGGACGAGCTCCTCCCGGTGATGTCCCTGCCTTCCAGCGAACTGTTGTCGAAGCCGTTCACAAACACGCTGCAGCTGAACCTGTACAACACTCCGTTCCAGTCCATGCAGAGCTCGGGATCTGCCCACCAGATGATCACCACCCTGCCTTTGGGCATGACGTGCCCAATAGACATGGACGCTGTCCACCCCTCTCACCACCTTTCTTTCAAATACCCGTTCGGTTCTACCTCATACGCCATTTCCATCCCCGAAAAGGAACAGCCGCTGAAGGGGGAGATCGAGAGCTACCTGATGGAACTGCAAGGCAGCGTGCCCCCCTCTTCCCAGGACTCTCAAGCATCGTCGTCTAAACTAGCGTTGGAGCCGCAGATCGGGTCGCTGGATGACGGCACGGGGGACCTCTCCCTGTCAAAAAGCTCGATTTCTATCAGCGAGCCCCTGAACACAGCAGCGCTGGACTTTTCTCAGCTGTTTAATTTCATACCATTAAGCGGCCCCCCCTATAACCCCATATCGGTGGGGAGCCTTGGGGTGAGCTCTCCCCAGGAGGAGGCACATTCTTCTGTGGCTCAGCTCCCGCCACAAACCCAGGAACTTCCGGATCCTGCCAGCACCATAGGTCTGGGCTCTCTGCACTCACTATCAGCAGCTTTCACCAGTAGTTTAAGCACAAGCACAACGCTGCCACGTTTCCACCAAGCTTTTCAG
>Tursiops_truncatus
ATGGCCACTGTCATTCCTGGTGATTTGTCAGAAGTAAGAGATACCCAGAAAGTCCCTTCAGGGAAACGTAAGCGTGGTGAAACCAAACCAAGAAAAAACTTTCCTTGCCAACTGTGTGACAAGGCCTTTAACAGTGTTGAGAAATTAAAGGTCCACTCCTACTCTCACACAGGAGAGAGGCCCTACAAGTGCATACAACAAGACTGCACGAAAGCCTTTGTTTCTAAGTACAAATTACAAAGGCACATGGCCACGCACTCTCCCGAGAAAACCCACAAGTGTAATTACTGTGAGAAAATGTTTCACCGGAAGGACCACCTGAAGAATCACCTGCACACACACGACCCCAACAAAGAGACGTTCACGTGCGAAGAGTGCGGCAAGAACTACAACACCAAGCTCGGGTTCAAGCGGCACCTGGCCTTGCACGCGGCCACGAGCGGCGACCTCACCTGCAAGGTCTGCCTGCAGACGTTCGAGAGCACGGGCGTGCTGCTGGAGCACCTGAAGTCCCACGCGGGCAAGTCGTCGGGGGGCGTGAAGGAGAAGAAACACCAGTGCGAGCACTGCGACCGCCGCTTCTACACGCGCAAAGACGTGCGCAGACACATGGTGGTGCACACGGGAAGGAAGGACTTCCTCTGCCAGTACTGTGCACAGAGGTTCGGGCGCAAGGACCACCTGACGCGGCACATGAAGAAGAGTCACAACCAGGAACTCCGGAAGGTCAAGACGGAGCCCGTGGACTTCCTGGATCCCTTTACCTGCAACGTCTCCGTGCCCATCAAGGACGAGCTCCTCCCGGTGATGTCCTTGCCTTCCAGCGAACTGTTGTCGAAGCCGTTCACAAACACGCTGCAGCTGAACCTCTACAACACTCCGTTCCAGTCCATGCAGAGCTCGGGATCTGCCCACCAGATGATCACAACCCTGCCTTTGGGCATGACGTGCCCAATAGACATGGATGCTGTCCACCCCTCTCACCACCTTTCTTTCAAATACCCGTTCAGTTCTACCTCATACGCCATTTCCATCCCCGAAAAGGAGCAGCCGCTGAAGGGGGAGATCGAGAGCTACCTGATGGAACTGCAAGGCAGCGTGCCCCCCTCTTCCCAGGACTCTCAAGCATCGTCGTCTAAGCTAGCGTTGGAGCCGCAGATCGGGTCGCTGGATGACGGCACGGGGGACCTCTCCCTGTCAAAAAGCTCGATTTCTATCAGCGAGCCCCTGAACACAGCAGCGTTGGACTTTTCTCAGCTGTTTAATTTCATACCATTAAGCGGTCCCCCCTATAACCCCATATCGGTGGGGAGCCTTGGGGTGAGCTCTCCGCAGGAGGAGGCACATTCTTCTGTGGCTCAGCTCCCGCCACAAACCCAGGAACTTCCGGATCCTGCCGGCACCATAGGTCTGGGCTCTCTGCACTCACTGTCAGCGGCTTTCACCAGTAGTTTAAGCACAAGCACAACGCTGCCACGTTTCCACCAAGCTTTTCAG
>Neophocaena_phocaenoides
ATGGCCACTGTCATTCCTGGTGATTTGTCAGAAGTAAGAGATACCCAGAAAGTCCCTTCAGGGAAACGTAAGCGTGGTGAAACCAAACCAAGAAAAAACTTTCCTTGCCAACTGTGTGACAAGGCCTTTAACAGTGTTGAGAAATTAAAGGTCCACTCCTACTCTCACACAGGAGAGAGGCCCTACAAGTGCATACAACAAGACTGCACGAAAGCCTTTGTTTCTAAGTACAAATTACAAAGGCACATGGCCACGCACTCTCCCGAGAAAACCCACAAGTGTAATTACTGTGAGAAAATGTTTCACCGGAAGGACCACCTGAAGAATCACCTGCACACACACGACCCCAACAAAGAGACGTTCACGTGCGAAGAGTGTGGCAAGAACTACAACACCAAGCTCGGGTTCAAGCGGCACCTGGCCTTGCACGCGGCCACGAGCGGCGACCTCACCTGCAAGGTCTGCCTGCAGACGTTCGAGAGCACGGGCGTGCTGCTGGAGCACCTGAAGTCCCACGCGGGCAAGTCGTCGGGGGGCGTGAAGGAGAAGAAACACCAGTGCGAGCACTGCGACCGCCGCTTCTACACGCGCAAAGACGTGCGCAGACACATGGTGGTGCACACGGGAAGGAAGGACTTCCTCTGCCAGTACTGTGCACAGAGGTTCGGGCGCAAGGACCACCTGACACGGCACATGAAGAAGAGTCACAACCAGGAACTCCGGAAGGTCAAGACGGAGCCCGTGGACTTCCTGGATCCCTTTACCTGCAACGTCTCCGTGCCCATCAAGGACGAGCTCCTCCCGGTGATGTCCTTGCCTTCCAGCGAACTGTTGTCGAAGCCGTTCACAAACACGCTGCAGCTGAACCTCTACAACACTCCGTTCCAGTCCATGCAGAGCTCGGGATCTGCCCACCAGATGATCACAACCCTGCCTTTGGGCATGACGTGCCCGATAGACATGGATGCTGTCCACCCCTCTCACCACCTTTCTTTCAAATACCCGTTCAGTTCTACCTCATACGCCATTTCCATCCCCGAAAAGGAACAGCCGCTGAAGGGGGAGATCGAGAGCTACCTGATGGAACTGCAAGGCAGCGTGCCCCCCTCCTCCCAGGACTCCCAAGCCTCGTCGTCTAAACTAGCGTTGGAGCCGCAGATCGGGTCGCTGGATGATGGCACGGGGGACCTCTCCCTGTCCAAAAGCTCGATTTCTATCAGCGAGCCCCTGAACACAGCAGCGTTGGACTTTTCTCAGCTGTTTAATTTCATACCATTAAGCGGTCCCCCCTATAACCCCATATCGGTGGGGAGCCTTGGGGTGAGCTCTCCGCAGGAGGAGGCACATTCTTCTGTGGCTCAGCTCCCGCCACAAACCCAGGAACTTCCGGATCCTGCCGGCACCATAGGCCTGGGCTCTCTGCACTCGCTGTCAGCAGCTTTCACCAGTAGTTTAAGCACAAGCACGACGCTGCCACGTTTCCACCAAGCTTTTCAG
>Grampus_griseus
ATGGCCACTGTCATTCCTGGTGATTTGTCAGAAGTAAGAGATACCCAGAAAGTCCCTTCAGGGAAACGTAAGCGTGGTGAAACCAAACCAAGAAAAAACTTTCCTTGCCAACTGTGTGACAAGGCCTTTAACAGTGTTGAGAAATTAAAGGTCCACTCCTACTCTCACACAGGAGAGAGGCCCTACAAGTGCATACAACAAGACTGCACGAAAGCCTTTGTTTCTAAGTACAAATTACAAAGGCACATGGCCACGCACTCTCCCGAGAAAACCCACAAGTGTAATTACTGTGAGAAAATGTTTCACCGGAAGGACCACCTGAAGAATCACCTGCACACACACGACCCCAACAAAGAGACGTTCACGTGCGAAGAGTGCGGCAAGAACTACAACACCAAGCTCGGGTTCAAGCGGCACCTGGCCTTGCACGCGGCCACGAGCGGCGACCTCACCTGCAAGGTCTGCCTGCAGACGTTCGAGAGCACGGGTGTGCTGCTGGAGCACCTGAAGTCCCACGCGGGCAAGTCGTCGGGGGGCGTGAAGGAGAAGAAACACCAGTGCGAGCACTGTGACCGCCGCTTCTACACGCGCAAAGACGTGCGCAGACACATGGTGGTGCACACGGGAAGGAAGGACTTCCTCTGCCAGTACTGTGCACAGAGGTTCGGGCGCAAGGACCACCTGACGCGGCACATGAAGAAGAGTCACAACCAGGAACTCCGGAAGGTCAAGACAGAGCCCGTGGACTTCCTGGATCCCTTTACCTGCAACGTCTCCGTGCCCATCAAGGACGAGCTCCTCCCGGTGATGTCCTTGCCTTCCAGCGAACTGTTGTCGAAGCCGTTCACAAACACGCTGCAGCTGAACCTCTACAACACTCCGTTCCAGTCCATGCAGAGCTCGGGATCTGCCCACCAGATGATCACAACCCTGCCTTTGGGCATGACGTGCCCAATAGACATGGATGCTGTCCACCCCTCTCACCACCTTTCTTTCAAATACCCGTTCAGTTCTACCTCATACGCCATTTCCATCCCCGAAAAGGAGCAGCCGCTGAAGGGGGAGATCGAGAGCTACCTGATGGAACTGCAAGGCAGCGTGCCCCCCTCTTCCCAGGACTCTCAAGCATCGTCGTCTAAGCTAGCGTTGGAGCCGCAGATCGGGTCGCTGGATGACGGCACGGGGGACCTCTCCCTGTCAAAGAGCTCGATTTCTATCACCAAGCCCCTGAACACAGCAGCGTTGGACTTTTCTCAGCTGTTTAATTTCATACCATTAAGCGGTCCCCCCTATAACCCCATATCGGTGGGGAGCCTTGGGGTGAGCTCTCCGCAGGAGGAGGCACATTCTTCTGTGGCTCAGCTCCCGCCACAAACCCAGGAACTTCCGGATCCTGCCGGCACCATAGGTCTGGGCTCTCTGCACTCACTATCAGCGGCTTTCACCAGTAGTTTAAGCACAAGCACAACGCTGCCACGTTTCCACCAAGCTTTTCAG
>Balaenoptera_omurai
ATGGCCACTGTCATTCCTGGTGATTTGTCAGAAGTAAGAGATACCCAGAAAGTCCCTTCAGGGAAACGTAAGCGTGGTGAAACCAAACCAAGAAAAAACTTTCCTTGCCAACTGTGTGACAAGGCCTTTAACAGTGTTGAGAAATTAAAGGTCCACTCCTACTCTCACACAGGAGAGAGGCCCTACAAGTGCATACAACAAGACTGCACGAAAGCCTTTGTTTCTAAGTACAAATTACAAAGGCACATGGCCACGCACTCTCCCGAGAAAACCCACAAGTGTAATTACTGTGAGAAAATGTTTCACCGGAAGGACCACCTGAAGAATCACCTGCACACACACGACCCCAACAAAGAGACGTTCACGTGCGAAGAGTGCGGCAAGAACTACAACACCAAGCTCGGGTTCAAGCGGCACCTGGCCTTGCACGCGGCCACGAGCGGCGACCTCACGTGCAAGGTCTGCCTGCAGACGTTCGAGAGCACGGGCGTGCTGCTGGAGCACCTGAAGTCCCACGCGGGCAAGTCGTCGGGGGGCGTGAAGGAGAAGAAGCACCAGTGCGAGCATTGCGACCGCCGCTTCTACACGCGCAAGGACGTGCGCAGACACATGGTGGTGCACACGGGAAGGAAGGACTTCCTCTGCCAGTACTGTGCACAGAGGTTCGGGCGCAAGGACCACCTGACGCGGCACATGAAGAAGAGTCACAACCAGGAACTCCGGAAGGTCAAGACGGAGCCCGTGGACTTCCTGGATCCCTTTACCTGCAACGTGTCCGTGCCCATCAAGGACGAGCTCCTCCCGGTGATGTCCTTGCCTTCCAGCGAACTGTTGTCAAAGCCGTTCACAAACACGCTGCAGCTGAACCTCTACAACACTCCTTTCCAGTCCATGCAGAGCTCGGGGTCTGCCCACCAGATGATCACAACTCTGCCCTTGGGCATGACGTGCCCGATAGACATGGATGCTGTCCACCCCTCTCACCACCTTTCTTTCAAATACCCGTTCAGTTCTACCTCATACGCGATTTCCATCCCCGAAAAGGAACAGCCGCTGAAGGGGGAGATCGAGAGCTACCTGATGGAACTGCAAGGCAGCGTGCCCCCCTCTTCCCAGGACTCTCAAGCATCGTCGTCTAAACTAGCGTTGGAGCCGCAGATCGGGTCCCTGGATGACGGCACAGGGGACCTCTCCCTGTCCAAAAGCTCGATTTCCATCAGCGAGCCCCTGAACACAGCAGCGTTGGACTTTTCTCAGCTGTTTAATTTCATACCATTAAGCGGTCCCCCCTATAACCCCATATCGGTGGGGAGCCTTGGGGTGAGCTCTCCCCAGGAGGAGGCACATTCTTCTGTGGCTCAGCTCCCGCCACAAACCCAGGATCTTCCGGATCCTGCCAGCACCATAGGTCTGGGCTCTCTGCACTCACTGTCAGCAGCTTTCACCAGTAGTTTAAGCACAAGCACAACGCTGCCACGTTTCCACCAAGCTTTTCAG
>Stenella_attenuata
ATGGCCACTGTCATTCCTGGTGATTTGTCAGAAGTAAGAGATACCCAGAAAGTCCCTTCAGGGAAACGTAAGCGTGGTGAAACCAAACCAAGAAAAAACTTTCCTTGCCAACTGTGTGACAAGGCCTTTAACAGTGTTGAGAAATTAAAGGTCCACTCCTACTCTCACACAGGAGAGAGGCCCTACAAGTGCATACAACAAGACTGCACGAAAGCCTTTGTTTCTAAGTACAAATTACAAAGGCACATGGCCACGCACTCTCCCGAGAAAACCCACAAGTGTAATTACTGTGAGAAAATGTTTCACCGGAAGGACCACCTGAAGAATCACCTGCACACACACGACCCCAACAAAGAGACGTTCACGTGCGAAGAGTGCGGCAAGAACTACAACACCAAGCTCGGGTTCAAGCGGCACCTGGCCTTGCACGCGGCCACGAGCGGCGACCTCACCTGCAAGGTCTGCCTGCAGACGTTCGAGAGCACGGGCGTGCTGCTGGAGCACCTGAAGTCCCACGCGGGCAAGTCGTCGGGGGGCGTGAAGGAGAAGAAACACCAGTGCGAGCACTGCGACCGCCGCTTCTACACGCGCAAAGACGTGCGCAGACACATGGTGGTGCACACGGGAAGGAAGGACTTCCTCTGCCAGTACTGTGCACAGAGGTTCGGGCGCAAGGACCACCTGACGCGGCACATGAAGAAGAGTCACAACCAGGAACTCCGGAAGGTCAAGACGGAGCCCGTGGACTTCCTGGATCCCTTTACCTGCAACGTCTCCGTGCCCATCAAGGACGAGCTCCTCCCGGTGATGTCCTTGCCTTCCAGCGAACTGTTGTCGAAGCCGTTCACAAACACGCTGCAGCTGAACCTCTACAACACTCCGTTCCAGTCCATGCAGAGCTCGGGATCTGCCCACCAGATGATCACAACCCTGCCTTTGGGCATGACGTGCCCGATAGACATGGATGCTGTCCACCCCTCTCACCACCTTTCTTTCAAATACCCGTTCAGTTCTACCTCATACGCCATTTCCATCCCCGAAAAGGAACAGCCGCTGAAGGGGGAGATCGAGAGCTACCTGATGGAACTGCAAGGCAGCGTGCCCCCCTCCTCCCAGGACTCCCAAGCCTCGTCGTCTAAACTAGCGTTGGAGCCGCAGATCGGGTCGCTGGATGATGGCACGGGGGACCTCTCCCTGTCCAAAAGCTCGATTTCTATCAGCGAGCCCCTGAACACAGCAGCGTTGGACTTTTCTCAGCTGTTTAATTTCATACCATTAAGCGGTCCCCCCTATAACCCCATATCGGTGGGGAGCCTTGGGGTGAGCTCTCCGCAGGAGGAGGCACATTCTTCTGTGGCTCAGCTCCCGCCACAAACCCAGGAACTTCCGGATCCTGCCGGCACCATAGGCCTGGGCTCTCTGCACTCGCTGTCAGCAGCTTTCACCAGTAGTTTAAGCACAAGCACGACGCTGCCACGTTTCCACCAAGCTTTTCAG
>Kogia_simus
ATGGCCACTGTCATTCCTGGTGATTTGTCAGAAGTAAGAGATACCCAGAAAGTCCCTTCAGGGAAACGTAAGCGTGGTGAAACCAAACCAAGAAAAAACTTTCCTTGCCAACTGTGTGACAAGGCCTTTAACAGTGTTGAGAAATTAAAGGTCCACTCCTACTCTCACACAGGAGAGAGGCCCTACAAGTGCATACAACAAGACTGCACGAAAGCCTTTGTTTCTAAGTACAAATTACAAAGGCACATGGCCACGCACTCTCCCGAGAAAACCCACAAGTGTAATTACTGTGAGAAAATGTTTCACCGGAAGGACCACCTGAAGAATCACCTGCACACACACGACCCCAACAAAGAGACGTTCACGTGCGAAGAGTGTGGCAAGAACTACAACACCAAGCTCGGGTTCAAGCGGCACCTGGCCTTGCACGCGGCCACGAGCGGCGACCTCACCTGCAAGGTATGCCTGCAGGCGTTCGAGAGCACGGGCGTGCTGCTGGAGCACCTGAAGTCGCACGCGGGCAAGTCGTCGGCGGGCGTGAAGGAGAAGAGGCACCAGTGCGAGCACTGCGACCGCCGCTTCTACACGCGCAAGGACGTGCGCAGACACATGGTGGTGCACACGGGCCGGAAGGACTTCCTCTGCCAGTACTGCGCCCAGAGGTTCGGGCGCAAGGACCACCTGACGCGGCACATGAAGAAGAGCCACACCCAGGAGCTGCGGAAGGTCAAGACGGAGCCCGTGGACTTCCTGGACCCCTTCACCTGCAACGTCTCGGTGCCCATCAAGGACGAGCTGCTGCCGGTGATGTCCCTGCCCTCCGGCGACCTGCTGTCGAAGCCGTTCCCGAACACGCTGCAGCTGAACCTCTACAACGCTCCGTTCCAGTCCGTGCAGAGCTCGGGGCCCGCCCACCAGATGGTCACCACCCTGCCCTTGGGCGTGACGTGCCCCATAGACATGGACGCTGTCCGCCCCGCTCACCACCTTTCCTTCAAGTACCCGTTCAGTTCTACCTCATACGCGATTTCCATCCCCGAGAAGGAGCAGCCGCTGAAGGGGGAGATCGAGAGCTACCTGATGGAACTGCAAGGCAGCGTGCCCCCCGCGCCCCAGGACTCCCAAGCGTCGTCGTCGAAACTCGCGTTGGAGCCGCAGATCGGGCCGCTGGACGACGGCGCGGGGGACCTGTCCCTGGCAAAGAGCTCGATTGCCATCAGCGAGCCCCTGAACCCGGCGGCGTTGGACTTCTCTCAGCTGTTCAATTTCATACCGTTCAGCGGGGCCCCCTATAACCCCATATCGGTGGGGAGCCTCGGGGTGGGCCCTCCCCAGGAGGAGGCACATTCTTCCGCGGCGCAGCTCCCGCCACAAGCCCAGGAGCTTCCGGATCCCGCCAGCACCATGGGTCTGGGCTCTCTGCACTCGCTGTCAGCAGCTTTCACCGGCAGTTTAAGCTCAAGCACAACGCTGCCGCGGTTCCATCAGGCTTTCCAG
>Delphinus_capensis
ATGGCCACTGTCATTCCTGGTGATTTGTCAGAAGTAAGAGATACCCAGAAAGTCCCTTCAGGGAAACGTAAGCGTGGTGAAACCAAACCAAGAAAAAACTTTCCTTGCCAACTGTGTGACAAGGCCTTTAACAGTGTTGAGAAATTAAAGGTCCACTCCTACTCTCACACAGGAGAGAGGCCCTACAAGTGCATACAACAAGACTGCACGAAAGCCTTTGTTTCTAAGTACAAATTACAAAGGCACATGGCCACGCACTCTCCCGAGAAAACCCACAAGTGTAATTACTGTGAGAAAATGTTTCACCGGAAGGACCACCTGAAGAATCACCTGCACACACACGACCCCAACAAAGAGACGTTCACGTGCGAAGAGTGCGGCAAGAACTACAACACCAAGCTCGGGTTCAAGCGGCACCTGGCCTTGCACGCGGCCACGAGCGGCGACCTCACCTGCAAGGTCTGCCTGCAAACGTTCGAGAGCACGGGCGTGCTGCTGGAGCACCTGAAGTCCCACGCGGGCAAGTCGTCGGGGGGCGTGAAGGAGAAGAAACACCAGTGCGAGCACTGCGACCGCCGCTTCTACACGCGCAAAGACGTGCGCAGACACATGGTGGTGCACACGGGAAGGAAGGACTTCCTCTGCCAGTACTGTGCACAGAGGTTCGGGCGCAAGGACCACCTGACGCGGCACATGAAGAAGAGTCACAACCAGGAACTCCGGAAGGTCAAGACGGAGCCCGTGGACTTCCTGGATCCCTTTACCTGCAACGTCTCCGTGCCCATCAAGGACGAGCTCCTCCCGGTGATGTCCTTGCCTTCCAGCGAACTGTTGTCGAAGCCGTTCACAAACACGCTGCAGCTGAACCTCTACAACACTCCGTTCCAGTCCATGCAGAGCTCGGGATCTGCCCACCAGATGATCACAACCCTGCCTTTGGGCATGACGTGCCCAATAGACATGGATGCTGTCCACCCCTCTCACCACCTTTCTTTCAAATACCCGTTCAGTTCTACCTCATACGCCATTTCCATCCCCGAAAAGGAGCAGCCGCTGAAGGGGGAGATCGAGAGCTACCTGATGGAACTGCAAGGCAGCGTGCCCCCCTCTTCCCAGGACTCTCAAGCATCGTCGTCTAAGCTAGCGTTGGAGCCGCAGATCGGGTCGCTGGATGACGGCACGGGGGACCTCTCCCTGTCAAAAAGCTCGATTTCTATCAGCGAGCCCCTGAACACAGCAGCGTTGGACTTTTCTCAGCTGTTTAATTTCATACCATTAAGCGGTCCCCCCTATAACCCCATATCGGTGGGGAGCCTTGGGGTGAGCTCTCCGCAGGAGGAGGCACATTCTTCTGTGGCTCAGCTCCCGCCACAAACCCAGGAACTTCCGGATCCTGCCGGCACCATAGGTCTGGGTTCTCTGCACTCACTATCAGCGGCTTTCACCAGTAGTTTAAGCACAAGCACAACGCTGCCACGTTTCCACCAAGCTTTTCAG
>Stenella_coeruleoalba
ATGGCCACTGTCATTCCTGGTGATTTGTCAGAAGTAAGAGATACCCAGAAAGTCCCTTCAGGGAAACGTAAGCGTGGTGAAACCAAACCAAGAAAAAACTTTCCTTGCCAACTGTGTGACAAGGCCTTTAACAGTGTTGAGAAATTAAAGGTCCACTCCTACTCTCACACAGGAGAGAGGCCCTACAAGTGCATACAACAAGACTGCACGAAAGCCTTTGTTTCTAAGTACAAATTACAAAGGCACATGGCCACGCACTCTCCCGAGAAAACCCACAAGTGTAATTACTGTGAGAAAATGTTTCACCGGAAGGACCACCTGAAGAATCACCTGCACACACACGACCCCAACAAAGAGACGTTCACGTGCGAAGAGTGCGGCAAGAACTACAACACCAAGCTCGGGTTCAAGCGGCACCTGGCCTTGCACGCGGCCACGAGCGGCGACCTCACCTGCAAGGTCTGCCTGCAGACGTTCGAGAGCACGGGCGTGCTGCTGGAGCACCTGAAGTCCCACGCGGGCAAGTCGTCGGGGGGCGTGAAGGAGAAGAAACACCAGTGCGAGCACTGCGACCGCCGCTTCTACACGCGCAAAGACGTGCGCAGACACATGGTGGTGCACACGGGAAGGAAGGACTTCCTCTGCCAGTACTGTGCACAGAGGTTCGGGCGCAAGGACCACCTGACACGGCACATGAAGAAGAGTCACAACCAGGAACTCCGGAAGGTCAAGACGGAGCCCGTGGACTTCCTGGATCCCTTTACCTGCAACGTCTCCGTGCCCATCAAGGACGAGCTCCTCCCGGTGATGTCCTTGCCTTCCAGCGAACTGTTGTCGAAGCCGTTCACAAACACACTGCAGCTGAACCTCTACAACACTCCGTTCCAGTCCATGCAGAGCTCGGGATCTGCCCACCAGATGATCACAACCCTGCCTTTGGGCATGACGTGCCCAATAGACATGGATGCTGTCCACCCCTCTCACCACCTTTCTTTCAAATACCCGTTCAGTTCTACCTCATACGCCATTTCCATCCCCGAAAAGGAACAGCCGCTGAAGGGGGAGATCGAGAGCTACCTGATGGAACTGCAAGGCAGCGTGCCCCCCTCTTCCCAGGACTCTCAAGCATCGTCGTCTAAACTAGCGTTGGAGCCGCAGATCGGGTCGCTGGATGACGGCACGGGGGACCTCTCCCTGTCAAAAAGCTCGATTTCTATCAGCGAGCCCCTGAACACAGCAGCGTTGGACTTTTCTCAGCTGTTTAATTTCATACCATTAAGCGGTCCCCCCTATAACCCCATATCGGTGGGGAGCCTTGGGGTGAGCTCTCCGCAGGAGGAGGCACATTCTTCTGTGGCTCAGCTCCCGCCACAAACCCAGGAACTTCCGGATCCTGCCGGCACCGTAGGTCTGGGCTCTCTGCACTCGCTGTCAGCAGCTTTCACCAGTAGTTTAAGCACAAGCACAACGCTGCCACGTTTCCACCAAGCTTTTCAG
>Delphinapterus_leucas
ATGGCCACTGTCATTCCTGGTGATTTGTCAGAAGTAAGAGATACCCAGAAAGTCCCTTCAGGGAAACGTAAGCGTGGTGAAACCAAACCAAGAAAAAACTTTCCTTGCCAACTGTGTGACAAGGCCTTTAACAGTGTTGAGAAATTAAAGGTCCACTCCTACTCTCACACAGGAGAGAGGCCCTACAAGTGCATACAACAAGACTGCACGAAAGCCTTTGTTTCTAAGTACAAATTACAAAGGCACATGGCCACGCACTCTCCCGAGAAAACCCACAAGTGTAATTACTGTGAGAAAATGTTTCACCGGAAGGACCACCTGAAGAATCACCTGCACACACACGACCCCAACAAAGAGACGTTCACGTGCGAAGAGTGCGGCAAGAACTACAACACCAAGCTCGGGTTCAAGCGGCACCTGGCCTTGCACGCGGCCACGAGCGGCGACCTCACCTGCAAGGTCTGCCTGCAGACGTTCGAGAGCACGGGCGTGCTGCTGGAGCACCTGAAGTCCCACGCGGGCAAGTCGTCGGGGGGCGTGAAGGAGAAGAAACACCAGTGCGAGCACTGCGACCGCCGCTTCTACACGCGCAAAGACGTGCGCAGACACATGGTGGTGCACACGGGAAGGAAGGACTTCCTCTGCCAGTACTGTGCACAGAGGTTCGGGCGCAAGGACCACCTGACACGGCACATGAAGAAGAGTCACAACCAGGAACTCCGGAAGGTCAAGACGGAGCCCGTGGACTTCCTGGATCCCTTTACCTGCAACGTCTCCGTGCCCATCAAGGACGAGCTCCTCCCGGTGATGTCCTTGCCTTCCAGCGAACTGTTGTCGAAGCCGTTCACAAACACACTGCAGCTGAACCTCTACAACACTCCGTTCCAGTCCATGCAGAGCTCGGGATCTGCCCACCAGATGATCACAACCCTGCCTTTGGGCATGACGTGCCCAATAGACATGGATGCTGTCCACCCCTCTCACCACCTTTCTTTCAAATACCCGTTCAGTTCTACCTCATACGCCATTTCCATCCCCGAAAAGGAACAGCCGCTGAAGGGGGAGATCGAGAGCTACCTGATGGAACTGCAAGGCAGCGTGCCCCCCTCTTCCCAGGACTCTCAAGCATCGTCGTCTAAACTAGCGTTGGAGCCGCAGATCGGGTCGCTGGATGACGGCACGGGGGACCTCTCCCTGTCAAAAAGCTCGATTTCTATCAGCGAGCCCCTGAACACAGCAGCGTTGGACTTTTCTCAGCTGTTTAATTTCATACCATTAAGCGGTCCCCCCTATAACCCCATATCGGTGGGGAGCCTTGGGGTGAGCTCTCCGCAGGAGGAGGCACATTCTTCTGTGGCTCAGCTCCCGCCACAAACCCAGGAACTTCCGGATCCTGCCGGCACCGTAGGTCTGGGCTCTCTGCACTCGCTGTCAGCAGCTTTCACCAGTAGTTTAAGCACAAGCACAACGCTGCCACGTTTCCACCAAGCTTTTCAG
>Balaenoptera_bonaerensis
ATGGCCACTGTCATTCCTGGTGATTTGTCAGAAGTAAGAGATACCCAGAAAGTCCCTTCAGGGAAACGTAAGCGTGGTGAAACCAAACCAAGAAAAAACTTTCCTTGCCAACTGTGTGACAAGGCCTTTAACAGTGTTGAGAAATTAAAGGTCCACTCCTACTCTCACACAGGAGAGAGGCCCTACAAGTGCATACAACAAGACTGCACGAAAGCCTTTGTTTCTAAGTACAAATTACAAAGGCACATGGCCACGCACTCTCCCGAGAAAACCCACAAGTGTAATTACTGTGAGAAAATGTTTCACCGGAAGGACCACCTGAAGAATCACCTGCACACACACGACCCCAACAAAGAGACGTTCACGTGCGAAGAGTGCGGCAAGAACTACAACACCAAGCTTGGGTTCAAGCGGCACCTGGCCTTGCACGCGGCCACGAGCGGCGACCTCACGTGCAAGGTCTGCCTGCAGACGTTCGAGAGCACGGGCGTGCTGCTGGAGCACCTGAAGTCCCACGCGGGCAAGTCGTCGGGGGGCGTGAAGGAGAAGAAGCACCAGTGCGAGCATTGCGACCGCCGCTTCTACACGCGCAAGGACGTGCGCAGACACATGGTGGTGCACACGGGAAGGAAGGACTTCCTCTGCCAGTACTGTGCACAGAGGTTCGGGCGCAAGGACCACCTGACGCGGCACATGAAGAAGAGTCACAACCAGGAACTCCGGAAGGTCAAGACGGAGCCCGTGGACTTCCTGGATCCCTTTACCTGCAACGTGTCCGTGCCCATCAAGGACGAGCTCCTCCCGGTGATGTCCTTGCCTTCCAGCGAACTGTTGTCGAAGCCGTTCACAAACACGCTGCAGCTGAACCTCTACAACACTCCTTTCCAGTCCATGCAGAGCTCGGGGTCTGCCCACCAGATGATCACAACTCTGCCCTTGGGCATGACGTGCCCGATAGACATGGATGCTGTCCACCCCTCTCACCACCTTTCTTTCAAATACCCGTTCAGTTCTACCTCATACGCGATTTCCATCCCCGAAAAGGAACAGCCGCTGAAGGGGGAGATCGAGAGCTACCTGATGGAACTGCAAGGCAGCGTGCCCCCCTCTTCCCAGGACTCTCAAGCATCGTCGTCTAAACTAGCGTTGGAGCCGCAGATCGGGTCCCTGGATGACGGCACAGGGGACCTCTCCCTGTCCAAAAGCTCGATTTCCATCAGCGAGCCCCTGAACACAGCAGCGTTGGACTTTTCTCAGCTGTTTAATTTCATACCGTTAAGCGGCCCCCCCTATAACCCCATATCGGTGGGGAGCCTTGGGGTGAGCTCTCCCCAGGAGGAGGAACATTCTTCTGTGGCTCAGCTCCCGCCACAAACCCAGGATCTTCCGGATCCTGCCAGCACCATAGGTCTGGGCTCTCTGCACTCACTGTCAGCAGCTTTCACCAGTAGTTTAAGCACAAGCACAACGCTGCCACGTTTCCATCAAGCTTTCCAG
>Eschrichtius_robustus
ATGGCCACTGTCATTCCTGGTGATTTGTCAGAAGTAAGAGATACCCAGAAAGTCCCTTCAGGGAAACGTAAGCGTGGTGAAACCAAACCAAGAAAAAACTTTCCTTGCCAACTGTGTGACAAGGCCTTTAACAGTGTTGAGAAATTAAAGGTCCACTCCTACTCTCACACAGGAGAGAGGCCCTACAAGTGCATACAACAAGACTGCACGAAAGCCTTTGTTTCTAAGTACAAATTACAAAGGCACATGGCCACGCACTCTCCCGAGAAAACCCACAAGTGTAATTACTGTGAGAAAATGTTTCACCGGAAGGACCACCTGAAGAATCACCTGCACACACACGACCCCAACAAAGAGACGTTCACGTGCGAAGAGTGCGGCAAGAACTACAACACCAAGCTCGGGTTCAAGCGGCACCTGGCCTTGCACGCGGCCACGAGCGGCGACCTCACGTGCAAGGTCTGCCTGCAGACGTTCGAGAGCACGGGCGTGCTGCTGGAGCACCTGAAGTCCCACGCGGGCAAGTCGTCGGGGGGCGTGAAGGAGAAGAAGCACCAGTGCGAGCATTGCGACCGCCGCTTCTACACGCGCAAGGACGTGCGCAGACACATGGTGGTGCACACGGGAAGGAAGGACTTCCTCTGCCAGTACTGTGCACAGAGGTTCGGGCGCAAGGACCACCTGACGCGGCACATGAAGAAGAGTCACAACCAGGAACTCCGGAAGGTCAAGACGGAGCCCGTGGACTTCCTGGATCCCTTTACCTGCAACGTGTCCGTGCCCATCAAGGACGAGCTCCTCCCGGTGATGTCCTTGCCTTCCAGCGAACTGTTGTCGAAGCCGTTCACAAACACGCTGCAGCTGAACCTCTACAACACTCCTTTCCAGTCCATGCAGAGCTCGGGGTCTGCCCACCAGATGATCACAACTCTGCCCTTGGGCATGACGTGCCCGATAGACATGGATGCTGTCCACCCCTCTCACCACCTTTCTTTCAAATACCCGTTCAGTTCTACCTCATACGCGATTTCCATCCCCGAAAAGGAACAGCCGCTGAAGGGGGAGATCGAGAGCTACCTGATGGAACTGCAAGGCAGCGTGCCCCCCTCTTCCCAGGACTCTCAAGCATCGTCGTCTAAACTAGCGTTGGAGCCGCAGATTGGGTCCCTGGATGACGGCACAGGGGACCTCTCCCTGTCCAAAAGCTCGATTTCCATCAGCGAGCCCCTGAACACAGCAGCGTTGGACTTTTCTCAGCTGTTTAATTTCATACCATTAAGCGGTCCCCCCTATAACCCCATATCGGTGGGGAGCCTTGGGGTGAGCTCTCCCCAGGAGGAGGCACATTCTTCTGTGGCTCAGCTCCCGCCACAAACCCAGGATCTTCCGGATCCTGCCAGCACCATAGGTCTGGGCTCTCTGCACTCACTGTCAGCAGCTTTCACCAGTAGTTTAAGCACAAGCACAACGCTGCCACGTTTCCATCAAGCTTTCCAG
>Camelus_ferus
ATGGCCACTGTCATCCCTGGTGATTTGTCAGAAGTAAGAGATACCCAGAAAGTCCCTTCAGGGAAACGTAAGCGTGGTGAAACCAAACCAAGAAAAAACTTTCCTTGCCAACTGTGTGACAAGGCCTTTAACAGTGTTGAGAAATTAAAGGTTCACTCCTACTCTCACACAGGAGAGAGGCCCTACAAGTGCATACAACAAGACTGCACGAAAGCCTTTGTTTCTAAGTACAAATTACAAAGGCACATGGCTACCCACTCTCCTGAGAAAACCCACAAGTGTAACTATTGTGAGAAAATGTTTCACCGGAAGGACCACCTGAAGAACCACCTGCACACGCACGACCCCAACAAAGAGACGTTCAAGTGCGAGGAGTGCGGCAAGAACTACAACACCAAGCTCGGGTTCAAGCGCCACCTGGCCTTGCACGCGGCCACCAGCGGCGACCTCACCTGCAAGGTGTGCCTGCAGACGTTCGAGAGCACGGGCGTGCTGCTGGAGCACCTCAAGTCGCACGCGGGCAAGTCGTCGGGCGGGGTGAAGGAGAAGAAGCACCAGTGCGAGCACTGTGACCGCCGCTTCTACACGCGCAAGGACGTGCGCAGACACATGGTGGTGCACACGGGAAGGAAGGACTTCCTCTGCCAGTACTGTGCCCAGAGGTTCGGGCGCAAGGACCACCTGACGCGGCACATGAAGAAGAGTCACAACCAAGAGCTCCTGAAGGTCAAGACGGAGCCCGTGGACTTCCTGGATCCCTTCACCTGCAATGTCTCCGTGCCTATCAAGGACGAGCTCCTCCCGGTGATGTCCTTACCTTCCAGCGAACTGCTGTCCAAGCCATTCACAAACACACTGCAGCTAAACCTCTACAACACCCCGTTCCAGTCCATGCCCAGCTCGGGGTCCGCCCACCAGATGATCACAACTCTGCCCCTGGGCATGACGTGCCCCATCGACATGGACGCTGTGCACCCCTCCCACCACCTTTCGTTCAAGTACCCGTTCAGTTCTACCTCATACGCAATTTCTCTTCCCGAGAAGGAGCAGCCGCTAAAGGGGGAGATTGAGAGCTACCTGATGGAGCTCCAGGCTGGGGCGCCCTCCTCTTCCCAGGACTCCCAGGCGTCGTCCTCCAAACTCGGGCTGGAGCCGCAGATCGGGTCCCTGGATGACGCCGCGGGGGACCTCTCCCTGTCAAAAAGCTCCATTTCCATCAGCGACCCCCTCAACACACCGGCATTGGATTTTTCTCAGTTGTTTAATTTCATACCATTAAATGGGCCTCCCTATAACCCTCTGTCGGTGGGGAGCCTTGGGATGAGCTATTCCCAGGAAGAAGCACATTCTTCTGTGTCTCAGCTCCCGCCCCAGACCCAGGACCCCCAGGATCCTGCAAACAGCATAGGTCTCGGCTCGCTGCACTCCCTGTCAGCAGCGTTCACCAGCAGTTTAAGCACGAGCACCACCCTGCCACGTTTCCATCAGGCTTTCCAG
>Bos_indicus
ATGGCCACTGTCATTCCTGGTGATTTGTCAGAAGTAAGAGATACCCAGAAAGTCCCTTCAGGGAAACGTAAGCGTGGTGAAACCAAACCAAGAAAAAACTTTCCTTGCCAACTGTGTGACAAGGCCTTTAACAGTGTTGAGAAATTAAAGGTGCACTCCTACTCTCACACAGGAGAGAGGCCCTACAAGTGCATACAACAAGACTGCACGAAAGCCTTTGTTTCTAAGTACAAATTACAAAGGCACATGGCTACGCACTCTCCCGAGAAAACCCACAAGTGTAACTATTGCGAGAAAATGTTTCACCGGAAGGACCACCTGAAGAACCACCTGCACACACACGACCCCAACAAAGAGACGTTCAAGTGCGAAGAGTGCGGCAAGAGCTACAACACCAAGCTGGGCTTCAAGCGGCACCTGGCCCTGCACGCGGCCACGAGCGGCGACCTCACCTGCAAAGTGTGCCTGCAGACGTTCGAGAGCACCGGCGTGCTGCTAGAGCACCTGAAGTCGCACGCGGGCAAGTCGGCAGGCGGCGTGAAGGAGAAGAAGCACCCATGTGAGCACTGCGACCGCCGCTTCTACACGCGCAAGGACGTCCGCCGACACATGGTGGTGCACACGGGAAGGAAGGACTTCCTCTGCCAGTACTGCGCTCAGAGGTTTGGGCGCAAGGACCACCTGACGCGGCACATGAAGAAGAGCCACAACCAGGAGCTCCTGAAGGTCAAGACGGAGCCCGTGGACTTCCTGGATCCCTTCACCTGCAACGTGTCGGTGCCCATCAAGGACGAACTCCTCCCGGTGATGTCGCTGCCCTCCAGCGAGCTGCTGTCCAAGCCGTTCCCCAGCACGCTGCAGCTGAACCTCTACAACACTCCGTTCCAGTCTGTGCAGAGCTCGGGCTCTGCCCACCAGATGATCACCACCCTGCCTTTGGGCATGACGTGCCCCATAGACATGGATGCTGTCCACCCCTCCCACCACCTTTCCTTCAAGTACCCGTTCAGTTCTACCTCATACGCCATCTCTATTCCCGAAAAAGAACAGCCCTTAAAGGGGGAGATTGAGAGCTACCTGATGGAGCTGCAGGGCGGCGTGCCCTCCTCCTCCCAGGACTCTCCAGCATCCTCGTCCAAACTGGGGTTGGAGCCGCAGCTCGGGTCCCTGGAGGACAGCACGGGGGACCTCTCCCTGTCCAAAAGCTCCATCTCCATCAGTGACCCCCTGAACACACCAGCATTGGATTTCTCTCAGCTGTTCAATTTCATACCATTAAACGGCCCTCCCTATAACCCGATCTCGGTGGGGAGCCTGGGGATGAGCTACTCCCAGGAGGAGGCACACTCTTCRGTGTCTCAGCTCCCCCCGCAGAGCCAGGACCTGCCGGATCCTGCCAGCACCATAGGGCTGGGCTCTCTGCACTCGCTGTCCGCAGCCTTCACCAGTAGTCTGAGCACGAGCACAACCCTGCCCCGTTTCCACCAGGCTTTCCAG
>Equus_przewalskii
ATGGCCACTGTCATTCCTGGTGATTTGTCAGAAGTAAGAGATACCCAGAAAGTCCCTTCAGGGAAACGTAAGCGTGGTGAAACCAAACCAAGAAAAAACTTTCCTTGCCAACTGTGTGACAAGGCCTTTAACAGTGTTGAGAAATTAAAGGTTCACTCCTACTCTCACACAGGAGAGAGGCCCTACAAGTGCATACAACAAGACTGCACCAAGGCCTTTGTTTCTAAGTACAAATTACAAAGGCACATGGCTACTCATTCTCCTGAGAAAACCCATAAGTGTAATTATTGTGAGAAAATGTTTCACCGAAAAGATCATCTGAAGAATCACCTGCATACACATGACCCTAACAAAGAGACGTTTAAGTGTGAAGAATGTGGCAAGAACTACAATACCAAGCTTGGGTTCAAACGTCACTTGGCCTTGCATGCTGCAACAAGTGGTGACCTCACCTGCAAGGTCTGTTTGCAGACTTTCGAAAGCACAGGAGTGCTTCTGGAGCACCTTAAATCTCATGCGGGCAAGTCGTCTGGCGGGGTTAAAGAGAAAAAGCACCAGTGCGAGCATTGTGATCGCCGTTTCTACACCCGGAAGGATGTCCGGAGACATATGGTGGTGCACACTGGAAGAAAGGACTTCCTCTGTCAGTATTGTGCACAGAGATTTGGGCGAAAGGATCACCTGACTCGACATATGAAGAAGAGTCACAATCAAGAACTTCTGAAAGTCAAAACAGAACCAGTGGATTTTCTGGATCCATTTACCTGCAATGTTTCTGTGCCTATCAAAGATGAGCTCCTTCCGGTGATGTCCTTACCTTCCAGTGAACTGTTATCAAAGCCATTCACAAACACTTTGCAGTTAAACCTCTATAACACTCCATTTCAGTCCATGCAGAGCTCGGGATCTGCCCACCAAATGATCACAACTTTGCCTTTGGGAATGACGTGCCCAATAGACATGGATGCTGTTCATCCTTCTCACCATCTTTCTTTCAAATACCCATTCAGTTCTACCTCATATGCAATTTCTATTCCTGAAAAAGAACAGCCATTAAAGGGGGAAATTGAGAGTTATCTGATGGAGCTGCAAGGTGGTGTGCCCTCTTCATCCCAGGATTCTCAAGCATCGTCATCTAAACTAGGGTTGGATCCTCAGATAGGGTCCCTAGATGATGGTGGGGGGGACCTCTCCCTGTCAAAAAGCTCTATTTCTATCAGTGACCCCCTAAACACACCAGCATTGGATTTTTCTCAGTTGTTTAATTTCATACCATTAAATGGTCCTCCTTATAACCCTATATCAGTAGGGAGCCTTGGAATGAGCTATTCCCAAGAAGAAGCACATTCTTCTGTGTCTCAGCTCCCCCCACAAACACAGGATCTTCAGGATCCTGCAAACACTCTAGGTCTTGGGTCTCTGCACTCACTGTCAGCAGCTTTCACCAGTAGTTTAAGCACAAGCACCACCCTACCACGTTTCCATCAAGCTTTTCAG
>Pantholops_hodgsonii
ATGGCCACTGTCATTCCTGGTGATTTGTCAGAAGTAAGAGATACCCAGAAAGTCCCTTCAGGGAAACGTAAGCGTGGTGAAACCAAACCAAGAAAAAACTTCCCTTGCCAACTGTGTGACAAGGCCTTTAACAGTGTTGAGAAATTAAAGGTGCACTCCTACTCTCACACAGGAGAGAGGCCCTACAAGTGCATACAACAAGACTGCACGAAAGCCTTTGTTTCTAAGTACAAATTACAAAGGCACATGGCTACGCACTCTCCTGAGAAAACCCACAAGTGTAACTATTGCGAGAAAATGTTTCACCGGAAGGACCACCTGAAGAACCACCTGCACACGCACGACCCCAACAAAGAGACGTTCAAGTGCGAAGAGTGCGGCAAGAGCTACAACACCAAGCTGGGCTTCAAGCGGCACCTGGCCCTGCACGCGGCCACGAGTGGCGACCTCACCTGCAAGGTGTGCCTGCAGACGTTTGAGAGCACCGGTGTGCTGCTGGAGCACCTGAAGTCGCACGCGGGCAAGTCGGCGGGCGGCGTGAAGGAGAAGAAGCACCCGTGCGAGCACTGCGACCGCCGCTTCTACACGCGCAAGGACGTCCGCCGACACATGGTGGTGCACACAGGAAGGAAGGACTTCCTCTGCCAGTACTGCGCTCAGAGGTTCGGGCGCAAGGACCACCTGACGCGGCACATGAAGAAGAGCCACAACCAGGAGCTCCTGAAGGTCAAGACGGAGCCCGTGGACTTCCTGGATCCCTTCACCTGCAACGTGTCGGTGCCCATCAAGGACGAGCTCCTCCCGGTGATGTCGCTGCCCTCCAGCGAGCTGCTGTCCAAGCCGTTCCCCAGCACGCTGCAGCTAAACCTCTACAACACTCCGTTCCAGTCCGTGCAGAGCTCAGGCTCTGCCCACCAGATGATCACCACCCTGCCTTTGGGCATGACGTGCCCCATAGACATGGATGCTGTCCACCCCTCCCACCACCTTTCCTTCAAGTACCCTTTCAGTTCTACCTCATACGCCATCTCTATTCCCGAAAAAGAACAGCCCTTGAAGGGGGAGATTGAGAGCTACCTGATGGAGCTGCAGGGCGGCGTGCCCTCCTCCTCCCAGGACTCTCCAGCATCCTCGTCCAAACTGGGATTGGAGCCGCAGCTCGGGTCCCTGGAGGACAGCACGGGGGACCTCTCCCTGTCCAAAAGCTCCATCTCCATCAGTGACCCCCTAAACACACCAGCATTGGATTTCTCTCAGCTGTTCAATTTCATACCGTTAAACGGCCCTCCCTATAACCCGATCTCGGTGGGGAGCCTGGGGATGAGCTACTCCCAGGAGGAGGCACACTCTTCCGTGTCTCAGCTCCCCCCGCAGAGCCAGGACCTGCCGGATCCTGCCAGCACCATAGGGCTGGGCTCTCTGCACTCGCTGTCTGCAGCCTTCACCAGTAGTCTGAGCACGAACACAACCCTGCCCCGTTTCCACCAGGCTTTCCAG
>Camelus_dromedarius
ATGGCCACTGTCATCCCTGGTGATTTGTCAGAAGTAAGAGATACCCAGAAAGTCCCTTCAGGGAAACGTAAGCGTGGTGAAACCAAACCAAGAAAAAACTTTCCTTGCCAACTGTGTGACAAGGCCTTTAACAGTGTTGAGAAATTAAAGGTTCACTCCTACTCTCACACAGGAGAGAGGCCCTACAAGTGCATACAACAAGACTGCACGAAAGCCTTTGTTTCTAAGTACAAATTACAAAGGCACATGGCTACCCACTCTCCTGAGAAAACCCACAAGTGTAACTATTGTGAGAAAATGTTTCACCGGAAGGACCACCTGAAGAACCACCTGCACACGCACGACCCCAACAAAGAGACGTTCAAGTGCGAGGAGTGCGGCAAGAACTACAACACCAAGCTCGGGTTCAAGCGCCACCTGGCCTTGCACGCGGCCACCAGCGGCGACCTCACCTGCAAGGTGTGCCTGCAGACGTTCGAGAGCACGGGCGTGCTGCTGGAGCACCTCAAGTCGCACGCGGGCAAGTCGTCGGGCGGGGTGAAGGAGAAGAAGCACCAGTGCGAGCACTGTGACCGCCGCTTCTACACGCGCAAGGACGTGCGCAGACACATGGTGGTGCACACGGGAAGGAAGGACTTCCTCTGCCAGTACTGCGCCCAGAGGTTCGGGCGCAAGGACCACCTGACGCGGCACATGAAGAAGAGTCACAACCAAGAGCTCCTGAAGGTCAAGACGGAGCCCGTGGACTTCCTGGATCCCTTCACCTGCAATGTCTCCGTGCCTATCAAGGACGAGCTCCTCCCGGTGATGTCCTTACCTTCCAGCGAACTGCTGTCCAAGCCATTCACAAACACACTGCAGCTAAACCTCTACAACACCCCGTTCCAGTCCATGCCCAGCTCGGGGTCCGCCCACCAGATGATCACAACTCTGCCCCTGGGCATGACGTGCCCCATCGACATGGACGCTGTGCACCCCTCCCACCACCTTTCGTTCAAGTACCCGTTCAGTTCTACCTCATACGCAATTTCTCTTCCCGAGAAGGAGCAGCCGCTGAAGGGGGAGATTGAGAGCTACCTGATGGAGCTCCAGGCTGGGGCGCCCTCCTCTTCCCAGGACTCCCAGGCGTCGTCCTCCAAACTCGGGCTGGAGCCGCAGATCGGGTCCCTGGATGACGCCGCGGGGGACCTCTCCCTGTCAAAAAGCTCCATTTCCATCAGCGACCCCCTCAACACACCGGCATTGGATTTTTCTCAGTTGTTTAATTTCATACCATTAAATGGGCCTCCCTATAACCCTCTGTCGGTGGGGAGCCTTGGGATGAGCTATTCCCAGGAAGAAGCACATTCTTCTGTGTCTCAGCTCCCGCCCCAGACCCAGGACCCCCAGGATCCTGCAAACAGCATAGGTCTCGGCTCGCTGCACTCCCTGTCAGCAGCGTTCACCAGCAGTTTAAGCACGAGCACCACCCTGCCACGTTTCCATCAGGCTTTCCAG
>Capra_hircus
ATGGCCACTGTCATTCCTGGTGATTTGTCAGAAGTAAGAGATACCCAGAAAGTCCCTTCAGGGAAACGTAAGCGTGGTGAAACCAAACCAAGAAAAAACTTCCCTTGCCAACTGTGTGACAAGGCCTTTAACAGTGTTGAGAAATTAAAGGTGCACTCCTACTCTCACACAGGAGAGAGGCCCTACAAGTGCATACAACAAGACTGCACGAAAGCCTTTGTTTCTAAGTACAAATTACAAAGGCACATGGCTACGCACTCTCCTGAGAAAACCCACAAGTGTAACTATTGTGAGAAAATGTTTCACCGGAAGGACCACCTGAAGAACCACCTGCACACGCACGACCCCAACAAAGAGACGTTCAAGTGCGAAGAGTGCGGCAAGAGCTACAACACCAAGCTGGGCTTCAAGCGGCACCTGGCCCTGCACGCGGCCACGAGTGGCGACCTCACCTGCAAGGTGTGCCTGCAGACGTTCGAGAGCACCGGTGTGCTGCTGGAGCACCTGAAGTCGCACGCGGGCAAGTCGGCGGGCGGCGTGAAGGAGAAGAAGCACCCGTGCGAGCACTGCGACCGCCGCTTCTACACGCGCAAGGACGTCCGCCGACACATGGTGGTGCACACGGGAAGGAAGGACTTCCTCTGCCAGTACTGCGCTCAGAGGTTCGGGCGCAAGGACCACCTGACGCGGCACATGAAGAAGAGCCACAACCAGGAGCTCCTGAAGGTCAAGACGGAGCCCGTGGACTTCCTGGATCCCTTCACCTGCAACGTGTCGGTGCCCATCAAGGACGAGCTCCTCCCGGTGATGTCGCTGCCCTCCAGCGAGCTGCTGTCCAAGCCGTTCCCCAGCACGCTGCAGCTAAACCTCTACAACACTCCGTTCCAGTCCGTGCAGAGCTCGGGCTCTGCCCACCAGATGATCACCACCCTGCCTTTGGGCATGACGTGCCCCATAGACATGGATGCTGTCCACCCCTCCCACCACCTTTCCTTCAAGTACCCGTTCAGTTCTACCTCATACGCCATCTCTATTCCCGAAAAAGAACAGCCCTTGAAGGGGGAGATTGAGAGCTACCTGATGGAGCTGCAGGGCGGCATGCCCTCCTCCTCCCAGGACTCTCCAGCGTCCTCGTCCAAACTGGGGTTGGAGCCGCAGCTTGGGTCCCTGGAGGACAGCACGGGGGACCTCTCCCTGTCCAAAAGCTCCATCTCCATCAGTGACCCCCTAAACACACCAGCATTGGATTTCTCTCAGCTGTTCAATTTCATACCATTAAATGGCCCTCCCTATAACCCGATCTCGGTGGGGAGCCTGGGGATGAGCTACTCCCAGGAGGAGGCACACTCTTCCGTGTCTCAGCTCCCCCCGCAGAGCCAGGACCTGCCGGATCCTGCCAGCACCATAGGGCTGGGCTCTCTGCACTCGCTGTCCGCAGCCTTCACCAGTAGTCTGAGCACGAGCACAACCCTGCCCCGTTTCCACCAGGCTTTCCAG
