# Supplementary material for: Insights into body size variation in cetaceans from the evolution of body-size-related genes
Source: BMC Evol Biol. 2019 Jul 27;19:157. doi: 10.1186/s12862-019-1461-9 (PMC6660953; doi:10.1186/s12862-019-1461-9)
Supplement: Supplementary file 4 — Alignment sequences of 20 body-size related genes used for this study. These files are Fast format, please use MEGA or Clustal to open them. (ZIP 133 kb) [file 12862_2019_1461_MOESM4_ESM.zip › Additional file 4 6.2/PLOD1.fas]

>Vicugna_pacos
ATGCGGCCCCTGCTGCTCCTGGCCCCGTTGGGCTGGCTGCTCCTGGCTGAAACGAAGGGCGATGCCAAGCCGGAGGACAACCTTTTGGTCCTCACGGTGGCCACCAAGGAGACCGAGGGGTTCCGACGCTTCAAGCGCTCAGCCCAGTTCTTCAACTACAAGATCAAGGCACTGGGCCTAGGGGAGGACTGGCATGGCGAGAAGGAGGCG---TCGGCAGGCGGAGGGCTGAAGGTTCGACTGCTGAAGAAAGCCCTGGAGAAGCACGCAGACAAGGAGAACCTGGTCATTCTCTTCACAGACAGCTACGACGTGGTGTTTGCCTCGGGGCCCCGAGAGCTCCTGAAGAAGTTCCGGCAGGCCAGGAGCCAAGTGGTCTTCTCCGCCGAGGAGCTCATCTACCCGGACCGCAGGCTGGAGGCCAAGTACCCGGTGGTGTCCGACGGCAAGAGGTTTCTGGGCTCTGGAGGCTTCATTGGTTATGCCCCCAACCTCAGCAAACTGGTGGCTGAGTGGGAGGGTCAGGACAGCGACAGCGACCAGCTCTTCTACACCAGGATCTTCTTGGACCCAGAGAAGAGGGAGCAGATCAATATCACCCTGGACCACCGCTGCCGTATCTTCCAGAATCTGGATGGAGCCTTGGATGAGGTCGTACTCAAGTTTGAAATGGGACAAGTGAGAGCGAGGAACCTGGCCTACGACACCCTCCCGGTCCTGATTCATGGCAATGGGCCCACCAAGCTGCAGCTGAACTACCTGGCCAACTACATCCCACGCTTCTGGACCTTCGAGACGGGATGTGCCGTGTGTGACGAGGGCCTGCGCAGCCTCAAGGGCATCGGGGATGAGGCTCTGCCCACGGTCTTGGTTGGCGTGTTCATCGAACAGCCCACGCCGTTCCTGTCCCTGTTCTTCCAGCGGCTCCTGCGCCTCCACTACCCCCGGAAACGGATGCGGCTTTTCATTCACAACCATGAGCAACACCACAAGGCTCAGGTGGAGCAGTTCCTGGCAGAGCATGGTGGCGAGTACCAGTCCATGAAACTGGTGGGCCCAGAGGTGCGGGTGGCGAACGCCGATGCCAGGAACATGGGCGCGGACTTGTGCCGGCAGGACCGTGGCTGCACCTACTACTTCAGTGTGGATGCTGATGTTGCCCTAACTGAGCCCAAAACCCTGCGACTGCTGATCGAGCAGAACAAGAACGTCATCGCCCCATTGATGACCCGCCATGGGAGGCTGTGGTCAAACTTCTGGGGGGCCCTGAGTGCAGATGGCTACTACGCCCGCTCCGAGGACTACGTGGACATCGTGCAGGGGCGGCGTGTCGGGGTCTGGAACGTGCCCTACATCTCGAACATCTACCTGATCAAGGGCAGTGCCCTGCGGGCTGAGCTGCAGCAGACAGACCTATTCCATCACAGGAAGCTGGACCCGGACATGTCCTTCTGTGCCAACGTCCGGCAGCAGGATGTGTTCATGTTCCTGACCAACCGGCACGCCTTCGGCCATCTGCTCTCCCTGGACAGCTACCAGACCACCCACCTCCACAACGACCTCTGGGAAGTGTTCAGCAACCCCGAGGACTGGAAGGAGAAGTACATCCACGAGAACTACACCAAGGCCCTGGCGGGGAAGCTGGTGGAGACGCCTTGCCCAGACGTCTACTGGTTCCCCATCTTCACGGAGACGGCCTGTGACGAGCTGGTGGAGGAGATGGAGCACTACGGCCAGTGGTCTCTGGGAGATAACAAGGACAACCGCATCCAGGGTGGCTACGAAAACGTGCCAACCATCGACATCCACATGAACCAGATCAGCTTCGAGCGGGAGTGGCACAAGTTCCTGGTGGAGTACATCGCCCCCATGACGGAGAAGCTCTACCCAGGCTACTACACCAGGGCGCAGTTCGACCTGGCCTTTGTTGTCCGCTACAAGCCTGACGAGCAGCCCTCGCTGATGCCACATCACGACGCGTCCACCTTCACCATCAACATCGCCCTGAACCGGGTCGGGGTGGATTACGAGGGTGGAGGATGTCGGTTCCTGCGCTACAACTGCTCCATCCGAGCCCCGCGAAAGGGCTGGACCCTCATGCACCCTGGGCGACTCACGCACTACCACGAGGGGCTCCCCACCACCAAAGGCACCCGCTACATCGCTGTGTCCTTCGTCGATCCC
>Camelus_bactrianus
---------CTGCTGCTCCTGGCCCCGCTGGGCCGGCTGCTCCTGGCCGAAACGAAGGGCGATGCCAAGCCGGAGGACAACCTTTTGGTCCTTACGGTGGCCACCAAGGAGACTGAGGGGTTCCGACGCTTCAAGCGCTCAGCCCAGTTCTTCAACTACAAGATCCAGGCACTGGGCCTAGGGGAGGACTGGCATGGCGAGAAGGAGGCA---TCGGCAGGCGGAGGGCTGAAGGTTCGGCTGCTGAAGAAAGCCCTGGAGAAGCACGCAGACAAGGAGAACCTGGTCATTCTCTTCACAGACAGCTACGACGTGGTCTTTGCCTCGGGGCCCCGAGAGCTCCTGAAGAAGTTCCGGCAGGCCAGAAGCCAAGTGGTCTTCTCCGCCGAGGAGCTCATCTACCCGGACCGCAGGCTGGAGGCCAAGTACCCGGTGGTGTCCGACGGCAAGAGGTTCCTGGGCTCTGGAGGCTTCATTGGTTATGCCCCTAACCTCAGCAAACTGGTGGCTGAGTGGGAGGGTCAGGACAGCGACAGCGACCAGCTCTTCTACACCAGGATCTTCTTGGACCCAGAGAAGAGGGAGCGGATCAATATCACCCTGGACCACCGCTGCCGTATCTTCCAGAATCTGGATGGAGCTTTGGATGAGGTCGTACTCAAGTTTGAAATGGGACAAGTGAGAGCGAGGAACCTGGCCTACGACACCCTCCCGGTCCTGATTCATGGCAATGGGCCCACCAAGCTGCAGCTGAACTACCTGGCCAACTACATCCCGCGCTTCTGGACCTTCGAGACGGGATGTGCCGTGTGTGACGAGGGCCTGCGCAGCCTCAAGGGCATCGGGGATGAGGCTCTGCCCACGGTCCTGGTTGGCGTGTTCATCGAACAGCCCACGCCGTTCCTGTCCCTGTTCTTCCAGCGGCTCCTGCGCCTCCACTACCCCCGGAAACGGATGCGGCTTTTCATTCACAACCATGAGCAACACCACAAGGCTCAGGTGGAGCAGTTCCTGGCAGAGCATGGTGGCGAGTACCAGTCCATGAAACTGGTGGGCCCAGAGGTGCGGGTGGCGAACGCCGATGCCAGGAACATGGGCGCGGACTTGTGCCGGCAGGACCGTGGCTGCACCTACTACTTCAGCGTGGATGCCGACGTTGCCCTAACTGAGCCCAAAACCCTGCGACTGCTGATCGAGCAGAACAAGAACGTCATCGCCCCATTGATGACCCGCCACGGGAGGCTGTGGTCAAACTTCTGGGGGGCCCTGAGTGCAGATGGCTATTACGCCCGCTCCGAGGACTACGTGGACATCGTGCAGGGGCGGCGTGTCGGGGTCTGGAACGTGCCCTACATCTCGAACATCTACCTGATCAAGGGCAGTGCCCTGCGGGCTGAGCTGCAGCAGACAGACCTATTCCATCACAGGAAGCTGGACCCTGACATGTCCTTCTGTGCCAACGTCCGGCAGCAGGATGTGTTCATGTTCCTGACCAACCGGCATGCCTTCGGCCATCTGCTCTCCCTGGACAGCTACCAGACCACCCACCTCCACAACGACCTCTGGGAAGTGTTCAGCAACCCCGAGGACTGGAAGGAGAAGTACATCCACGAGAACTACACCAAGGCCCTGGCGGGGAAGCTGGTGGAGACGCCTTGCCCGGATGTCTACTGGTTCCCCATCTTCACGGAGACGGCCTGTGACGAGCTGGTGGAGGAGATGGAGCACTACGGCCAGTGGTCTCTGGGAGATAACAAGGACAACCGCATCCAGGGTGGCTACGAAAACGTGCCGACCATCGACATCCACATGAACCAGATCAGCTTCGAGCGGGAGTGGCACAAGTTCCTGGTGGAGTACATCGCCCCCATGACGGAGAAGCTCTACCCAGGCTACTACACCAGGGCGCAGTTCGACCTGGCCTTTGTTGTCCGCTACAAGCCTGACGAGCAGCCCTCTCTGATGCCACATCATGACGCGTCCACCTTCACCATCAACATCGCCCTGAACCGGGTCGGGGTGGATTACGAGGGCGGAGGCTGTCGGTTCCTGCGCTACAACTGCTCCATCCGAGCCCCACGGAAGGGCTGGACCCTCATGCACCCTGGGCGACTCACGCACTACCACGAGGGGCTCCCCACCACCAAAGGCACCCGCTACATCGCCGTGTCCTTCGTCGATCCC
>Camelus_ferus
-------------------------------------------------------AGGGCGATGCCAAGCCGGAGGACAACCTTTTGGTCCTTACGGTGGCCACCAAGGAGACTGAGGGGTTCCGACGCTTCAAGCGCTCAGCCCAGTTCTTCAACTACAAGATCCAGGCACTGGGCCTAGGGGAGGACTGGCATGGCGAGAAGGAGGCA---TCGGCAGGCGGAGGGCTGAAGGTTCGGCTGCTGAAGAAAGCCCTGGAGAAGCACGCAGACAAGGAGAACCTGGTCATTCTCTTCACAGACAGCTACGACGTGGTCTTTGCCTCGGGGCCCCGAGAGCTCCTGAAGAAGTTCCGGCAGGCCAGAAGCCAAGTGGTCTTCTCCGCCGAGGAGCTCATCTACCCGGACCGCAGGCTGGAGGCCAAGTACCCGGTGGTGTCCGACGGCAAGAGGTTCCTGGGCTCTGGAGGCTTCATTGGTTATGCCCCTAACCTCAGCAAACTGGTGGCTGAGTGGGAGGGTCAGGACAGCGACAGCGACCAGCTCTTCTACACCAGGATCTTCTTGGACCCAGAGAAGAGGGAGCGGATCAATATCACCCTGGACCACCGCTGCCGTATCTTCCAGAATCTGGATGGAGCTTTGGATGAGGTCGTACTCAAGTTTGAAATGGGACAAGTGAGAGCGAGGAACCTGGCCTACGACACCCTCCCGGTCCTGATTCATGGCAATGGGCCCACCAAGCTGCAGCTGAACTACCTGGCCAACTACATCCCGCGCTTCTGGACCTTCGAGACGGGATGTGCCGTGTGTGACGAGGGCCTGCGCAGCCTCAAGGGCATCGGGGATGAGGCTCTGCCCACGGTCCTGGTTGGCGTGTTCATCGAACAGCCCACGCCGTTCCTGTCCCTGTTCTTCCAGCGGCTCCTGCGCCTCCACTACCCCCGGAAACGGATGCGGCTTTTCATTCACAACCATGAGCAACACCACAAGGCTCAGGTGGAGCAGTTCCTGGCAGAGCATGGTGGCGAGTACCAGTCCATGAAACTGGTGGGCCCAGAGGTGCGGGTGGCGAACGCCGATGCCAGGAACATGGGCGCGGACTTGTGCCGGCAGGACCGTGGCTGCACCTACTACTTCAGCGTGGATGCCGACGTTGCCCTAACTGAGCCCAAAACCCTGCGACTGCTGATCGAGCAGAACAAGAACGTCATCGCCCCATTGATGACCCGCCACGGGAGGCTGTGGTCAAACTTCTGGGGGGCCCTGAGTGCAGATGGCTATTACGCCCGCTCCGAGGACTACGTGGACATCGTGCAGGGGCGGCGTGTCGGGGTCTGGAACGTGCCCTACATCTCGAACATCTACCTGATCAAGGGCAGTGCCCTGCGGGCTGAGCTGCAGCAGACAGACCTATTCCATCACAGGAAGCTGGACCCTGACATGTCCTTCTGTGCCAACGTCCGGCAGCAGGATGTGTTCATGTTCCTGACCAACCGGCATGCCTTCGGCCATCTGCTCTCCCTGGACAGCTACCAGACCACCCACCTCCACAACGACCTCTGGGAAGTGTTCAGCAACCCCGAGGACTGGAAGGAGAAGTACATCCACGAGAACTACACCAAGGCCCTGGCGGGGAAGCTGGTGGAGACGCCTTGCCCGGATGTCTACTGGTTCCCCATCTTCACGGAGACGGCCTGTGACGAGCTGGTGGAGGAGATGGAGCACTACGGCCAGTGGTCTCTGGGAGATAACAAGGACAACCGCATCCAGGGTGGCTACGAAAACGTGCCGACCATCGACATCCACATGAACCAGATCAGCTTCGAGCGGGAGTGGCACAAGTTCCTGGTGGAGTACATCGCCCCCATGACGGAGAAGCTCTACCCAGGCTACTACACCAGGGCGCAGTTCGACCTGGCCTTTGTTGTCCGCTACAAGCCTGACGAGCAGCCCTCTCTGATGCCACATCATGACGCGTCCACCTTCACCATCAACATCGCCCTGAACCGGGTCGGGGTGGATTACGAGGGCGGAGGCTGTCGGTTCCTGCGCTACAACTGCTCCATCCGAGCCCCACGGAAGGGCTGGACCCTCATGCACCCTGGGCGACTCACGCACTACCACGAGGGGCTCCCCACCACCAAAGGCACCCGCTACATCGCCGTGTCCTTCGTCGATCCC
>Camelus_dromedarius
ATGCGGCCCCTGCTGCTCCTGGCCCCGTTGGGCTGGCTGCTCCTGGCCGAAACGAAGGGCGATGCCAAGCCGGAGGACAACCTTTTGGTCCTTACGGTGGCCACCAAGGAGACCGAGGGGTTCCGACGCTTCAAGCGCTCAGCCCAGTTCTTCAACTACAAGATCCAGGCACTGGGCCTAGGGGAGGACTGGCATGGCGAGAAGGAGGCG---TCGGCAGGCGGAGGGCTGAAGGTTCGGCTGCTGAAGAAAGCCCTGGAGAAGCACGCAGACAAGGAGAACCTGGTCATTCTCTTCACAGACAGCTACGACGTGGTCTTTGCCTCGGGGCCCCGAGAGCTCCTGAAGAAGTTCCGGCAGGCCAGGAGCCAAGTGGTCTTCTCCGCCGAGGAGCTCATCTACCCGGACCGCAGGCTGGAGGCCAAGTACCCGGTGGTGTCTGACGGCAAGAGGTTCCTGGGCTCTGGAGGCTTCATTGGTTATGCCCCTAACCTCAGCAAACTGGTGGCTGAGTGGGAGGGTCAGGACAGCGACAGCGACCAGCTCTTCTACACCAGGATCTTCTTGGACCCAGAGAAGAGGGAGCGGATCAATATCACCCTGGACCACCGCTGCCGTATCTTCCAGAATCTGGATGGAGCTTTGGATGAGGTCGTACTCAAGTTTGAAATGGGACAAGTGAGAGCGAGGAACCTGGCCTACGACACCCTCCCGGTCCTGATTCATGGCAATGGGCCCACCAAGCTGCAGCTGAACTACCTGGCCAACTACATCCCGCGCTTCTGGACCTTCGAGACGGGATGTGCCGTGTGTGACGAGGGCCTGCGCAGCCTCAAGGGCATCGGGGATGAGGCTCTGCCCACGGTCCTGGTTGGCGTGTTCATCGAACAGCCCACGCCGTTCCTGTCCCTGTTCTTCCAGCGGCTCCTGCGCCTCCACTACCCCCGGAAACGGATGCGGCTTTTCATTCACAACCATGAGCAACACCACAAGGCTCAGGTGGAGCAGTTCCTGGCAGAGCATGGTGGCGAGTACCAGTCCATGAAACTGGTGGGCCCAGAGGTGCGGGTGGCGAACGCCGATGCCAGGAACATGGGCGCGGACTTGTGCCGGCAGGACCGTGGCTGCACCTACTACTTCAGCGTGGATGCCGACGTTGCCCTAACTGAGCCCAAAACCCTGCGACTGCTGATCGAGCAGAACAAGAACGTCATCGCCCCATTGATGACCCGCCACGGGAGGCTGTGGTCAAACTTCTGGGGGGCCCTGAGTGCAGATGGCTATTACGCCCGCTCCGAGGACTACGTGGACATCGTGCAGGGGCGGCGTGTCGGGGTCTGGAACGTGCCCTACATCTCGAACATCTACCTGATCAAGGGCAGTGCCCTGCGGGCTGAGCTGCAGCAGACAGACCTATTCCATCACAGGAAGCTGGACCCTGACATGTCCTTCTGTGCCAACGTCCGGCAGCAGGATGTGTTCATGTTCCTGACCAACCGGCATGCCTTCGGCCATCTGCTCTCCCTGGACAGCTACCAGACCACCCACCTCCACAACGACCTCTGGGAAGTGTTCAGCAACCCCGAGGACTGGAAGGAGAAGTACATCCACGAGAACTACACCAAGGCCCTGGCGGGGAAGCTGGTGGAGACGCCTTGCCCGGATGTCTACTGGTTCCCCATCTTCACGGAGACGGCCTGTGACGAGCTGGTGGAGGAGATGGAGCACTACGGCCAGTGGTCTCTGGGAGATAACAAGGACAACCGCATCCAGGGTGGCTACGAAAACGTGCCGACCATCGACATCCACATGAACCAGATCAGCTTCGAGCGGGAGTGGCACAAGTTCCTGGTGGAGTACATCGCCCCCATGACGGAGAAGCTCTACCCAGGCTACTACACCAGGGCGCAGTTCGACCTGGCCTTTGTTGTCCGCTACAAGCCTGACGAGCAGCCCTCGCTGATGCCACATCATGACGCGTCCACCTTCACCATCAACATCGCCCTGAACCGGGTTGGGGTGGATTACGAGGGCGGAGGCTGTCGGTTCCTGCGCTACAACTGCTCCATCCGAGCCCCGCGGAAGGGCTGGACCCTCATGCACCCTGGGCGACTCACGCACTACCACGAGGGGCTCCCCACCACCAAAGGCACCCGCTACATCGCCGTGTCCTTCGTCGATCCC
>Sus_scrofa
ATGCGGCTCCTGCTACTTCTGGCCCCACTGGGCTGGCTGCTTCTGACCGAAACGAAGGGTGACGCCAAACCGGAGGACAACCTCTTGGTGCTCACGGTGGCCACGAAGGAGACCGAGGGGTTCCGACGCTTCAAGCGCTCAGCCCAGTTCTTCAACTACAAGATCCAGGCGCTGGGACTGGGGGAGGACTGGAAT------AAGGAGGCA---TCGTCGGGTGGAGGGCTGAAGGTTCGGCTGCTGAAGAAAGCCCTGGAAAAGCATGCAGAC---GAGAACCTGGTCATTCTCTTCACAGACAGCTATGACGTGGTGTTTGCCTCCGGGCCCCGAGAGCTGCTGAAGAAGTTCCGGCAGGCCAAGAGCCAGGTGGTCTTCTCGGCAGAGGAGCTCATCTACCCGGACCGCAGGCTGGAGGCCAAGTACCCGGCCGTCTCCGACGGCAAGAGGTTCCTGGGCTCTGGAGGCTTCATTGGTTATGCCCCCAACCTCAGCAAACTGGTGGCTGAGTGGGAGGGTCAGGACAGCGACAGCGACCAACTCTTTTATACCAAGATCTTCTTGGACCCAGAGAAGAGGGAGCGGATCAATATCACCTTGGACCACCGCTGCCGTATCTTCCAGAATCTGGATGGAGCCTTGGATGAGGTCGTGCTCAAGTTCGAGATGGGCCAAGTGAGAGCGAGGAACCTGGCCTACGACACCCTCCCGGTCCTGATTCACGGCAATGGGCCCACCAAGCTGCAGCTGAACTACCTGGGCAACTACATCCCGCGCTTCTGGACCTTCGAGACGGGGTGCTCTGTGTGTGATGAGGGCCTGCGCAGCCTCAAGGGCATTGGGGATGAAGCTCTGCCCACAGTCCTGGTCGGCCTGTTCATCGAACAGCCCACGCCGTTCCTGTCCCTGTTCTTCCAGCGGCTCCTGCGCCTCCAATACCCCCGGAAACGGATGCGGCTTTTCATTCACAACCATGAGCAGCACCACAAGGCTCTAGTGGAGCAGTTCCTGGCAGAGCATGGCGACGAGTACCAGTCCGTGAAACTGGTGGGCCCTGAGGTTCGGGTGGCGAACGCTGACGCCAGGAACATGGGCGCGGACTTGTGCCGGCAGGACCGTAGCTGCACCTACTACTTCAGCGTGGATGCCGACGTGGCCCTGACTGAGCCCAAAACCCTGCGGCTGCTGATCGAGCAGAACAAGAACGTCCTTGCCCCCTTGATGACCCGCCACGGGAGGCTGTGGTCGAACTTCTGGGGGGCACTGAGTGCAGATGGCTACTACGCCCGCTCTGAGGACTACGTGGACATCGTGCAGGGGCGGCGTGTTGGCGTCTGGAATGTGCCCTACATCTCGAACGTGTACCTGATCAAGGGCAGTGCCCTGCGGGCTGAACTGCAGCAGACAGACCTGTTCCACCACAGCAAGCTGGACCCCGACATGGCCTTCTGTGCCAATATCCGGCAGCAGGACGTGTTCATGTTCCTGACCAACCGGCACGCCTTTGGCCACCTGCTCTCCCTGGACAGCTACCAGACCACCCACCTCCACAACGACCTCTGGGAGGTGTTCAGCAATCCCGAGGACTGGAAGGAGAAATACATCCACGAGAACTACACCAAGGCCCTGGCGGGGAAGCTGGTGGAGACGCCATGCCCAGACGTCTACTGGTTCCCCATCTTCACCGAGACGGCCTGTGACGAGCTGGTGGAGGAAATGGAGCACTACGGCCAGTGGTCTCTGGGAGACAACAAGGACAACCGCATCCAGGGTGGCTACGAAAACGTGCCAACCATCGACATCCACATGAACCAGATCAGCTTTGAGCGGGAGTGGCACAAGTTCCTGGTGGAGTACATCGCCCCCATGACAGAGAAGCTCTACCCGGGCTACTACACCAGGGCCCAGTTCGACCTGGCCTTTGTTGTCCGCTACAAGCCAGATGAGCAGCCCTCGCTGATGCCACACCACGACGCCTCCACCTTCACCATCAACATTGCCCTGAATCGGGTCGGGGTGGATTACGAGGGCGGAGGCTGTCGCTTCCTGCGCTACAACTGCTCCATCCGAGCGCCACGGAAAGGCTGGACCCTCATGCACCCTGGGCGACTCACGCACTACCACGAGGGGCTCCCCACCACCAAAGGCACCCGCTACATCGCCGTCTCCTTCGTCGATCCC
>Equus_caballus
ATGCGGCCTCTGCTGCTCCTGGCCCCGCTGGGCTGGCTGCTCCTGGCCGAAGCGAAGGGCGACGCCAAGCCGGAGGACAACCTCTTAGTCCTCACGGTGGCCACGAAGGAGTCCGAGGGGTTCCGACGCTTCAAGCGCTCAGCCCAGTTCTTCAACTACAAGATCCAGGCGCTGGGCCTGGGGGAGGACTGGGACGGGGACAAGGAGACG---TCAGCGGGCGGCGGGCTGAAGGTTCGGCTGCTGAAGAAAGCTCTGGAGAAGCATGCAGACAAAGAGAACCTGGTCATTCTCTTCACAGACAGCTATGATGTGGTATTTGCCTCGGGGCCCCGAGAGCTCCTGAAGAAGTTCCGGCAGGCCAGGAGCCAGGTGGTCTTCTCGGCCGAGGAGCTCATCTACCCCGACCGCAGGCTGGAGGCCAAGTACCCGGTGGTGTCCGATGGCAAGAGGTTCCTGGGCTCTGGAGGCTTCATCGGTTATGCCCCCAACCTCAGCAAACTGGTGGCCGAGTGGGAGGGCCAGGACAGCGACAGTGACCAGCTGTTTTATACCAAGATCTTCTTGGACCCAGAGAAGAGGGAGCGGATCAACATCACCCTGGACCACCGCTGCCGTATCTTCCAGAACCTGGTTGGAGCCTTAGATGAGGTCGTGCTCAAGTTTGAAATGGGCCATGTGAGGGCGCGGAACCTGGCCTATGACACCCTCCCCGTCCTGATTCATGGCAACGGGCCCACCAAGCTGCAGCTGAACTACCTGGGCAACTATATCCCTCGCTTCTGGACCTTCGAGACGGGCTGCACGGTGTGTGACGAGGGCCTGCGCAGCCTCAAGGGCATTGGGGATGAAGCTCTGCCTGTGGTCTTGGTCGGCGTGTTCATCGAGCAGCCCACGCCGTTCCTGTCCCTGTTCTTCCAGCGGCTTCTGCGCCTGCACTACCCCCGGAAACAGCTGCGGCTTTTTATTCATAACCATGAGCAGCACCACAAGGCTCAGGTGGAGCAGTTCCTGGCAGAGCATGGCGGCGAGTACAAGTCTGTGAAACTGGTGGGCCCCGAGGTGCGGGTGGCAAACGCCGATGCCAGGAACATGGGCGCGGACCTGTGCCGGCAGGACCGTGGCTGCACCTACTACTTCAGTGTGGATGCCGACGTGGCCCTGACCGAGCCCAAGACCCTGCGACTGCTGATTGAGCAGAACAAGAACGTCATCGCCCCGTTGATGACCCGCCACGGGAGGCTGTGGTCGAACTTCTGGGGGGCAATGAGTGCAGATGGCTACTACGCCCGCTCCGAGGACTACGTGGACATTGTGCAGGGGCGGCGTGTTGGCGTCTGGAACGTGCCCTACATCTCGAACATTTACCTGATCAAGGGCAGTGCCCTGCGGGCTGAGCTGCAGCAGACAGATCTGTTCCACCACAGCAAGCTGGATGCCGACATGGCCTTCTGTGCCAATATCCGGCAGCAGGATGTGTTCATGTTCCTGACCAACCGGCACACCTTCGGCCACCTGCTCTCCCTGGACAGCTACCAGACCACCCACCTCCACAACGACCTCTGGGAGGTGTTTAGCAACCCCGAGGACTGGAAGGAGAAGTACATCCATGAGAACTACACCAGGGCCCTGGCGGGGAAGCTGGTGGAGATGCCTTGCCCGGATGTCTACTGGTTCCCCATCTTCACGGAGACGGCCTGTGACGAGCTGGTGGAGGAGATGGAGCACTACGGCCAGTGGTCTCTGGGAGACAATAAGGACAACCGCATCCAGGGTGGCTACGAAAATGTGCCGACCATCGACATCCACATGAACCAGATCAGCTTTGAGCGGGAGTGGCACAAGTTCCTGGTGGAGTACATCGCCCCCATGACAGAGAAGCTGTATCCAGGCTACTACACCAGGGCCCAGTTCGACCTGGCCTTTGTTGTCCGCTACAAGCCTGACGAGCAGCCCTCGCTGATGCCCCACCACGATGCCTCCACCTTCACTGTCAACATCGCCCTGAACCGGGTCGGGGTGGATTACGAGGGCGGGGGCTGTCGGTTCCTGCGTTACAACTGCTCCATCCGAGCCCCACGGAAGGGCTGGACCCTCATGCACCCCGGACGACTCACGCACTACCACGAGGGACTCCCCACCACCAAGGGCACCCGCTACATCGCGGTCTCCTTCGTCGATCCC
>Equus_przewalskii
ATGCGGCCTCTGCTGCTCCTGGCCCCGCTGGGCTGGCTGCTCCTGGCCGAAGCGAAGGGCGACGCCAAGCCGGAGGACAACCTCTTAGTCCTCACGGTGGCCACGAAGGAGTCCGAGGGGTTCCGACGCTTCAAGCGCTCAGCCCAGTTCTTCAACTACAAGATCCAGGCGCTGGGCCTGGGGGAGGACTGGGACGGGGACAAGGAGACG---TCAGCGGGCGGCGGGCTGAAGGTTCGGCTGCTGAAGAAAGCTCTGGAGAAGCATGCAGACAAAGAGAACCTGGTCATTCTCTTCACAGACAGCTATGATGTGGTATTTGCCTCGGGGCCCCGAGAGCTCCTGAAGAAGTTCCGGCAGGCCAGGAGCCAGGTGGTCTTCTCGGCCGAGGAGCTCATCTACCCCGACCGCAGGCTGGAGGCCAAGTACCCGGTGGTGTCCGATGGCAAGAGGTTCCTGGGCTCTGGAGGCTTCATCGGTTATGCCCCCAACCTCAGCAAACTGGTGGCCGAGTGGGAGGGCCAGGACAGCGACAGTGACCAGCTGTTTTATACCAAGATCTTCTTGGACCCAGAGAAGAGGGAGCGGATCAACATCACCCTGGACCACCGCTGCCGTATCTTCCAGAACCTGGTTGGAGCCTTAGATGAGGTCGTGCTCAAGTTTGAAATGGGCCATGTGAGGGCGCGGAACCTGGCCTACGACACCCTCCCCGTCCTGATTCATGGCAACGGGCCCACCAAGCTGCAGCTGAACTACCTGGGCAACTATATCCCTCGCTTCTGGACCTTCGAGACGGGCTGCACGGTGTGTGACGAGGGCCTGCGCAGCCTCAAGGGCATTGGGGATGAAGCTCTGCCTGTGGTCTTGGTCGGCGTGTTCATCGAGCAGCCCACGCCGTTCCTGTCCCTGTTCTTCCAGCGGCTTCTGCGCCTGCACTACCCCCGGAAACAGCTGCGGCTTTTTATTCATAACCATGAGCAGCACCACAAGGCTCAGGTGGAGCAGTTCCTGGCAGAGCATGGCGGCGAGTACAAGTCTGTGAAACTGGTGGGCCCCGAGGTGCGGGTGGCAAACGCCGATGCCAGGAACATGGGCGCGGACCTGTGCCGGCAGGACCGTGGCTGCACCTACTACTTCAGTGTGGATGCCGACGTGGCCCTGACCGAGCCCAAGACCCTGCGACTGCTGATTGAGCAGAACAAGAATGTCATCGCCCCGTTGATGACCCGCCACGGGAGGCTGTGGTCGAACTTCTGGGGGGCAATGAGTGCAGATGGCTACTACGCCCGCTCCGAGGACTACGTGGACATTGTGCAGGGGCGGCGTGTTGGCGTCTGGAACGTGCCCTACATCTCGAACATTTACCTGATCAAGGGCAGTGCCCTGCGGGCTGAGCTGCAGCAGACAGATCTGTTCCACCACAGCAAGCTGGATGCCGACATGGCCTTCTGTGCCAATATCCGGCAGCAGGATGTGTTCATGTTCCTGACCAACCGGCACACCTTCGGCCACCTGCTCTCCCTGGACAGCTACCAGACCACCCACCTCCACAACGACCTCTGGGAGGTGTTTAGCAACCCCGAGGACTGGAAGGAGAAGTACATCCATGAGAACTACACCAGGGCCCTGGCGGGGAAGCTGGTGGAGATGCCTTGCCCGGATGTCTACTGGTTCCCCATCTTCACGGAGACGGCCTGTGACGAGCTGGTGGAGGAGATGGAGCACTACGGCCAGTGGTCTCTGGGAGACAATAAGGACAACCGCATCCAGGGTGGCTACGAAAATGTGCCGACCATCGACATCCACATGAACCAGATCAGCTTTGAGCGGGAGTGGCACAAGTTCCTGGTGGAGTACATCGCCCCCATGACAGAGAAGCTGTATCCAGGCTACTACACCAGGGCCCAGTTCGACCTGGCCTTTGTTGTCCGCTACAAGCCTGACGAGCAGCCCTCGCTGATGCCCCACCACGATGCCTCCACCTTCACTGTCAACATCGCCCTGAACCGGGTCGGGGTGGATTACGAGGGCGGGGGCTGTCGGTTCCTGCGTTACAACTGCTCCATCCGAGCCCCACGGAAGGGCTGGACCCTCATGCACCCCGGACGACTCACGCACTCCCACGAGGGACTCCCCACCACCAAGGGCACCCGCTACATCGCGGTCTCCTTCGTCGATCCC
>Ovis_aries
---------------------------------------------------------------------------GACAACCTTTTGGTCCTCACCGTGGCCACGAAGGAGACCGAGGGGTTCCGACGCTTTAAGCGCTCAGCTCAGTTCTTCAACTACAAGATCCAGGCGCTGGGGCTGGGGGAGGACTGGCCTGG---------GGCGATGTCAGCAGGCGGAGGGCTGAAGGTCCGGTTGCTGAAGAAAGCCCTGGAGAAGCACGCCGACAAGGAGAACCTGGTCATTCTCTTCACAGACAGCTACGATGTGGTGTTTGCCTCGGGGCCCCGAGAGCTCCTGAAGAAGTTCCGGCAGGCCAGGAGCCAGGTGGTTTTCTCGGCCGAGGAGCTCATCTACCCGGACCGCAGGCTGGAGGCCAAGTATCCGGTGGTGTCCGATGGCAAGAGGTTCCTGGGCTCTGGAGGCTTCATTGGTTATGCCCCCAACCTCAGCAAACTGGTGGCAGAGTGGGAAGGCCAGGACAGCGACAGCGACCAGCTCTTTTACACCAAGATCTTCTTGGACCCAGAGAAGAGGGAGCAGATCAATATCACCCTGGACCACCGTTGCCGAATCTTCCAGAATTTGGATGGAGCCTTGGATGAGGTCGTGCTCAAGTTTGAAATGGGCCAAGTGAGAGCAAGGAACCTGGCCTACGACACCCTCCCGGTCCTGATTCATGGCAACGGGCCCACCAAGCTGCAGCTGAACTACTTGGGCAACTACATCCCGCGCTTCTGGACCTTCGAGACGGGGTGCGCCGTATGTGACGAGGGCCTGCGCAGCCTCAAGGGCATTGGGGATGAAGCTCTGCCCACCGTCCTGGTCGGCGTGTTCATCGAACAGCCCACCCCGTTCCTGTCCCTGTTCTTCCAGCGGCTCCTGCGCCTCCACTACCCCCGAAAACGGTTGAGGCTTTTCATTCACAACCACGAGCAGCACCACAAGGCTCAGGTGGAGCAGTTCCTGGCAGAGCATGGCGACGAGTACCAGTCTGTGAAACTGGTGGGCCCCGAGGTGCGGATGGCCAGCGCAGACGCCAGGAACATGGGCGCGGACTTGTGCCGGCAGGACCGTGGCTGCACTTACTACTTCAGTGTGGATGCCGACGTGGCCCTGACCGAGCCCAGAACCCTGCGGCTGCTGATCGAGCAGAACAAGAACGTTATCACCCCATTGATGACCCGCCATGGGAGGCTGTGGTCGAACTTCTGGGGGGCACTGAGTGCAGATGGCTACTACGCCCGCTCCGAGGACTACGTGGACATCGTGCAGGGGCGGCGTGTGGGTGTCTGGAATGTACCCTACATCTCAAACATCTACCTGATCAAGGGAAGCGCCCTGCGGGCTGAGTTGCAGGAGACAGACCTGTTCCACCACAGCAAGCTGGACCCCGACATGGCCTTCTGTGCCAATATCCGGCAGCAGGATGTGTTCATGTTCCTGACCAACCGGCACTCCTTTGGCCACCTGCTCTCCCTGGACAGCTACCAGACCACTCACCTCCACAACGACCTCTGGGAGGTGTTCAGCAACCCTGAGGACTGGAAGGAGAAATACATCCACGAGAACTACACCAAGGCCTTGGCAGGGAAGATGGTGGAGATGCCTTGCCCGGACGTCTACTGGTTCCCCATCTTCACGGAGACGGCCTGTGATGAGCTGGTGGAGGAGATGGAGCACTACGGCCAGTGGTCCCTGGGAGATAACAAGGACAACCGCATCCAGGGTGGCTACGAAAACGTGCCAACCATCGACATCCACATGAACCAGATCAACTTTGAGCGGGAGTGGCACAAGTTCCTGGTGGAGTACATCGCCCCCATGACGGAGAAACTCTACCCGGGCTACTACACCAGGGCCCAATTCGACCTGGCCTTTGTCGTCCGCTACAAGCCCGATGAGCAGCCCTCGCTGGTGCCACACCACGACGCCTCCACCTTCACCATCAACATCGCCCTGAACCGGGTTGGAGTGGATTATGAGGGTGGAGGCTGTCGGTTCCTGCGCTACAACTGCTCCATCCGAGCCCCACGGAAGGGGTGGACCCTGATGCACCCCGGGAGACTCACACACTACCACGAGGGGCTCCCCACCACCAAAGGCACTCGCTACATCGCAGTCTCCTTCGTCGATCCC
>Capra_hircus
ATGCGGCTCCTGCTGCTCCTGGCCCCGCTGGGCTGGCTGCTCCTAGCTGAAACGAAGGGTGACGCCAAGCCGGAGGACAACCTTTTGGTCCTCACCGTGGCCACGAAGGAGACCGAGGGGTTCCGACGCTTTAAGCGCTCAGCTCAGTTCTTCAACTACAAGATCCAGGCGCTGGGGCTGGGGGAGGACTGGCCTGG------GGAGGCGATGTCAGCAGGTGGAGGGCTGAAGGTCCGGCTGCTGAAGAAAGCCCTGGAGAAGCACGCCGACAAGGAGAACCTGGTCATTCTCTTCACAGACAGCTACGATGTGGTGTTTGCCTCGGGGCCCCGAGAGCTCCTGAAGAAGTTCCGGCAGGCCAGGAGCCAGGTGGTTTTCTCGGCCGAGGAGCTCATCTACCCAGACCGCAGGCTGGAGGCCAAGTACCCAGTGGTATCCGATGGCAAGAGGTTCCTGGGCTCTGGAGGCTTCATCGGTTATGCCCCCAACCTCAGCAAACTGGTGGCAGAGTGGGAAGGCCAGGACAGCGACAGCGACCAGCTCTTTTACACCAAGATCTTCTTGGACCCAGAGAAGAGGGAGCAGATCAATATCACCCTGGACCACCGTTGCCGAATCTTCCAGAATTTGGATGGAGCCTTGGATGAGGTCGTGCTCAAGTTTGAAATGGGCCAAGTGAGAGCAAGGAACCTGGCCTACGACACCCTCCCGGTCCTGATTCATGGCAACGGGCCCACCAAGCTGCAGCTGAACTACTTGGGCAACTACATCCCGCGCTTCTGGACCTTCGAGACGGGGTGCGCCGTATGTGACGAGGGCCTGCGCAGCCTCAAGGGCATTGGGGATGAAGCTCTGCCCACCGTCCTGGTCGGCGTGTTCATCGAACAGCCCACCCCGTTCCTGTCCCTGTTCTTCCAGCGGCTCCTGCGCCTCCACTACCCCCGAAAACGGTTGAGGCTTTTCATTCACAACCACGAGCAGCACCACAAGGCTCAGGTGGAGCAGTTCCTGGCAGAGCACGGCGACGAGTACCAGTCTGTGAAACTGGTGGGCCCCGAGGTGCGGATGGCCAATGCAGACGCCAGGAACATGGGCGCGGACTTGTGCCGGCAGGACCGTGGCTGCACTTACTACTTCAGTGTGGATGCCGACGTGGCCCTGACCGAGCCCAGAACCCTGCGGCTGCTGATCGAGCAGAACAAGAACGTTATCACCCCATTGATGACCCGCCATGGGAGGCTGTGGTCGAACTTCTGGGGGGCATTGAGTGCAGATGGCTACTACGCCCGCTCCGAGGACTACGTGGACATCGTGCAGGGGCGGCGTGTGGGTGTCTGGAATGTACCCTACATCTCAAACATCTACCTGATCAAGGGAAGCGCCCTGCGGGCTGAGTTGCAGGAGACAGACCTCTTCCACCACAGCAAGCTGGACCCCGACATGGCCTTCTGTGCCAATATCCGGCAGCAGGATGTGTTCATGTTCCTGACCAACCGGCACTCCTTTGGCCACCTGCTCTCCCTGGACAGCTACCAGACCACTCACCTCCACAACGACCTCTGGGAGGTGTTCAGCAACCCCGAGGACTGGAAGGAGAAATACATCCACGAGAACTACACCAAGGCCTTAGCGGGGAAGATGGTGGAGATGCCTTGCCCGGACGTCTACTGGTTCCCCATCTTCACGGAGACGGCCTGTGATGAGCTGGTGGAGGAGATGGAGCACTACGGCCAGTGGTCCCTGGGAGATAACAAGGACAACCGCATCCAGGGTGGCTACGAAAACGTGCCAACCATCGACATCCACATGAACCAGATCAACTTTGAGCGGGAGTGGCACAAGTTCCTGGTGGAGTACATCGCCCCCATGACAGAGAAACTCTACCCGGGCTACTACACCAGGGCCCAATTCGACCTGGCCTTTGTCGTTCGCTACAAGCCCGATGAGCAGCCCTCGCTGGTGCCACACCACGACGCCTCCACCTTCACCATCAACATCGCCCTGAACCGGGTTGGAGTGGATTATGAGGGTGGGGGCTGTCGGTTCCTGCGCTACAACTGCTCCATCCGAGCCCCACGGAAGGGCTGGACCCTGATGCACCCCGGGAGACTCACACACTACCACGAGGGGCTCCCCACCACCAAAGGCACTCGATACATCGCAGTCTCCTTCGTCGATCCC
>Pantholops_hodgsonii
ATGCGGCTCCTGCTGCTCCTGGCCCCGCTGAGCTGGCTGCTCTTAGCTGAAACGAAGGGTGACGCCAAGCCGGAGGACAACCTTTTGGTCCTCACCGTGGCCACAAAGGAGACCGAGGGGTTCCGACGCTTTAAGCGCTCAGCTCAGTTCTTCAACTACAAGATCCAGGCGCTGGGGCTGGGGGAGGACTGGCCTGG------GGAGGCGATGTCAGCAGGCGGAGGGCTGAAGGTCCGGCTGCTGAAGAAAGCCCTGGAGAAGCACGCCGACAAGGAGAACCTGGTCATTCTCTTCACAGACAGCTACGATGTGGTGTTTGCCTCGGGGCCCCGAGAGCTCCTGAAGAAGTTCCGGCAGGCCAGGAGCCAAGTGGTTTTCTCGGCCGAGGAGCTCATCTACCCGGACCGCAGGCTGGAGGCCAAGTACCCGGTGGTGTCCGATGGCAAGAGGTTCCTGGGCTCTGGAGGCTTCATCGGTTATGCCCCCAACCTCAGCAAACTGGTGGCAGAGTGGGAAGGCCAGGACAGCGACAGCGACCAGCTCTTTTACACCAAGATCTTCTTGGACCCAGAGAAGAGGGAGCAGATCAATATCACCCTGGACCACCGTTGCCGAATCTTCCAGAATTTAGATGGAGCCTTGGATGAGGTCGTGCTCAAGTTTGAAATGGGCCAAGTGAGAGCAAGGAACCTGGCCTACGACACCCTCCCGGTCCTGATTCATGGCAACGGGCCCACCAAGCTGCAGCTGAACTACTTGGGCAACTACATCCCGCGCTTCTGGACCTTCGAGACGGGGTGCGCCGTGTGTGACGAGGGCCTGCGCAGCCTCAAGGGCATTGGGGATGAAGCTCTGCCCACCGTCCTGGTCGGCGTGTTCATCGAACAGCCCACCCCGTTCCTGTCCCTGTTCTTCCAGCGGCTCCTGCGCCTCCACTACCCCCGAAAACGGTTGAGGCTTTTCATTCACAACCACGAGCAGCACCACAAGGCTCAGGTGGAGCAGTTCCTGGCAGAGCATGGCGACGAGTACCAGTCTGTGAAACTGGTGGGCCCCGAGGTGCGGGTGGCCAACGCAGACGCCAGGAACATGGGCGCGGACTTGTGCCGGCAGGACCGTGGCTGCACTTACTACTTCAGTGTGGATGCCGACGTGGCCCTGACCGAGCCCAGAACCCTGCGGCTGCTGATCGAGCAGAACAAGAACGTTATCACCCCATTGATGACCCGCCATGGGAGGCTGTGGTCGAACTTCTGGGGGGCACTGAGTGCAGATGGCTACTACGCCCGCTCCGAAGACTACGTGGACATCGTGCAGGGGCGGCGTGTGGGTGTCTGGAATGTACCCTACATCTCAAACATCTACCTGATCAAGGGAAGCGCCCTGCGGGCTGAGTTGCAGGAGACAGACCTGTTCCACCACAGCAAGCTGGACCCTGACATGGCCTTCTGTGCCAATATCCGGCAGCAGGATGTGTTCATGTTCCTGACCAACCGGCACTCCTTTGGCCACCTGCTCTCCCTGGACAGCTACCAGACCACTCACCTCCACAACGACCTCTGGGAGGTGTTCAGCAACCCCGAGGACTGGAAGGAGAAATACATCCACGAGAACTACACCAAGGCCTTGGCGGGAAAGATGGTGGAGATGCCTTGCCCGGACGTCTACTGGTTCCCCATCTTCACGGAGACGGCCTGTGACGAGCTGGTGGAGGAGATGGAGCACTACGGCCAGTGGTCCCTGGGAGATAACAAGGACAACCGCATCCAGGGTGGCTACGAAAACGTGCCAACCATTGACATCCACATGAACCAGATCAACTTTGAGCGGGAGTGGCACAAGTTCCTGGTGGAGTACATCGCCCCCATGACGGAGAAACTCTACCCGGGCTACTACACCAGGGCCCAATTCGACCTGGCCTTTGTCGTCCGCTACAAGCCTGATGAGCAGCCCTCGCTGGTGCCACACCACGACGCCTCCACCTTCACCATCAACATCGCCCTGAACCGGGTTGGAGTGGATTATGAGGGTGGGGGCTGTCGGTTCCTGCGCTACAACTGCTCCATCCGAGCCCCACGGAAGGGCTGGACCCTGATGCACCCCGGGCGACTCACACACTACCACGAGGGGCTCCCCACCACCAAAGGCACTCGCTACATCGCAGTCTCCTTCGTCGATCCC
>Bos_taurus
ATGCGGCTCCTGCTGCTCCTGGCCCCGTTGGGCTGGCTGCTTCTAGCCGAAACGAAGGGTGACGCCAAGCCGGAGGACAACCTTTTGGTCCTCACTGTGGCTACGAAGGAGACCGAGGGGTTCCGACGCTTTAAGCGCTCAGCTCAGTTCTTCAACTACAAGATCCAGGCGCTGGGGCTGGGGGAGGACTGGCCT------------GCGATGTTGGCAGGCGGTGGGCTGAAGGTCCGGCTATTGAAGAAAGCCCTGGAGAAGCACGCCGACAAGGAGAACCTGGTCATTCTCTTCACAGACAGCTATGATGTGGTATTTGCCTCGGGGCCCCGAGAGCTCCTGAAGAAGTTCCGGCAGGCCAGGAGCCAGGTGGTCTTCTCGGCCGAGGAGCTCATCTACCCGGACCGCAGGCTGGAGGCCAATTACCCGGTGGTGTCCGACGGCAAGAGGTTCCTGGGCTCTGGAGGCTTCATCGGTTATGCTCCCAACCTTATCAAACTGGTGGCAGAGTGGGAAGGCCAGGACAGCGACAGCGATCAGCTCTTTTACACCAAGATCTTCTTGGACCCAGAGAAGAGGGAGCAGATCAATATCACCCTGGACCACCGTTGCCGAATCTTCCAGAATTTCCATGGAGCCTTGGATGAGGTCGTGCTCAAGTTTGAAATGGGCCAAGTGAGAGCGAGGAACCTGGCCTACGACACCCTCCCAGTCCTGATTCATGGCAACGGGCCCACCAAGCTGCAGCTGAACTACTTGGGCAACTACATCCCGCGCTTCTGGACCTTCGAGACGGGGTGCGCTGTGTGTGACGAGGGCCTGCGCAGCCTCAAGGGCATCGGGGATGAAGCTCTGCCTGCTGTTCTGGTCGGCGTGTTCATCGAACAGCCCACCCCGTTCCTGTCCCTGTTCTTCCAGCGGCTCTTGCTCCTCCACTACCCCCAAAAACGGTTCAGGCTTTTCATTCACAACCACGAGCAGCACCACAAGGCTCAGGTGGAGCAGTTCCTGGCAGAGCACGGCGATGAGTACCAGTCTGTGAAACTGGTGGGCCCCGAGGTGCGGGTGGCCAACGCAGACGCCAGGAACATGGGCGCGGACTTGTGCCGGCAGGACCGTGGCTGCACTTACTACTTCAGCGTGGATGCCGACGTGGCCCTGACTGAGCCCAAAACCCTGCGGCTGCTGATCGAGCAGAACAAGAACGTTATCACCCCATTGATGACCCGCCATGGGAGGCTGTGGTCGAACTTCTGGGGGGCACTGAGTGCAGATGGCTACTACGCCCGCTCCGAGGACTACGTGGACATCGTGCAGGGGCGGCGTGTGGGTGTCTGGAATGTACCCTACATCTCAAACATCTACCTGATCAAGGGTAGCGCCCTGCGGGCTGAGTTGCAGGAGACAGACCTGTTCCACCACAGCAAGCTGGACCCCGACATGGCCTTCTGTGCCAACATCCGGCAGCAGGATGTGTTCATGTTCCTGACCAACCGGCACTCCTTTGGCCACCTGCTCTCCCTGGACAGCTACCAGACCACCCACCTCCACAACGACCTCTGGGAGGTGTTCAGCAACCCCGAGGACTGGAAGGAGAAATACATCCATGAGAACTACACCAAGGCCTTGGCGGGGAAGATGGTGGAGATGCCTTGCCCGGACGTCTACTGGTTCCCCATCTTCACGGAGACGGCCTGTGATGAGCTGGTGGAAGAGATGGAGCACTACGGCCAGTGGTCCCTGGGAGATAACAAGGACAACCGCATCCAGGGTGGCTACGAAAACGTGCCAACCATCGACATCCACATGAACCAGATCAACTATGAGCGGGAGTGGCACAAGTTCCTGGTGGAGTACATCGCCCCCATGACGGAGAAACTCTACCCGGGCTACTACACCAGGGCCCAATTCGACCTGGCCTTTGTCGTCCGCTACAAGCCTGATGAGCAGCCCTCGCTGGTGCCACACCACGACGCCTCCACCTTCACCATCAACATCGGCCTGAACCGGGTTGGAGTGGATTATGAGGGCGGGGGGTGTCGGTTCCTGCGCTACAACTGCTCCATCCGAGCCCCACGGAAGGGCTGGACCCTGATGCACCCCGGGCGACTCACGCACTACCACGAGGGGGTCCCCACCACCAAAGGCACCCGCTACATCGCAGTCTCCTTCGTCGATCCC
>Bos_indicus
ATGCGGCTCCTGCTGCTCCTGGCCCCGTTGGGCTGGCTGCTTCTAGCCGAAACGAAGGGTGACGCCAAGCCGGAGGACAACCTTTTGGTCCTCACTGTGGCTACGAAGGAGACCGAGGGGTTCCGACGCTTTAAGCGCTCAGCTCAGTTCTTCAACTACAAGATCCAGGCGCTGGGGCTGGGGGAGGACTGGCCTGG------GGAGGCGATGTTGGCAGGCGGAGGGCTGAAGGTCCGGCTATTGAAGAAAGCCCTGGAGAAGCACGCCGACAAGGAGAACCTGGTCATTCTCTTCACAGACAGCTATGATGTGGTGTTTGCCTCGGGGCCCCGAGAGCTCCTGAAGAAGTTCCGGCAGGCCAGGAGCCAGGTGGTCTTCTCGGCCGAGGAGCTCATCTACCCGGACCGCAGGCTGGAGGCCAAGTACCCGGTGGTGTCCGACGGCAAGAGGTTCCTGGGCTCTGGAGGCTTCATCGGTTATGCTCCCAACCTTAGCAAACTGGTGGCAGAGTGGGAAGGCCAGGACAGCGACAGCGATCAGCTCTTTTACACCAAGATATTCTTGGACCCAGAGAAGAGGGAGCAGATCAATATCACCCTGGACCACCGTTGCCGAATCTTCCAGAATTTGGATGGAGCCTTGGATGAGGTCGTGCTCAAGTTTGAAATGGGCCAAGTGAGAGCGAGGAACCTGGCCTACGACACCCTCCCAGTCCTGATTCATGGCAACGGGCCCACCAAGCTGCAGCTGAACTACTTGGGCAACTACATCCCGCGCTTCTGGACCTTCGAGACGGGGTGCGCTGTGTGTGACGAGGGCCTGCGCAGCCTCAAGGGCATCGGGGATGAAGCTCTGCCTGCTGTTCTGGTCGGCGTGTTCATCGAACAGCCCACCCCGTTCCTGTCCCTGTTCTTCCAGCGGCTCTTGCGCCTCCACTACCCCCAAAAACGGTTGAGGCTTTTCATTCACAACCACGAGCAGCACCACAAGGCTCAGGTGGAGCAGTTCCTGGCAGAGCATGGCGACGAGTACCAGTCTGTGAAACTGGTGGGCCCCGAGGTGCGGGTGGCCAACGCAGACGCCAGGAACATGGGCGCGGACTTGTGCCGGCAGGACCGTGGCTGCACTTACTACTTCAGCGTGGATGCCGACGTGGCCCTGACTGAGCCCAAAACCCTGCGGCTGCTGATCGAGCAGAACAAGAACGTTATCGCCCCATTGATGACCCGCCATGGGAGGCTGTGGTCGAACTTCTGGGGGGCACTGAGTGCAGATGGCTACTACGCCCGCTCCGAGGACTACGTGGACATCGTGCAGGGGCGGCGTGTGGGTGTCTGGAATGTACCCTACATCTCAAACATCTACCTGATCAAGGGAAGCGCCCTGCGGGCTGAGTTGCAGGAGACAGACCTGTTCCACCACAGCAAGCTGGACCCCGACATGGCCTTCTGTGCCAACATCCGGCAGCAGGATGTGTTCATGTTCCTGACCAACCGGCACTCCTTTGGCCACCTGCTCTCCCTGGACAGCTACCAGACCACCCACCTCCACAACGACCTCTGGGAGGTGTTCAGCAACCCCGAGGACTGGAAGGAGAAATACATCCACGAGAACTACACCAAGGCCTTGGCGGGGAAGATGGTGGAGATGCCTTGCCCGGACGTCTACTGGTTCCCCATCTTCACGGAGACGGCCTGTGATGAGCTGGTGGAAGAGATGGAACACTACGGCCAGTGGTCCCTGGGAGATAACAAGGACAACCGCATCCAGGGTGGCTACGAAAACGTGCCAACCATCGACATCCACATGAACCAGATCAACTTTGAGCGGGAGTGGCACAAGTTCCTGGTGGAGTACATCGCCCCCATGACGGAGAAACTCTACCCGGGCTACTACACCAGGGCCCAATTCGACCTGGCCTTTGTCGTCCGCTACAAGCCCGATGAGCAGCCCTCGCTGGTGCCACACCACGACGCCTCCACCTTCACCATCAACATCGCCCTGAACCGGGTTGGAGTGGATTATGAGGGCGGGGGCTGTCGGTTCCTGCGCTACAACTGCTCCATCCGAGCCCCACGGAAGGGCTGGACCCTGATGCACCCCGGGCGACTCACGCACTACCACGAGGGGCTCCCCACCACCAAAGGCACCCGCTACATCGCAGTCTCCTTCGTCGATCCC
>Delphinapterus_leucas
ATGCGGCTCCAGCTGCTCCTGGCCCCGCTGGGCTGGCTGCTCCTTGTCGAAACGAAGGGTGATGCCAAGCCGGAGGACAACCTTTTGGTCCTCACGGTGGCCACAAAGGAGACCGAGGGGTTCCGACGCTTCAAGCGCTCAGCTCAGTTCTTCAACTACAAGATCCAGGCGCTGGGGCTGGGGGAGGACTGGCATGGGGAGAAGGAG---ATGTCGGCAGGTGGAGGGCTGAAGGTTCGACTACTGAAGAAAGCCCTGGAGAAGCACGCAGACAAGGAGAACCTGGTCATTCTCTTCACAGACAGCTACGACGTGGTGTTTGCCTCGGGGCCCCGAGAGCTCCTGAAGAAGTTCCGGCAGGCCAGGAGCCAGGTGGTCTTCTCTGCCGAGGAGCTCATCTACCCAGACCGCAGGCTGGAGGCCAAGTACCCGGTGGTATCTGACGGCAAGAGGTTCCTGGGCTCTGGAGGCTTCATCGGTTATGCCCCCAACCTCAGCAAACTGGTGGCCGAGTGGGAGGGTCAGGACAGTGACAGTGACCAGCTCTTTTACACCAAGATCTTCTTGGACCCGGAGAAGAGGGAGGGGATCAATATCACCCTGGACCACCGTTGCCGTATCTTCCAGAATCTGGATGGAGCCTTGGATGAGGTGGTGCTCAAGTTTGAAATGGGCCAAGTGAGAGCAAGGAACCTGGCTTACGACACCCTCCCAGTCCTGATTCATGGCAATGGGCCTACCAAGCTGCAGCTGAACTACCTGGGCAACTACATCCCACGCTTCTGGACCTTTGAGACGGGATGTGCTGTGTGTGATGAGGGCCTGCGCAGCCTCAAGGGCATCGGGGATGAAGCTCTGCCCACGGTCCTGGTTGGTGTGTTCATCGAACAGCCCACGCCGTTCCTGTCCCTGTTCTTCCAGCGTCTCCTGCGCCTCCACTACCCCCGGAAACGGCTGTGGCTTTTCATTCACAGCCATGAGCAGCAACATAAGACTCAGGTGGAGCAGTTCCTGGCAGAGCATGGCAGCGAGTACCTGTCTGTGAAACTGCTGGGCCCCGAGGTGCGGGTGGCGAACGCGGACGCCAGGAACATGGGCGTGGACTTGTGCCGGCAGGACCGTGGCTGCACCTACTACTTCAGCATAGATGCCGATGTGGCCCTGACCGAGCCCAAAACCCTGCAGCTGCTAATCGAACAGAACAAGAATGTCATCGCCCCGTTAATGACCCGCCACGGGAGGCTGTGGTCGAACTTCTGGGGGACACTGAGTGCAGATGGCTACTACGCCCGCTCCGAGGACTACGTGGACATTGTGCAGGGGCGGCGTGTCGGCGTCTGGAACGTGCCCTACATCTCAAACATCTACCTGATCAAGGGCAGTGCCCTGCGGGCTGAGCTGCAGGAGATGGACCTATTCCACCACAGCAAGCTGGACCCGGACATGGCCTTCTGTGCCAACATCCGGCAGCAGGATGTGTTCCTGTTCCTGACCAACCGGCACGCCTTCGGCCACCTGCTGTCCCTGGACAGCTACCAAACCACCCACCTCCATAACGACCTCTGGGAGGTGTTCAGCAACCCCGAGGACTGGAAGGAGAAGTACATCCACGAGAACTACACCAAGGCCCTGGCAGGGAAGATGGTGGAGATGCCTTGCCCAGACGTCTACTGGTTCCCCATCTTCACGGAGACGGCCTGTGATGAGCTGGTGGGAGAAATGGAGCACTATGGCCAGTGGTCTCTGGGAGATAACAAGGACAACCGCATCCAGGGTGGCTACGAAAACGTGCCGACCATAGACATCCACATGAACCAGATCAACTTTGAGCGGGAGTGGCACAAGTTCCTGGTGGAGTACATCGCCCCCATGACGGAGAAACTCTACCCGGGCTACTACACCAGGGCCCAGTTCGACCTGGCCTTTGTTGTCCGCTACAAGCCTGACGAGCAGCCCTCCCTGATGCCACACCATGACGCCTCCACCTTCACCATTAACATTGCCCTGAACCGGGCTGGGGTGGATTACGAGGGCGGAGGCTGTCGGTTCCTGCGCTACAACTGCTCCGTCCGAGCCCCACGGAAGGGCTGGACTCTCATGCACCCCGGGCGACTCACGCACTACCACGAGGGGCTCCCCACCACCAAAGGCACCCGCTACATCGCAGTCTCCTTCGTCGATCCC
>Neophocaena_phocaenoides
ATGCGGCTCCAGCTGCTCCTGGCCCCGCTGGGCTGGCTGCTCCTTGTCGAAACGAAGGGTGATGCNNNNNNNNAGGACAACCTTTTGGTCCTCACGGTGGCCACAAAGGAGACCGAGGGGTTCCGACGCTTCAAGCGCTCAGCTCAGTTCTTCAACTACAAGATCCAGGCGCTGGGGCTGGGGGAGGACTGGCATGGGGAGAAGGAG---ATGTCGGCAGGTGGAGGGCTGAAGGTTCGACTACTGAAGAAAGCCCTGGAGAAGCACGCAGACAAGGAGAACCTGGTCATTCTCTTCACAGACAGCTACGACGTGGTGTTTGCCTCGGGGCCCCGAGAGCTCCTGAAGAAGTTCCGGCAGGCCAGAAGCCAGGTGGTCTTCTCTGCCGAGGAGCTCATCTACCCGGACCGCAGGCTGGAGGCCAAGTACCCGGTGGTATCTGACGGCAAGAGGTTCCTGGGCTCTGGAGGCTTCATCGGTTATGCCCCCAACCTCAGCAAACTGGTGGCCGAGTGGGAGGGTCAGGACAGTGACAGTGACCAGCTCTTTTACACCAAGATCTTCTTGGACCCGGAGAAGAGGGAGGGGATCAATATCACCCTGGACCACCGTTGCCGTATCTTCCAGAATCTGGATGGAGCCTTGGATGAGGTGGTGCTCAAGTTTGAAATGGGCCAAGTGAGAGCAAGGAACCTGGCTTACGACACCCTCCCAGTCCTGATTCATGGCAATGGGCCTACCAAGCTGCAGCTGAACTACCTGGGCAACTACATCCCACGCTTCTGGACCTTTGAGACGGGATGTGCTGTGTGTGATGAGGGCCTGCGCAGCCTCAAGGGCATCGGGGATGAAGCTCTGCCCACGGTCCTGGTTGGTGTGTTCATCGAACAGCCCACGCCGTTCCTGTCCCTGTTCTTCCAGCGTCTCCTGCGCCTCCACTACCCCCGGAAACGGCTGCGGCTTTTCATTCACAGCCATGAGCAGCAACATAAGACTCAGGTGGAACAGTTCCTGGCAGAGCATGGCAGCGAGTACCTGTCTGTGAAACTGCTGGGCCCCGAGGTGCGGGTGGCAAACGCGGACGCCAGGAACATGGGCGTGGACTTGTGCCGGCAGGACCGTGGCTGCACCTACTACTTCAGCATAGATGCCGATGTGGCCCTGACCGAGCCCAAAACCCTGCAGCTGCTAATCGAACAGAACAAGAATGTCATCGCCCCGTTAATGACCCGCCATGGGAGGCTGTGGTCGAACTTCTGGGGGACACTGAGTGCAGATGGCTACTACGCCCGCTCCGAGGACTACGTGGACATTGTGCAGGGGCGGCGTGTCGGCGTCTGGAACGTGCCCTACATCTCAAACATCTACCTGATCAAGGGCAGTGCCCTGCGGGCTGAGCTGCAGGAGATGGACCTATTCCACCACAGCAAGCTGGACCCGGACATGGCCTTCTGTGCCAACATCCGGCAGCAGGATGTGTTCCTGTTCCTGACCAACCGGCACGCCTTCGGCCACCTGCTGTCCCTGGACAGCTACCAAACCACCCACCTCCATAACGACCTCTGGGAGGTGTTCAGCAACCCCGAGGACTGGAAGGAGAAGTACATCCACGAGAACTACACCAAGGCCCTGGCAGGGAAGATGGTGGAGATGCCTTGCCCGGACGTCTACTGGTTCCCCATCTTCACGGAGACGGCCTGTGATGAGCTGGTGGGAGAAATGGAGCACTATGGCCAGTGGTCTCTGGGAGATAACAAGGACAACCGCATCCAGGGTGGCTACGAGAACGTGCCGACCATAGACATCCACATGAACCAGATCAACTTTGAGCGGGAGTGGCACAAGTTCCTGGTGGAGTACATCGCCCCCATGACGGAGAAACTCTACCCGGGCTACTACACCAGGGCCCAGTTCGACCTGGCCTTTGTTGTCCGCTACAAGCCTGACGAGCAGCCCTCCCTGATGCCACACCATGACGCCTCCACCTTCACCATTAACATTGCCCTGAACCGGGCTGGGGTGGATTACGAGGGCGGAGGCTGTCGGTTCCTGCGCTACAACTGCTCCGTCCGAGCCCCACGGAAGGGCTGGACTCTCATGCACCCCGGGCGACTCACGCACTACCACGAGGGGCTCCCCACCACCAAAGGCACCCGCTACATCGCAGTCTCCTTCATCGATCCC
>Tursiops_truncatus
ATGCGGCTCCAGCTGCTCCTGGCCCCGCTGGGCTGGCTGCTCCTTGTCGAAACGAAGGGTGATGCCAAGCCGGAGGACAACCTTTTGGTCCTCACGGTGGCCACAAAGGAGACCGAGGGCTTCCGACGCTTCAAGCGCTCAGCTCAGTTCTTCAACTACAAGATCCAGGCGCTGGGGCTGGGGGAGGACTGGCATGAGGAGAAGGAG---ATGTCGGCAGGTGGAGGGCTGAAGGTTCGACTACTGAAGAAAGCCCTGGAGAAGCACGCAGACAAGGAGAACCTGGTCATTCTCTTCACAGACAGCTACGATGTGGTGTTTGCCTCGGGGCCCCGAGAGCTCCTGAAGAAGTTCCGGCAGGCCAGGAGCCAAGTGGTCTTCTCTGCCGAGGAGCTCATCTACCCAGACCGCAGGCTGGAGGCCAAGTACCCGGTGGTATCTGACGGCAAGAGGTTCCTGGGCTCTGGAGGCTTCATCGGTTATGCCCCCAACCTCAGCAAACTGGTGGCCGAGTGGGAGGGTCAGGACAGTGACAGTGACCAGCTCTTTTACACCAAGATCTTCTTGGACCCGGAGAAGAGGGAGGGGATCAACATCACCCTGGACCACCGTTGCCGTATCTTCCAGAATCTGGATGGAGCCTTGGATGAGGTGGTGCTCAAGTTTGAAATGGGCCAAGTGAGAGCAAGGAACCTGGCTTACGACACCCTCCCAGTCCTGATTCATGGCAATGGGCCTACCAAGCTGCAGCTGAACTACCTGGGCAACTACATCCCACGCTTCTGGACCTTTGAGACGGGATGTGCTGTGTGTGATGAGGGCCTGCGCAGCCTCAAGGGCATCGGGGATGAAGCTCTGCCCATGGTCCTGGTTGGCGTGTTCATCGAACAGCCCACGCCGTTCCTGTCCCTGTTCTTCCAGCGTCTCCTGCGCCTCCACTACCCCCGGAAACGGCTGCGGCTTTTCATTCACAGCCATGAGCAGCAACATAAGACTCAGGTGGAGCAGTTCCTGGCAGAGCATGGCAGCGAGTACCTGTCTGTGAAACTGCTGGGCCCCGAGGTGCGGGTGGCGAACGCGGACGCCAGGAACATGGGCGTGGACTTGTGCCGGCAGGACCGTGGCTGCACCTACTACTTCAGCATAGATGCCGATGTGGCCCTGACCGAGCCCAAAACCCTGCAGCTGCTAATCGAACAGAACAAG---------------------------------------------------------------------------------------------------------------------------------GTCTGGAACGTGCCCTACATCTCAAACATCTACCTGATCAAGGGCAGTGCCCTGCGGGCTGAGCTGCAGGAGATGGACCTATTCCACCACAGCAAGCTGGACCCGGACATGGCCTTCTGTGCCAATATCCGGCAGCAGGATGTGTTCCTGTTCCTGACCAACCGGCACGCCTTCGGCCACCTGCTGTCCCTGGACAGCTACCAAACCACCCACCTCCATAACGACCTCTGGGAGGTGTTCAGCAACCCCGAGGACTGGAAGGAGAAGTACATCCACGAGAACTACACCAAGGCCCTGGCAGGGAAGATGGTGGAGATGCCTTGCCCAGACGTCTACTGGTTCCCCATCTTCACGGAGACGGCCTGTGATGAGCTGGTGGGAGAAATGGAGCACTATGGCCAGTGGTCTCTGGGAGATAACAAGGACAACCGCATCCAGGGTGGCTACGAAAACGTGCCGACCATAGACATCCACATGAACCAGATCAACTTTGAGCGGGAGTGGCACAAGTTCCTGGTGGAGTACATCGCCCCCATGACGGAGAAACTCTACCCAGGCTACTACACCAGGGCCCAGTTCGACCTGGCCTTTGTTGTCCGCTACAAGCCTGATGAGCAGCCCTCCCTGATGCCACACCATGACGCTTCCACCTTTACCATTAACATTGCCCTGAACCGGGCTGGGGTGGATTACGAGGGCGGAGGCTGTCGGTTTCTGCGCTACAACTGCTCCGTCCGAGCCCCACGGAAGGGCTGGACTCTCATGCACCCCGGGCGACTCACGCACTACCACGAGGGGCTCCCCACCACCAAAGGCACCCGCTACATCGCAGTCTCCTTCGTCGATCCC
>Stenella_coeruleoalba
ATGCGGCTCCAGCTGCTCCTGGCCCCGCTGGGCTGGCTGCTCCTTGTCGAAACGAAGGGTGATGCCAAGCCGGAGGACAACCTTTTGGTCCTCACGGTGGCCACAAAGGAGACCGAGGGCTTCCGACGCTTCAAGCGCTCAGCTCAGTTCTTCAACTACAAGATCCAGGCGCTGGGGCTGGGGGAGGACTGGCATGGGGAGAAGGAG---ATGTCGGCAGGTGGAGGGCTGAAGGTTCGACTACTGAAGAAAGCCCTGGAGAAGCACGCAGACAAGGAGAACCTGGTCATTCTCTTCACAGACAGCTACGACGTGGTGTTTGCCTCGGGGCCCCGAGAGCTCCTGAAGAAGTTCCGGCAGGCCAGGAGCCAAGTGGTCTTCTCTGCCGAGGAGCTCATCTACCCAGACCGCAGGCTGGAGGCCAAGTACCCGGTGGTATCTGACGGCAAGAGGTTCCTGGGCTCTGGAGGCTTCATCGGTTATGCCCCCAACCTCAGCAAACTGGTGGCCGAGTGGGAGGGTCAGGACAGTGACAGTGACCAGCTCTTTTACACCAAGATCTTCTTGGACCCGGAGAAGAGGGAGGGGATCAACATCACCCTGGACCACCGTTGCCGTATCTTCCAGAATCTGGATGGAGCCTTGGATGAGGTGGTGCTCAAGTTTGAAATGGGCCAAGTGAGAGCAAGGAACCTGGCTTACGACACCCTCCCAGTCCTGATTCATGGCAATGGGCCTACCAAGCTGCAGCTGAACTACCTGGGCAACTACATCCCACGCTTCTGGACCTTTGAGACGGGATGTGCTGTGTGTGATGAGGGCCTGCGCAGCCTCGAGGGCATCGGGGATGAAGCTCTGCCCATGGTCCTGGTTGGCGTGTTCATCGAACAGCCCACGCCGTTCCTGTCCCTGTTCTTCCAGCGTCTCCTGCGCCTCCACTACCCCCGGAAACGGCTGCGGCTTTTCATTCACAGCCATGAGCAGCAACATAAGACTCAGGTGGAGCAGTTCCTGGCAGAGCATGGCAACGAGTACCTGTCTGTGAAACTGCTGGGCCCCGAGGTGCGGGTGGCGAACGCGGACGCCAGGAACATGGGCGTG---------------------------------------------------------------------------------------------------------------------------------------------------------------------------------------------------------------------------------------------------------------------------------------------------------------------------------------------------------------------------------CAGGATGTGTTCCTGTTCCTGACCAACCGGCACGCCTTCGGCCACCTGCTGTCCCTGGACAGCTACCAAACCACCCACCTCCATAACGACCTCTGGGAGGTGTTCAGCAACCCCGAGGACTGGAAGGAGAAGTACATCCACGAGAACTACACCAAGGCCCTGGCAGGGAAGATGGTGGAGATGCCTTGCCCAGACGTCTACTGGTTCCCCATCTTCACGGAGACGGCCTGTGATGAGCTGGTGGGAGAAATGGAGCACTATGGCCAGTGGTCTCTGGGAGATAACAAGGACAACCGCATCCAGGGTGGCTACGAAAACGTGCCGACCATAGACATCCACATGAACCAGATCAACTTTGAGCGGGAGTGGCACAAGTTCCTGGTGGAGTACATCGCCCCCATGACGGAGAAACTCTACCCAGGCTACTACACCAGGGCCCAGTTCGACCTGGCCTTTGTTGTCCGCTACAAGCCTGATGAGCAGCCCTCCCTGATGCCACACCATGACGCTTCCACCTTTACCATTAACATTGCCCTGAACCGGGCTGGGGTGGATTACGAGGGCGGAGGCTGTCGGTTTCTGCGCTACAACTGCTCCGTCCGAGCCCCACGGAAGGGCTGGACTCTCATGCACCCCGGGCGACTCACGCACTACCACGAGGGGCTCCCCACCACCAAAGGCACCCGCTACATCGCAGTCTCCTTCGTCGATCCC
>Stenella_attenuata
ATGCGGCTCCAGCTGCTCCTGGCCCCGCTGGGCTGGCTGCTCCTTGTCGAAACGAAGGGTGATGCCAAGCCGGAGGACAACCTTTTGGTCCTCACGGTGGCCACAAAGGAGACCGAGGGCTTCCGACGCTTCAAGCGCTCAGCTCAGTTCTTCAACTACAAGATCCAGGCGCTGGGGCTGGGGGAGGACTGGCATGGGGAGAAAGAG---ATGTCGGCAGGTGGAGGGCTGAAGGTTCGACTACTGAAGAAAGCCCTGGAGAAGCACGCAGACAAGGAGAACCTGGTCATTCTCTTCACAGACAGCTACGACGTGGTGTTTGCCTCGGGGCCCCGAGAGCTCCTGAAGAAGTTCCGGCAGGCCAGGAGCCAGGTGGTCTTCTCTGCCGAGGAGCTCATCTACCCGGACCGCAGGCTGGAGGCCAAGTACCCGGTGGTATCTGACGGCAAGAGGTTCCTGGGCTCTGGAGGCTTCATCGGTTATGCCCCCAACCTCAGCAAACTGGTGGCCGAGTGGGAGGGTCAGGACTGTGACAGTGACCAGATCTTTTACACCAAGATCTTCTTGGACCCGGAGAAGAGGGAGGGGATCAACATCACCCTGGACCACCGTTGCCGTATCTTCCAGAATCTGGATGGAGCCTTGGATGAGGTGGTGCTCAAGTTTGAAATGGGCCAAGTGAGAGCAAGGAACCTGGCTTACGACACCCTCCCAGTCCTGATTCATGGCAATGGGCCTACCAAGCTGCAGCTGAACTACCTGGGCAACTACATCCCACGCTTCTGGACCTTTGAGACGGGATGTGCTGTGTGTGATGAGGGCCTGCGCAGCCTCAAGGGCATCGGGGATGAAGCTCTGCCCATGGTCCTGGTTGGCGTGTTCATCGAACAGCCCACGCCGTTCCTGTCCCTGTTCTTCCAGCGTCTCCTGCGCCTCCACTACCCCCGGAAACGGCTGCGGCTTTTCATTCACAGCCATGAGCAGCAACATAAGACTCAGGTGGAGCAGTTCCTGGCAGAGCATGGCAACGAGTACCTGTCTGTGAAACTGCTGGGCCCCGAGGTGCGGGTGGCGAACGCGGACGCCAGGAACATGGGCGTGGACTTGTGCCGGCAGGACCGTGGCTGCACCTACTACTTCAGCATAGATGCCGATGTGGCCCTGACCGAGCCCAAAACCCTGCAGCTGCTAATCGAACAGAACAAG---------------------------------------------------------------------------------------------------------------------------------GTCTGGAACGTGCCCTACATCTCAAACATCTACCTGATCAAGGGCAGTGCCCTGCGGGCTGAGCTGCAGGAGATGGACCTATTCCACCACAGCAAGCTGGACCCGGACATGGCCTTCTGTGCCAATATCCGGCAGCAGGATGTGTTCCTGTTCCTGACCAACCGGCACGCCTTTGGCCACCTGCTGTCCCTGGACAGCTACCAAACCACCCACCTCCATAACGACCTCTGGGAGGTGTTCAGCAACCCCGAGGACTGGAAGGAGAAGTACATCCACGAGAACTACACCAAGGCCCTGGCAGGGAAGATGGTGGAGATGCCTTGCCCAGACGTCTACTGGTTCCCCATCTTCACGGAGACGGCCTGTGATGAGCTGGTGGGAGAAATGGAGCACTATGGCCAGTGGTCTCTGGGAGATAACAAGGACAACCGCATCCAGGGTGGCTACGAAAACGTGCCGACCATAGACATCCACATGAACCAGATCAACTTTGAGCGGGAGTGGCACAAGTTCCTGGTGGAGTACATCGCCCCCATGACGGAGAAACTCTACCCAGGCTACTACACCAGGGCCCAGTTCGACCTGGCCTTTGTTGTCCGCTACAAGCCTGATGAGCAGCCCTCCCTGATGCCACACCATGACGCCTCCACCTTTACCATTAACATTGCCCTGAACCGGGCTGGGGTGGATTACGAGGGCGGAGGCTGTCTGTTTCTGCGCTACAACTGCTCCGTCCGAGCCCCGCCCAAGGGCTGGACTCTCATGCACCCCGCCCGACTCACTCACTACCACGAGGGACTCCCCACCACCAAAGGCACCCGCTACATCGCTCTCTCCTTCGTCGATCCC
>Grampus_griseus
ATGCGGCTCCAGCTGCTCCTGGCCCCGCTGGGCTGGCTGCTCCTTGTCGAAACGAAGGGTGATGCCAAGCCGGAGGACAACCTTTTGGTCCTCACGGTGGCCACAAAGGAGACCGAGGGGTTCCGACGCTTCAAGCGCTCAGCTCAGTTCTTCAACTACAAGATCCAGGCGCTGGGGCTGGGGGAGGACTGGCATGGGGAGAAGGAG---ATGTCGGCAGGTGGAGGGCTGAAGGTTCGACTACTGAAGAAAGCCCTGGAGAAGCACGCAGACAAGGAGAACCTGGTCATTCTCTTCACAGACA------------------------------------------------------------------------------------------------------------------------------------------------------------------GAGGCTTCATCGGTTATGCCCCCAACCTCAGCAAACTGGTGGCCGAGTGGGAGGGTCAGGACAGTGACAGTGACCAGCTCTTTTACACCAAGATCTTCTTGGACCCGGAGAAGAGGG--------------------------------------------------------------GATGAGGTGGTGCTCAAGTTTGAAATGGGCCAAGTGAGAGCAAGGAACCTGGCTTACGACACCCTCCCAGTCCTGATTCATGGCAATGGGCCTACCAAGCTGCAGCTGAACTACCTGGGCAACTACATCCCACGCTTCTGGACCTTTGAGACGGGATGTGCTGTGTGTGATGAGGGCCTGCGCAGCCTCAAGGGCATCGGGGATGAAGCTCTGCCCATGGTCCTGGTTGGCGTGTTCATCGAACAGCCCACGCCGTTCCTGTCCCTGTTCTTCCAGCGTCTCCTGCGCCTCCACTACCCCCGGAAACGGCTGCGGCTTTTCATTCACAGCCATGAGCAGCAACATAAGACTCAGGTGGAGCAGTTCCTGGCAGAGCATGGCAGCGAGTACGTGTCTGTGAAACTGCTGGGCCCCGAGGTGCGGGTGGCGAACGCGGACGCCAGGAACATGGGCGTGGACTTGTGCCGGCAGGACCGTGGCTGCACCTACTACTTCAGCATAGATGCCGATGTGGCCCTGACCGAGCCCAAAACCCTGCAGCTGCTAATCGAACAGAACAAG---------------------------------------------------------------------------------------------------------------------------------GTCTGGAACGTGCCCTACATCTCAAACATCTACCTGATCAAGGGCAGTGCCCTGCGGGCTGAGCTGCAGGAGATGGACCTATTCCACCACAGCAAGCTGGACCCGGACATGGCCTTCTGTGCCAATATCCGGCAGCAGGATGTGTTCCTGTTCCTGACCAACCGGCACGCCTTCGGCCACCTGCTGTCCCTGGACAGCTACCAAACCACCCACCTCCATAACGACCTCTGGGAGGTGTTCAGCAACCCCGAGGACTGGAAGGAGAAGTACATCCACGAGAACTACACCAAGGCCCTGGCAGGGAAGATGGTGGAGATGCCTTGCCCAGACGTCTACTGGTTCCCCATCTTCACGGAGACGGCCTGTGATGAGCTGGTGGGAGAAATGGAGCACTATGGCCAGTGGTCTCTGGGAGATAACAAGGACAACCGCATCCAGGGTGGCTACGAAAACGTGCCGACCATAGACATCCACATGAACCAGATCAACTTTGAGCGGGAGTGGCACAAGTTCCTGGTGGAGTACATCGCCCCCATGACGGAGAAACTCTACCCGGGCTACTACACCAGGGCCCAGTTCGACCTGGCCTTTGTCGTCCGCTACAAGCCTGACGAGCAGCCCTCCCTGATGCCACACCATGACGCCTCCACCTTCACCATTAACATTGCCCTGAACCGGGCTGGGGTGGATTACGAGGGCGGAGGCTGTCGGTTCCTGCGCTACAACTGCTCCGTCCGAGCCCCACGGAAGGGCTGGACTCTCATGCACCCCGGGCGACTCACGCACTACCACGAGGGGCTCCCCACCACCAAAGGCACCCGCTACATCGCAGTCTCCTTCGTCGATCCC
>Delphinus_capensis
ATGCGGCTCCAGCTGCTCCTGGCCCCGCTGGGCTGGCTGCTCCTGGTCGAAACGAAGGGTGATGCCAAGCCGGAGGACAACCTTTTGGTCCTCACGGTGGCCACAAAGGAGACCGAGGGCTTCCGACGCTTCAAGCGCTCAGCTCAGTTCTTCAACTACAAGATCCAGGCGCTGGGGCTGGGGGAGGACTGGCATGAGGAGAAGGAG---ATGTCGGCAGGTGGAGGGCTGAAGGTTCGACTACTGAAGAAAGCCCTGGAGAAGCACGCAGACAAGGAGAACCTGGTCATTCTCTTCACAGACAGCTACGACCTGGTGTTTGCCTCGGGGCCCCGAGAGCTCCTGAAGAAGTTCCGGCAGGCCAGGAGCCAGGTGGTCTTCTCTGCCGAGGAGCTCATCTACCCAGACCGCAAGCTGGACGGCAAGTACCCGGTGGTATCCGACGGGAAAACGTTCCTGGGCTCTGGAGGCTTCATCGGTTATGCCCCCAACCTCAGCAAACTGGTGGCCGAGTGGGAGGGTCAGGACAGTGACAGTGACCAGCTCTTTTACACCAAGATCTTCTTGGACCCGGAGAAGAGGG--------------------------------------------------------------GATGAGGTGGTGCTCAAGTTTGAAATGGGCCAAGTGAGAGCAAGGAACCTGGCTTACGACACCCTCCCAGTCCTGATTCATGGCAATGGGCCTACCAAGCTGCAGCTGAACTACCTGGGCAACTACATCCCACGCTTCTGGACCTTTGAGACGGGATGTGCTGTGTGTGATGAGGGCCTGCGCAGCCTCAAGGGCATCGGGGATGAAGCTCTGCCCATGGTCCTGGTTGGCGTGTTCATCGAACAGCCCACGCCGTTCCTGTCCCTGTTCTTCCAGCGTCTCCTGCGCCTCCACTACCCCCGGAAACGGCTGCGGCTTTTCATTCACAGCCATGAGCAGCAACATAAGACTCAGGTGGAGCAGTTCCTGGCAGAGCATGGCAACGAGTACCTGTCTGTGAAACTGCTGGGCCCCGAGGTGCGGGTGGCGAACGCGGACGCCAGGAACATGGGCGTGGACTTGTGCCGGCAGGACCGTGGCTGCACCTACTACTTCAGCATAGATGCCGATGTGGCCCTGACCGAGCCCAAAACCCTGCAGCTGCTAATCGAACAGAACAAG---------------------------------------------------------------------------------------------------------------------------------GTCTGGAACGTGCCCTACATCTCAAACATCTACCTGATCAAGGGCAGTGCCCTGCGGGCTGAGCTGCAGGAGATGGACCTATTCCACCACAGCAAGCTGGACCCGGACATGGCCTTCTGTGCCAATATCCGGCAGCAGGATGTGTTCCTGTTCCTGACCAACCGGCACGCCTTCGGCCACCTGCTGTCCCTGGACAGCTACCAAACCACCCACCTCCATAACGACCTCTGGGAGGTGTTCAGCAACCCCGAGGACTGGAAGGAGAAGTACATCCACGAGAACTACACCAAGGCCCTGGCAGGGAAGATGGTGGAGATGCCTTGCCCAGACGTCTACTGGTTCCCCATCTTCACGGAGACGGCCTGTGATGAGCTGGTGGGAGAAATGGAGCACTATGGCCAGTGGTCTCTGGGAGATAACAAGGACAACCGCATCCAGGGTGGCTACGAAAACGTGCCGACCATAGACATCCACATGAACCAGATCAACTTTGAGCGGGAGTGGCACAAGTTCCTGGTGGAGTACATCGCCCCCATGACGGAGAAACTCTACCCAGGCTACTACACCAGGGCCCAGTTCGACCTGGCCTTTGTTGTCCGCTACAAGCCTGATGAGCAGCCCTCCCTGATGCCACACCATGACGCTTCCACCTTTACCATTAACATTGCCCTGAACCGGGCTGGGGTGGATTACGAGGGCGGAGGCTGTCGGTTTCTGCGCTACAACTGCTCCGTCCGAGCCCCACGGAAGGGCTGGACTCTCATGCACCCCGGGCGACTCACGCACTACCACGAGGGGCTCCCCACCACCAAAGGCACCCGCTACATCGCAGTCTCCTTCGTCGATCCC
>Orcinus_orca
ATGCGGCTCCAGCTGCTCCTGGCCCCGCTGGGCTGGCTGCTCCTTGTCGAAACGAAGGGTGATGCCAAGCCGGAGGACAACCTTTTGGTCCTCACGGTGGCCACAAAGGAGACCGAGGGGTTCCGACGCTTCAAGCGCTCAGCTCAGTTCTTCAACTACAAGATCCAGGCGCTGGGGCTGGGGGAGGACTGGCATGGGGAGAAGGAG---ATGTCGGCAGGTGGAGGGCTGAAGGTTCGACTACTGAAGAAAGCCCTGGAGAAGCACGCAGACAAGGAGAACCTGGTCATTCTCTTCACAGACAGCTACGATGTGGTGTTTGCCTCGGGGCCCCGAGAGCTCCTGAAGAAGTTCCGGCAGGCCAGGAGCCAGGTGGTCTTCTCTGCCGAGGAGCTCATCTACCCGGACCGCAGGCTGGAGGCCAAGTACCCGGTGGTATCTGACGGCAAGAGGTTCCTGGGCTCTGGAGGCTTCATCGGTTATGCCCCCAACCTCAGCAAACTGGTGGCCGAGTGGGAGGGTCAGGACAGTGACAGTGACCAGCTCTTTTACACCAAGATCTTCTTGGACCCGGAGAAGAGGGAGGGGATCAATATCACCCTGGACCACCGTTGCCGTATCTTCCAGAATCTGGATGGAGCCTTGGATGAGGTGGTGCTCAAGTTTGAAATGGGCCAAGTGAGAGCAAGGAACCTGGCTTACGACACCCTCCCAGTCCTGATTCATGGCAATGGGCCTACCAAGCTGCAGCTGAACTACCTGGGCAACTACATCCCACGCTTCTGGACCTTTGAGACGGGATGTGCTGTGTGTGATGAGGGCCTGCGCAGCCTCAAGGGCATCGGGGATGAAGCTCTGCCCATGGTCCTGGTTGGCGTGTTCATCGAACAGCCCACGCCGTTCCTGTCCCTGTTCTTCCAGCGTCTCCTGCGCCTCCACTACCCCCGGAAACGGCTGCGGCTTTTCATTCACAGCCATGAGCAGCAACATAAGACTCAGGTGGAGCAGTTCCTGGCAGAGCACGGCAGCGAGTACCTGTCTGTGAAACTGCTGGGCCCCGAGGTGCGGGTGGCGAACGCGGACGCCAGGAACATGGGCGTGGACTTGTGCCGGCAGGACCGTGGCTGCACCTACTACTTCAGCATAGATGCCGATGTGGCCCTGACCGAGCCCAAAACCCTGCAGCTGCTAATCGAACAGAACAAGAATGTCATCGCCCCGTTGATGACCCGCCACGGGAGGCTGTGGTCGAACTTCTGGGGGGCACTGAGTGCAGATGGCTACTACGCCCGCTCCGAGGACTACGTGGACATTGTGCAGGGGCGGCGTGTCGGCGTCTGGAACGTGCCCTACATCTCAAACATCTACCTGATCAAGGGCAGTGCCCTGCGGGCTGAGCTGCAGGAGATGGACCTATTCCACCACAGCAAGCTGGACCCGGACATGGCCTTCTGTGCCAATATCCGGCAGCAGGATGTGTTCCTGTTCCTGACCAACCGGCACGCCTTCGGCCACCTGCTGTCCCTGGACAGCTACCAAACCACCCACCTCCATAACGACCTCTGGGAGGTGTTCAGCAACCCCGAGGACTGGAAGGAGAAGTACATCCACGAGAACTACACCAAGGCCCTGGCAGGGAAGATGGTGGAGATGCCTTGCCCAGACGTCTACTGGTTCCCCATCTTCACGGAGACGGCCTGTGATGAGCTGGTGGGAGAAATGGAGCACTATGGCCAGTGGTCTCTGGGAGATAACAAGGACAACCGCATCCAGGGTGGCTACGAAAACGTGCCGACCATAGACATCCACATGAACCAGATCAACTTTGAGCGGGAGTGGCACAAGTTCCTGGTGGAGTACATCGCCCCCATGACGGAGAAACTCTACCCGGGCTACTACACCAGGGCCCAGTTCGACCTGGCCTTTGTTGTCCGCTACAAGCCTGACGAGCAGCCCTCCCTGATGCCACACCATGACGCCTCCACCTTCACCATTAACATTGCCCTGAACCGGGCTGGGGTGGATTACGAGGGCGGAGGCTGTCGGTTCCTGCGCTACAACTGCTCCGTCCGAGCCCCGCGGAAGGGCTGGACTCTCATGCACCCCGGGCGACTCACGCACTACCACGAGGGGCTCCCCACCACCAAAGGCACCCGCTACATCGCAGTCTCCTTCGTCGATCCC
>Lipotes_vexillifer
ATGCGGCTCCAGCTGCTCCTGGCCCCTCTGGGCTGGCTGCTCCTGGTCGAAACGAAGGGTGATGCCAAGCCGGAGGACAACCTTTTGGTCCTCACGGTGGCCACAAAGGAGACTGAGGGGTTCCGACGCTTCAAGCGCTCAGCCCAGTTCTTCAACTACAAGATCCAGGCGCTGGGGCTGGGGGAGGACTGGCATGGGGAGCAGGAG---ATGTCGGCAGGTGGAGGGCTGAAGGTTCGACTACTGAAGAAAGCCCTGGAGAAGCACGCAGACAAGGAGAACCTGGTCATTCTCTTCACAGACAGCTACGACGTGGTGTTTGCCTCGGGGCCCCGAGAGCTCCTGAAGAAGCTCCGGCAGGCCCGGAGCCAGGTGGTCTTCTCTGCCGAAGAGCTCATCTACCCGGACCGCAGGCTGGAGGCCGAGTACCCGGTGGTATCTGACGGCAAGAGGTTCCTGGGCTCTGGAGGCTTCATCGGTTATGCCCCCAACCTCAGCAAACTGGTGGCCGAGTGGGAGGGTCAGGACAGTGACAGTGACCAGCTCTTTTACACCAAGATCTTCTTGGACCCGGAGAAGAGGGAGGGGATCAATATCACCCTGGACCACCGTTGCCGTATCTTCCAGAATCTGGATGGAGCCTTGGATGAGGTGGTGCTCAAGTTTGAAATGGGCCAAGTGAGAGCAAGGAACCTGGCTTACGACACCCTCCCAGTCCTGATTCATGGCAATGGGCCTACCAAGCTGCAGCTGAACTACCTGGGCAACTACATCCCACGCTTCTGGACCTTTGAGACGGGATGTGCTGTGTGTGATGAGGGCCTGCGCAGCCTCAAGGGCATCGGGGATGAAGCTCTGCCCACGGTCCTGGTTGGCGTGTTCATCGAGCAGCCCACGCCGTTCCTGTCCCTGTTCTTCCAGCGGCTCCTGCGCCTCCACTACCCCCGGAAACGGCTGCGGCTTTTCATTCACAGCCACGAGAAGCAACATAAGACTCAGGTGGAGCAGTTCCTGGCAGAGCATGGCAGCGAGTACCAGTCTGTGAAACTGCTGGGCCCCGAGGTGCGGGTGGCGAACGCGGACGCCAGGAACATGGGCGTGGACTTGTGCCGACAGGACCATGGCTGCACCTACTACTTTAGCATAGATGCTGATGTGGCCCTGACCGAGCCTAAAACCCTGCAGCTGCTAATCGAGCAGAACAAGAATGTCATCGCCCCGTTGATGACCCGCCACGGGAGGCTGTGGTCGAACTTCTGGGGGACTCTGAGTGCAGATGGCTACTACGCCCGCTCTGAGGACTACGTGGACATTGTGCAGGGGCGGCGTGTCGGTGTCTGGAACGTGCCCTACATCTCAAACATCTACCTGATCAAGGGCAGTGCCCTGCGGGCTGAGCTGCAGGAGATGGACCTATTCCACCACAGCAAGCTGGACCCAGACATGGCCTTCTGTGCCAATATCCGGCAGCAGGATGTGTTCCTGTTCCTGACCAACCGGCACGCCTTCGGCCACCTGCTGTCCCTGGACAGCTACCAAACCACCCACCTCCATAACGACCTCTGGGAGGTGTTCAGCAACCCCGAGGACTGGAAAGAGAAGTACATCCACGAGAACTACACCAAGGCCCTGGCAGGGAAGATGGTGGAGATGCCTTGCCCAGACGTCTACTGGTTCCCCATCTTCACGGAGACGGCCTGTGATGAGCTGGTGGGAGAAATGGAGCACTACGGCCAGTGGTCTCTGGGAGATAACAAGGACAACCGCATCCAGGGTGGCTACGAAAACGTGCCGACCATAGACATCCACATGAACCAGATCAACTTTGAGCGGGAGTGGCACAAGTTCCTGGTGGAGTACATCGCCCCCATGACGGAGAAACTCTACCCGGGCTACTACACCAGGGCCCAGTTCGACCTGGCCTTTGTTGTCCGCTATAAGCCTGACGAGCAGCCCTCCCTGATGCCACACCATGACGCCTCCACCTTCACCATTAACATTGCCCTGAACCGGGCTGGGGTGGATTACGAGGGTGGAGGCTGTCGGTTCCTGCGCTACAACTGCTCCGTCCGAGCCCCACGGAAGGGCTGGACTCTTATGCACCCCGGGCGACTCACGCACTACCACGAGGGGCTCCCCACCACCAAAGGCACCCGCTACATCGCAGTCTCCTTCGTCGATCCC
>Balaenoptera_acutorostrata
ATGCGGCTCCAGCTGCTCCTGGCCCCGCTGGGCTGGCTGCTCCTGGTCGAAACGAAGGGTGATGCCAAGCCGGAGGACAACCTTTTGGTCCTCACGGTGGCCACAAAGGAGACCGAGGGGTTCCGACGCTTCAAGCGCTCAGCCCAGTTCTTCAGCTACAAGATCCAGGCGCTGGGGCTGGGGGAGGACTGGCATGGGGAGAAGGAG---ATGTCGGCAGGTGGAGGGCTGAAGGTTCGACTACTGAAGAAAGCCCTGGAGAAGCACGCAGACAAGGAGGACCTGGTCATTCTCTTCACAGACAGCTACGACGTGCTGTTTGCCTCGGGGCCCCGAGAGCTCCTGAAGAAGTTCCGGCAGGCCAGGAGCCAGGTGGTCTTCTCTGCCGAGGAGCTCATCTACCCAGACCGCAGGCTGGAGGCCAAGTACCCGGTGGTATCTGACGGCAAGAGGTTCCTGGGCTCTGGAGGCTTCATCGGTTATGCCCCCAACCTCAGCAAACTGGTGGCCGAGTGGGAGGGTCAAGACAGTGACAGTGACCAGCTGTTTTACACCAAGATCTTCTTGGACCCGGAGAAGAGGGAGGGGATCAATATCACCCTGGACCACCGTTGCCGTATCTTCCAGAATCTGGATGGAGCCTTGGATGAGGTGGTGCTCAAGTTTGAAATGGGCCAAGTAAGAGCAAGGAACCTGGCTTACGACACCCTCCCAGTCCTGATTCATGGCAATGGGCCTACCAAGCTGCAGCTGAACTACCTGGGCAACTACATCCCACGCTTCTGGACCTTTGAGACGGGATGTGCTGTGTGTGATGAGGGCCTGCGCAGCCTCAAGGGCATCGGGGATGAAGCTCTGCCCATGGTCCTGGTTGGCGTGTTCATCGAACAGCCCACGCCGTTCCTGTCCCTGTTCTTCCAGCGGCTCCTGCGCCTCCACTACCCCCGGAAACGGCTGCGGCTTTTCATTCACAGCCATGAGAAGCAACATAAGACTCAGGTGGAGCAGTTCCTGGCAGAGCATGGCAGCGAGTACCAGTCTGTGAAACTGCTGGGCCCCGAGGTGCGGGTGGCGAACGCGGACGCCAGGAACATGGGCGTGGACTTGTGCCGGCAGGACCGTGGCTGCACCTACTACTTCAGCGTGGATGCCGATGTGGCCCTGACCGAGCCCAAAACCCTGCAGCTGCTAATCGAGCAGAACAAGAATGTCATCGCCCCGTTGATGACCCGCCACGGGAGGCTGTGGTCGAACTTCTGGGGGACACTGAGTGCAGATGGCTACTACGCCCGCTCTGAGGACTACGTGGACATTGTGCAGGGGCGGCGTGTCGGCGTCTGGAACGTGCCCTACATCTCAAACATCTACCTGATCAAGGGCAGTGCCCTGCGGGCTGAGCTGCAGGAGATGGACCTATTCCACCACAGCAAGCTGGACCCAGACATGGCCTTCTGTGCCAACATCCGGCAGCAGGATGTGTTCCTGTTCCTGACCAACCGGCACACCTTCGGCCACCTGCTGTCCCTGGACAGCTACCAAACCACCCACCTCCATAACGACCTCTGGGAGGTGTTCAGCAACCCCGAGGACTGGAAGGAGAAGTACATCCACGAGAACTACACCAAGGCCCTGGCGGGGAAGATGGTGGAGATGCCTTGCCCAGACGTCTACTGGTTCCCCATCTTCACGGAGACGGCCTGTGATGAGCTGGTGGAGGAGATGGAGCACTACGGCCGGTGGTCTCTGGGAGATAACAGGGACAACCGCATCCAGGGTGGCTACGAAAACGTGCCGACCATAGACATCCACATGAACCAGATCAGCTTTGAGCGGGAGTGGCACAAGTTCCTGGTGGAGTACATCGCCCCCATGACGGAGAAACTCTACCCGGGCTACTACACCAGGGCCCAGTTCGACCTGGCCTTTGTTGTCCGCTACAAGCCTGATGAGCAACCCTCGCTGATGCCACACCATGACGCCTCCACCTTCACCATTAACATTGCCCTGAACCGGGTTGGGGTGGATTACGAGGGCGGGGGCTGTCGGTTCCTGCGCTACAACTGCTCCGTCCGAGCCCCACGGAAGGGCTGGACTCTCATGCACCCCGGGCGACTCACGCACTACCACGAGGGGCTCCCCACCACCAAAGGCACCCGCTACATCGCAGTCTCCTTCGTCGATCCC
>Balaenoptera_bonaerensis
--------------------------------------------------------------------------------------------------------------------------------------------------------------------------------------------------------------------------------------------------------------------------------------------------------------------------------------------------------------------------------------------------------------------------------------------------------------------------------------------------------------------------------------------------------------------------------------------------------------------------------------------------------------------------------------------------------------------------------------------------------------------------------------------------------------------------------------------------------------------------------------------------------------------------------------------------------------------------------------------------------------CCAGGAGAAGCAACATAAGACTCAGGTGGAGCAGTTCCTGGCAGAGCATGGCAGCGAGTACCAGTCTGTGAAACTGCTGGGCCCCGAGGTGCGGGTGGCGAACGCGGACGCCAGGAACATGGGCGTGGACTTGTGCCGGCAGGACCGTGGCTGCACCTACTACTTCAGCGTGGATGCCGATGTGGCCCTGACCGAGCCCAAAACCCTGCAGCTGCTAATCGAGCAGAACAAGAATGTCATCGCCCCGTTGATGACCCGCCACGGGAGGCTGTGGTCGAACTTCTGGGGGACACTGAGTGCAGATGGCTACTACGCCCGCTCCGAGGACTACGTGGACATTGTGCAGGGGCGGCGTGTCGGCGTCTGGAACGTGCCCTACATCTCAAACATCTACCTGATCAAGGGCAGTGCCCTGCGGGCTGAGCTGCAGGAGATGGACCTATTCCACCACAGCAAGCTGGACCCAGACATGGCCTTCTGTGCCAACATCCGGCAGCAGGATGTGTTCCTGTTCCTGACCAACCGGCACACCTTCGGCCACCTGCTGTCCCTGGACAGCTACCAAACCACCCACCTCCATAACGACCTCTGGGAGGTGTTCAGCAACCCCGTGG-----------------------------------------------------------------CCTTGCCCAGACGTCTACTGGTTCCCCATCTTCACGGAGACGGCCTGTGATGAGCTGGTGGAGGAGATGGAGCACTACGGCCGGTGGTCTCTGGGAGATAACAGGG-----------------------------------------------------------------------------------------------------------------------------------------------------------------------------------------------------------------------------------------------------------------------------------------------------------------------------------------------------------------------------------------------------------------------------------------
>Balaena_mysticetus
ATGCGGCTCCAGTTGCTCCTGGCCCCGCTGGGCTGGCTGCTGCTGGTCGAAACGAAGGGTGATGCCAAGCCGGAGGACAACCTTTTGGTCCTCACGGTGGCCACAGAGGAGACTGAGGGGTTCCGACGCTTCAAGCGCTCAGCCCAGTTCTTCAACTACAAGATCCAGGCGCTGGGGCTGGGGGAGGACTGGCATGGGGAGAAGGAG---ATGTCGGCAGGTGGAGGGCTGAAGGTTCGACTACTGAAGAAAGCCCTGGAGAAGCACGCAGACAAGGAGAACCTGGTCATTCTCTTCACAGACAGCTACGACGTGCTGTTTGCCTCCGGGCCCCGAGAGCTCCTGAAGAAGTTCCGGCAGGCCAGGAGCCAGGTGGTCTTCTCTGCCGAGGAGCTCATCTACCCAGACCGCAGGCTGGAGGCCAAGTACCCGGTGGTATCTGACGGCAAGAGGTTCCTGGGCTCTGGAGGCTTTATCGGTTATGCCCCCAACCTCAGCAAACTGGTGGCCGAGTGGGAGGGTCAAGACAGTGACAGTGACCAGCTCTTTTACACCAAGATCTTCTTGGACCCGGAGAAGAGGGAGGGGATCAATATCACCCTGGACCACCGTTGCCGTATCTTCCAGAATCTGGATGGAGCCTTGGATGAGGTGGTGCTCAAGTTTGAAATGGGCCAAGTGAGAGCAAGGAACCTGGCTTACGACACCCTCCCAGTCCTGATTCATGGCAATGGGCCTACCAAGCTGCAGCTGAACTACCTGGGCAACTACATCCCACGCTTCTGGACCTTTGAGACGGGATGTGCTGTGTGTGATGAGGGCCTGCACAGCCTCAAGGGCATCGGGGATGAAGCTCTGCCCACGGTCCTGGTTGGCGTGTTCATCGAACAGCCCACGCCGTTCCTGTCCCTGTTCTTCCAGCGGCTCCTGCGCCTCCATTACCCCCGGAAACGGCTGCGGCTTTTCATTCACAGCCATGAGCAGCAACATGAGACTCAGGTGGAGCAGTTCCTGGCAGAGCATGGCAGCGAGTACCAGTCTGTGAAACTGCTGGGCCCCGAGGTGCGGGTGGCGAACGCGGACGCCAGGAACATGGGCGTGGACTTGTGCCGGCAGGACCGTGGCTGCACCTACTACTTCAGCGTGGATGCCGATGTGGCCCTGACCGAGCCCCAAACCCTGCAGCTGCTAATTGAGCAGAACAAGAATGTCATCGCCCCGTTGATGACCCGCCACGGGAGGCTGTGGTCGAACTTCTGGGGGACACTGAGTGCAGATGGCTACTACGCCCGCTCCGAGGACTACGTGGACATTGTGCAGGGGCGGCGTGTCGGTGTCTGGAACGTGCCCTACATCTCAAACATCTACCTGATCAAGGGCAGTGCCCTGCGGGCTGAGCTGCAGGAGATGGACCTATTCCACCACAGCAAGCTGGACCCGGACATGGCCTTCTGTGCCAACATCCGGCAGCAGGATGTGTTCCTGTTCCTGACCAACCGGCACACCTTCGGCCACCTGCTGTCCCTGGACAGCTACCAAACCACCCACCTCCATAACGACCTCTGGGAGGTGTTCAGCAACCCCGAGGACTGGAAGGAGAAGTACATCCACGAGAACTACACCAAGGCCCTGGCGGGGAAGATGGTGGAGATGCCTTGCCCAGACGTCTACTGGTTCCCCATCTTCACGGAGACGGCCTGTGATGAGCTGGTGGAGGAGATGGAGCACTACGGCCGGTGGTCTCTGGGAGATAACAGGGACAACCGCATCCAGGGTGGCTACGAAAACGTGCCGACCATAGACATCCACATGAACCAGATCAATTTTGAGCGGGAGTGGCACAAGTTCCTGGTGGAGTACATCGCCCCCATGACGGAGAAACTCTACCCGGGCTACTACACCAGGGCCCAGTTCGACCTGGCCTTTGTTGTCCGCTACAAGCCTGACGAGCAACCCTCGCTGATGCCACACCATGACGCCTCCACCTTCACCATTAACATTGCCCTGAACCGGGTTGGGGTGGATTACGAGGGCGGGGGCTGTCGGTTCCTGCGCTACAACTGCTCCGTCCGAGCCCCACGGAAGGGCTGGACTCTCATGCACCCCGGGCGACTCACGCACTACCACGAGGGGCTCCCCACCACCAAAGGCACCCGCTACATCGCAGTCTCCTTCGTCGATCCC
>Balaenoptera_omurai
ATGCGGCTCCAGCTGCTCCTGGCCCCGCTGGGCTGGCTGCTCCTGGTCGAAACGAAGGGTGATGCCAAGCCGGAGGACAACTTTTTGGTCCTCACAGTGGCCACAAAGGAGACCGAGGGGTTCCGACGCTTCAAGCGCTCAGCCCAGTTCTTCAGCTACAAGATCCAGGCGCTGGGGCTGGGGGAGGACTGGCACGGGGAGAAGGAG---ATGTCGGCAGGTGGAGGGCTGAAGGTTCGACTACTGAAGAAAGCCCTGGAGAAGCACGCAGACAAGGAGGACCTGGTCATTCTCTTCACAGACAGCTACGACGTGCTGTTTGCCTCGGGGCCCCGAGAGCTCCTGAAGAAGTTCCGGCAGGCCAGGAGCCAGGTGGTCTTCTCTGCCGAGGAGCTCATCTACCCAGACCGCAGGCTGGAGGCCAAGTACCCGGTGGTATCTGACGGCAAGAGGTTCCTGGGCTCTGGAGGCTTCATCGGTTATGCCCCCAACCTCAGCAAACTGGTGGCCGAGTGGGAGGGTGAAGACAGTGACAGTGACCAGCTCTTTTACACCAAGATCTTCTTGGACCCGGAGAAGAGGGAGGGGATCAATATCACCCTGGACCACCGTTGCCGTATCTTCCAGAATCTGGATGGAGCCTTGGATGAGGTGGTGCTCAAGTTTGAAATGGGCCAAGTGAGAGCAAGGAACCTAGCTTACGACACCCTCCCAGTCCTGATTCATGGCAATGGGCCTACCAAGCTGCAGCTGAACTACCTGGGCAACTACATCCCACGCTTCTGGACCTTTGAGACGGGATGTGCTGTGTGTGATGAGGGCCTGCGCAGCCTCAAGGGCATCGGGGATGAAGCTCTGCCCACGGTCCTGGTTGGCGTGTTCATCGAACAGCCCACGCCGTTCCTGTCCCTGTTCTTCCAGCGGCTCCTGCGCCTCCACTACCCCCGGAAACGGCTGCGGCTTTTCATTCACAGCCATGAGCAGCAACATAAGACTCAGGTGGAGCAGTTCCTGGCAGAGCATGGCAGCGAGTACCAGTCTGTGAAACTGCTGGGCCCCGAGGTGCGGGTGGCGAACGCGGACGCCAGGAACATGGGCGTGAA-------------------------------------------------------------------------------------------------------AATGTCATCGCCCCGTTGATGACCCGCCACGGGAGGCTGTGGTCGAACTTCTGGGGGACACTGAGTGCAGATGGCTACTACGCCCGCTCCGAGGACTACGTGGACATTGTGCAGGGGCGGCGTGTCGGCGTCTGGAACGTGCCCTACATCTCAAACATCTACCTGATCAAGGGCAGTGCCCTGCGGGCTGAGCTGCAGGAGATGGACCTATTCCACCACAGCAAGCTGGACCCAGACATGGCCTTCTGTGCCAACATCCGGCAGCAGGATGTGTTCCTGTTCCTGACCAACCGGCACGCCTTCGGCCACCTGCTGTCCCTGGACAGCTACCAAACCACCCACCTCCATAACGACCTCTGGGAGGTGTTCAGCAACCCCGAGGACTGGAAGGAGAAGTACATCCACGAGAACTACACCAAGGCCCTGGCGGGGAAGATGGTGGAGATGCCTTGCCCAGACGTCTACTGGTTCCCCATCTTCACGGAGACGGCCTGTGATGAGCTGGTGGAGGAGATGGAGCACTACGGCCGGTGGTCTCTGGGAGATAACAAGGACAACCGCATCCAGGGTGGCTACGAAAACGTGCCAACCATAGACATCCACATGAACCAGATCAACTTTGAGCGGGAGTGGCACAAGTTCCTGGTGGAGTACATCGCCCCCATGACGGAGAAACTCTACCCGGGCTACTACACCAGGGCCCAGTTCGACCTGGCCTTTGTTGTCCGCTATAAGCCTGACGAGCAACCCTCGCTGATGCCACACCATGACGCCTCCACCTTCACCATTAACATTGCCCTGAACCGGGTTGGGGTGGATTACGAGGGCGGGGGCTGTCGGTTCCTGCGCTACAACTGCTCCGTCCGAGCCCCACGGAAGGGCTGGACTCTCATGCACCCCGGGCGACTCACGCACTACCACGAGGGGCTCCCCACCACCAAAGGCACCCGCTACATCGCAGTCTCCTTCGTCGATCCC
>Eschrichtius_robustus
--------------------------------------------------------------------------AGACAACCTTTTGGTCCTCACGGTGGCCACAAAGGAGACCGAGGGGTTCCGACGCTTCAAGCGCTCAGCCCAGTTCTTCAACTACAAGATCCAGGCGCTGGGGCTGGGGGAGGACTGGCACGGGGAGAAGGAG---ATGTCGGCAGGTGGAGGGCTGAAGGTTCGACTACTGAAGAAAGCCCTGGAGAAGCACGCAGACAAGGAAGACCTGGTCATTCTCTTCACAGACAGCTACGACGTGCTGTTTGCCTCGGGGCCCCGAGAGCTCCTGAAGAAGTTCCGGCAGGCCAGGAGCCAGGTGGTCTTCTCTGCCGAGGAGCTCATCTACCCAGACCGCAGGCTGGAGGCCAAGTACCCGGTGGTATCTGACGGCAAGAGGTTCCTGGGCTCTGGAGGCTTCATCGGTTATGCCCCCAACCTCAGCAAACTGGTGGCCGAGTGGGAGGGTCAAGACAGTGACAGTGACCAGCTCTTTTACACCAAGATCTTCTTGGACCCGGAGAAGAGGGAGGGGATCAATATCACCCTGGACCACCGTTGCCGTATCTTCCAGAATCTGGATGGAGCCTTGGATGAGGTGGTGCTCAAGTTTGAAATGGGCCAAGTGAGAGCAAGGAACCTGGCTTACGACACCCTCCCAGTCCTGATTCATGGCAATGGGCCTACCAAGCTGCAGCTGAACTACCTGGGCAACTACATCCCACGCTTCTGGACCTTTGAGACGGGATGTGCTGTGTGTGATGAGAGCCTGCGCAGCCTCAAGGGCATCGGGGATGAAGCTCTGCCCACGGTGCTGGTTGGCGTGTTCATCGAACAGCCCACGCCGTTCCTGTCCCTGTTCTTCCAGCGGCTCCTGCGCCTCCACTACCCCCGGAAACGGCTGCGGCTTTTCATTCACAGCCATGAGAAGCAACATAAGACTCAGGTGGAGCAGTTCCTGGCAGAGCATGGCAGCGAGTACCAGTCTGTGAAACTGCTGGGCCCCGAGGTGCGGGTGGCGAACGCGGACGCCAGGAACATGGGCGTGGACTTGTGCCGGCAGGACCGTGGCTGCACCTACTACTTCAGCATGGATGCCGATGTGGCCCTGACCGAGCCCAAAACCCTGCAGCTGCTAATCGAGCAGAACAAGAATGTCATCGCCCCGTTGATGACCCGCCACGGGAGGCTGTGGTCGAACTTCTGGGGGACACTGAGTGCAGATGGCTACTACGCCCGCTCCGAGGACTACGTNGACATTGTGCAGGGGCGGCGTGTCGGCGTCTGGAACGTGCCCTACATCTCAAACATCTACCTGATCAAGGGCAGTGCCCTGCGGGCTGAGCTGCAGGAGATGGACCTATTCCACCACAGCAAGCTGGACCCGGACATGGCCTTCTGTGCCAATATCCGGCAGCAGGATGTGTTCCTGTTCCTGACCAACCGGCACGCCTTCGGCCACCTGCTGTCCCTGGACAGCTACCAAACCACCCACCTCCATAACGACCTCTGGGAGGTGTTCAGCAACCCCGAGGACTGGAAGGAGAAGTACATCCACGAGAACTACACCAAGGCCCTGGCGGGGAAGATGGTGGAGATGCCTTGCCCAGACGTCTACTGGTTCCCCATCTTCACGGAGACGGCCTGTGATGAGCTGGTGGAGGAGATGGAGCACTACGGCCGGTGGTCTCTGGGAGATAACAAGGACAACCGCATCCAGGGTGGCTACGAAAACGTGCCGACCATAGACATCCACATGAACCAGATCAACTTTGAGCGGGAGTGGCACAAGTTCCTGGTGGAGTACATCGCCCCCATGACGGAGAAACTCTACCCGGGCTACTACACCAGGGCCCAGTTCGACCTGGCCTTTGTTGTCCGCTACAAGCCTGACGAGCAACCCTCGCTGATGCCACACCATGACGCCTCCACCTTCACCATTAACATTGCCCTGAACCGGGTTGGGGTGGATTACGAGGGCGGGGGCTGTCGGTTCCTGCGCTACAACTGCTCCGTCCGAGCCCCACGGAAGGGCTGGACTCTCATGCACCCCGGGCGACTCACGCACTACCACGAGGGGCTCCCCACCACCAAAGGCACCCGCTACATCGCAGTCTCCTTCGTCGATCCC
>Kogia_simus
ATGCGGCTCCAGCTGCTCCTGGCCCCGCTGGGCTGGCTGCTCCTGGTCGAAACGAAGGGTGATGCCAAGCCGGAGGACAACCTTTTGGTCCTCACGGTGGCCACAAAGGAGACCGAGGGGTTCCGACGCTTCAAGCGGTCAGCCCAGTTCTTCAACTACAAGATCCAGG------------------------------------------------------------------------------------------------------------------------------------ACAGCTACGACGTAGTGTTTGCCTCGGGGCCCCGAGAGCTCCTGAAGAAGTTCCGGCAGGCCAGGAGCCAGGTGGTCTTCTCTGCCGAGGAGCTCATCTACCCAGACCGCAGGCTGGAGGCCAAGTACCCGGTGGTATCTGACGGCAAGAGGTTCCTGGGCTCTGGAGGCTTCATCGGTTATGCCCCCAACCTCAGCAAACTGGTGGCCGAGTGGGAGGGTCAGGACAGTGACAGTGACCAGCTCTTTTACACCAAGATCTTCTTGGACCCGGAGAAGAGGGAGGGGATCAATATCACCCTGGACCACCGTTGCCGTATCTTCCAGAATCTGGATGGAGCCTTGGATGAGGTGGTGCTCAAGTTTGAAATGGGCCAAGTGAGAGCGAGGAACCTGGCTTACGACACCCTCCCAGTCCTGATTCATGGCAATGGGCCTACCAAGCTGCAGCTGAACTACCTGGGCAACTACATCCCACGCTTCTGGACCTTTGAGACGGGATGTGCTGTGTGTGATGAGGGCCTGCGCAGCCTCAAGGGCATCGGGGATGAAGCTCTGCCCACCGTCCTGGTTGGCGTGTTCATCGAACAGCCCACGCCGTTCCTGTCCCTGTTCTTCCAGCGGCTCCTGCGCCTCCACTACCCCCGGAAACGGCTGCGGCTTTTCATTCACAGCCATGAGCAGCAACATAAGACTCAGGTGGAGCAGTTCCTGGCAGAGCATGGCAGCGAGTACCAGTCTGTGAAACTGCTGGGCCCCGAGGTGCGGGTGGCGAACGCGGACGCCAGGAACATGGGCGTGGACTTGTGCCGGCAGGACCGTGGCTGCACCTACTACTTCAGCGTGGATGCCGATGTGGCCCTGACCGAGCCCAAAACCCTGCAGCTGCTAATCGAGCAGAACAAGAATGTCATCGCCCCTTTGATGACCCGCCACGGGAGGCTGTGGTCGAACTTCTGGGGGGCACTGAGTGCAGATGGCTACTACGCCCGCTCCGAGGACTACGTGGACATTGTGCAGGGGCGGCGTGTCGGCGTCTGGAACGTGCCCTACATCTCAAACATCTACCTGATCAAGGGCAGTGCCCTGCGGGCTGAGCTGCAGGAGATGGACCTATTCCACCACAGCAAGCTGGACCCGGACATGGCCTTCTGTGCCAATATCCGGCAGCAGGATGTGTTCCTGTTCCTGACCAACCGGCACGCCTTCGGCCACCTGCTGTCCCTGGACAGCTACCAAACCACCCACCTCCATAACGACCTCTGGGAGGTGTTCAGCAACCCCGAGGACTGGAAGGAGAAGTACATCCACGAGAACTACACCAAGGCCCTGGCGGGGAAGATGGTGGAGATGCCTTGCCCAGACGTCTACTGGTTCCCCATCTTCACGGAGACGGCCTGTGATGAGCTGGTGGAAGAGATGGAGCACTACGGCCAGTGGTCTGTGGGAGATAACAAGGACAACCGCATCCAGGGTGGCTACGAAAACGTGCCGACCATAGACATCCACATGAACCAGATCAACTTTGAGAGGGAGTGGCACAAGTTTCTGGTGGAGTACATCGCCCCCATGACGGAGAAGCTCTACCCGGGCTACTACACCAGGGCCCAGTTCGACCTGGCCTTTGTGGTCCGCTACAAGCCTGACGAGCAGCCCTCCCTGATGCCCCACCATGACGCTTCCACCTTCACCATTAACATTGCCCTGAACCGGGCTGGGGTGGATTACGAGGGCGGGGGCTGTCGGTTCCTGCGCTACAACTGCTCCGTCCGAGCCCCACGGAAGGGCTGGACTCTCATGCACCCCGGGAGACTCACGCACTACCACGAGGGGCTCCCCACCACCAAAGGCACCCGCTACATCGCCGTCTCCTTCGTCGATCCC
>Physeter_catodon
ATGCGGCTCCAGCTGCTCCTGGCCCCGCTGGGCTGGCTGCTCCTGGTGGAAACGAAGGGTGATGCCAAGCCGGAGGACAACCTTTTGGTCCTCACGGTGGCCACAAAGGAGACCGAGGGGTTCCGACGCTTCAAGCGCTCAGCCCAGTTCTTCAACTACAAGATCCAGGCGCTGGGGCTGGGGGAGGACTGGCATGGGGAGAAGGAG---ATGTCGGCAGGGGGAGGGCTGAAGGTTCGACTACTGAAGAAAGCCCTGGAGAAGCACGCAGACAAGGAGAACCTGGTCATTCTCTTCACAGACAGCTACGACGTAGTGTTTGCCTCGGGGCCCCGAGAGCTCCTGAAGAAGTTCCGGCAGGCCAGGAGCCAGGTGGTCTTCTCTGCCGAGGAGCTCATCTACCCAGACCGCAGGCTGGAGGCCAAGTACCCGGTGGTATCTGACGGCAAGAGGTTCCTGGGCTCTGGAGGCTTCATCGGTTATGCCCCCAACCTCAGCAAACTGGTGGCCGAGTGGGAGGGTCAGGACAGTGACAGTGACCAGCTCTTTTACACCAAGATCTTCTTGGACCCGGAGAAGAGGGAGGGGATCAATATCACCCTGGACCACCGCTGCCGTATCTTCCAGAATCTGGATGGAGCCTTGGATGAGGTGGTGCTCAAGTTTGAAATGGGCCAAGTGAGAGCAAGGAACCTGGCTTACGACACCCTCCCAGTCCTGATTCATGGCAATGGGCCTACCAAGCTGCAGCTGAACTACCTGGGCAACTACATCCCACGCTTCTGGACCTTTGAGACGGGATGTGCTGTGTGTGATGAGGGCCTGCGCAGCCTCAAGGGCATCGGGGATGAAGCTCTGCCCACCGTCCTGGTTGGCGTGTTCATCGAACAGCCCACGCCGTTCCTGTCCCTGTTCTTCCAGCGGCTCCTGCGCCTCCACTACCCCCGGAAACGGCTGCGGCTTTTCATTCACAGCCATGAGCAGCAACATAAGACTCAGGTGGAGCAGTTCCTGGCAGAGCATGGCAGCAAGTACCAGTCTGTGAAACTGCTGGGCCCCGAGGTGCGGGTGGCGAACGCGGACGCCAGGAACATGGGCGTGGACTTGTGCCGGCAGGACCGTGGCTGCACCTACTACTTCAGCGTGGATGCCGATGTGGCCCTGATGGAGCCCAAAACCCTGCAGCTGCTAATCGAGCAGAACAAGAATGTCATCGGCCCTTTGATGACCCGCCACGGGAGGCTGTGGTCGAACTTCTGGGGGGCGCTGAGTGCAGATGGCTACTATGCCCGCTCCGAGGACTATGTGGACATTGTGCAGGGGCGGCGTGTCGGCGTCTGGAACGTGCCCTACATCTCAAACATCTACCTGATCAAGGGCAGTGCCCTGCGGGCTGAGCTGCAGGAGATGGACCTATTCCACCACGGGAAGCTGGACCCGGACATGGCCTTCTGTGCCAATATCCGGCAGCAGGATGTGTTCCTGTTCCTGACCAACCGGCACGCCTTTGGCCACCTGCTGTCCCTGGACAGCTACCAAACCACCCACCTCCATAACGACCTCTGGGAGGTGTTCAGCAACCCCGAGGACTGGAAGGAGAAGTACATCCACGAGAACTACACCAAGGCCCTGGCAGGGAAGATGGTGGAGATGCCTTGCCCAGACGTCTACTGGTTCCCCATCTTCACGGAGACGGCCTGTGATGAGCTGGTGGAAGAGATGGAGCACTACGGCCAGTGGTCTCTGGGAGATAACAAGGACAACCGCATCCAGGGTGGCTATGAAAACGTGCCGACCATAGACATCCACATGAACCAGATCAACTTTGAGAGGGAGTGGCACAAGTTCCTGGTGGAGTACATCGCCCCCATGACGGAGAAACTCTACCCGGGCTACTACACCAGGGCCCAGTTCGACCTGGCCTTTGTGGTCCGCTACAAGCCTGACGAGCAGCCCTCCCTGATGCCCCACCATGACGCCTCCACCTTCACCATTAACATTGCCCTGAACCGGGTTGGGGTGGATTACGAGGGCGGGGGCTGTCGGTTCCTGCGCTACAACTGCTCCGTCCGAGCCCCACGGAAGGGCTGGACTCTCATGCACCCCGGGCGACTCACGCACTACCACGAGGGGCTCCCCACCACCAAAGGCACCCGCTACATCGCAGTCTCCTTCGTCGATCCC
